# Supplementary material for: Light-Controlled Affinity Purification of Protein Complexes Exemplified by the Resting ZAP70 Interactome
Source: Front Immunol. 2019 Feb 26;10:226. doi: 10.3389/fimmu.2019.00226 (PMC6399385; doi:10.3389/fimmu.2019.00226)
Supplement: Supplementary file 1 [file Table_1.xlsx]

## Sheet: Column Header
	Light-controlled affinity purification of protein complexes exemplified by the resting ZAP70 interactome
	Maximilian Hörner, Julian Eble, O. Sascha Yousefi, Jennifer Schwarz, Bettina Warscheid, Wilfried Weber, Wolfgang W. A. Schamel Supplementary Table 1
	Supplemental table: Based on the proteingroups.txt of the MaxQuant output files
	id	Proteingroup ID in MaxQuant output file proteingroups.txt
	Protein IDs	Uniprot accession numbers of all proteins assigned to the respective group
	Majority protein IDs	These are the IDs of those proteins that have at least half of the peptides that the leading protein has
	Protein names	Protein names of all proteins assigned to the respective group
	Gene names	Gene names of all proteins assigned to the respective group
	Fasta headers	Fasta headers(s) of protein(s) contained within the group.
	Number of proteins	Number of proteins contained within the group.
	Peptides	The total number of peptide sequences associated with the protein group
	Razor + unique peptides	Number of razor and unique peptides associated with the group
	Unique peptides	Number of unique peptides associated with the group
	Sequence coverage [%]	Sequence coverage
	Mol. weight [kDa]	Molecular weight
	Q-value	This is the ratio of reverse to forward protein groups.
	Score	Protein score which is derived from peptide posterior error probabilities
	Intensity	Summed up eXtracted Ion Current (XIC) of all isotopic clusters associated with the identified AA sequence
	Intensity PIF6(1-100)_Rep 1	Summed up eXtracted Ion Current (XIC) of all isotopic clusters associated with the identified AA sequence in the respective pull-down
	Intensity PIF6(1-100)_Rep 2	Summed up eXtracted Ion Current (XIC) of all isotopic clusters associated with the identified AA sequence in the respective pull-down
	Intensity PIF6(1-100)_Rep 3	Summed up eXtracted Ion Current (XIC) of all isotopic clusters associated with the identified AA sequence in the respective pull-down
	Intensity PIF6(15-36)_Rep 1	Summed up eXtracted Ion Current (XIC) of all isotopic clusters associated with the identified AA sequence in the respective pull-down
	Intensity PIF6(15-36)_Rep 2	Summed up eXtracted Ion Current (XIC) of all isotopic clusters associated with the identified AA sequence in the respective pull-down
	Intensity PIF6(15-36)_Rep 3	Summed up eXtracted Ion Current (XIC) of all isotopic clusters associated with the identified AA sequence in the respective pull-down
	Intensity Jurkat Control_Rep 1	Summed up eXtracted Ion Current (XIC) of all isotopic clusters associated with the identified AA sequence in the respective pull-down
	Intensity Jurkat Control_Rep 2	Summed up eXtracted Ion Current (XIC) of all isotopic clusters associated with the identified AA sequence in the respective pull-down
	Intensity Jurkat Control_Rep 3	Summed up eXtracted Ion Current (XIC) of all isotopic clusters associated with the identified AA sequence in the respective pull-down
	Intensity Last Wash_PIF6(1-100)_Rep 1	Summed up eXtracted Ion Current (XIC) of all isotopic clusters associated with the identified AA sequence in the respective pull-down
	Intensity Last Wash_PIF6(1-100)_Rep 2	Summed up eXtracted Ion Current (XIC) of all isotopic clusters associated with the identified AA sequence in the respective pull-down
	Intensity Last Wash_PIF6(1-100)_Rep 3	Summed up eXtracted Ion Current (XIC) of all isotopic clusters associated with the identified AA sequence in the respective pull-down
	Intensity Last Wash_PIF6(15-36)_Rep 1	Summed up eXtracted Ion Current (XIC) of all isotopic clusters associated with the identified AA sequence in the respective pull-down
	Intensity Last Wash_PIF6(15-36)_Rep 2	Summed up eXtracted Ion Current (XIC) of all isotopic clusters associated with the identified AA sequence in the respective pull-down
	Intensity Last Wash_PIF6(15-36)_Rep 3	Summed up eXtracted Ion Current (XIC) of all isotopic clusters associated with the identified AA sequence in the respective pull-down
	LFQ intensity _PIF6(1-100)_Rep 1	Log10-transformed Label-free quantification (LFQ) intensity of each protein in the sample PIF6(1-100) in replicate 1
	LFQ intensity _PIF6(1-100)_Rep 2	Log10-transformed Label-free quantification (LFQ) intensity of each protein in the sample PIF6(1-100) in replicate 2
	LFQ intensity _PIF6(1-100)_Rep 3	Log10-transformed Label-free quantification (LFQ) intensity of each protein in the sample PIF6(1-100) in replicate 3
	LFQ intensity _PIF6(15-36)_Rep 1	Log10-transformed Label-free quantification (LFQ) intensity of each protein in the sample PIF6(15-36) in replicate 1
	LFQ intensity _PIF6(15-36)_Rep 2	Log10-transformed Label-free quantification (LFQ) intensity of each protein in the sample PIF6(15-36) in replicate 2
	LFQ intensity _PIF6(15-36)_Rep 3	Log10-transformed Label-free quantification (LFQ) intensity of each protein in the sample PIF6(15-36) in replicate 3
	LFQ intensity Jurkat Control_Rep 1	Log10-transformed Label-free quantification (LFQ) intensity of each protein in the sample Jurkat Control in replicate 1
	LFQ intensity Jurkat Control_Rep 2	Log10-transformed Label-free quantification (LFQ) intensity of each protein in the sample Jurkat Control in replicate 2
	LFQ intensity Jurkat Control_Rep 3	Log10-transformed Label-free quantification (LFQ) intensity of each protein in the sample Jurkat Control in replicate 3
	LFQ intensity Last Wash_PIF6(1-100)_Rep 1	Log10-transformed Label-free quantification (LFQ) intensity of each protein in the sample Last Wash_PIF6(1-100) in replicate 1
	LFQ intensity Last Wash_PIF6(1-100)_Rep 2	Log10-transformed Label-free quantification (LFQ) intensity of each protein in the sample Last Wash_PIF6(1-100) in replicate 2
	LFQ intensity Last Wash_PIF6(1-100)_Rep 3	Log10-transformed Label-free quantification (LFQ) intensity of each protein in the sample Last Wash_PIF6(1-100) in replicate 3
	LFQ intensity Last Wash_PIF6(15-36)_Rep 1	Log10-transformed Label-free quantification (LFQ) intensity of each protein in the sample Last Wash_PIF6(15-36) in replicate 1
	LFQ intensity Last Wash_PIF6(15-36)_Rep 2	Log10-transformed Label-free quantification (LFQ) intensity of each protein in the sample Last Wash_PIF6(15-36) in replicate 2
	LFQ intensity Last Wash_PIF6(15-36)_Rep 3	Log10-transformed Label-free quantification (LFQ) intensity of each protein in the sample Last Wash_PIF6(15-36) in replicate 3
	MS/MS count	Number of all MS/MS
	Only identified by site	When marked with '+', this particular protein group was identified only by a modification site.
	Reverse	When marked with '+', there is a hit in the decoy database
	Potential contaminant	When marked with '+', this particular protein group was found to be a commonly occurring contaminant.

## Sheet: proteinGroups
id	Protein IDs	Majority protein IDs	Protein names	Gene names	Fasta headers	Number of proteins	Peptides	Razor + unique peptides	Unique peptides	Sequence coverage [%]	Mol. weight [kDa]	Q-value	Score	Intensity	Intensity PIF6(1-100)_Rep 1	Intensity PIF6(1-100)_Rep 2	Intensity PIF6(1-100)_Rep 3	Intensity PIF6(15-36)_Rep 1	Intensity PIF6(15-36)_Rep 2	Intensity PIF6(15-36)_Rep 3	Intensity Jurkat Control_Rep 1	Intensity Jurkat Control_Rep 2	Intensity Jurkat Control_Rep 3	Intensity Last Wash_PIF6(1-100)_Rep 1	Intensity Last Wash_PIF6(1-100)_Rep 2	Intensity Last Wash_PIF6(1-100)_Rep 3	Intensity Last Wash_PIF6(15-36)_Rep 1	Intensity Last Wash_PIF6(15-36)_Rep 2	Intensity Last Wash_PIF6(15-36)_Rep 3	LFQ intensity PIF6(1-100)_Rep 1	LFQ intensity PIF6(1-100)_Rep 2	LFQ intensity PIF6(1-100)_Rep 3	LFQ intensity PIF6(15-36)_Rep 1	LFQ intensity PIF6(15-36)_Rep 2	LFQ intensity PIF6(15-36)_Rep 3	LFQ intensity Jurkat Control_Rep 1	LFQ intensity Jurkat Control_Rep 2	LFQ intensity Jurkat Control_Rep 3	LFQ intensity Last Wash_PIF6(1-100)_Rep 1	LFQ intensity Last Wash_PIF6(1-100)_Rep 2	LFQ intensity Last Wash_PIF6(1-100)_Rep 3	LFQ intensity Last Wash_PIF6(15-36)_Rep 1	LFQ intensity Last Wash_PIF6(15-36)_Rep 2	LFQ intensity Last Wash_PIF6(15-36)_Rep 3	MS/MS count	Only identified by site	Reverse	Potential contaminant
0	A0A024QZP7;P06493;P06493-2;A0A087WZZ9;E5RIU6	A0A024QZP7;P06493;P06493-2	Cyclin-dependent kinase 1	CDC2;CDK1	Cell division cycle 2, G1 to S and G2 to M, isoform CRA_a;Cyclin-dependent kinase 1;Isoform 2 of Cyclin-dependent kinase 1	5	16	16	15	48.5	34.081	0	165.66	7219500000	359240000	248520000	172790000	163670000	185720000	138690000	678960000	793690000	589530000	1141700000	700910000	244150000	706150000	250670000	845200000	343160000	314080000	188320000	261540000	293780000	348770000	660630000	577430000	717880000	552900000	521380000	498300000	576160000	568970000	680950000	180
1	A0A024R4E5;Q00341;Q00341-2;H0Y394;C9J5E5;C9JIZ1;C9JT62;C9JHS7;C9JK79;C9JHZ8;C9JES8;C9JZI8;C9JQ82;C9JBS3;C9JEJ8;C9JHN6;H7BZC3;C9JMQ6;H7C0A4;C9JHS9;C9J739;H7C2D1	A0A024R4E5;Q00341;Q00341-2;H0Y394	Vigilin	HDLBP	High density lipoprotein binding protein (Vigilin), isoform CRA_a;Vigilin;Isoform 2 of Vigilin;Vigilin (Fragment)	22	21	21	21	20.7	141.44	0	107.79	2270100000	163880000	112630000	78854000	122940000	39259000	30404000	21519000	12888000	8911400	506370000	361000000	87282000	364000000	70441000	289740000	167730000	163510000	136620000	133380000	100410000	110560000	33935000	0	18688000	259900000	254760000	165220000	248910000	145320000	219660000	105
2	A0A024R4M0;P46781;B5MCT8;C9JM19;F2Z3C0;A8MXK4	A0A024R4M0;P46781;B5MCT8;C9JM19	40S ribosomal protein S9	RPS9	40S ribosomal protein S9;40S ribosomal protein S9;40S ribosomal protein S9;40S ribosomal protein S9	6	22	22	22	57.2	22.591	0	85.597	15924000000	1455700000	1615200000	1070700000	1979400000	1334100000	606220000	1221600000	1127200000	369000000	1698000000	963890000	304150000	807360000	219040000	1152700000	1642500000	2011400000	1702200000	2364900000	2310500000	1461000000	1205200000	996780000	551220000	906290000	730130000	616280000	915350000	486560000	884280000	249
3	A0A024RA52;P25787;C9JCK5;H3BT36;H7C402	A0A024RA52;P25787	Proteasome subunit alpha type;Proteasome subunit alpha type-2	PSMA2	Proteasome subunit alpha type;Proteasome subunit alpha type-2	5	17	17	17	58.5	25.898	0	73.673	7539600000	527570000	613470000	391140000	514080000	208010000	235660000	318430000	541620000	182340000	1281600000	644020000	227620000	862940000	227380000	763720000	560030000	860820000	646390000	565230000	422260000	591980000	323170000	446600000	293240000	672700000	476620000	452120000	684370000	463380000	586420000	211
4	A0A024RBT2;Q9NR28-2;Q9NR28-3;Q9NR28	A0A024RBT2;Q9NR28-2;Q9NR28-3;Q9NR28	Diablo homolog, mitochondrial	DIABLO	Diablo homolog, mitochondrial;Isoform 2 of Diablo homolog, mitochondrial;Isoform 3 of Diablo homolog, mitochondrial;Diablo homolog, mitochondrial	4	1	1	1	12	18.919	0.00038432	4.1354	53251000	5116700	0	0	0	2286700	0	9036300	7323600	0	0	7817500	0	9226300	4573700	7870200	0	0	0	0	0	0	0	0	0	0	0	0	0	0	6257200	2
5	A0A024RCR6;A0A0G2JK23;P46379-2;P46379;P46379-3	A0A024RCR6;A0A0G2JK23;P46379-2;P46379;P46379-3	Large proline-rich protein BAG6	BAT3;BAG6	HLA-B associated transcript 3, isoform CRA_a;Large proline-rich protein BAG6;Isoform 2 of Large proline-rich protein BAG6;Large proline-rich protein BAG6;Isoform 3 of Large proline-rich protein BAG6	5	32	32	8	27.4	118.7	0	246.82	13675000000	627690000	511190000	456600000	575160000	514870000	223150000	682410000	1042000000	612830000	2238100000	1768600000	578100000	1677500000	532330000	1634300000	691940000	680840000	790830000	667670000	836690000	646490000	718120000	908940000	1087400000	1199900000	1248200000	1047400000	1235600000	1102300000	1242000000	360
6	H0Y7U2;C4P092;C4P0A0;C4P093;C4P0B0;C4P0B1;A0A087WYX6;Q5T409;A0A075B6Q7;Q9NRI5-11;Q9NRI5-10;Q9NRI5-4;Q9NRI5-7;Q9NRI5-6;Q9NRI5-9;Q9NRI5-3;Q9NRI5-8;Q9NRI5-5;Q9NRI5-2;Q9NRI5	H0Y7U2;C4P092;C4P0A0;C4P093;C4P0B0;C4P0B1;A0A087WYX6;Q5T409;A0A075B6Q7;Q9NRI5-11;Q9NRI5-10;Q9NRI5-4;Q9NRI5-7;Q9NRI5-6;Q9NRI5-9;Q9NRI5-3;Q9NRI5-8;Q9NRI5-5;Q9NRI5-2;Q9NRI5	Disrupted in schizophrenia 1 protein	DISC1	Disrupted in schizophrenia 1 protein;Disrupted in schizophrenia 1 isoform 28;Disrupted in schizophrenia 1 isoform 12;Disrupted in schizophrenia 1 isoform 14;Disrupted in schizophrenia 1 isoform 23;Disrupted in schizophrenia 1 isoform 24;Disrupted in schizo	20	1	1	1	45.5	4.0824	0.0010917	3.4818	33967000	2229600	2880700	1943400	1831100	1489000	1093300	2423900	3248600	0	3020100	4120200	1806900	3298700	1082100	3499200	0	0	0	0	0	0	0	0	0	0	0	0	0	0	2782000	0
7	A0A075B6T1;Q9C0C7-4;Q9C0C7-3;Q9C0C7;Q9C0C7-5;Q9C0C7-2;H0YE34;Q9C0C7-6	A0A075B6T1;Q9C0C7-4;Q9C0C7-3;Q9C0C7;Q9C0C7-5;Q9C0C7-2	Activating molecule in BECN1-regulated autophagy protein 1	AMBRA1	Activating molecule in BECN1-regulated autophagy protein 1;Isoform 4 of Activating molecule in BECN1-regulated autophagy protein 1;Isoform 3 of Activating molecule in BECN1-regulated autophagy protein 1;Activating molecule in BECN1-regulated autophagy prot	8	7	7	7	11.1	129.6	0	9.595	585330000	34468000	56935000	25344000	57684000	34326000	13660000	42788000	83867000	28949000	26601000	35439000	30629000	48752000	22255000	43634000	48803000	57149000	48103000	43870000	51928000	48722000	31903000	45156000	78400000	26429000	40538000	54442000	47706000	39038000	31340000	5
8	A0A075B785;A0A2R8Y566;Q9P260;Q9P260-2	A0A075B785;A0A2R8Y566;Q9P260;Q9P260-2	LisH domain and HEAT repeat-containing protein KIAA1468	KIAA1468	RAB11-binding and LisH domain, coiled-coil and HEAT repeat-containing;RAB11-binding and LisH domain, coiled-coil and HEAT repeat-containing;RAB11-binding protein RELCH;Isoform 2 of RAB11-binding protein RELCH	4	2	2	2	2.4	112.71	0.0010672	3.3104	37036000	0	0	0	0	0	0	1553600	0	1398900	9786500	13245000	4802600	4621700	1628000	0	0	0	0	0	0	0	0	0	0	0	0	8616000	0	0	0	4
9	A0A075B7D9;Q92804-2;Q92804;A0A075B7F4;A0A075B7F2	A0A075B7D9;Q92804-2;Q92804	TATA-binding protein-associated factor 2N	TAF15	TATA-binding protein-associated factor 2N;Isoform Short of TATA-binding protein-associated factor 2N;TATA-binding protein-associated factor 2N	5	4	3	3	13.4	48.839	0	7.7105	272840000	26337000	16128000	6436800	14555000	5593500	1403300	23225000	28610000	17861000	31267000	36160000	5522600	23743000	8946900	27047000	19920000	19148000	18665000	17553000	16396000	0	21728000	23774000	20138000	18572000	20762000	17654000	20800000	17963000	24512000	13
10	E9PJP3;E9PM22;E9PLR0;E9PLE9;A0A2R8Y6G7;E9PKG6;Q2L696;A0A087WSV8;P80303-2;P80303	E9PJP3;E9PM22;E9PLR0;E9PLE9;A0A2R8Y6G7;E9PKG6;Q2L696;A0A087WSV8;P80303-2;P80303	Nucleobindin-2;Nesfatin-1	NUCB2;Nucb2	Nucleobindin-2 (Fragment);Nucleobindin-2 (Fragment);Nucleobindin-2 (Fragment);Nucleobindin-2 (Fragment);Nucleobindin-2;Nucleobindin-2;Nucb2 splice variant;Nucleobindin 2, isoform CRA_b;Isoform 2 of Nucleobindin-2;Nucleobindin-2	10	1	1	1	15.9	8.0383	0.0097331	2.0666	23451000	1180100	462540	0	1336300	0	602840	2031700	3806400	2718600	0	0	1774300	3393300	927900	5217300	0	0	0	0	0	0	0	0	0	0	0	0	0	0	4148000	0
11	E9PKD3;E9PIR7;F8W809;A0A087WSW9;A0A182DWI3;A0A087WSY9;Q16881-5;Q16881-2;Q16881-4;Q16881-3;Q16881-6;Q16881;E9PLT3;E9PKI4;A0A0B4J225;E9PIZ5;E2QRB9;Q16881-7;E9PQI3;E9PJU2;A0A096LPD9;E7EWK1;A0A096LPK7;A0A182DWF2;D3YTF8;A0A182DWF3;Q9NNW7-2;Q9NNW7	E9PKD3;E9PIR7;F8W809;A0A087WSW9;A0A182DWI3;A0A087WSY9;Q16881-5;Q16881-2;Q16881-4;Q16881-3;Q16881-6;Q16881;E9PLT3;E9PKI4;A0A0B4J225;E9PIZ5;E2QRB9;Q16881-7	Thioredoxin reductase 1, cytoplasmic	TXNRD1	Thioredoxin reductase 1, cytoplasmic (Fragment);Thioredoxin reductase 1, cytoplasmic;Thioredoxin reductase 1, cytoplasmic;Thioredoxin reductase 1, cytoplasmic;Thioredoxin reductase 1, cytoplasmic;Thioredoxin reductase 1, cytoplasmic;Isoform 5 of Thioredoxi	28	3	3	3	19.4	19.393	0.00041701	5.2505	176150000	0	0	0	0	6181300	9030100	11583000	13921000	2409300	33824000	25016000	12092000	20912000	8366900	32817000	0	0	0	0	0	20527000	0	0	0	19243000	19747000	21023000	17804000	18136000	24738000	5
12	A0A087WT45;Q4V328;Q4V328-3;Q4V328-2;A0A075B793;Q4V328-4;A0A087WXA6	A0A087WT45;Q4V328;Q4V328-3;Q4V328-2;A0A075B793;Q4V328-4	GRIP1-associated protein 1	GRIPAP1	GRIP1-associated protein 1;GRIP1-associated protein 1;Isoform 3 of GRIP1-associated protein 1;Isoform 2 of GRIP1-associated protein 1;GRIP1-associated protein 1;Isoform 4 of GRIP1-associated protein 1	7	9	9	9	17	90.856	0	51.203	440930000	24148000	17364000	16384000	19938000	9849700	5972100	5762700	4597400	0	132890000	46466000	12821000	67378000	15406000	61955000	20106000	18367000	40436000	26342000	17119000	19193000	12335000	0	0	62438000	40901000	24838000	48274000	28581000	44554000	31
13	D6RCT6;A0A087WTC6;D6RIA0;D6R9E3;Q9BWT6	D6RCT6;A0A087WTC6;D6RIA0;D6R9E3;Q9BWT6	Meiotic nuclear division protein 1 homolog	MND1	Meiotic nuclear division protein 1 homolog (Fragment);Meiotic nuclear division protein 1 homolog;Meiotic nuclear division protein 1 homolog;Meiotic nuclear division protein 1 homolog;Meiotic nuclear division protein 1 homolog	5	1	1	1	9.8	11.544	0.0017241	2.9956	328900000	23738000	65608000	16823000	0	31035000	11485000	0	0	6018300	62550000	35871000	18906000	32513000	0	24355000	0	0	0	0	0	0	0	0	0	0	0	0	0	0	19364000	11
14	F5H5N1;A0A087WXF6;A0A087WTI3;F5GXJ1;O75251-2;O75251	F5H5N1;A0A087WXF6;A0A087WTI3;F5GXJ1;O75251-2;O75251	NADH dehydrogenase [ubiquinone] iron-sulfur protein 7, mitochondrial	NDUFS7	NADH dehydrogenase [ubiquinone] iron-sulfur protein 7, mitochondrial;NADH dehydrogenase [ubiquinone] iron-sulfur protein 7, mitochondrial;NADH dehydrogenase [ubiquinone] iron-sulfur protein 7, mitochondrial;NADH dehydrogenase [ubiquinone] iron-sulfur prote	6	1	1	1	7.7	19.77	0.0010749	3.3582	21397000	0	0	0	0	0	0	0	0	0	13244000	0	3891000	4262100	0	0	0	0	0	0	0	0	0	0	0	0	0	0	3268900	0	0	1
15	A0A087WTP3;Q92945;M0R0I5;M0QXW7;M0QYH3;M0R3J3	A0A087WTP3;Q92945	Far upstream element-binding protein 2	KHSRP	Far upstream element-binding protein 2;Far upstream element-binding protein 2	6	9	9	9	20.5	73.027	0	37.9	852580000	41555000	44512000	10684000	36698000	25877000	18485000	120140000	55918000	57349000	125740000	33086000	69348000	76201000	42679000	94310000	49433000	48590000	30989000	45471000	65761000	57851000	83699000	60020000	70548000	68032000	49140000	101410000	62504000	95221000	68930000	36
16	Q1JUQ3;A0A087WTS4;A0A087WV48;A0A087WZM5;P62942	Q1JUQ3;A0A087WTS4;A0A087WV48;A0A087WZM5;P62942	Peptidyl-prolyl cis-trans isomerase;Peptidyl-prolyl cis-trans isomerase FKBP1A	FKBP12-Exin;FKBP1A	FK506 binding protein12;Peptidyl-prolyl cis-trans isomerase FKBP1A;Uncharacterized protein;Peptidylprolyl isomerase;Peptidyl-prolyl cis-trans isomerase FKBP1A	5	1	1	1	35.1	3.9655	0	23.272	224170000	8726000	5459700	5819600	0	20758000	3747100	32111000	18902000	23492000	39614000	12424000	18760000	0	14091000	20266000	0	0	0	0	0	0	0	0	0	0	0	0	0	0	16112000	11
17	A0A087WV20;A0A087WTU9;Q8TCU4-3;Q8TCU4-2;Q8TCU4;H7C1D9	A0A087WV20;A0A087WTU9;Q8TCU4-3;Q8TCU4-2;Q8TCU4;H7C1D9	Alstrom syndrome protein 1	ALMS1	Alstrom syndrome protein 1;Alstrom syndrome protein 1;Isoform 3 of Alstrom syndrome protein 1;Isoform 2 of Alstrom syndrome protein 1;Alstrom syndrome protein 1;Alstrom syndrome protein 1 (Fragment)	6	2	2	2	0.9	425.23	0.0037313	2.8559	187070000	0	8358300	5906200	3736400	0	0	4983000	16139000	7666000	10087000	113060000	4893700	0	4275000	7964500	0	0	0	0	0	0	0	0	0	0	84438000	0	0	0	0	2
18	A0A087WTV6;Q96C36;A0A087WZR9;J3KR12	A0A087WTV6;Q96C36;A0A087WZR9;J3KR12	Pyrroline-5-carboxylate reductase 2;Pyrroline-5-carboxylate reductase	PYCR2	Pyrroline-5-carboxylate reductase 2;Pyrroline-5-carboxylate reductase 2;Pyrroline-5-carboxylate reductase;Uncharacterized protein	4	4	4	4	23.6	25.868	0	11.914	358070000	16734000	18710000	8391200	7847100	6237500	4151300	0	0	906340	101290000	47966000	24618000	61883000	15477000	43865000	20007000	25490000	17041000	16575000	16950000	18020000	0	0	0	37778000	29851000	67341000	35658000	29197000	24312000	10
19	A0A087WTW0;A0A087WVR3;Q96T88;Q96T88-2;A0A087WWG9;Q96PU4	A0A087WTW0;A0A087WVR3;Q96T88;Q96T88-2;A0A087WWG9	E3 ubiquitin-protein ligase UHRF1	UHRF1	E3 ubiquitin-protein ligase UHRF1;E3 ubiquitin-protein ligase UHRF1;E3 ubiquitin-protein ligase UHRF1;Isoform 2 of E3 ubiquitin-protein ligase UHRF1;E3 ubiquitin-protein ligase UHRF1 (Fragment)	6	10	10	10	18.1	96.619	0	31.253	938700000	58485000	44875000	32561000	55810000	32447000	25006000	80606000	91418000	27920000	114090000	79351000	51449000	106430000	38790000	99460000	58707000	70410000	64838000	68818000	53550000	77047000	77327000	64094000	58919000	58815000	66137000	79982000	84875000	57828000	83417000	76
20	A0A087WTZ5;E9PRQ7;Q04323;E9PJ81;Q04323-2;E9PS08	A0A087WTZ5;E9PRQ7;Q04323;E9PJ81;Q04323-2	UBX domain-containing protein 1	UBXN1	UBX domain-containing protein 1;UBX domain-containing protein 1;UBX domain-containing protein 1;UBX domain-containing protein 1 (Fragment);Isoform 2 of UBX domain-containing protein 1	6	4	4	4	33.6	27.015	0.00042937	5.6709	165440000	7475600	1266400	0	4672000	2089300	1210500	33957000	26615000	23106000	9478000	11872000	6987700	9113700	5174800	22418000	12620000	0	0	9675500	6981500	0	24659000	16307000	20618000	0	17235000	18044000	12193000	14647000	14843000	11
21	A0A087WU27;A0A087WUS4;C9JMZ3;A6NKB8;Q9H4A4	A0A087WU27;A0A087WUS4;C9JMZ3;A6NKB8;Q9H4A4	Aminopeptidase B	RNPEP	Aminopeptidase B (Fragment);Aminopeptidase B (Fragment);Aminopeptidase B (Fragment);Aminopeptidase B;Aminopeptidase B	5	2	2	2	24.6	18.628	0.0010957	3.5147	90560000	2732500	2849200	0	1836000	3530700	2429900	41011000	10235000	8491900	9089000	5368200	0	2986300	0	0	0	0	0	0	0	0	41011000	0	0	0	0	0	0	0	0	5
22	A0A087WU64;A6NMQ1;P09884	A0A087WU64;A6NMQ1;P09884	DNA polymerase;DNA polymerase alpha catalytic subunit	POLA1	DNA polymerase;DNA polymerase;DNA polymerase alpha catalytic subunit	3	4	4	4	6.2	165.77	0	13.522	425350000	19533000	17260000	5861100	17802000	10055000	5539000	29940000	6507400	2559300	96594000	69785000	18364000	56920000	17826000	50808000	21455000	0	0	32023000	0	0	27625000	0	0	57443000	42086000	0	43652000	32235000	43369000	13
23	A0A087WUB9;Q8WYA6;Q8WYA6-3;Q8WYA6-2;Q8WYA6-4	A0A087WUB9;Q8WYA6;Q8WYA6-3;Q8WYA6-2;Q8WYA6-4	Beta-catenin-like protein 1	CTNNBL1	Beta-catenin-like protein 1;Beta-catenin-like protein 1;Isoform 3 of Beta-catenin-like protein 1;Isoform 2 of Beta-catenin-like protein 1;Isoform 4 of Beta-catenin-like protein 1	5	6	6	6	9.9	65.702	0	21.36	149770000	5221100	5843800	2311000	7394600	0	1918500	9684200	5129400	3700200	29585000	23546000	5348800	21325000	7282300	21476000	10805000	12247000	7431400	9024800	0	8958300	8565700	7564800	10571000	11157000	12772000	8924500	11485000	11049000	12555000	37
24	A0A087WUE6;Q3T8J9-2;Q3T8J9-3;Q3T8J9;A4PB68;Q9H869-7;Q9H869-5;Q9H869-6;Q9H869-4;Q9H869-3;Q9H869-2;Q9H869;Q9H869-8;Q9H869-9	A0A087WUE6;Q3T8J9-2;Q3T8J9-3;Q3T8J9;A4PB68;Q9H869-7;Q9H869-5;Q9H869-6;Q9H869-4;Q9H869-3;Q9H869-2;Q9H869;Q9H869-8;Q9H869-9	GON-4-like protein;YY1-associated protein 1	GON4L;YY1AP1	GON-4-like protein;Isoform 2 of GON-4-like protein;Isoform 3 of GON-4-like protein;GON-4-like protein;GON-4-like protein;Isoform 7 of YY1-associated protein 1;Isoform 5 of YY1-associated protein 1;Isoform 6 of YY1-associated protein 1;Isoform 4 of YY1-asso	14	2	2	2	1.9	170.69	0.00039154	4.3679	29908000	6834900	4788900	0	4820400	0	1793600	6741100	0	0	0	0	0	0	1159100	3770200	8026200	0	0	0	0	0	0	0	0	0	0	0	0	0	0	1
25	E7ETK0;A0A2R8Y849;A0A087WUS0;A0A2R8YD14;P62847-2;P62847-3;P62847;P62847-4;A0A2R8Y8A0	E7ETK0;A0A2R8Y849;A0A087WUS0;A0A2R8YD14;P62847-2;P62847-3;P62847;P62847-4	40S ribosomal protein S24	RPS24	40S ribosomal protein S24;40S ribosomal protein S24;40S ribosomal protein S24;40S ribosomal protein S24;Isoform 2 of 40S ribosomal protein S24;Isoform 3 of 40S ribosomal protein S24;40S ribosomal protein S24;Isoform 4 of 40S ribosomal protein S24	9	18	18	17	68.7	15.197	0	80.215	7682900000	700980000	775410000	421540000	1059600000	521170000	340710000	621750000	450620000	147490000	709270000	503640000	171070000	586240000	131080000	542340000	768750000	917720000	684690000	1213100000	967680000	869840000	580750000	409730000	249800000	405840000	407980000	320920000	453760000	336810000	412150000	209
26	A0A087WUT6;O60841	A0A087WUT6;O60841	Eukaryotic translation initiation factor 5B	EIF5B	Eukaryotic translation initiation factor 5B;Eukaryotic translation initiation factor 5B	2	59	59	59	45.8	138.68	0	323.31	15245000000	1137900000	874510000	578310000	1016300000	841240000	383570000	651630000	683190000	175480000	2259200000	1823200000	741050000	1734600000	623380000	1721200000	1267400000	1175700000	1077500000	1180100000	1287900000	1106800000	672970000	652670000	431410000	1173100000	1340800000	1318300000	1291500000	1225500000	1305100000	428
27	R4GN83;R4GMX5;I3L192;A0A087WUV8;A0A087X2B5;P35613-3;P35613-4;P35613-2;P35613	R4GN83;R4GMX5;I3L192;A0A087WUV8;A0A087X2B5;P35613-3;P35613-4;P35613-2;P35613	Basigin	BSG	Basigin (Fragment);Basigin (Fragment);Basigin (Fragment);Basigin;Basigin (Fragment);Isoform 3 of Basigin;Isoform 4 of Basigin;Isoform 2 of Basigin;Basigin	9	1	1	1	30.8	5.7104	0.0010945	3.5026	91450000	0	0	0	0	0	0	17125000	14325000	8598000	11024000	8301300	7498900	10145000	4621300	9810700	0	0	0	0	0	0	0	0	0	0	0	0	0	0	7800100	1
28	A0A087WUW6;Q9Y6K9;Q9Y6K9-2;A0A087X0G7;A0A087X1B1;Q9Y6K9-3	A0A087WUW6;Q9Y6K9;Q9Y6K9-2;A0A087X0G7;A0A087X1B1;Q9Y6K9-3	NF-kappa-B essential modulator	IKBKG	NF-kappa-B essential modulator;NF-kappa-B essential modulator;Isoform 2 of NF-kappa-B essential modulator;NF-kappa-B essential modulator;NF-kappa-B essential modulator;Isoform 3 of NF-kappa-B essential modulator	6	9	9	6	31.6	47.384	0	26.78	846880000	44994000	26057000	14861000	38815000	13846000	7937600	23947000	22392000	9818300	176820000	105600000	55930000	139130000	44903000	121840000	50017000	35573000	42343000	54783000	45675000	31515000	46450000	33278000	42404000	70181000	61246000	85629000	84272000	79445000	69820000	21
29	A0A087WUX7;V9GYT8;V9GYI2;V9GY35;V9GYN4;V9GYQ8;Q9NX04-2;Q9NX04	A0A087WUX7;V9GYT8;V9GYI2;V9GY35;V9GYN4;V9GYQ8;Q9NX04-2;Q9NX04	Uncharacterized protein C1orf109	C1orf109	Uncharacterized protein C1orf109 (Fragment);Uncharacterized protein C1orf109 (Fragment);Uncharacterized protein C1orf109 (Fragment);Uncharacterized protein C1orf109 (Fragment);Uncharacterized protein C1orf109 (Fragment);Uncharacterized protein C1orf109 (Fr	8	2	2	2	43.2	4.2569	0	6.0511	281570000	23104000	21788000	5257600	15254000	8211200	4373900	7979600	11242000	4629600	48731000	37029000	12194000	41228000	9865000	30681000	26011000	27081000	0	19721000	16520000	0	0	0	0	24103000	30397000	0	32094000	0	22075000	8
30	A0A087WUY7;O75928-3;O75928-2;O75928;B4DGW0;O75925;O75925-2	A0A087WUY7;O75928-3;O75928-2;O75928;B4DGW0;O75925;O75925-2	E3 SUMO-protein ligase PIAS2;E3 SUMO-protein ligase PIAS1	PIAS2;PIAS1	E3 SUMO-protein ligase PIAS2 (Fragment);Isoform 3 of E3 SUMO-protein ligase PIAS2;Isoform PIAS2-alpha of E3 SUMO-protein ligase PIAS2;E3 SUMO-protein ligase PIAS2;E3 SUMO-protein ligase PIAS2;E3 SUMO-protein ligase PIAS1;Isoform 2 of E3 SUMO-protein ligase	7	2	2	2	5.2	59.642	0.00041203	5.0854	155190000	9245200	6497100	8571600	7734600	8411300	2906300	33219000	27635000	9319200	8201600	13023000	3640800	6522700	0	10263000	0	0	0	0	0	0	0	0	0	0	0	0	0	0	8159400	4
31	A0A087WV05;Q99417	A0A087WV05;Q99417	C-Myc-binding protein	MYCBP	Uncharacterized protein;c-Myc-binding protein	2	2	2	2	12.7	12.755	0.00040161	4.7712	89920000	5262400	0	3906200	6448800	11065000	5020200	4296900	0	9708000	5511200	10611000	6331200	8267400	6974000	6518900	0	0	0	0	0	0	0	0	0	0	7924200	0	0	0	0	2
32	F8W7C6;A0A087WV22;H7C123;H7C2C5;H7C2U2	F8W7C6;A0A087WV22		RPL10	60S ribosomal protein L10;60S ribosomal protein L10	5	19	3	3	76.7	18.565	0	11.436	2724300000	250490000	108380000	166140000	319170000	264150000	129100000	279590000	289480000	25228000	61337000	198370000	51824000	228530000	38941000	313510000	255960000	112550000	243570000	352220000	405350000	318200000	251340000	222940000	195690000	145760000	122310000	87788000	147950000	130530000	233610000	42
33	B5LMG6;A0A087WV86;Q6PGQ7;A0A087WVC9;Q6PGQ7-2	B5LMG6;A0A087WV86;Q6PGQ7;A0A087WVC9;Q6PGQ7-2	Protein aurora borealis	C13orf34;BORA	Aurora borealis;Protein aurora borealis;Protein aurora borealis;Protein aurora borealis;Isoform 2 of Protein aurora borealis	5	2	2	2	9.9	67.671	0.0003937	4.4772	68014000	9464000	6679400	0	5983600	0	0	27612000	0	0	0	0	5323600	12951000	0	0	0	0	0	0	0	0	27612000	0	0	0	0	0	0	0	0	7
34	A0A087WV97;Q8WU79-3;Q8WU79-2;Q8WU79;X6RCC3	A0A087WV97;Q8WU79-3;Q8WU79-2;Q8WU79;X6RCC3	Stromal membrane-associated protein 2	SMAP2	Stromal membrane-associated protein 2;Isoform 3 of Stromal membrane-associated protein 2;Isoform 2 of Stromal membrane-associated protein 2;Stromal membrane-associated protein 2;Stromal membrane-associated protein 2 (Fragment)	5	7	7	7	17.9	46.382	0	15.495	648600000	33966000	31925000	22084000	36966000	22561000	21132000	31391000	35761000	26387000	104210000	69479000	27934000	61448000	31513000	91844000	38772000	37376000	41273000	43159000	42358000	58364000	29137000	28249000	52808000	46211000	47307000	57182000	56970000	70027000	54183000	47
35	A0A087WVA8;Q8IWB9;Q8IWB9-2	A0A087WVA8;Q8IWB9;Q8IWB9-2	Testis-expressed sequence 2 protein	TEX2	Testis-expressed protein 2;Testis-expressed protein 2;Isoform 2 of Testis-expressed protein 2	3	2	2	2	2.2	125.38	0.005848	2.414	104150000	0	0	0	0	0	0	0	0	0	7352900	0	2191800	93076000	1529900	0	0	0	0	0	0	0	0	0	0	0	0	0	0	3153500	0	2
36	A0A087WY94;A0A087WVD7;Q9Y3D8;Q9Y3D8-2	A0A087WY94;A0A087WVD7;Q9Y3D8;Q9Y3D8-2	Adenylate kinase isoenzyme 6	TAF9;AK6	Adenylate kinase isoenzyme 6;Adenylate kinase isoenzyme 6;Adenylate kinase isoenzyme 6;Isoform 2 of Adenylate kinase isoenzyme 6	4	3	3	3	74.5	4.9969	0	7.0706	104280000	2647200	2960000	1212600	3688200	3176200	2105200	13064000	13603000	15900000	12454000	10754000	3851500	7141800	4013500	7704700	0	0	0	0	0	0	0	0	0	0	0	0	0	0	6125700	4
37	A0A087WVF7;Q9NZM3-2;Q9NZM3;Q9NZM3-4;Q9NZM3-3;E7EPJ2;F8W719	A0A087WVF7;Q9NZM3-2;Q9NZM3;Q9NZM3-4;Q9NZM3-3;E7EPJ2	Intersectin-2	ITSN2	Intersectin-2;Isoform 2 of Intersectin-2;Intersectin-2;Isoform 4 of Intersectin-2;Isoform 3 of Intersectin-2;Intersectin-2 (Fragment)	7	6	6	6	4.3	191.6	0	11.885	449020000	8691300	19400000	14049000	14410000	6919100	4663000	26428000	46696000	11679000	70771000	53202000	16094000	122980000	13999000	19031000	0	26824000	26065000	24862000	0	30944000	26176000	31823000	26454000	53251000	34791000	29269000	48631000	33556000	0	16
38	K4DI81;A0A0A0MSE8;A0A087WVK1;O00762-3;O00762-4;O00762	K4DI81;A0A0A0MSE8;A0A087WVK1;O00762-3;O00762-4;O00762	Ubiquitin-conjugating enzyme E2 C	UBE2C	Ubiquitin-conjugating enzyme E2 C;Ubiquitin-conjugating enzyme E2 C;Ubiquitin-conjugating enzyme E2 C;Isoform 3 of Ubiquitin-conjugating enzyme E2 C;Isoform 4 of Ubiquitin-conjugating enzyme E2 C;Ubiquitin-conjugating enzyme E2 C	6	1	1	1	32	5.1169	0	16.428	92367000	0	0	0	0	2224300	0	12027000	18743000	26483000	9862100	0	3757600	6016500	0	13253000	0	0	0	0	0	0	0	0	0	0	0	0	0	0	10537000	6
39	E9PMD5;E9PI38;E9PQS6;E9PKV4;A0A087WVP0;Q2TAM5;A0A087X0W8;Q04206-2;Q04206-3;Q04206-4;Q04206;E9PJR1;E9PRX2;E9PNV4;E9PKH5	E9PMD5;E9PI38;E9PQS6;E9PKV4;A0A087WVP0;Q2TAM5;A0A087X0W8;Q04206-2;Q04206-3;Q04206-4;Q04206;E9PJR1;E9PRX2;E9PNV4;E9PKH5	Transcription factor p65	RELA	Transcription factor p65 (Fragment);Transcription factor p65 (Fragment);Transcription factor p65 (Fragment);Transcription factor p65;Transcription factor p65;RELA protein;Transcription factor p65;Isoform 2 of Transcription factor p65;Isoform 3 of Transcrip	15	3	3	3	19.9	17.868	0	10.47	180260000	0	0	0	0	5844500	0	4833300	0	0	62718000	46210000	13254000	25172000	9962900	12267000	0	0	0	0	0	0	0	0	0	0	34511000	0	0	0	0	6
40	A0A087WVP4;A0A087X1R1;P53814-5;P53814;P53814-6;P53814-2;C9JP19;C9JQZ8;H7BZZ8;B5MCI0	A0A087WVP4;A0A087X1R1;P53814-5;P53814;P53814-6	Smoothelin	SMTN	Smoothelin;Smoothelin;Isoform B2 of Smoothelin;Smoothelin;Isoform B3 of Smoothelin	10	16	16	16	18.8	104.84	0	47.028	965780000	22588000	18463000	21902000	56783000	51738000	21651000	140820000	197370000	126420000	62894000	48568000	18747000	66140000	19801000	91894000	35071000	40245000	50463000	68424000	75858000	55128000	130360000	137570000	181290000	41651000	47371000	45631000	64213000	38261000	63734000	59
41	A0A087WVQ6;Q00610-2;Q00610;J3KS13;P53675-2;P53675;A0A087WX41;J3KSQ2;K7EJJ5;J3QL20;F5H5N6;A0A087WV74;A0A087WXH4	A0A087WVQ6;Q00610-2;Q00610	Clathrin heavy chain;Clathrin heavy chain 1	CLTC	Clathrin heavy chain;Isoform 2 of Clathrin heavy chain 1;Clathrin heavy chain 1	13	70	70	70	40.9	192.06	0	323.31	28488000000	1884600000	1889100000	1167300000	3009500000	1412600000	1033700000	2274400000	3973900000	623840000	2698000000	1815100000	420000000	2781800000	525840000	2978700000	2204000000	2637200000	1928000000	3609100000	2335000000	2493600000	2312400000	3073200000	1130100000	1453600000	1524900000	1013400000	2043400000	1318800000	2016600000	698
42	E9PK49;Q9NW25;A0A087WVT6;Q9BWW4-2;Q9BWW4;Q5T863;Q9BWW4-3	E9PK49;Q9NW25;A0A087WVT6;Q9BWW4-2;Q9BWW4;Q5T863;Q9BWW4-3	Single-stranded DNA-binding protein 3	SSBP3	Single-stranded DNA-binding protein 3 (Fragment);Single stranded DNA binding protein 3, isoform CRA_c;Single-stranded DNA-binding protein 3;Isoform 2 of Single-stranded DNA-binding protein 3;Single-stranded DNA-binding protein 3;Single-stranded DNA-binding	7	2	2	2	36.6	10.494	0.0058404	2.389	19878000	0	0	0	0	0	0	0	0	7524800	2814000	2880900	1327800	2289000	815430	2226300	0	0	0	0	0	0	0	0	0	0	0	0	0	0	1770100	3
43	A0A087WVZ9;P19388;A0A087WWX0;A0A0A0MQR7;A0A087WVN5	A0A087WVZ9;P19388;A0A087WWX0;A0A0A0MQR7	DNA-directed RNA polymerases I, II, and III subunit RPABC1	POLR2E	DNA-directed RNA polymerases I, II, and III subunit RPABC1;DNA-directed RNA polymerases I, II, and III subunit RPABC1;DNA-directed RNA polymerases I, II, and III subunit RPABC1 (Fragment);DNA-directed RNA polymerases I, II, and III subunit RPABC1	5	4	4	4	32.6	21.459	0	15.53	220170000	14149000	11020000	2973600	9669100	13822000	0	18817000	17454000	3939900	33915000	16284000	13717000	31025000	9828000	23553000	0	0	0	18451000	12553000	0	0	0	0	0	19611000	25333000	21425000	18675000	0	19
44	A0A087WW40;Q9Y371;Q9Y371-2	A0A087WW40;Q9Y371;Q9Y371-2	Endophilin-B1	SH3GLB1	Endophilin-B1;Endophilin-B1;Isoform 2 of Endophilin-B1	3	2	2	2	10.4	44.26	0	11.627	40813000	0	0	0	1006100	0	783810	10904000	3803700	3151700	5223300	9567000	0	3457700	0	2916500	0	0	0	0	0	0	0	0	0	0	7144900	0	0	0	0	11
45	A0A0G2JP90;A0A087WW46;J3KN36;A0A0G2JN29;A0A087X117;Q5JPE7-3;Q5JPE7-2;Q15155;P69849;Q5JPE7;H3BPS9;A0A087WTD5	A0A0G2JP90;A0A087WW46;J3KN36;A0A0G2JN29;A0A087X117;Q5JPE7-3;Q5JPE7-2;Q15155;P69849;Q5JPE7	Nodal modulator 2;Nodal modulator 1;Nodal modulator 3	NOMO1;NOMO3;NOMO2	Nodal modulator 1;Nodal modulator 1;Nodal modulator 3;Nodal modulator 1;Nodal modulator 1;Isoform 3 of Nodal modulator 2;Isoform 2 of Nodal modulator 2;Nodal modulator 1;Nodal modulator 3;Nodal modulator 2	12	4	4	4	6.3	122.18	0.00040617	4.9056	64803000	8830900	0	0	8077500	0	0	10687000	15771000	7009400	7488900	0	1866200	5071600	0	0	0	0	0	0	0	0	0	13043000	0	0	0	0	0	0	0	4
46	A0A087WW77;Q15334	A0A087WW77;Q15334	Lethal(2) giant larvae protein homolog 1	LLGL1	Lethal(2) giant larvae protein homolog 1;Lethal(2) giant larvae protein homolog 1	2	3	3	3	3.7	114.43	0.0004008	4.7196	73950000	10668000	14010000	11005000	2354700	0	2294600	2971300	11456000	0	8651400	2719600	0	7820500	0	0	0	18773000	18256000	0	0	0	0	0	0	0	0	0	0	0	0	2
47	C9J5J3;A0A0D9SF32;A0A087WWJ2;C9J5D1;E7EQ69;Q9GZZ1-2;Q9GZZ1;F8WCK0;C9JZU6;B0AZT5	C9J5J3;A0A0D9SF32;A0A087WWJ2;C9J5D1;E7EQ69;Q9GZZ1-2;Q9GZZ1;F8WCK0;C9JZU6;B0AZT5	N-alpha-acetyltransferase 50	NAA50	N-alpha-acetyltransferase 50;N-alpha-acetyltransferase 50;N-alpha-acetyltransferase 50;N-alpha-acetyltransferase 50;N-alpha-acetyltransferase 50;Isoform 2 of N-alpha-acetyltransferase 50;N-alpha-acetyltransferase 50;N-alpha-acetyltransferase 50;N-alpha-ace	10	2	2	2	50	6.6856	0	10.909	178990000	4988100	4338300	3573900	4076700	5030600	0	19259000	22065000	39197000	14404000	7685400	7930000	21730000	16244000	8467200	0	0	0	0	0	0	0	27527000	52352000	0	0	0	16825000	34378000	0	11
48	A0A2R8Y7T6;A0A087WWK8;Q6DN90-2;Q6DN90;A0A0C4DGT3;A0A2R8Y695	A0A2R8Y7T6;A0A087WWK8;Q6DN90-2;Q6DN90;A0A0C4DGT3	IQ motif and SEC7 domain-containing protein 1	IQSEC1	IQ motif and SEC7 domain-containing protein 1;IQ motif and SEC7 domain-containing protein 1;Isoform 2 of IQ motif and SEC7 domain-containing protein 1;IQ motif and SEC7 domain-containing protein 1;IQ motif and SEC7 domain-containing protein 1	6	4	4	4	7.3	108.42	0	9.4451	211670000	3172400	3453500	5732400	4708400	9430800	6394900	0	9420200	6423600	27740000	26401000	13183000	33675000	14901000	47037000	0	11281000	0	0	0	18604000	0	0	0	23055000	25827000	20532000	32375000	16550000	24979000	10
49	A0A087WWU8;P06753-2;Q5HYB6;P06753-3;P06753-6;P06753-5;Q5VU61;P06753-4;D6R904;J3KN67;P06753;D6RFM2;P06753-7;K7EP68;K7ERG3;A0A2R8YEU4;H0YL80;H0YKX5;H0YKP3;H0YNC7;Q5TCU3;CON__Q3SX28;A7XZE4;A0A0S2Z4G6;Q5TCU8;Q6ZN40;P09493-9;P09493-8;P09493-7;P09493-6;P09493-4;P09493-3;P09493-10;P09493;P07951-2;P07951;A0A2R8YHD2;K7EPV9;K7EMU5	A0A087WWU8;P06753-2;Q5HYB6;P06753-3;P06753-6;P06753-5;Q5VU61;P06753-4;D6R904;J3KN67	Tropomyosin alpha-3 chain	TPM3;DKFZp686J1372	Tropomyosin alpha-3 chain;Isoform 2 of Tropomyosin alpha-3 chain;Epididymis luminal protein 189;Isoform 3 of Tropomyosin alpha-3 chain;Isoform 6 of Tropomyosin alpha-3 chain;Isoform 5 of Tropomyosin alpha-3 chain;Tropomyosin alpha-3 chain;Isoform 4 of Trop	39	36	36	29	82.4	26.42	0	323.31	18485000000	1342100000	628170000	434750000	493080000	137030000	199070000	3740000000	4044500000	2105000000	2548200000	946660000	372570000	642740000	173650000	677580000	1527300000	869300000	762050000	654100000	282860000	581480000	3314500000	2946500000	3233200000	1341700000	756260000	791400000	550220000	431570000	582880000	345
50	A0A087WX20;H0Y818;P40692-2;P40692-3;P40692	A0A087WX20;H0Y818;P40692-2;P40692-3;P40692	DNA mismatch repair protein Mlh1	MLH1	DNA mismatch repair protein Mlh1 (Fragment);DNA mismatch repair protein Mlh1 (Fragment);Isoform 2 of DNA mismatch repair protein Mlh1;Isoform 3 of DNA mismatch repair protein Mlh1;DNA mismatch repair protein Mlh1	5	1	1	1	8.1	25.179	0.00042319	5.4815	110170000	3371700	1955600	0	3610300	0	0	10172000	8022500	6592700	23937000	15208000	5366300	12161000	2899300	16874000	0	0	0	0	0	0	0	0	0	0	0	0	0	0	13416000	9
51	A0A087WX29;Q13148;K7EJM5;B1AKP7;G3V162;A0A087X260;A0A087WYY0;A0A1W2PNU8;K7EN94;K7EJ99;A0A0A0MSV7;A0A087WXQ5;A0A087WV68;Q13148-4	A0A087WX29;Q13148;K7EJM5;B1AKP7;G3V162;A0A087X260;A0A087WYY0;A0A1W2PNU8;K7EN94	TAR DNA-binding protein 43	TARDBP	TAR DNA-binding protein 43 (Fragment);TAR DNA-binding protein 43;TAR DNA-binding protein 43 (Fragment);TAR DNA-binding protein 43;TAR DNA binding protein, isoform CRA_d;TAR DNA-binding protein 43;TAR DNA-binding protein 43;TAR DNA-binding protein 43;TAR DN	14	5	5	5	42.8	26.743	0	100.69	1302000000	82197000	58342000	36607000	74491000	67035000	32101000	111850000	141620000	66311000	176440000	115300000	48359000	129890000	40634000	120840000	110570000	87161000	84709000	95022000	87562000	93396000	93351000	100260000	108310000	83496000	77923000	95057000	94883000	100670000	92295000	74
52	A0A087WXC5;E7ESZ7;O95299;O95299-2;Q8N1B9;C9J6X0;H7C2W5;H7C1Y7;H7C2X4	A0A087WXC5;E7ESZ7;O95299;O95299-2	NADH dehydrogenase [ubiquinone] 1 alpha subcomplex subunit 10, mitochondrial	NDUFA10	NADH dehydrogenase [ubiquinone] 1 alpha subcomplex subunit 10, mitochondrial;NADH dehydrogenase [ubiquinone] 1 alpha subcomplex subunit 10, mitochondrial;NADH dehydrogenase [ubiquinone] 1 alpha subcomplex subunit 10, mitochondrial;Isoform 2 of NADH dehydro	9	5	5	5	27.6	40.836	0	13.362	313780000	31502000	48596000	24469000	26991000	14384000	16156000	0	0	0	23602000	39280000	17504000	31866000	7781200	31647000	44926000	0	0	0	0	34289000	0	0	0	0	28282000	27044000	29005000	0	0	13
53	A0A087WXK8;Q9H4H8-2;Q9H4H8	A0A087WXK8;Q9H4H8-2;Q9H4H8	Protein FAM83D	FAM83D	Chromosome 20 open reading frame 129;Isoform 2 of Protein FAM83D;Protein FAM83D	3	1	1	1	1.5	67.664	0.0039552	2.5321	40755000	1393500	1781200	1568500	1337600	0	1251800	4858300	6497900	2454100	4295100	4842100	2829000	5264700	2381300	0	0	0	0	0	0	0	0	0	0	0	0	0	0	4908500	0	3
54	A0A087WXM6;J3QQT2;J3KRX5;A0A0A6YYL6;P18621;P18621-3;J3QLC8;J3KRB3;A0A087WWH0;J3QS96;A0A0A0MRF8;P18621-2;A0A087WY81;J3KSJ0	A0A087WXM6;J3QQT2;J3KRX5;A0A0A6YYL6;P18621;P18621-3;J3QLC8;J3KRB3;A0A087WWH0;J3QS96;A0A0A0MRF8;P18621-2;A0A087WY81	60S ribosomal protein L17	RPL17;RPL17-C18orf32	60S ribosomal protein L17 (Fragment);60S ribosomal protein L17 (Fragment);60S ribosomal protein L17 (Fragment);Protein RPL17-C18orf32;60S ribosomal protein L17;Isoform 3 of 60S ribosomal protein L17;60S ribosomal protein L17;60S ribosomal protein L17 (Frag	14	21	21	21	84.6	19.586	0	109.22	10444000000	847340000	931990000	505710000	930300000	728200000	381010000	1039900000	799490000	314140000	949470000	707250000	335930000	764000000	290320000	918530000	1023600000	1079800000	804200000	1220500000	1131300000	913610000	953090000	658110000	496240000	568890000	530290000	663620000	676530000	714750000	741860000	285
55	A0A087WXN4;Q96CB8;E9PGI3;A0A1B0GX90;C9JDP3;C9J0M6;D6R9Y5	A0A087WXN4;Q96CB8;E9PGI3;A0A1B0GX90;C9JDP3;C9J0M6	Integrator complex subunit 12	INTS12	Integrator complex subunit 12;Integrator complex subunit 12;Integrator complex subunit 12 (Fragment);Integrator complex subunit 12 (Fragment);Integrator complex subunit 12 (Fragment);Integrator complex subunit 12 (Fragment)	7	5	5	5	18.9	46.666	0	16.681	337890000	14917000	14095000	21678000	20566000	23799000	9744800	32625000	45330000	16927000	14883000	29365000	19189000	32276000	12650000	29846000	23734000	30096000	40392000	25696000	35030000	26288000	29882000	33529000	0	12443000	22173000	25264000	23228000	25349000	19340000	27
56	A0A087WXN9;Q765P7	A0A087WXN9;Q765P7	MTSS1-like protein	MTSS1L	MTSS1-like protein;MTSS1-like protein	2	2	2	2	6.8	79.797	0.0067524	2.3021	64634000	0	0	0	0	0	0	0	0	0	14937000	13546000	6595300	16589000	5543400	7424100	0	0	0	0	0	0	0	0	0	0	0	0	12723000	0	0	2
57	A0A2R8YCX2;A0A087WXR7;A0A2R8Y6Q6;A0A2R8YGP2;Q5TBB1;A0A2R8YEB4;A0A2R8Y4S2;A0A2R8Y687;A0A2R8Y6M7;A0A2R8Y761;A0A087WZJ6;A0A2R8YCJ4;A0A2R8Y6Y1;A0A2R8YEH2;A0A2R8Y7R8;A0A2R8Y4Y9;A0A2R8Y459;A0A2R8YEC1;A0A2R8YE60;A0A2R8YCP1;A0A2R8Y883;A0A2R8Y7Q3;Q5TBB1-2;A0A2R8YEU9	A0A2R8YCX2;A0A087WXR7;A0A2R8Y6Q6;A0A2R8YGP2;Q5TBB1;A0A2R8YEB4;A0A2R8Y4S2;A0A2R8Y687;A0A2R8Y6M7;A0A2R8Y761;A0A087WZJ6;A0A2R8YCJ4;A0A2R8Y6Y1;A0A2R8YEH2;A0A2R8Y7R8;A0A2R8Y4Y9;A0A2R8Y459	Ribonuclease H2 subunit B	RNASEH2B	Ribonuclease H2 subunit B;Ribonuclease H2 subunit B;Ribonuclease H2 subunit B;Ribonuclease H2 subunit B;Ribonuclease H2 subunit B;Ribonuclease H2 subunit B;Ribonuclease H2 subunit B (Fragment);Ribonuclease H2 subunit B (Fragment);Ribonuclease H2 subunit B;	24	6	6	6	20.1	30.601	0	26.864	334880000	15224000	7652500	7505100	10667000	3821300	4326400	17988000	16239000	15057000	73973000	43233000	17644000	44379000	16084000	41088000	14697000	18130000	21058000	15988000	0	0	18452000	21685000	34446000	33770000	30813000	30816000	27049000	18946000	27239000	16
58	A0A087WXS7;O43681;K7ERW9	A0A087WXS7;O43681;K7ERW9	ATPase ASNA1	ASNA1	ATPase ASNA1;ATPase ASNA1;Arsenical pump-driving ATPase (Fragment)	3	6	6	6	34.1	37.119	0	38.422	918140000	68988000	50209000	23074000	53471000	41047000	21400000	30504000	30031000	16837000	139050000	131380000	47122000	118000000	52493000	94532000	74460000	64227000	46790000	58452000	62491000	46364000	28574000	25203000	31591000	79824000	95847000	103140000	87799000	117930000	66769000	49
59	H7BXI1;A0A087WXU3;A0FGR8-2;A0FGR8;A0FGR8-6;A0FGR8-4;A0FGR8-5	H7BXI1;A0A087WXU3;A0FGR8-2;A0FGR8;A0FGR8-6;A0FGR8-4	Extended synaptotagmin-2	ESYT2	Extended synaptotagmin-2 (Fragment);Extended synaptotagmin-2;Isoform 2 of Extended synaptotagmin-2;Extended synaptotagmin-2;Isoform 6 of Extended synaptotagmin-2;Isoform 4 of Extended synaptotagmin-2	7	9	9	9	15.2	98.008	0	24.02	1312400000	72036000	85231000	82266000	89209000	56482000	41521000	62565000	140500000	46416000	222950000	143910000	49261000	76094000	37774000	106200000	95565000	106120000	138620000	102560000	100360000	94439000	67071000	107800000	82323000	88199000	86210000	98429000	81010000	109370000	79350000	46
60	A0A087WY00;G3V394;F8WE88;F8W6H6;Q9Y4I1-2;Q9Y4I1;Q9Y4I1-3	A0A087WY00;G3V394;F8WE88;F8W6H6;Q9Y4I1-2;Q9Y4I1;Q9Y4I1-3	Unconventional myosin-Va	MYO5A	Unconventional myosin-Va;Unconventional myosin-Va;Unconventional myosin-Va;Unconventional myosin-Va;Isoform 2 of Unconventional myosin-Va;Unconventional myosin-Va;Isoform 3 of Unconventional myosin-Va	7	5	5	5	2.7	212.2	0	10.135	86447000	3831900	2120600	2761500	2844600	455940	672550	19377000	9927000	8262200	4667600	7891500	8445500	5446200	3908800	5834200	4010100	2993400	5430300	4369900	0	0	15534000	8861700	9301000	4833100	9461100	10665000	5683300	10672000	4887000	14
61	A0A087WY55;Q9NP79	A0A087WY55;Q9NP79	Vacuolar protein sorting-associated protein VTA1 homolog	VTA1	Chromosome 6 open reading frame 55, isoform CRA_b;Vacuolar protein sorting-associated protein VTA1 homolog	2	1	1	1	5	31.102	0.0010722	3.342	133850000	5442700	5086600	4057300	4807600	5275900	4718900	16365000	14257000	21867000	15029000	11883000	0	12886000	0	12174000	0	0	0	0	0	0	0	0	0	0	0	0	0	0	9678700	20
62	A0A087WY71;E9PFW3;Q96CW1-2;Q96CW1;C9JJ47;C9JJD3;C9JPV8;C9JTK4;C9JGT8	A0A087WY71;E9PFW3;Q96CW1-2;Q96CW1;C9JJ47	AP-2 complex subunit mu	AP2M1	AP-2 complex subunit mu;AP-2 complex subunit mu;Isoform 2 of AP-2 complex subunit mu;AP-2 complex subunit mu;AP-2 complex subunit mu (Fragment)	9	7	7	7	20	49.526	0	22.554	1045500000	70031000	38988000	28649000	69476000	24563000	22540000	95917000	95109000	33521000	161040000	135990000	34824000	96704000	24576000	113580000	80224000	59538000	46676000	74611000	51228000	53962000	87420000	78345000	59276000	87462000	88085000	70273000	80497000	61280000	81812000	42
63	A0A087WYB4;Q9UJZ1-2;Q9UJZ1	A0A087WYB4;Q9UJZ1-2;Q9UJZ1	Stomatin-like protein 2, mitochondrial	STOML2	Stomatin-like protein 2, mitochondrial;Isoform 2 of Stomatin-like protein 2, mitochondrial;Stomatin-like protein 2, mitochondrial	3	1	1	1	5.5	33.409	0.0036975	2.7412	54741000	9971800	8389700	0	0	0	0	0	0	0	8308200	7108400	7805700	5192200	4138600	3826000	0	0	0	0	0	0	0	0	0	0	0	0	0	0	3041900	0
64	G3V4A5;A0A087WYL7;O75586;O75586-2	G3V4A5;A0A087WYL7;O75586;O75586-2	Mediator of RNA polymerase II transcription subunit 6	MED6	Mediator of RNA polymerase II transcription subunit 6;Mediator of RNA polymerase II transcription subunit 6;Mediator of RNA polymerase II transcription subunit 6;Isoform 2 of Mediator of RNA polymerase II transcription subunit 6	4	1	1	1	4.4	28.723	0.0013884	3.0692	9246700	0	0	0	0	339390	0	0	0	0	0	2647000	2245800	1375700	1194800	1443900	0	0	0	0	0	0	0	0	0	0	0	0	0	0	1148000	2
65	H0YE28;A0A087WYP2;Q8IZQ5	H0YE28;A0A087WYP2;Q8IZQ5	Selenoprotein H	C11orf31;SELH	Selenoprotein H (Fragment);Selenoprotein H;Selenoprotein H	3	1	1	1	24.5	10.331	0	6.9339	64489000	6258100	6099000	0	7670900	12234000	4437100	0	2470200	0	0	8598000	0	5020600	0	11701000	0	0	0	0	0	0	0	0	0	0	0	0	0	0	9303200	5
66	C9JNZ1;A0A087WYS1;E7EUC7;Q16851-2;Q16851;C9JTZ5;C9JUW1;C9JWG0;C9JVG3;C9JQU9	C9JNZ1;A0A087WYS1;E7EUC7;Q16851-2;Q16851;C9JTZ5;C9JUW1;C9JWG0;C9JVG3;C9JQU9	UTP--glucose-1-phosphate uridylyltransferase	UGP2	UTP--glucose-1-phosphate uridylyltransferase (Fragment);UTP--glucose-1-phosphate uridylyltransferase;UTP--glucose-1-phosphate uridylyltransferase;Isoform 2 of UTP--glucose-1-phosphate uridylyltransferase;UTP--glucose-1-phosphate uridylyltransferase;UTP--gl	10	3	3	3	19.8	24.235	0.0010482	3.1116	151140000	7703500	11566000	8351000	3178900	0	1147100	13320000	16627000	10894000	46275000	7104500	1926300	6981600	7127400	8940700	9578000	0	0	0	0	0	0	0	0	24560000	0	0	0	0	0	4
67	A0A087WYT3;Q15185-3;Q15185-4;Q15185;B4DDC6	A0A087WYT3;Q15185-3;Q15185-4;Q15185	Prostaglandin E synthase 3	PTGES3	Prostaglandin E synthase 3;Isoform 3 of Prostaglandin E synthase 3;Isoform 4 of Prostaglandin E synthase 3;Prostaglandin E synthase 3	5	6	6	6	31.7	19.155	0	25.835	5030500000	219780000	212210000	115090000	191620000	141140000	117390000	314340000	431610000	325620000	882310000	513470000	214710000	606180000	186220000	558810000	251240000	266710000	185160000	217630000	212500000	287970000	346000000	367480000	500230000	472320000	401230000	376720000	485090000	382480000	483580000	69
68	A0A087WZ13;E9PAU2;Q8IY67-2;K7EQG2;K7EKR9;Q8IY67-3	A0A087WZ13;E9PAU2;Q8IY67-2	Ribonucleoprotein PTB-binding 1	RAVER1	Ribonucleoprotein PTB-binding 1;Ribonucleoprotein PTB-binding 1;Isoform 2 of Ribonucleoprotein PTB-binding 1	6	25	25	15	44.1	77.843	0	176.11	5934900000	268680000	341140000	346590000	268940000	303160000	189010000	834360000	904180000	804610000	265560000	274900000	188650000	328020000	180510000	436570000	344850000	486040000	524310000	381450000	483760000	530430000	643260000	562770000	1011200000	234480000	277210000	475270000	320220000	560180000	369960000	255
69	K7EIS6;A0A087WZD4;K7ENL9;Q96DM3	K7EIS6;A0A087WZD4;K7ENL9;Q96DM3	Uncharacterized protein C18orf8	C18orf8	Regulator of MON1-CCZ1 complex;Regulator of MON1-CCZ1 complex;Regulator of MON1-CCZ1 complex;Regulator of MON1-CCZ1 complex	4	1	1	1	3.9	37.597	0.0039722	2.5881	27732000	0	1418100	771290	1210700	0	0	2745800	3313300	965000	4069800	4181600	1197400	4238500	965230	2655300	0	0	0	0	0	0	0	0	0	0	0	0	0	0	2111100	2
70	A0A087WZE9;Q15651-2;Q15651	A0A087WZE9;Q15651-2;Q15651	High mobility group nucleosome-binding domain-containing protein 3	HMGN3	High mobility group nucleosome-binding domain-containing protein 3;Isoform 2 of High mobility group nucleosome-binding domain-containing protein 3;High mobility group nucleosome-binding domain-containing protein 3	3	2	1	1	11.5	13.956	0.0037087	2.784	135500000	8929600	7554500	6773100	7099000	6475100	6312100	9879800	9328900	6192300	19803000	9134200	5350000	15836000	3751300	13076000	0	9192600	10822000	0	10917000	0	0	0	0	0	0	0	12659000	0	11331000	5
71	A0A087WZK9;O15372;B3KS98;E5RGU4;E5RJT0;E5RHC7;E5RH59;E5RFH0	A0A087WZK9;O15372;B3KS98	Eukaryotic translation initiation factor 3 subunit H	EIF3H	Eukaryotic translation initiation factor 3 subunit H;Eukaryotic translation initiation factor 3 subunit H;Eukaryotic translation initiation factor 3 subunit H	8	14	14	14	41	39.589	0	70.279	1854500000	138490000	45408000	85894000	53466000	36894000	7874000	133540000	94610000	29155000	424030000	230350000	141650000	227870000	83680000	121550000	120880000	90647000	125160000	77443000	104230000	46377000	136290000	93241000	105690000	208710000	149980000	184690000	143160000	181760000	104200000	83
72	A0A087WZN1;O43837;A0A087X2E5;O43837-2;A0A0D9SG66;O43837-3	A0A087WZN1;O43837;A0A087X2E5;O43837-2;A0A0D9SG66;O43837-3	Isocitrate dehydrogenase [NAD] subunit, mitochondrial;Isocitrate dehydrogenase [NAD] subunit beta, mitochondrial	IDH3B	Isocitrate dehydrogenase [NAD] subunit, mitochondrial;Isocitrate dehydrogenase [NAD] subunit beta, mitochondrial;Isocitrate dehydrogenase [NAD] subunit, mitochondrial;Isoform A of Isocitrate dehydrogenase [NAD] subunit beta, mitochondrial;Isocitrate dehydr	6	6	6	6	15.5	42.41	0	20.282	668250000	21850000	13622000	49234000	28961000	35265000	20470000	20062000	6877400	14472000	153070000	117520000	43247000	84401000	32825000	26378000	39211000	49927000	59485000	33238000	60409000	61332000	0	0	18634000	72576000	71506000	64264000	62148000	70459000	36919000	31
73	A0A087WZP9;A0A087WT39;A0A0J9YYD9;V9GYI1	A0A087WZP9;A0A087WT39;A0A0J9YYD9		LIME1	Lck-interacting transmembrane adapter 1;Lck-interacting transmembrane adapter 1;Uncharacterized protein (Fragment)	4	5	5	5	60.7	21.672	0	15.31	663800000	79928000	77598000	41156000	26517000	27367000	21137000	22208000	0	0	97543000	67083000	60191000	52757000	29624000	60693000	91626000	117850000	83739000	33623000	48694000	53973000	23157000	0	0	52301000	50799000	87250000	34794000	65314000	37728000	23
74	A0A087WZX0;Q86UU0-4;Q86UU0-2;Q86UU0;Q86UU0-3;E9PNR0	A0A087WZX0;Q86UU0-4;Q86UU0-2;Q86UU0;Q86UU0-3	B-cell CLL/lymphoma 9-like protein	BCL9L	B-cell CLL/lymphoma 9-like protein;Isoform 4 of B-cell CLL/lymphoma 9-like protein;Isoform 2 of B-cell CLL/lymphoma 9-like protein;B-cell CLL/lymphoma 9-like protein;Isoform 3 of B-cell CLL/lymphoma 9-like protein	6	3	3	3	5.5	153.09	0.0010669	3.3045	76808000	1402000	1686800	0	0	0	0	28792000	31639000	2669700	2379800	2214400	1189700	2905600	0	1928400	0	0	0	0	0	0	22448000	32511000	0	0	0	0	0	0	0	5
75	J3KPF9;A0A087X011;E9PES4;Q9Y496;H7C2F6	J3KPF9;A0A087X011;E9PES4;Q9Y496	Kinesin-like protein;Kinesin-like protein KIF3A	KIF3A	Kinesin-like protein;Kinesin-like protein;Kinesin-like protein;Kinesin-like protein KIF3A	5	3	3	3	5.6	80.354	0	7.8625	219840000	6657800	6092700	4134200	7736700	5681800	0	9841300	3243200	16480000	32285000	46685000	9560600	31888000	12263000	27293000	10239000	10566000	8782500	10060000	11657000	0	18336000	0	21347000	17563000	22539000	17640000	22383000	20173000	27743000	11
76	G3V2W9;A0A087X060;Q56P03	G3V2W9;A0A087X060;Q56P03	E2F-associated phosphoprotein	EAPP	E2F-associated phosphoprotein (Fragment);E2F-associated phosphoprotein;E2F-associated phosphoprotein	3	1	1	1	4.9	23.468	0.0010764	3.3629	98967000	5155400	3692400	3439900	3333800	2389100	3221100	7810000	12529000	6242200	13391000	12036000	3932800	9859100	2805300	9130000	0	0	0	0	0	0	0	0	0	0	0	0	0	0	7258900	13
77	A0A087X0H9;Q5T8P6-3;Q5T8P6-2;Q5T8P6;Q5T8P6-5;Q5T8P6-4;E2PSN0;Q5T8P6-6	A0A087X0H9;Q5T8P6-3;Q5T8P6-2;Q5T8P6;Q5T8P6-5;Q5T8P6-4	RNA-binding protein 26	RBM26	RNA-binding protein 26;Isoform 3 of RNA-binding protein 26;Isoform 2 of RNA-binding protein 26;RNA-binding protein 26;Isoform 5 of RNA-binding protein 26;Isoform 4 of RNA-binding protein 26	8	3	3	3	3.8	113.79	0.00039308	4.445	95543000	3345900	2017200	1660400	3985500	2055600	1395700	11035000	10711000	2598800	18424000	13643000	3167600	7556100	1675400	12271000	0	0	0	0	0	0	0	8631400	0	8569100	12652000	0	0	0	8941800	5
78	A0A087X0I9;Q04759-3;Q04759;Q04759-2	A0A087X0I9;Q04759-3;Q04759;Q04759-2	Protein kinase C;Protein kinase C theta type	PRKCQ	Protein kinase C;Isoform 3 of Protein kinase C theta type;Protein kinase C theta type;Isoform 2 of Protein kinase C theta type	4	6	6	6	13.9	77.969	0	14.899	424330000	27480000	25709000	11165000	12916000	9156300	3915800	22226000	25444000	10437000	78975000	76118000	13863000	42076000	11450000	53401000	38523000	30328000	26662000	20940000	0	0	24116000	29491000	19283000	28957000	44610000	29423000	30636000	26036000	34327000	26
79	A0A087X0K1;Q9Y376	A0A087X0K1;Q9Y376	Calcium-binding protein 39	CAB39	Calcium-binding protein 39;Calcium-binding protein 39	2	4	4	4	8.8	39.452	0	5.9373	211760000	4805800	3611600	4803700	7372500	1674800	1721900	8011300	12521000	3664700	38937000	39272000	11791000	33984000	8122300	31462000	0	0	0	15029000	0	0	9644100	13527000	0	24923000	27403000	13450000	16590000	12447000	33768000	8
80	A0A087X0M4;Q9BWU0;A0A087WWF4	A0A087X0M4;Q9BWU0	Kanadaptin	SLC4A1AP	Kanadaptin;Kanadaptin	3	10	10	10	24.8	82.89	0	65.613	1365300000	100960000	63048000	44305000	77860000	36389000	28091000	94958000	136700000	92463000	163810000	130910000	27044000	176410000	34159000	158240000	98051000	93423000	94642000	89564000	81908000	84266000	83139000	100770000	149220000	86054000	77900000	83859000	115830000	81662000	107080000	111
81	A0A087X0Q9;Q9BVL4	A0A087X0Q9;Q9BVL4	Selenoprotein O	SELO	Selenoprotein O;Selenoprotein O	2	2	2	2	7.2	73.338	0	9.551	155500000	11385000	1563400	4039400	6324500	6603000	0	11795000	9161700	6773900	30828000	23986000	10014000	14605000	6430800	11987000	15727000	0	0	0	11939000	0	9370400	7447300	14587000	15883000	14318000	16977000	12313000	0	0	12
82	A0A087X0R6;Q9UMY4-3;Q9UMY4-2;Q9UMY4	A0A087X0R6;Q9UMY4-3;Q9UMY4-2;Q9UMY4	Sorting nexin-12	SNX12	Sorting nexin-12;Isoform 3 of Sorting nexin-12;Isoform 2 of Sorting nexin-12;Sorting nexin-12	4	2	2	2	11	19.825	0	6.9378	50949000	0	0	0	2289300	0	0	2823600	0	3478000	5505900	6148300	5609800	5805100	10869000	8420800	0	0	0	0	0	0	0	0	0	0	0	0	0	22403000	0	7
83	A0A087X0T3;A7E2Y1	A0A087X0T3;A7E2Y1	Myosin-7B	MYH7B	Myosin-7B;Myosin-7B	2	4	2	2	2.6	225.71	0.010013	2.0299	120280000	1522000	1455900	1130900	2348100	1405100	1077600	3090400	9588500	3074400	48130000	13165000	830620	14431000	952060	18083000	0	0	0	0	0	0	0	0	0	0	0	0	0	0	14377000	2
84	A0A087X0X3;P52272;P52272-2;M0R2I7;M0R019;M0QY96;M0R2T0;M0R0N3;M0QYQ7;M0R0Y6;M0QYL3	A0A087X0X3;P52272;P52272-2	Heterogeneous nuclear ribonucleoprotein M	HNRNPM	Heterogeneous nuclear ribonucleoprotein M;Heterogeneous nuclear ribonucleoprotein M;Isoform 2 of Heterogeneous nuclear ribonucleoprotein M	11	49	49	26	67.8	77.569	0	190.51	15250000000	401910000	584190000	475120000	1070900000	1020900000	645590000	2206100000	3170500000	1641500000	488170000	450480000	402950000	1008300000	465190000	1217700000	560300000	847020000	869510000	1300800000	1680000000	1566200000	2199800000	2429000000	2305200000	357520000	453130000	801800000	791420000	1019500000	927070000	388
85	A0A087X142;A6NMH6;A6NFQ9;F8W8I8;Q92599-2;Q92599-4;Q92599;Q92599-3;C9JV02;E7EW69;E7EX04;B5ME97;Q9P0V9-3;Q9P0V9;Q9P0V9-2	A0A087X142;A6NMH6;A6NFQ9;F8W8I8;Q92599-2;Q92599-4;Q92599;Q92599-3	Septin-8	SEPT8	Septin-8;Septin-8;Septin-8;Septin-8;Isoform 2 of Septin-8;Isoform 4 of Septin-8;Septin-8;Isoform 3 of Septin-8	15	11	5	5	22.1	49.355	0	30.136	2652100000	97419000	130710000	91957000	146430000	72844000	52130000	259540000	366630000	124730000	384420000	228570000	81539000	297270000	84788000	233070000	155160000	195010000	166900000	186000000	139960000	124540000	256440000	261180000	235460000	192580000	156700000	135230000	210710000	161780000	175230000	60
86	A0A087X1G1;H7BYD0;Q16718-2;Q16718;A0A087WXR5;F8WAS3;C9IZN5	A0A087X1G1;H7BYD0;Q16718-2;Q16718;A0A087WXR5	NADH dehydrogenase [ubiquinone] 1 alpha subcomplex subunit 5	NDUFA5	NADH dehydrogenase [ubiquinone] 1 alpha subcomplex subunit 5;NADH dehydrogenase [ubiquinone] 1 alpha subcomplex subunit 5 (Fragment);Isoform 2 of NADH dehydrogenase [ubiquinone] 1 alpha subcomplex subunit 5;NADH dehydrogenase [ubiquinone] 1 alpha subcomple	7	3	3	3	53.5	11.965	0	22.997	108960000	17400000	14125000	5748700	15446000	6287800	4388200	2573800	1651000	1138800	10333000	8777700	8290300	2911900	4447200	5437500	18242000	20571000	12477000	14989000	11489000	8756400	7379400	0	0	4446000	7866700	10097000	0	9501300	6622200	17
87	A0A087X1I3;D6RFM5;P31040-3;P31040-2;P31040;H0Y8X1	A0A087X1I3;D6RFM5;P31040-3;P31040-2;P31040	Succinate dehydrogenase [ubiquinone] flavoprotein subunit, mitochondrial	SDHA	Succinate dehydrogenase [ubiquinone] flavoprotein subunit, mitochondrial;Succinate dehydrogenase [ubiquinone] flavoprotein subunit, mitochondrial;Isoform 3 of Succinate dehydrogenase [ubiquinone] flavoprotein subunit, mitochondrial;Isoform 2 of Succinate d	6	3	3	3	11.6	56.662	0	14.714	102350000	8200200	16874000	11877000	14778000	11566000	6127200	0	0	0	13003000	1972000	0	8421100	2772700	6755900	11473000	15733000	20220000	12236000	18371000	19068000	0	0	0	7953400	0	0	10270000	0	8748800	19
88	A0A087X1N3;O75818-2;O75818;F8WC38;X6RLL4	A0A087X1N3;O75818-2;O75818;F8WC38;X6RLL4	Ribonuclease P protein subunit p40	RPP40	Ribonuclease P 40kDa subunit, isoform CRA_c;Isoform 2 of Ribonuclease P protein subunit p40;Ribonuclease P protein subunit p40;Ribonuclease P protein subunit p40;Ribonuclease P protein subunit p40	5	2	2	2	4.4	36.783	0.0067589	2.3104	62788000	0	12570000	6174100	2054900	3898200	0	3539000	6637600	0	16680000	0	1059900	0	0	10175000	0	16297000	0	0	0	0	0	0	0	0	0	0	0	0	0	5
89	A0A087X211;Q8TCG1-2;Q8TCG1	A0A087X211;Q8TCG1-2;Q8TCG1	Protein CIP2A	KIAA1524	Protein CIP2A;Isoform 2 of Protein CIP2A;Protein CIP2A	3	5	5	5	10.4	102.28	0	14.424	686060000	55999000	26356000	26836000	36561000	19332000	8954000	34960000	50115000	8784900	119060000	78823000	29126000	101770000	20384000	68993000	57606000	35959000	43270000	36478000	35394000	30572000	32284000	31305000	34331000	61397000	63566000	57292000	59816000	54238000	53795000	17
90	A0A087X256;Q2M389;F8W1W1;F8VNZ5;F8VYH7;Q2M389-2	A0A087X256;Q2M389;F8W1W1	WASH complex subunit 7	KIAA1033	WASH complex subunit 4;WASH complex subunit 4;WASH complex subunit 4 (Fragment)	6	5	5	5	7.8	136.5	0	15.138	208650000	10794000	6073700	9836600	10268000	5957300	4343200	6683500	11859000	0	44527000	28492000	11722000	27823000	7866300	22403000	11897000	8520500	16644000	12136000	10273000	12615000	8005200	0	0	21975000	23787000	21875000	19634000	17528000	14772000	27
91	A0A087X2D8;O60271-4;O60271-2;O60271-5;O60271-9	A0A087X2D8;O60271-4;O60271-2;O60271-5;O60271-9	C-Jun-amino-terminal kinase-interacting protein 4	SPAG9	C-Jun-amino-terminal kinase-interacting protein 4;Isoform 4 of C-Jun-amino-terminal kinase-interacting protein 4;Isoform 2 of C-Jun-amino-terminal kinase-interacting protein 4;Isoform 5 of C-Jun-amino-terminal kinase-interacting protein 4;Isoform 6 of C-Ju	5	13	13	1	15.2	145.17	0	55.15	1993600000	82028000	58098000	54854000	61226000	23284000	26320000	81899000	102760000	69448000	481280000	304800000	90201000	266940000	55348000	235150000	98174000	100060000	116370000	71979000	52294000	72570000	86125000	74416000	120790000	240930000	202680000	157980000	186380000	138790000	161870000	69
92	A0A087X2H1;Q9ULT8;G3V4V5;A0A087WVU6;H0YJD4;H0YJP0	A0A087X2H1;Q9ULT8;G3V4V5	E3 ubiquitin-protein ligase HECTD1	HECTD1	E3 ubiquitin-protein ligase HECTD1;E3 ubiquitin-protein ligase HECTD1;E3 ubiquitin-protein ligase HECTD1 (Fragment)	6	12	12	12	6.7	289.63	0	39.019	886290000	39281000	32452000	41557000	38755000	23814000	5936500	40542000	63100000	19543000	180520000	148670000	21630000	105510000	26286000	98699000	54992000	45111000	62407000	39631000	50934000	32435000	33577000	39332000	50754000	80604000	104810000	46297000	75907000	56010000	74759000	45
93	A0A088AWN2;Q8TBZ3-5;Q8TBZ3-6;Q8TBZ3;Q8TBZ3-2;Q8TBZ3-7;Q8TBZ3-4;G3V5V2;H0YKE8;Q8TBZ3-8;Q8TBZ3-3	A0A088AWN2;Q8TBZ3-5;Q8TBZ3-6;Q8TBZ3;Q8TBZ3-2;Q8TBZ3-7;Q8TBZ3-4	WD repeat-containing protein 20	WDR20	WD repeat-containing protein 20;Isoform 5 of WD repeat-containing protein 20;Isoform 6 of WD repeat-containing protein 20;WD repeat-containing protein 20;Isoform 2 of WD repeat-containing protein 20;Isoform 7 of WD repeat-containing protein 20;Isoform 4 of	11	5	5	5	9.8	67.475	0	8.4542	379850000	22894000	26197000	19855000	28261000	9934200	13922000	11624000	46153000	20588000	64310000	22313000	7915300	46055000	9170600	30655000	30938000	32371000	43491000	27543000	26866000	30628000	21238000	32297000	34579000	23258000	18481000	20460000	23012000	20412000	23337000	15
94	C9JFE4;A0A096LP07;A0A096LPJ3;A8K070;Q13098-5;Q13098;Q13098-7;Q13098-6;J3QQX0;J3QLT0;J3KSA5;J3KRJ4;J3QS88;J3KTB0	C9JFE4;A0A096LP07;A0A096LPJ3;A8K070;Q13098-5;Q13098;Q13098-7;Q13098-6	COP9 signalosome complex subunit 1	GPS1	COP9 signalosome complex subunit 1;COP9 signalosome complex subunit 1;COP9 signalosome complex subunit 1;COP9 signalosome complex subunit 1;Isoform 4 of COP9 signalosome complex subunit 1;COP9 signalosome complex subunit 1;Isoform 2 of COP9 signalosome com	14	7	7	7	22.1	53.371	0	50.902	896330000	26258000	18771000	23251000	7563900	9324500	4855900	31750000	32666000	13995000	258010000	154080000	52327000	111770000	46227000	105490000	39810000	44549000	52139000	37142000	27321000	18450000	43087000	46129000	39411000	99362000	99849000	75838000	71658000	69172000	63451000	54
95	A0A096LP25;A0A096LNZ0;Q6ZSR9	A0A096LP25;A0A096LNZ0;Q6ZSR9	Uncharacterized protein FLJ45252	AAK1	AP2-associated protein kinase 1 (Fragment);AP2-associated protein kinase 1 (Fragment);Uncharacterized protein FLJ45252	3	14	14	12	43.1	54.448	0	79.017	2663500000	150930000	79215000	51917000	134030000	111410000	47118000	113670000	129870000	97609000	429340000	396550000	86515000	327190000	154320000	353830000	184260000	147410000	122710000	167580000	140000000	160060000	108300000	128220000	139650000	229420000	268640000	202070000	252980000	225360000	237250000	126
96	A0A096LPC5;J3KP36;A0A0A0MR88;Q9Y4E1-3;Q9Y4E1-6;Q9Y4E1-2;Q9Y4E1-1;Q9Y4E1;Q9Y4E1-5;Q5SRD0;B1AP61;A0A0A0MT65	A0A096LPC5;J3KP36;A0A0A0MR88;Q9Y4E1-3;Q9Y4E1-6;Q9Y4E1-2;Q9Y4E1-1;Q9Y4E1;Q9Y4E1-5	WASH complex subunit FAM21C	FAM21C	WASH complex subunit 2C;WASH complex subunit 2C;WASH complex subunit 2C;Isoform 3 of WASH complex subunit 2C;Isoform 6 of WASH complex subunit 2C;Isoform 2 of WASH complex subunit 2C;Isoform 4 of WASH complex subunit 2C;WASH complex subunit 2C;Isoform 5 of	12	41	10	10	49.8	147.15	0	39.711	1070500000	58150000	12867000	26685000	22316000	24747000	16050000	26119000	44624000	9007600	231020000	213240000	51913000	130490000	43091000	160210000	77771000	50401000	48592000	39308000	56342000	40678000	31582000	41664000	29729000	78089000	124370000	101670000	99671000	96181000	96314000	56
97	A2A2L5;A0A0A0MQR2;Q9BY42	A2A2L5;A0A0A0MQR2;Q9BY42	Protein RTF2 homolog	RTFDC1	Replication termination factor 2 (Fragment);Replication termination factor 2;Protein RTF2 homolog	3	3	3	3	12.6	31.151	0	9.8682	190330000	4141200	3471600	1879300	2535600	2342000	15789000	5919400	5184700	53151000	10514000	15925000	25945000	11492000	17440000	14598000	0	0	0	0	0	0	0	0	54661000	0	26420000	0	0	0	27419000	12
98	A0A0A0MQS1;Q53H96-2;Q53H96;B5MD87;F8WEI0	A0A0A0MQS1;Q53H96-2;Q53H96;B5MD87	Pyrroline-5-carboxylate reductase;Pyrroline-5-carboxylate reductase 3	PYCRL	Pyrroline-5-carboxylate reductase;Isoform 2 of Pyrroline-5-carboxylate reductase 3;Pyrroline-5-carboxylate reductase 3;Pyrroline-5-carboxylate reductase 3	5	5	5	5	24.1	29.892	0	13.313	231430000	3750900	14511000	16066000	3771300	7388000	5713600	2335700	7467300	0	69580000	40060000	22018000	6292400	12328000	20143000	0	23358000	0	0	0	0	0	0	0	34780000	28322000	0	0	0	0	8
99	U3KQC1;K7EIR0;A0A0A0MQU0;Q9BV38	U3KQC1;K7EIR0;A0A0A0MQU0;Q9BV38	WD repeat-containing protein 18	WDR18	WD repeat-containing protein 18 (Fragment);WD repeat-containing protein 18;WD repeat-containing protein 18 (Fragment);WD repeat-containing protein 18	4	2	2	2	4.3	43.237	0.0085878	2.1676	9281900	690280	0	0	934460	788650	0	0	1300400	876490	1658800	1624800	0	1408000	0	0	0	0	0	0	0	0	0	0	0	0	0	0	1079900	0	0	3
100	C9JP00;A0A0A0MQX8;Q9NR56;Q9NR56-7;Q86VM6;C9JCX1;H7C4Y1;B1AKI6;Q9NUK0-2;Q9NUK0;C9J4T8;Q9NUK0-4;Q9NUK0-3	C9JP00;A0A0A0MQX8;Q9NR56;Q9NR56-7;Q86VM6	Muscleblind-like protein 1	MBNL1	Muscleblind-like protein 1;Muscleblind-like protein 1;Muscleblind-like protein 1;Isoform 7 of Muscleblind-like protein 1;MBNL1 protein	13	20	2	2	52.6	37.898	0	14.976	279420000	20468000	20780000	14096000	24395000	5110400	13479000	22878000	14400000	9512600	30239000	27257000	10308000	25930000	17076000	23495000	25721000	28534000	24029000	31497000	0	35692000	25154000	0	0	15092000	18030000	0	17567000	35037000	16467000	17
101	K7ELX0;H0Y966;A0A0A0MR42;K7ENP4;Q8TEP8-2;Q8TEP8-1;Q8TEP8	K7ELX0;H0Y966;A0A0A0MR42;K7ENP4;Q8TEP8-2;Q8TEP8-1;Q8TEP8	Centrosomal protein of 192 kDa	CEP192	Centrosomal protein of 192 kDa (Fragment);Centrosomal protein of 192 kDa (Fragment);Centrosomal protein of 192 kDa;Centrosomal protein of 192 kDa (Fragment);Isoform 2 of Centrosomal protein of 192 kDa;Isoform 1 of Centrosomal protein of 192 kDa;Centrosomal	7	1	1	1	2.3	134.39	0.0058632	2.4413	21997000	2411900	0	0	0	0	0	0	0	0	4625800	4549800	1352000	4663500	0	4393800	0	0	0	0	0	0	0	0	0	0	0	0	0	0	3493300	5
102	A0A0A0MRA5;B7Z4B8;Q9BUJ2-4;Q9BUJ2-2;Q9BUJ2;Q9BUJ2-3;M0R3F1;M0QYZ0;M0QZV6;M0R0K8;M0QYI8;M0R203;M0QYM5	A0A0A0MRA5;B7Z4B8;Q9BUJ2-4;Q9BUJ2-2;Q9BUJ2;Q9BUJ2-3;M0R3F1;M0QYZ0	Heterogeneous nuclear ribonucleoprotein U-like protein 1	HNRNPUL1	Heterogeneous nuclear ribonucleoprotein U-like protein 1;cDNA FLJ56481, highly similar to Heterogeneous nuclear ribonucleoprotein U-like protein 1;Isoform 4 of Heterogeneous nuclear ribonucleoprotein U-like protein 1;Isoform 2 of Heterogeneous nuclear ribo	13	18	18	18	26.2	85.939	0	58.697	2043700000	114500000	154270000	122490000	154260000	79552000	76728000	134120000	126980000	56657000	269820000	218850000	113210000	169040000	78292000	174960000	156590000	168720000	190710000	168470000	121940000	182240000	113780000	117810000	110770000	180750000	165210000	182320000	166280000	138420000	172700000	87
103	A0A0A0MRB5;Q8WXG6-6;Q8WXG6-8;Q8WXG6-5;Q8WXG6-4;Q8WXG6-7;Q8WXG6-3;Q8WXG6-2;Q8WXG6;C9JM97;C9JLZ9;C9K0L0	A0A0A0MRB5;Q8WXG6-6;Q8WXG6-8;Q8WXG6-5;Q8WXG6-4;Q8WXG6-7;Q8WXG6-3;Q8WXG6-2;Q8WXG6	MAP kinase-activating death domain protein	MADD	MAP kinase-activating death domain protein;Isoform 6 of MAP kinase-activating death domain protein;Isoform 8 of MAP kinase-activating death domain protein;Isoform 5 of MAP kinase-activating death domain protein;Isoform 4 of MAP kinase-activating death doma	12	3	3	2	2.2	176.55	0.000429	5.662	56204000	1508000	779730	342760	4820900	463580	545490	9322900	8499100	5111000	4279400	6889100	2742700	6371900	650420	3876500	0	0	0	0	0	0	0	0	0	0	0	4920500	0	0	0	7
104	H0YBF7;A0A0A0MRE5;Q9ULH1;Q9ULH1-2	H0YBF7;A0A0A0MRE5;Q9ULH1;Q9ULH1-2	Arf-GAP with SH3 domain, ANK repeat and PH domain-containing protein 1	ASAP1	Arf-GAP with SH3 domain, ANK repeat and PH domain-containing protein 1 (Fragment);Arf-GAP with SH3 domain, ANK repeat and PH domain-containing protein 1;Arf-GAP with SH3 domain, ANK repeat and PH domain-containing protein 1;Isoform 1 of Arf-GAP with SH3 do	4	2	2	2	4.3	105.13	0.0010534	3.1701	47123000	1988700	0	810700	1697900	733740	0	2029200	2449900	2045200	14872000	8805000	1855700	4381100	2443400	3011100	0	0	0	0	0	0	0	0	0	0	6575800	0	0	0	0	5
105	A0A0A0MRE6;O94967-2;O94967;O94967-3;O94967-4	A0A0A0MRE6;O94967-2;O94967;O94967-3;O94967-4	WD repeat-containing protein 47	WDR47	WD repeat-containing protein 47;Isoform 2 of WD repeat-containing protein 47;WD repeat-containing protein 47;Isoform 3 of WD repeat-containing protein 47;Isoform 4 of WD repeat-containing protein 47	5	5	5	5	11.9	98.701	0	10.819	702910000	73327000	16089000	21594000	58872000	12207000	15836000	16538000	1823800	12780000	240560000	63778000	23211000	69850000	25499000	50947000	43033000	45482000	51330000	39228000	48245000	44397000	37689000	0	30230000	40306000	71223000	47830000	60846000	57553000	62993000	19
106	A0A0A0MRF9;P16885	A0A0A0MRF9;P16885	Phosphoinositide phospholipase C;1-phosphatidylinositol 4,5-bisphosphate phosphodiesterase gamma-2	PLCG2	Phosphoinositide phospholipase C;1-phosphatidylinositol 4,5-bisphosphate phosphodiesterase gamma-2	2	2	2	2	1.7	146.06	0.0067655	2.3169	56562000	0	1307300	0	1219300	0	886090	5127700	7585300	2258000	9451800	6369200	2970800	9154800	1489100	8742200	0	0	0	0	0	0	0	0	0	0	0	0	0	0	6950600	6
107	A0A0A0MRG9;Q96SN8-4;Q96SN8-3;Q96SN8-2;Q96SN8;C9K0C9;F8WF55;F8WCI3;B1AMJ5	A0A0A0MRG9;Q96SN8-4;Q96SN8-3;Q96SN8-2;Q96SN8;C9K0C9;F8WF55;F8WCI3	CDK5 regulatory subunit-associated protein 2	CDK5RAP2	CDK5 regulatory subunit-associated protein 2;Isoform 4 of CDK5 regulatory subunit-associated protein 2;Isoform 3 of CDK5 regulatory subunit-associated protein 2;Isoform 2 of CDK5 regulatory subunit-associated protein 2;CDK5 regulatory subunit-associated pr	9	3	3	3	2	189.63	0.0007326	3.5419	41010000	1945700	0	0	2656000	3481100	1537600	7465300	9952800	4199600	1121500	1065300	0	3583600	0	4001400	0	0	0	0	0	0	0	8231500	0	0	0	0	0	0	0	3
108	A0A0A0MRI2;Q9UNH7;Q9UNH7-2;G3V2U1;H0YJF8;G3V4Z5;G3V5X9	A0A0A0MRI2;Q9UNH7;Q9UNH7-2	Sorting nexin-6;Sorting nexin-6, N-terminally processed	SNX6	Sorting nexin;Sorting nexin-6;Isoform 2 of Sorting nexin-6	7	3	3	3	8.4	47.804	0	8.6464	228740000	5637400	0	9694100	5440700	3138700	1655000	19137000	13578000	11608000	64947000	40814000	7391000	17829000	4474200	23392000	0	0	14661000	0	0	0	22298000	18622000	0	28498000	18412000	23449000	0	0	0	12
109	H0Y6F6;A0A0A0MRJ3;Q8NEY1-6;Q8NEY1-5;Q8NEY1-7;Q8NEY1-4;Q8NEY1-2;Q8NEY1-3;Q8NEY1	H0Y6F6;A0A0A0MRJ3;Q8NEY1-6;Q8NEY1-5;Q8NEY1-7;Q8NEY1-4;Q8NEY1-2;Q8NEY1-3;Q8NEY1	Neuron navigator 1	NAV1	Neuron navigator 1 (Fragment);Neuron navigator 1;Isoform 6 of Neuron navigator 1;Isoform 5 of Neuron navigator 1;Isoform 7 of Neuron navigator 1;Isoform 4 of Neuron navigator 1;Isoform 2 of Neuron navigator 1;Isoform 3 of Neuron navigator 1;Neuron navigato	9	1	1	1	2.4	79.821	0.00073421	3.5763	41270000	0	0	0	0	4406400	0	0	24939000	11925000	0	0	0	0	0	0	0	0	0	0	0	0	0	0	19070000	0	0	0	0	0	0	1
110	A0A0A0MRJ6;H7BY58;P22061;P22061-2;F6S8N6;F8WDT3;F8WAV5;F8WAX2;C9J0F2;H7C4X2	A0A0A0MRJ6;H7BY58;P22061;P22061-2;F6S8N6	Protein-L-isoaspartate O-methyltransferase;Protein-L-isoaspartate(D-aspartate) O-methyltransferase	PCMT1	Protein-L-isoaspartate O-methyltransferase;Protein-L-isoaspartate O-methyltransferase;Protein-L-isoaspartate(D-aspartate) O-methyltransferase;Isoform 2 of Protein-L-isoaspartate(D-aspartate) O-methyltransferase;Protein-L-isoaspartate(D-aspartate) O-methylt	10	23	23	23	71.2	30.315	0	323.31	105800000000	5000900000	3819600000	3547400000	6543900000	13788000000	3776300000	18944000000	11889000000	13588000000	4134500000	2702300000	4618300000	4796100000	3913300000	4741200000	6147500000	5014200000	6685100000	7640400000	21260000000	9168400000	17073000000	12883000000	19656000000	2327900000	2031000000	6534500000	3645600000	6120500000	3568900000	615
111	A0A0A0MRJ8;Q7Z6I6-3;Q7Z6I6;A0A0A0MRJ9;Q7Z6I6-2	A0A0A0MRJ8;Q7Z6I6-3;Q7Z6I6;A0A0A0MRJ9;Q7Z6I6-2	Rho GTPase-activating protein 30	ARHGAP30	Rho GTPase-activating protein 30;Isoform 3 of Rho GTPase-activating protein 30;Rho GTPase-activating protein 30;Rho GTPase-activating protein 30;Isoform 2 of Rho GTPase-activating protein 30	5	17	17	16	26.5	98.07	0	70.44	1088400000	60001000	48405000	26795000	64131000	58070000	32970000	92741000	157410000	80625000	67091000	72333000	41393000	135360000	51887000	99187000	64366000	60293000	68163000	83623000	83104000	81168000	87671000	94398000	88792000	76374000	84479000	72287000	101180000	96189000	104320000	67
112	A0A0A0MRL0;Q12905;X6R6Z1;B4DY09	A0A0A0MRL0;Q12905;X6R6Z1;B4DY09	Interleukin enhancer-binding factor 2	ILF2	Interleukin enhancer-binding factor 2;Interleukin enhancer-binding factor 2;Interleukin enhancer-binding factor 2 (Fragment);cDNA FLJ51660, highly similar to Interleukin enhancer-binding factor 2	4	4	4	4	42.7	16.367	0	20.394	1512000000	198630000	123360000	96463000	129680000	102530000	49249000	73735000	126940000	37232000	43638000	74627000	71356000	168700000	42881000	172980000	196360000	121650000	128610000	162490000	163220000	165530000	150350000	147150000	64060000	0	84384000	110660000	108330000	79143000	112050000	40
113	A0A0A0MRM9;Q14978;Q14978-2;S4R349;S4R402;S4R3C2	A0A0A0MRM9;Q14978;Q14978-2	Nucleolar and coiled-body phosphoprotein 1	NOLC1	Nucleolar and coiled-body phosphoprotein 1 (Fragment);Nucleolar and coiled-body phosphoprotein 1;Isoform Beta of Nucleolar and coiled-body phosphoprotein 1	6	16	1	1	24.7	74.543	0.00073774	3.6317	65484000	3393900	2633400	6838000	3499300	2072700	1922400	9732600	15438000	4298600	3981000	4385100	2441600	0	0	4848000	0	0	9959100	5073600	0	0	9859100	13600000	0	0	0	0	0	0	0	13
114	A0A0A0MRN5;Q9NZT2-2;Q9NZT2;A0A087X028	A0A0A0MRN5;Q9NZT2-2;Q9NZT2	Opioid growth factor receptor	OGFR	Opioid growth factor receptor, isoform CRA_d;Isoform 2 of Opioid growth factor receptor;Opioid growth factor receptor	4	8	8	8	25.8	67.194	0	29.002	617640000	11587000	14696000	8669900	10311000	8931900	6545500	52007000	43148000	68827000	83803000	89358000	27168000	60365000	24744000	107480000	20433000	30471000	27038000	21785000	27280000	28714000	53624000	47547000	80352000	54172000	58179000	30331000	41202000	34187000	78126000	32
115	A0A0A0MRN7;Q6YP21-3;Q6YP21	A0A0A0MRN7;Q6YP21-3;Q6YP21	Kynurenine--oxoglutarate transaminase 3	CCBL2	Kynurenine--oxoglutarate transaminase 3 (Fragment);Isoform 3 of Kynurenine--oxoglutarate transaminase 3;Kynurenine--oxoglutarate transaminase 3	3	2	2	2	12.2	29.471	0	19.144	222010000	14851000	12507000	3856600	7651900	0	8322200	14991000	7869000	10196000	37744000	29201000	8151000	23647000	9070800	33950000	14352000	15191000	0	0	0	19230000	13971000	0	15834000	22954000	24278000	13740000	20803000	16774000	29861000	10
116	C9J7M8;A0A0A0MRR3;Q7Z7C8;Q7Z7C8-2;Q7Z7C8-4	C9J7M8;A0A0A0MRR3;Q7Z7C8;Q7Z7C8-2;Q7Z7C8-4	Transcription initiation factor TFIID subunit 8	TAF8	Transcription initiation factor TFIID subunit 8;Transcription initiation factor TFIID subunit 8;Transcription initiation factor TFIID subunit 8;Isoform 2 of Transcription initiation factor TFIID subunit 8;Isoform 3 of Transcription initiation factor TFIID	5	1	1	1	12.2	13.172	0.000392	4.3988	41856000	4532400	2463600	0	4113600	2751800	2484700	0	0	0	0	7589900	4519500	9209200	4191000	0	0	0	0	0	0	0	0	0	0	0	0	0	0	8638700	0	5
117	A0A0A0MRT6;Q8IZP0-10;Q8IZP0-2;Q8IZP0-5;B6VEX4;Q8IZP0-8;Q8IZP0-7;Q8IZP0-4;Q8IZP0-3;Q8IZP0-6;Q8IZP0-9;Q8IZP0-12;Q8IZP0;Q8IZP0-11	A0A0A0MRT6;Q8IZP0-10;Q8IZP0-2;Q8IZP0-5;B6VEX4;Q8IZP0-8;Q8IZP0-7;Q8IZP0-4;Q8IZP0-3;Q8IZP0-6;Q8IZP0-9;Q8IZP0-12;Q8IZP0;Q8IZP0-11	Abl interactor 1	ABI1	Abl interactor 1;Isoform 10 of Abl interactor 1;Isoform 2 of Abl interactor 1;Isoform 5 of Abl interactor 1;Abl interactor 1;Isoform 8 of Abl interactor 1;Isoform 7 of Abl interactor 1;Isoform 4 of Abl interactor 1;Isoform 3 of Abl interactor 1;Isoform 6 o	14	8	8	8	22.3	51.769	0	25.878	1828500000	103630000	52106000	81985000	82437000	41858000	48846000	68011000	86765000	31550000	368590000	228150000	72543000	230520000	68337000	263150000	93391000	127540000	53037000	127710000	71622000	97849000	75333000	72729000	86799000	188770000	173130000	161980000	173380000	174750000	165880000	36
118	X6RA56;A0A0A0MRV8;X6RLR1;O75935-3;O75935-2;O75935;X6RCK5	X6RA56;A0A0A0MRV8;X6RLR1;O75935-3;O75935-2;O75935;X6RCK5	Dynactin subunit 3	DCTN3	Dynactin subunit 3;Dynactin subunit 3 (Fragment);Dynactin subunit 3;Isoform 3 of Dynactin subunit 3;Isoform 2 of Dynactin subunit 3;Dynactin subunit 3;Dynactin subunit 3 (Fragment)	7	4	4	4	23.2	16.091	0	6.7794	288700000	22808000	23878000	17108000	2073600	10594000	13691000	0	16292000	5081100	49284000	23171000	16564000	39262000	17993000	30897000	28913000	26107000	28802000	0	0	33390000	0	0	0	24723000	26612000	34040000	23602000	37291000	24158000	13
119	H0Y7L7;A0A0A0MRX9;Q5JRX3-3;Q5JRX3;Q5JRX3-2;B1APQ0	H0Y7L7;A0A0A0MRX9;Q5JRX3-3;Q5JRX3;Q5JRX3-2;B1APQ0	Presequence protease, mitochondrial	PITRM1	Presequence protease, mitochondrial (Fragment);Presequence protease, mitochondrial;Isoform 3 of Presequence protease, mitochondrial;Presequence protease, mitochondrial;Isoform 2 of Presequence protease, mitochondrial;Presequence protease, mitochondrial (Fr	6	2	2	2	11.2	29.211	0	6.2525	38167000	0	0	0	0	0	0	0	0	0	15056000	5640300	3451200	3085500	1882700	9051300	0	0	0	0	0	0	0	0	0	8098300	0	0	0	0	7261500	2
120	F8WDP1;A0A0A0MRY0;Q8WUA7-3;Q8WUA7-4;Q8WUA7	F8WDP1;A0A0A0MRY0;Q8WUA7-3;Q8WUA7-4;Q8WUA7	TBC1 domain family member 22A	TBC1D22A	TBC1 domain family member 22A;TBC1 domain family member 22A;Isoform 3 of TBC1 domain family member 22A;Isoform 4 of TBC1 domain family member 22A;TBC1 domain family member 22A	5	1	1	1	9.3	25.766	0.00039262	4.4287	141600000	5691800	6254500	0	6968400	5563500	0	8646600	11964000	7578400	22647000	15958000	7666100	18257000	5724200	18681000	0	0	0	0	0	0	0	0	0	0	0	0	0	0	14852000	4
121	J3QLW1;E9PRT5;H3BSD2;H3BMV9;A0A0A0MS45;J3KNI1;Q9H9E3-2;Q9H9E3	J3QLW1;E9PRT5;H3BSD2;H3BMV9;A0A0A0MS45;J3KNI1;Q9H9E3-2;Q9H9E3	Conserved oligomeric Golgi complex subunit 4	COG4	Conserved oligomeric Golgi complex subunit 4 (Fragment);Conserved oligomeric Golgi complex subunit 4;Conserved oligomeric Golgi complex subunit 4;Conserved oligomeric Golgi complex subunit 4;Conserved oligomeric Golgi complex subunit 4;Conserved oligomeric	8	1	1	1	20.8	7.7717	0.0034037	2.8974	62600000	3448800	0	3005000	2873400	2581400	0	3250200	4575400	2498000	11678000	5802900	4069200	6976000	3590200	8251600	0	0	0	0	0	0	0	0	0	0	0	0	0	0	6560500	6
122	A0A0A0MSB8;Q9UPT5-2;Q9UPT5-5;Q9UPT5-1;Q9UPT5-6;Q9UPT5;A0A0A0MRE1;B4DJ07;Q9UPT5-4;B5MCY9;K7ERQ5;C9JME6;C9JKC2	A0A0A0MSB8;Q9UPT5-2;Q9UPT5-5;Q9UPT5-1;Q9UPT5-6;Q9UPT5;A0A0A0MRE1;B4DJ07;Q9UPT5-4	Exocyst complex component 7	EXOC7	Exocyst complex component 7;Isoform 2 of Exocyst complex component 7;Isoform 5 of Exocyst complex component 7;Isoform 1 of Exocyst complex component 7;Isoform 6 of Exocyst complex component 7;Exocyst complex component 7;Exocyst complex component 7 (Fragmen	13	9	9	9	18.2	78.808	0	29.596	1290700000	76388000	53023000	31388000	79868000	33930000	23856000	111190000	123210000	34121000	225810000	91284000	54295000	179710000	56369000	116260000	91920000	88970000	98153000	70325000	105380000	80652000	84693000	84938000	58743000	95781000	90929000	100560000	103280000	96041000	80081000	55
123	J3KNW4;A0A0A0MSG2;Q14192	J3KNW4;A0A0A0MSG2;Q14192	Four and a half LIM domains protein 2	FHL2	Four and a half LIM domains protein 2;Four and a half LIM domains protein 2;Four and a half LIM domains protein 2	3	4	4	4	16.2	44.205	0	10.96	321030000	26458000	29711000	15310000	12911000	23811000	8235600	4436900	12370000	3171100	30611000	45479000	26604000	37918000	20877000	23129000	32611000	31730000	31043000	28106000	31202000	25467000	0	19571000	0	25197000	23218000	39627000	32389000	34745000	17153000	17
124	C9JUM0;A0A0A0MSH6;B5MDU6;Q9H6V9-3;Q9H6V9;Q9H6V9-2;C9JHU6;B5MCE2;D3YTH1;B4DRG3;B5MCU4;Q9H6V9-4	C9JUM0;A0A0A0MSH6;B5MDU6;Q9H6V9-3;Q9H6V9;Q9H6V9-2;C9JHU6;B5MCE2;D3YTH1;B4DRG3;B5MCU4;Q9H6V9-4	UPF0554 protein C2orf43	LDAH;C2orf43;FLJ21820	Lipid droplet-associated hydrolase (Fragment);Lipid droplet-associated hydrolase;Lipid droplet-associated hydrolase;Isoform 3 of Lipid droplet-associated hydrolase;Lipid droplet-associated hydrolase;Isoform 2 of Lipid droplet-associated hydrolase;Lipid dro	12	2	2	2	23.3	18.238	0	10.728	108300000	9196000	8015900	3107300	8089300	2979800	2417200	8402100	7632900	4788800	17939000	12541000	3385700	8163200	2976800	8666000	10081000	0	0	10070000	0	0	0	0	0	10245000	0	0	0	0	0	15
125	A0A0A0MSI8;O00471;F8W9B8;G3V377	A0A0A0MSI8;O00471;F8W9B8	Exocyst complex component 5	EXOC5	Exocyst complex component 5;Exocyst complex component 5;Exocyst complex component 5	4	5	5	5	12.8	82.118	0	14.873	469270000	25825000	25967000	23087000	25021000	23626000	10364000	29236000	35128000	17315000	47747000	63445000	17826000	48868000	22772000	53045000	25749000	28970000	30492000	27862000	35194000	24116000	33439000	33789000	25374000	32056000	41667000	38971000	51224000	55167000	34433000	14
126	A0A0A0MSK6;Q13017-2;Q13017	A0A0A0MSK6;Q13017-2;Q13017	Rho GTPase-activating protein 5	ARHGAP5	Rho GTPase-activating protein 5;Isoform 2 of Rho GTPase-activating protein 5;Rho GTPase-activating protein 5	3	1	1	1	0.7	171.68	0.0017135	2.9539	215440000	16719000	18836000	10847000	6884300	14212000	6471700	2607400	37208000	27536000	29824000	4762400	0	14159000	9221700	16149000	0	0	0	0	0	0	0	0	0	0	0	0	0	0	10101000	16
127	A0A0A0MSL2;A0A0A0MT14;B4DWF2;Q9UKS7-4;Q9UKS7-7;Q9UKS7-2;Q9UKS7;Q9UKS7-8	A0A0A0MSL2;A0A0A0MT14;B4DWF2;Q9UKS7-4;Q9UKS7-7;Q9UKS7-2;Q9UKS7;Q9UKS7-8	Zinc finger protein Helios	IKZF2;ZNFN1A2	Zinc finger protein Helios;Zinc finger protein Helios;Zinc finger protein, subfamily 1A, 2 (Helios), isoform CRA_d;Isoform 4 of Zinc finger protein Helios;Isoform 7 of Zinc finger protein Helios;Isoform 2 of Zinc finger protein Helios;Zinc finger protein H	8	2	1	1	6.8	46.684	0.0058651	2.4419	55893000	0	0	0	0	0	0	13885000	16169000	7328100	10673000	0	0	0	0	7838400	0	0	0	0	0	0	0	0	0	0	0	0	0	0	6231900	4
128	F6QYZ9;A0A0A0MSL4;A0A0G2JK30;A0A0G2JHL1;O95872;A0A0G2JHT6;A0A0G2JKD0;A0A0G2JJ73;A0A0G2JK37;A0A0A0MSL5;A0A0G2JJ08	F6QYZ9;A0A0A0MSL4;A0A0G2JK30;A0A0G2JHL1;O95872;A0A0G2JHT6;A0A0G2JKD0;A0A0G2JJ73;A0A0G2JK37	G patch domain and ankyrin repeat-containing protein 1	GPANK1	G patch domain and ankyrin repeat-containing protein 1 (Fragment);G patch domain and ankyrin repeat-containing protein 1 (Fragment);G patch domain and ankyrin repeat-containing protein 1 (Fragment);G patch domain and ankyrin repeat-containing protein 1;G p	11	3	3	3	42.1	16.713	0	7.3851	53976000	3426500	1457900	1036400	2429700	1536000	2005200	6918400	21386000	7305400	0	1521200	865350	1427000	733980	1926100	0	0	0	0	0	0	0	17688000	0	0	0	0	0	0	0	4
129	A0A0A0MSN9;E9PD43;A0A0G2JI50;E7ENC7;E7EWR7	A0A0A0MSN9;E9PD43;A0A0G2JI50		NELFE	Negative elongation factor E (Fragment);Negative elongation factor E (Fragment);Negative elongation factor E (Fragment)	5	18	1	1	58	38.08	0.00041442	5.1619	90141000	9259700	5139900	0	0	0	0	0	0	0	24166000	18421000	9599800	9161500	6301100	8091800	0	0	0	0	0	0	0	0	0	0	0	0	0	0	6433400	0
130	A0A0A0MSS3;Q8ND83;B7Z326;A0A0C4DFN6;Q8ND83-2;Q8ND83-4;Q8ND83-3;X6RGK9;C9JUW9;X6RDJ2;C9JP03;C9JD09;Q5T6P1	A0A0A0MSS3;Q8ND83;B7Z326;A0A0C4DFN6;Q8ND83-2;Q8ND83-4;Q8ND83-3;X6RGK9	SLAIN motif-containing protein 1	SLAIN1	SLAIN motif-containing protein 1;SLAIN motif-containing protein 1;SLAIN motif-containing protein 1;SLAIN motif-containing protein 1;Isoform 2 of SLAIN motif-containing protein 1;Isoform 4 of SLAIN motif-containing protein 1;Isoform 3 of SLAIN motif-contain	13	9	8	8	24.7	62.196	0	72.708	1656400000	74071000	66255000	84203000	81272000	94620000	51147000	121650000	233510000	141140000	111200000	106920000	98129000	161290000	89329000	141690000	103010000	91626000	126900000	111990000	160380000	134050000	116920000	164220000	213820000	65845000	96913000	176010000	120180000	164370000	138670000	64
131	B3KYB6;A0A0A0MSW4;P48739;P48739-2;P48739-3;B3KYB7	B3KYB6;A0A0A0MSW4;P48739;P48739-2;P48739-3;B3KYB7	Phosphatidylinositol transfer protein beta isoform	PITPNB	Phosphatidylinositol transfer protein beta isoform (Fragment);Phosphatidylinositol transfer protein beta isoform;Phosphatidylinositol transfer protein beta isoform;Isoform 2 of Phosphatidylinositol transfer protein beta isoform;Isoform 3 of Phosphatidylino	6	2	2	2	19.2	13.781	0.00037552	3.8585	188250000	5495700	2248500	0	5150800	7569700	2903000	27321000	15541000	22367000	31788000	6685600	10985000	23650000	7193100	19350000	8069100	0	0	7517000	12863000	0	23358000	13948000	31532000	18832000	0	20352000	20182000	14389000	15764000	13
132	A0A0A0MSZ1;J3KNR0;P27448-8;P27448-3;P27448-4;P27448-2;P27448;P27448-6;P27448-7;H0YIY6;H0YKP9;H0YNV4;A2SY06	A0A0A0MSZ1;J3KNR0;P27448-8;P27448-3;P27448-4;P27448-2;P27448;P27448-6;P27448-7;H0YIY6	MAP/microtubule affinity-regulating kinase 3	MARK3	Non-specific serine/threonine protein kinase;Non-specific serine/threonine protein kinase;Isoform 7 of MAP/microtubule affinity-regulating kinase 3;Isoform 3 of MAP/microtubule affinity-regulating kinase 3;Isoform 4 of MAP/microtubule affinity-regulating k	13	5	5	5	14.5	83.954	0	18.678	252890000	16595000	7569000	7396000	12207000	12997000	7860200	46489000	43215000	24423000	16799000	21999000	4883000	6917200	2249400	21287000	13799000	0	0	13953000	0	20801000	43957000	37180000	44005000	16469000	10187000	14883000	0	0	11789000	11
133	A0A2R8Y7S2;A0A2R8Y4P4;Q9HBD4;A0A0A0MT49;P51532-5;P51532-2;P51532-3;P51532-4;P51532;A0A2R8YGP5;A0A2R8YGG3;A0A2R8Y7F3;A0A2R8Y440;A0A2R8YG32;A0A2R8Y4C5;A0A2R8YF58;A0A2R8Y6N0;A0A2R8YDA1;A0A2R8Y6V2;A0A2R8Y526;A0A2R8Y7Y7;A0A2R8YF80;A0A2R8Y523;A0A2R8Y4R6;A0A2R8YFV8;A0A2R8YCY3;A0A2R8Y7R0;A0A0U1RRG6;A0A2R8YFK5;K7EQF0;A0A2R8Y5K3;A0A0U1RRF5;A0A2R8Y583;A0A0U1RRD6;A0A0U1RRF8;A0A0A0MSS5;F6UH26;A0A0U1RQU0;A0A0U…	A0A2R8Y7S2;A0A2R8Y4P4;Q9HBD4;A0A0A0MT49;P51532-5;P51532-2;P51532-3;P51532-4;P51532;A0A2R8YGP5;A0A2R8YGG3;A0A2R8Y7F3;A0A2R8Y440;A0A2R8YG32;A0A2R8Y4C5;A0A2R8YF58;A0A2R8Y6N0;A0A2R8YDA1;A0A2R8Y6V2;A0A2R8Y526;A0A2R8Y7Y7;A0A2R8YF80	Transcription activator BRG1	SMARCA4	Transcription activator BRG1;Transcription activator BRG1;SMARCA4 isoform 2;Transcription activator BRG1;Isoform 5 of Transcription activator BRG1;Isoform 2 of Transcription activator BRG1;Isoform 3 of Transcription activator BRG1;Isoform 4 of Transcriptio	52	11	11	7	8.6	184.85	0	23.285	981750000	78696000	36659000	48387000	104020000	64713000	25224000	76359000	106120000	31400000	92444000	72510000	30917000	80260000	33475000	100560000	100510000	60398000	83459000	105600000	110700000	71017000	78671000	70644000	60378000	54863000	54313000	59958000	69343000	64614000	64209000	43
134	E5RJN7;E7EVI1;A0A0A0MTC4;A0A0A0MTD1;F8VPI7;E7EPX0;A0A0A0MTC6;E7EVJ4;E9PH62;Q9NUL3-6;Q9NUL3-8;Q9NUL3-3;Q9NUL3-7;Q9NUL3-2;Q9NUL3;G5EA18;Q9NUL3-4;E5RFK1	E5RJN7;E7EVI1;A0A0A0MTC4;A0A0A0MTD1;F8VPI7;E7EPX0;A0A0A0MTC6;E7EVJ4;E9PH62;Q9NUL3-6;Q9NUL3-8;Q9NUL3-3;Q9NUL3-7;Q9NUL3-2;Q9NUL3;G5EA18;Q9NUL3-4	Double-stranded RNA-binding protein Staufen homolog 2	STAU2	Double-stranded RNA-binding protein Staufen homolog 2 (Fragment);Double-stranded RNA-binding protein Staufen homolog 2;Double-stranded RNA-binding protein Staufen homolog 2;Double-stranded RNA-binding protein Staufen homolog 2;Double-stranded RNA-binding p	18	3	2	2	11.2	34.861	0.00041459	5.1676	239740000	23291000	14171000	12950000	0	19568000	0	28649000	0	12415000	27344000	16552000	15821000	28468000	12174000	28333000	27562000	0	0	0	31878000	0	24109000	0	0	16947000	17043000	28966000	20707000	23519000	23459000	13
135	A0A0A0MTH3;Q13418;Q13418-3;Q13418-2;E9PQ52;A0A087WW45;A0A087WWY6	A0A0A0MTH3;Q13418;Q13418-3;Q13418-2	Integrin-linked protein kinase	ILK	Integrin-linked protein kinase;Integrin-linked protein kinase;Isoform 3 of Integrin-linked protein kinase;Isoform 2 of Integrin-linked protein kinase	7	21	21	21	40.4	54.611	0	47.165	4047400000	279230000	245590000	207750000	359920000	237940000	112380000	314180000	422390000	206430000	496340000	340880000	112970000	332000000	105960000	273490000	336270000	296300000	303480000	434240000	419030000	309760000	284860000	312720000	282120000	242060000	249960000	254290000	284100000	312190000	221810000	209
136	A0A0A0MTH9;O14981;O14981-2	A0A0A0MTH9;O14981	TATA-binding protein-associated factor 172	BTAF1	TATA-binding protein-associated factor 172;TATA-binding protein-associated factor 172	3	4	4	4	2.3	206.93	0.00041964	5.3681	57497000	1617800	505980	2401200	621750	0	0	0	4365500	0	17157000	18979000	4364000	2038100	3022500	2423700	0	0	0	0	0	0	0	0	0	0	14174000	0	0	0	0	3
137	A0A0R4J2G3;A0A0A0MTJ9;Q6PIU2-3;Q6PIU2;Q6PIU2-2	A0A0R4J2G3;A0A0A0MTJ9;Q6PIU2-3;Q6PIU2;Q6PIU2-2	Neutral cholesterol ester hydrolase 1	NCEH1	Arylacetamide deacetylase-like 1;Neutral cholesterol ester hydrolase 1;Isoform 3 of Neutral cholesterol ester hydrolase 1;Neutral cholesterol ester hydrolase 1;Isoform 2 of Neutral cholesterol ester hydrolase 1	5	2	2	2	5.7	49.062	0.00039277	4.4295	122720000	14166000	7398100	10752000	6174500	4783200	0	5125600	9693200	425800	22516000	25955000	5154500	0	4631400	5941400	0	0	0	0	0	0	0	0	0	0	19384000	0	0	0	0	6
138	D6R9R7;A0A0A0MTL5;Q13309-2;Q13309;H0Y9I9;D6RF40;D6RAG5	D6R9R7;A0A0A0MTL5;Q13309-2;Q13309;H0Y9I9;D6RF40;D6RAG5	S-phase kinase-associated protein 2	SKP2	S-phase kinase-associated protein 2 (Fragment);S-phase kinase-associated protein 2;Isoform 2 of S-phase kinase-associated protein 2;S-phase kinase-associated protein 2;S-phase kinase-associated protein 2 (Fragment);S-phase kinase-associated protein 2;S-pha	7	2	2	2	7.8	28.645	0.0039669	2.5674	43899000	1690700	0	0	0	0	0	7472200	12350000	1075000	7483800	3192800	2591100	2892300	762290	4388700	0	0	0	0	0	0	0	0	0	0	0	0	0	0	3489300	1
139	A0A0A0MTL6;Q6ZS17-2;Q6ZS17;Q6ZS17-3;Q6ZS17-4	A0A0A0MTL6;Q6ZS17-2;Q6ZS17;Q6ZS17-3;Q6ZS17-4	Protein FAM65A	FAM65A	Rho family-interacting cell polarization regulator 1;Isoform 2 of Rho family-interacting cell polarization regulator 1;Rho family-interacting cell polarization regulator 1;Isoform 3 of Rho family-interacting cell polarization regulator 1;Isoform 4 of Rho f	5	2	2	2	2.1	134.07	0	5.9858	54145000	3748700	2140600	0	3228800	1212400	0	795000	0	0	12836000	9166900	2490200	7804000	2651400	8071800	4689600	3762100	0	0	0	0	0	0	0	5945100	7649200	4772600	5523200	5267200	5709900	5
140	A0A0D9SEU2;A0A0A0MTN6;G5E931;Q8TDH9-2;Q8TDH9	A0A0D9SEU2;A0A0A0MTN6;G5E931;Q8TDH9-2;Q8TDH9	Biogenesis of lysosome-related organelles complex 1 subunit 5	BLOC1S5	Biogenesis of lysosome-related organelles complex 1 subunit 5;Biogenesis of lysosome-related organelles complex 1 subunit 5;Biogenesis of lysosome-related organelles complex 1 subunit 5;Isoform 2 of Biogenesis of lysosome-related organelles complex 1 subun	5	1	1	1	29.4	7.2239	0	7.0285	43667000	3623000	0	0	0	0	0	0	0	0	9904300	7973600	2551500	7655600	3332300	8626200	0	0	0	0	0	0	0	0	0	0	0	0	0	0	6858300	5
141	A0A0A0MTP3;Q99550-2;Q99550;H0YG46;J3KNE4;U3KQJ0;F5H1U6;H0YFS3	A0A0A0MTP3;Q99550-2;Q99550;H0YG46;J3KNE4	M-phase phosphoprotein 9	MPHOSPH9	M-phase phosphoprotein 9;Isoform 2 of M-phase phosphoprotein 9;M-phase phosphoprotein 9;M-phase phosphoprotein 9 (Fragment);M-phase phosphoprotein 9 (Fragment)	8	3	3	3	4	129.31	0.00041528	5.1861	97747000	4881500	0	3364200	5740100	0	3835700	6197200	17483000	14191000	9903400	5806500	4931000	8561600	1844500	11008000	0	0	0	7514000	0	0	6034000	0	0	0	0	0	0	0	8404800	3
142	H3BUA6;A0A0A0MTR2;Q8N543-2;Q8N543	H3BUA6;A0A0A0MTR2;Q8N543-2;Q8N543	Prolyl 3-hydroxylase OGFOD1	OGFOD1	Prolyl 3-hydroxylase OGFOD1 (Fragment);Prolyl 3-hydroxylase OGFOD1;Isoform 2 of Prolyl 3-hydroxylase OGFOD1;Prolyl 3-hydroxylase OGFOD1	4	1	1	1	10.3	20.757	0.0039735	2.5904	39571000	0	0	0	2338200	1405600	0	4387900	5065900	0	11112000	0	0	7062400	2218300	5981300	0	0	0	0	0	0	0	0	0	0	0	0	0	0	4755500	1
143	A0A0A0MTR7;Q63HN8;A0A0A0MTC1;Q63HN8-4;Q63HN8-5;I3L3H9;Q63HN8-6	A0A0A0MTR7;Q63HN8;A0A0A0MTC1;Q63HN8-4	E3 ubiquitin-protein ligase RNF213	RNF213	E3 ubiquitin-protein ligase RNF213;E3 ubiquitin-protein ligase RNF213;E3 ubiquitin-protein ligase RNF213;Isoform 2 of E3 ubiquitin-protein ligase RNF213	7	57	57	57	13.7	591.4	0	195.06	6872900000	437240000	295310000	278970000	451640000	263220000	141730000	284370000	271760000	100180000	1071700000	926680000	374400000	942830000	310640000	722240000	470100000	418260000	408560000	457340000	509880000	463730000	314820000	300450000	248700000	516460000	642520000	608660000	654700000	680500000	591870000	320
144	A0A0A0MTS2;A0A2U3TZU2;P06744;P06744-2;K7EQ48;A0A0J9YXP8;A0A0J9YX90;A0A0J9YYH3;A0A2R8Y6C7;K7EPY4;CON__Q3ZBD7;A0A2R8YF08;K7ELR7;K7EP41;K7ENA0;K7ERC6;K7EIL4;A0A0J9YXH9;K7ERK8;A0A0J9YXM3	A0A0A0MTS2;A0A2U3TZU2;P06744;P06744-2;K7EQ48	Glucose-6-phosphate isomerase	GPI	Glucose-6-phosphate isomerase (Fragment);Glucose-6-phosphate isomerase;Glucose-6-phosphate isomerase;Isoform 2 of Glucose-6-phosphate isomerase;Glucose-6-phosphate isomerase (Fragment)	20	16	16	12	31.4	64.824	0	171.55	3471100000	178520000	171480000	48450000	216160000	129670000	125960000	450970000	251450000	299020000	375210000	277740000	116140000	301990000	149470000	378920000	177730000	242540000	122640000	215040000	208360000	327930000	344080000	236080000	418180000	230710000	209450000	249320000	261670000	291320000	325740000	149
145	A0A0A0MTS7;Q8WZ42-12;Q8WZ42-5;Q8WZ42-11;Q8WZ42-4;Q8WZ42-2;Q8WZ42;Q8WZ42-8;Q8WZ42-13;A0A0A0MRA3;Q8WZ42-3;Q8WZ42-10;Q8WZ42-9;Q8WZ42-6	A0A0A0MTS7;Q8WZ42-12;Q8WZ42-5;Q8WZ42-11;Q8WZ42-4;Q8WZ42-2;Q8WZ42;Q8WZ42-8;Q8WZ42-13;A0A0A0MRA3;Q8WZ42-3;Q8WZ42-10;Q8WZ42-9	Titin	TTN	Titin;Isoform 12 of Titin;Isoform 5 of Titin;Isoform 11 of Titin;Isoform 4 of Titin;Isoform 2 of Titin;Titin;Isoform 8 of Titin;Isoform 13 of Titin;Titin;Isoform 3 of Titin;Isoform 10 of Titin;Isoform 9 of Titin	14	5	5	1	0.3	3994.6	0.0003723	3.7477	347310000	10499000	27537000	40499000	101860000	31819000	24663000	27330000	29819000	0	2099700	9751700	27842000	0	0	13595000	0	0	44604000	0	0	62627000	0	0	0	0	0	0	0	0	0	7
146	A0A1B0GWJ0;A0A1B0GTJ7;A0A0A6YY92;P30566;P30566-2;A0A096LNY6;A0A1B0GWF8;A0A1B0GTG9;A0A096LNY5;A0A096LP76;B4DEP1;A0A1W2PRX2;A0A096LP72;A0A096LNY4;V9GY96;A0A096LNT0;A0A096LPA2	A0A1B0GWJ0;A0A1B0GTJ7;A0A0A6YY92;P30566;P30566-2;A0A096LNY6;A0A1B0GWF8;A0A1B0GTG9;A0A096LNY5	Adenylosuccinate lyase	ADSL	Adenylosuccinate lyase;Adenylosuccinate lyase;Adenylosuccinate lyase;Adenylosuccinate lyase;Isoform 2 of Adenylosuccinate lyase;Adenylosuccinate lyase (Fragment);Adenylosuccinate lyase (Fragment);Adenylosuccinate lyase (Fragment);Adenylosuccinate lyase (Fr	17	8	8	8	27.7	54.465	0	48.896	1416700000	50707000	62846000	25643000	56342000	23826000	35917000	153180000	105640000	101350000	265240000	146680000	44670000	125590000	45259000	173780000	71521000	81038000	49403000	78673000	51516000	101720000	137800000	96236000	136660000	139440000	114900000	76846000	95073000	97201000	121980000	67
147	A0A0A6YYC7;Q96JP5-2;Q96JP5;H3BTR0	A0A0A6YYC7;Q96JP5-2;Q96JP5	E3 ubiquitin-protein ligase ZFP91	ZFP91-CNTF;ZFP91	HCG2042749, isoform CRA_d;Isoform 2 of E3 ubiquitin-protein ligase ZFP91;E3 ubiquitin-protein ligase ZFP91	4	4	4	4	13.8	59.57	0	29.406	799860000	32380000	25588000	24417000	40797000	17175000	23032000	94254000	98133000	65214000	105580000	63235000	15399000	78151000	15519000	100980000	40411000	31221000	36891000	41274000	42242000	49503000	89748000	72501000	87908000	52354000	67701000	39598000	57521000	50147000	75928000	36
148	A0A0A6YYC8;I3L1I5	A0A0A6YYC8;I3L1I5	Putative uncharacterized protein LOC100996504		Uncharacterized protein;Putative uncharacterized protein LOC100996504	2	4	4	3	18.6	41.2	0	9.6602	148300000	5439600	3096500	1699700	3106600	3202600	1996900	5943200	3122400	2475800	27102000	26415000	7984700	24303000	9049600	23367000	6862100	8286900	7968900	0	9384800	9371300	6670700	7741800	0	8981500	12039000	14388000	19341000	14446000	11520000	11
149	A0A0A6YYG7;Q6IBW4;Q6IBW4-4;E5RJN3;Q6IBW4-2;Q6IBW4-5	A0A0A6YYG7;Q6IBW4;Q6IBW4-4;E5RJN3;Q6IBW4-2	Condensin-2 complex subunit H2	NCAPH2	Condensin-2 complex subunit H2;Condensin-2 complex subunit H2;Isoform 4 of Condensin-2 complex subunit H2;Condensin-2 complex subunit H2 (Fragment);Isoform 2 of Condensin-2 complex subunit H2	6	5	5	5	21.7	66.257	0	9.7994	329340000	13201000	8861900	5519700	16721000	17114000	13605000	25984000	24444000	16450000	41428000	45401000	12954000	35745000	11997000	39915000	24174000	0	0	0	0	32043000	26093000	0	0	28769000	23855000	27334000	24070000	0	28749000	21
150	H0YLI7;Q7Z6K5-2;A0A0A6YYH1;P59780	H0YLI7;Q7Z6K5-2;A0A0A6YYH1;P59780	AP-3 complex subunit sigma-2	AP3S2;C15orf38-AP3S2	AP-3 complex subunit sigma-2;Isoform C15orf38-AP3S2 of Arpin;Protein C15orf38-AP3S2;AP-3 complex subunit sigma-2	4	2	2	2	13.2	23.398	0.00043253	5.7939	111940000	0	12490000	7163800	3192300	8245200	0	0	0	2148900	37584000	8010700	3692900	10950000	11318000	7149100	0	15144000	12989000	0	0	0	0	0	0	19309000	0	0	0	24739000	0	13
151	A0A0B4J1W3;Q9BXJ9;Q9BXJ9-4;Q6N069-5;Q6N069-4;Q6N069-3;Q6N069-2;Q6N069	A0A0B4J1W3;Q9BXJ9	N-alpha-acetyltransferase 15, NatA auxiliary subunit	NAA15	N-alpha-acetyltransferase 15, NatA auxiliary subunit;N-alpha-acetyltransferase 15, NatA auxiliary subunit	8	13	13	13	17.6	101.2	0	35.167	1306700000	49343000	61589000	17064000	62570000	19041000	24553000	155860000	152040000	50879000	218120000	152920000	30706000	119360000	21321000	171300000	61169000	57180000	38660000	70065000	43600000	60494000	140250000	124050000	86690000	115090000	118490000	66529000	96416000	60081000	122000000	57
152	A0A0B4J1Z1;C9JAB2;Q16629-3;Q16629-2;Q16629-4;Q16629	A0A0B4J1Z1;C9JAB2;Q16629-3;Q16629-2;Q16629-4;Q16629	Serine/arginine-rich splicing factor 7	SRSF7	Serine/arginine-rich-splicing factor 7;Serine/arginine-rich-splicing factor 7;Isoform 3 of Serine/arginine-rich splicing factor 7;Isoform 2 of Serine/arginine-rich splicing factor 7;Isoform 4 of Serine/arginine-rich splicing factor 7;Serine/arginine-rich s	6	3	3	3	34.3	15.763	0	7.959	265170000	16094000	18519000	13449000	25905000	13654000	10436000	23845000	8068100	2212700	32221000	27322000	3903400	25161000	5318300	39063000	35239000	21103000	19585000	26988000	21144000	26152000	21141000	0	0	20033000	16111000	0	22682000	15979000	24323000	17
153	A0A0B4J269;Q13509;Q13509-2	A0A0B4J269;Q13509;Q13509-2	Tubulin beta-3 chain	TUBB3	Uncharacterized protein;Tubulin beta-3 chain;Isoform 2 of Tubulin beta-3 chain	3	18	1	1	17.4	88.381	0.0010791	3.383	18601000	0	0	0	0	0	0	5612200	5930500	4722200	0	0	0	0	0	2336400	0	0	0	0	0	0	0	0	0	0	0	0	0	0	1857500	3
154	H3BPN3;A0A0B4J286;A0A0B4J294;H3BP13;Q9UL33-2;Q9UL33;H3BPE0	H3BPN3;A0A0B4J286;A0A0B4J294;H3BP13;Q9UL33-2;Q9UL33;H3BPE0	Trafficking protein particle complex subunit 2-like protein	TRAPPC2L	Trafficking protein particle complex subunit 2-like protein;Trafficking protein particle complex subunit 2-like protein;Trafficking protein particle complex subunit 2-like protein;Trafficking protein particle complex subunit 2-like protein;Isoform 2 of Tra	7	2	2	2	22.7	8.721	0	6.0098	49141000	2970600	2050500	0	0	0	0	3797900	6593000	3617900	4777800	12148000	0	4102200	4210700	4872300	0	0	0	0	0	0	0	0	0	0	9072500	0	0	0	0	7
155	K7EME0;A0A0B4J2A4;P42765	K7EME0;A0A0B4J2A4;P42765	3-ketoacyl-CoA thiolase, mitochondrial	ACAA2	3-ketoacyl-CoA thiolase, mitochondrial;3-ketoacyl-CoA thiolase, mitochondrial;3-ketoacyl-CoA thiolase, mitochondrial	3	4	4	4	28.9	36.282	0	12.114	89455000	3492400	0	2430700	3020000	940380	5526400	0	0	0	20305000	36444000	3048900	5936200	0	8311900	0	0	0	0	0	0	0	0	0	16390000	16133000	0	0	0	12313000	10
156	J3KPG2;E9PJF7;Q5W0H4;A0A0B4J2C3;P13693-2;P13693	J3KPG2;E9PJF7;Q5W0H4;A0A0B4J2C3;P13693-2;P13693	Translationally-controlled tumor protein	TPT1	Translationally-controlled tumor protein;Translationally-controlled tumor protein (Fragment);Translationally-controlled tumor protein;Translationally-controlled tumor protein;Isoform 2 of Translationally-controlled tumor protein;Translationally-controlled	6	2	2	2	8.1	18.108	0	17.695	509330000	15330000	14082000	5585800	14911000	7255800	9541300	58773000	67092000	45972000	74257000	57634000	13627000	42949000	12768000	69545000	15342000	16302000	8695100	15552000	10722000	20888000	53575000	60427000	85549000	38461000	40406000	27436000	30262000	27030000	60206000	26
157	A0A1B0GX12;A0A0B4J2E0;P01733	A0A1B0GX12;A0A0B4J2E0;P01733	T-cell receptor beta chain V region YT35	TRBV12-4;TRBV12-3	T cell receptor beta variable 12-4 (Fragment);T cell receptor beta variable 12-4;T cell receptor beta variable 12-3	3	2	2	2	34.8	13.04	0	23.767	180970000	12484000	0	37250000	70458000	29971000	10488000	0	0	1883200	0	0	2294700	7058800	0	9081600	0	0	63853000	0	0	0	0	0	0	0	0	0	0	0	0	12
158	A0A0C3SFZ9;M0QZI3;O14526-3;O14526-2;O14526;M0QZE1;M0QXD1;M0R3E7;M0R3E5;M0QZI9;M0R1K4	A0A0C3SFZ9;M0QZI3;O14526-3;O14526-2;O14526	F-BAR domain only protein 1	FCHO1	F-BAR domain only protein 1;F-BAR domain only protein 1;Isoform 3 of F-BAR domain only protein 1;Isoform 2 of F-BAR domain only protein 1;F-BAR domain only protein 1	11	4	4	4	6.5	97.018	0	6.0005	162500000	2021100	5007500	2464000	9718600	3127400	0	8360300	25069000	2766900	37449000	17605000	4804300	25852000	6584300	11667000	0	7876700	0	0	0	0	10159000	0	0	16931000	17987000	10865000	12935000	0	0	5
159	C9JU75;H0Y2P2;A0A0C4DFP4;Q96IV0-3;Q96IV0-5;Q96IV0-2;Q96IV0	C9JU75;H0Y2P2;A0A0C4DFP4;Q96IV0-3;Q96IV0-5;Q96IV0-2;Q96IV0	Peptide-N(4)-(N-acetyl-beta-glucosaminyl)asparagine amidase	NGLY1	Peptide-N(4)-(N-acetyl-beta-glucosaminyl)asparagine amidase (Fragment);Peptide-N(4)-(N-acetyl-beta-glucosaminyl)asparagine amidase (Fragment);Peptide-N(4)-(N-acetyl-beta-glucosaminyl)asparagine amidase (Fragment);Isoform 3 of Peptide-N(4)-(N-acetyl-beta-gl	7	1	1	1	23.7	12.358	0	9.897	197630000	9907300	7713600	9500600	8597400	6079400	4063400	14642000	21949000	10413000	31895000	15506000	6666400	22021000	7600800	21076000	0	0	0	0	0	0	0	0	0	0	0	0	0	0	16756000	8
160	A0A0C4DFV9;Q01105-3;Q01105-4;Q01105-2;Q01105;A0A087X027;P0DME0	A0A0C4DFV9;Q01105-3;Q01105-4;Q01105-2;Q01105	Protein SET	SET	Protein SET;Isoform 3 of Protein SET;Isoform 4 of Protein SET;Isoform 2 of Protein SET;Protein SET	7	7	7	7	27.4	31.124	0	28.949	3213000000	158590000	160320000	152190000	153710000	99094000	107490000	95045000	149060000	101870000	691740000	291360000	63272000	399510000	71554000	518170000	165010000	168510000	313260000	168280000	139010000	232320000	102680000	126400000	158440000	423970000	194300000	162430000	338390000	156490000	389560000	39
161	A0A0C4DFX9;Q9H3P2;H0Y3X6;H7C2C7;C9JHL4;C9JEM7;Q9H3P2-7;H7C0W2;F8W954;F8WF98	A0A0C4DFX9;Q9H3P2;H0Y3X6;H7C2C7;C9JHL4	Negative elongation factor A	NELFA	Negative elongation factor A;Negative elongation factor A;Negative elongation factor A (Fragment);Negative elongation factor A (Fragment);Negative elongation factor A (Fragment)	10	17	17	17	41.7	58.499	0	68.918	2907700000	194940000	102300000	108140000	132750000	93672000	45294000	54984000	48863000	33423000	549380000	448030000	186440000	400770000	165500000	343250000	214650000	159130000	170600000	153620000	202580000	163820000	81056000	70976000	102350000	255560000	314630000	328080000	273840000	274990000	255010000	92
162	A0A0C4DFY0;Q14242;Q14242-2	A0A0C4DFY0;Q14242;Q14242-2	P-selectin glycoprotein ligand 1	SELPLG	P-selectin glycoprotein ligand 1;P-selectin glycoprotein ligand 1;Isoform 2 of P-selectin glycoprotein ligand 1	3	3	3	3	6	42.148	0	6.3287	465500000	54967000	56309000	25457000	27135000	10706000	12843000	29173000	1608200	12553000	9423500	60174000	48730000	61933000	11103000	43385000	64780000	47479000	0	41711000	0	0	36838000	0	0	0	43907000	72081000	43632000	55520000	31133000	11
163	A0A0C4DG07;O60934	A0A0C4DG07;O60934	Nibrin	NBN	Nibrin;Nibrin	2	1	1	1	2.5	75.968	0.0036716	2.6652	32079000	0	0	0	3626500	0	0	3722100	3965600	0	8524300	3635900	1951000	6653800	0	0	0	0	0	0	0	0	0	0	0	0	0	0	5103300	0	0	1
164	E7EW77;E7EP65;A0A0C4DG21;F8WAL6;Q9NYB9-2;Q9NYB9-4;Q9NYB9;F8WBL5;F8WEB9;H7C3Q7;H0Y6B5;B7Z836;E9PEZ7;Q9NYB9-3;E7EUA1;F8WAU3;F8WCD7;F8WAZ8	E7EW77;E7EP65;A0A0C4DG21;F8WAL6;Q9NYB9-2;Q9NYB9-4;Q9NYB9;F8WBL5;F8WEB9;H7C3Q7;H0Y6B5;B7Z836;E9PEZ7;Q9NYB9-3	Abl interactor 2	ABI2	Abl interactor 2;Abl interactor 2 (Fragment);Abl interactor 2;Abl interactor 2;Isoform 2 of Abl interactor 2;Isoform 4 of Abl interactor 2;Abl interactor 2;Abl interactor 2;Abl interactor 2;Abl interactor 2 (Fragment);Abl interactor 2 (Fragment);cDNA FLJ51	18	4	4	4	13.3	52.789	0	13.303	196270000	12616000	0	12631000	0	3169200	5437800	6256700	16913000	16263000	45202000	7882200	4633900	29610000	14132000	21523000	0	0	28299000	0	0	0	0	0	0	23456000	0	0	22764000	23482000	0	12
165	A0A0C4DG33;O43933;O43933-2	A0A0C4DG33;O43933;O43933-2	Peroxisome biogenesis factor 1	PEX1	Peroxisome biogenesis factor 1, isoform CRA_c;Peroxisome biogenesis factor 1;Isoform 2 of Peroxisome biogenesis factor 1	3	8	8	8	6	136.58	0	18.365	122570000	1606900	630090	1370400	2429300	919360	1613200	22428000	31170000	23121000	9952900	6857500	1870000	9448400	1326800	7823900	2813500	0	4972600	3736800	0	4687000	12304000	28413000	40366000	4849200	4920300	3794000	6423400	3597500	5712700	13
166	F5GYV5;H7BZV4;A0A0C4DG62;F8WCT1;F5H7X4;Q66PJ3-7;Q66PJ3-4;Q66PJ3-3;Q66PJ3-2;Q66PJ3	F5GYV5;H7BZV4;A0A0C4DG62;F8WCT1;F5H7X4;Q66PJ3-7;Q66PJ3-4;Q66PJ3-3;Q66PJ3-2;Q66PJ3	ADP-ribosylation factor-like protein 6-interacting protein 4	ARL6IP4	ADP-ribosylation factor-like protein 6-interacting protein 4 (Fragment);ADP-ribosylation factor-like protein 6-interacting protein 4 (Fragment);ADP-ribosylation factor-like protein 6-interacting protein 4;ADP-ribosylation factor-like protein 6-interacting	10	3	3	3	17.5	23.687	0	33.773	305880000	13544000	11032000	10909000	13448000	11144000	4146900	13471000	4670400	5504500	45027000	24900000	17509000	59463000	17792000	53325000	20269000	18574000	24788000	20143000	25246000	0	17126000	0	0	32741000	25464000	19271000	33201000	22357000	37596000	24
167	A0A0C4DG89;Q7L014;D6RJA6	A0A0C4DG89;Q7L014	Probable ATP-dependent RNA helicase DDX46	DDX46	Probable ATP-dependent RNA helicase DDX46;Probable ATP-dependent RNA helicase DDX46	3	15	15	15	18.4	117.46	0	53.442	1440600000	74841000	54812000	36467000	95949000	58946000	39502000	208850000	218510000	60426000	152880000	126020000	32205000	121690000	35498000	123980000	90568000	73095000	88528000	110930000	113430000	100160000	157730000	152130000	96452000	82505000	82319000	73216000	90526000	87881000	83130000	74
168	E9PD56;H7BYG4;W5RWE6;A0A0C4DG95;Q7Z7A4-2;Q7Z7A4-6;Q7Z7A4-4;Q7Z7A4;F8WAW8;F8WDF7;U3KQS4;H7C4V0;Q7Z7A4-3;Q7Z7A4-5;Q7Z7A4-7	E9PD56;H7BYG4;W5RWE6;A0A0C4DG95;Q7Z7A4-2;Q7Z7A4-6;Q7Z7A4-4;Q7Z7A4;F8WAW8;F8WDF7;U3KQS4;H7C4V0;Q7Z7A4-3;Q7Z7A4-5;Q7Z7A4-7	PX domain-containing protein kinase-like protein	PXK	PX domain-containing protein kinase-like protein;PX domain-containing protein kinase-like protein;PX domain-containing protein kinase-like protein;PX domain-containing protein kinase-like protein;Isoform 2 of PX domain-containing protein kinase-like protei	15	2	2	2	6.4	54.737	0.00041649	5.2328	174460000	11971000	6970000	4409600	11099000	5557700	8488600	0	9953700	0	34849000	22718000	6906500	24368000	7136900	20035000	0	0	0	0	0	20735000	0	0	0	0	0	0	19693000	0	0	4
169	A0A0C4DGA2;O75521-2;O75521;F1LLU7;F8WAW4;C9JB63;F8W6J1	A0A0C4DGA2;O75521-2;O75521;F1LLU7;F8WAW4;C9JB63	Enoyl-CoA delta isomerase 2, mitochondrial	ECI2	Enoyl-CoA delta isomerase 2, mitochondrial;Isoform 2 of Enoyl-CoA delta isomerase 2, mitochondrial;Enoyl-CoA delta isomerase 2, mitochondrial;Enoyl-CoA delta isomerase 2, mitochondrial;Enoyl-CoA delta isomerase 2, mitochondrial;Enoyl-CoA delta isomerase 2,	7	5	5	5	22	40.183	0	29.689	255470000	8219500	9622300	10271000	14917000	6602400	4101300	6577800	2691000	0	64192000	29703000	17962000	36926000	15683000	28005000	16754000	18082000	15977000	17868000	19878000	16543000	0	0	0	31081000	16128000	26023000	24496000	27505000	21420000	12
170	A0A0C4DGA6;Q14527;Q14527-2;H7C5K0	A0A0C4DGA6;Q14527;Q14527-2	Helicase-like transcription factor	HLTF	Helicase-like transcription factor;Helicase-like transcription factor;Isoform 2 of Helicase-like transcription factor	4	37	37	37	33.1	113.86	0	197.53	5752300000	218260000	312300000	259540000	354630000	332210000	172370000	691220000	838980000	293640000	451720000	391320000	260770000	495430000	199540000	480330000	268110000	387820000	481660000	420510000	491880000	462830000	618230000	647210000	539500000	280730000	346030000	451960000	397970000	374390000	407360000	260
171	A0A0C4DGB2;B4E2I4;A0A2R8YEL6;P48506	A0A0C4DGB2;B4E2I4;A0A2R8YEL6;P48506	Glutamate--cysteine ligase catalytic subunit	GCLC	Glutamate--cysteine ligase catalytic subunit;Glutamate--cysteine ligase catalytic subunit;Glutamate--cysteine ligase catalytic subunit (Fragment);Glutamate--cysteine ligase catalytic subunit	4	2	2	2	14.3	28.751	0.0037012	2.7554	81702000	0	0	0	3752000	0	1180700	13678000	0	2736600	28497000	18892000	4685700	8280700	0	0	0	0	0	0	0	0	0	0	0	0	0	8406400	0	0	0	3
172	E7ES10;E9PCH5;E7EVY3;B7Z574;A0A0C4DGB5;P20810-3;P20810-4;P20810-8;P20810-2;P20810;P20810-9;P20810-5;P20810-10;P20810-7;P20810-6;F8W7E0;H0Y7F0;H0Y9H6;E9PDE4;E7EQK6;H0Y944;H0YA91;E9PSG1;E7EQ12;A0A0A0MR45;E7EQA0;H0YD33	E7ES10;E9PCH5;E7EVY3;B7Z574;A0A0C4DGB5;P20810-3;P20810-4;P20810-8;P20810-2;P20810;P20810-9;P20810-5;P20810-10;P20810-7;P20810-6;F8W7E0;H0Y7F0;H0Y9H6;E9PDE4	Calpastatin	CAST	Calpastatin (Fragment);Calpastatin;Calpastatin;cDNA FLJ56123, highly similar to Calpastatin;Calpastatin;Isoform 3 of Calpastatin;Isoform 4 of Calpastatin;Isoform 8 of Calpastatin;Isoform 2 of Calpastatin;Calpastatin;Isoform 9 of Calpastatin;Isoform 5 of Ca	27	3	3	3	8.3	69.749	0	16.919	157310000	3062500	0	0	4032800	0	3888700	6607300	19855000	8241800	42651000	12916000	3180900	15519000	3196800	34157000	0	0	0	0	0	0	0	0	0	19922000	19129000	0	0	0	20878000	8
173	H0YA55;A0A0C4DGB6;CON__P02768-1;P02768;D6RHD5;B7WNR0;C9JKR2;P02768-2;A0A087WWT3;P02768-3	H0YA55;A0A0C4DGB6;CON__P02768-1;P02768;D6RHD5;B7WNR0;C9JKR2;P02768-2;A0A087WWT3;P02768-3	Serum albumin	ALB	Serum albumin (Fragment);Serum albumin;;Serum albumin;Serum albumin;Serum albumin;Albumin, isoform CRA_k;Isoform 2 of Serum albumin;Serum albumin;Isoform 3 of Serum albumin	10	8	4	4	18.1	51.459	0	9.5182	37620000	12918000	1973800	1690300	1831900	0	941120	0	0	8383500	0	0	0	6682300	0	3199000	15169000	0	0	0	0	0	0	0	0	0	0	0	0	0	0	4			+
174	A0A2R8Y425;A0A2R8Y5J0;A0A2R8YFK9;A0A2U3TZM0;A0A2R8YFD8;F5GWX5;A0A2R8Y212;A0A2R8Y521;A0A0C4DGG9;Q14839;Q14839-2;A0A2R8YDJ9;A0A2R8YD40;A0A2R8Y8C1;A0A2R8YER1;A0A2R8Y4X2;A0A2R8YDW2;A0A2R8Y7I0;A0A2R8Y5Z7;A0A2R8Y685;A0A2R8Y7M9;A0A2R8Y5M9;A0A2R8Y8B3;A0A2R8YE38;Q8TDI0;K7EMY3;A0A2R8Y6G9;A0A2R8Y445;Q12873-2;Q12873;Q12873-3;F5H6N4;F2Z2R5;F6T542	A0A2R8Y425;A0A2R8Y5J0;A0A2R8YFK9;A0A2U3TZM0;A0A2R8YFD8;F5GWX5;A0A2R8Y212;A0A2R8Y521;A0A0C4DGG9;Q14839;Q14839-2;A0A2R8YDJ9;A0A2R8YD40;A0A2R8Y8C1;A0A2R8YER1;A0A2R8Y4X2;A0A2R8YDW2;A0A2R8Y7I0;A0A2R8Y5Z7	Chromodomain-helicase-DNA-binding protein 4	CHD4	Chromodomain-helicase-DNA-binding protein 4 (Fragment);Chromodomain-helicase-DNA-binding protein 4;Chromodomain-helicase-DNA-binding protein 4;Chromodomain-helicase-DNA-binding protein 4;Chromodomain-helicase-DNA-binding protein 4;Chromodomain-helicase-DNA	34	39	39	39	28.7	215.49	0	142.6	6921500000	376730000	309250000	278450000	386370000	242960000	118360000	727810000	826060000	299030000	901300000	697820000	224620000	685690000	185050000	662000000	389990000	381170000	505530000	424350000	464510000	360150000	647760000	686980000	509970000	505940000	499610000	434470000	512190000	409160000	506260000	259
175	A0A0C4DGI3;B4DJV2;O75390;H0YIC4;F8VRP1;F8VX68;F8VPF9;F8VPA1;F8W1S4;H0YH82;F8W642;F8VZK9;F8VX07;F8VTT8;F8W4S1;F8VRI6;F8VWQ5;F8VR34	A0A0C4DGI3;B4DJV2;O75390;H0YIC4	Citrate synthase;Citrate synthase, mitochondrial	CS	Citrate synthase;Citrate synthase;Citrate synthase, mitochondrial;Citrate synthase (Fragment)	18	14	14	14	38	44.703	0	42.402	4145700000	194290000	208270000	78274000	149650000	108250000	79728000	187450000	259990000	68972000	1033700000	581590000	143570000	374970000	131990000	545060000	224330000	262190000	149600000	194050000	190960000	216850000	199700000	216590000	110280000	517460000	424260000	251400000	295850000	294580000	412700000	93
176	K7EM73;K7ELJ7;A0A0C4DGQ5;P04632;K7ES78;K7EMQ1;K7EIV0;A0A075B7C0;K7EKD8	K7EM73;K7ELJ7;A0A0C4DGQ5;P04632;K7ES78;K7EMQ1;K7EIV0;A0A075B7C0;K7EKD8	Calpain small subunit 1	CAPNS1	Calpain small subunit 1 (Fragment);Calpain small subunit 1;Calpain small subunit 1;Calpain small subunit 1;Calpain small subunit 1 (Fragment);Calpain small subunit 1;Calpain small subunit 1 (Fragment);Calpain small subunit 1 (Fragment);Calpain small subuni	9	2	2	2	20.2	15.958	0	6.4954	398740000	42342000	37687000	45221000	5608100	1662700	30890000	9593500	97014000	3557700	2209400	9346400	2522900	80983000	24460000	5644100	0	52013000	61331000	7347000	0	0	13985000	63703000	0	0	10391000	0	55827000	62500000	6561700	25
177	R4GN43;A0A0C4DGS0;A0A2Y9D025;P56556	R4GN43;A0A0C4DGS0;A0A2Y9D025;P56556	NADH dehydrogenase [ubiquinone] 1 alpha subcomplex subunit 6	NDUFA6	NADH dehydrogenase [ubiquinone] 1 alpha subcomplex subunit 6;NADH dehydrogenase [ubiquinone] 1 alpha subcomplex subunit 6;NADH dehydrogenase [ubiquinone] 1 alpha subcomplex subunit 6;NADH dehydrogenase [ubiquinone] 1 alpha subcomplex subunit 6	4	1	1	1	15.5	8.5099	0.0067698	2.3223	46483000	3974700	2731900	0	0	2980000	0	0	0	0	12902000	7197700	3717800	5009900	2343000	5626200	0	0	0	0	0	0	0	0	0	0	0	0	0	0	4473100	2
178	A0A0C4DGW6;A6NDU8	A0A0C4DGW6;A6NDU8	UPF0600 protein C5orf51	C5orf51	UPF0600 protein C5orf51;UPF0600 protein C5orf51	2	1	1	1	5.9	16.961	0.0036863	2.7163	32638000	0	0	0	3087700	0	0	0	4190400	3486300	5793800	3930500	1551000	4546500	1921400	4130900	0	0	0	0	0	0	0	0	0	0	0	0	0	0	3284300	2
179	A0A0C4DGZ1;Q8N5P1	A0A0C4DGZ1;Q8N5P1	Zinc finger CCCH domain-containing protein 8	ZC3H8	Zinc finger CCCH domain-containing protein 8;Zinc finger CCCH domain-containing protein 8	2	1	1	1	5.7	34.315	0.0004	4.6957	50087000	0	0	3131200	3245700	0	3095500	6150000	9638200	6228300	6084700	0	1954200	3832600	2095800	4631200	0	0	0	0	0	0	0	0	0	0	0	0	0	0	3682100	10
180	A0A0C4DH01;Q9NVU0-3;Q9NVU0-2;Q9NVU0-5;Q9NVU0-4;Q9NVU0	A0A0C4DH01;Q9NVU0-3;Q9NVU0-2;Q9NVU0-5;Q9NVU0-4;Q9NVU0	DNA-directed RNA polymerase III subunit RPC5	POLR3E	DNA-directed RNA polymerase III subunit RPC5;Isoform 3 of DNA-directed RNA polymerase III subunit RPC5;Isoform 2 of DNA-directed RNA polymerase III subunit RPC5;Isoform 5 of DNA-directed RNA polymerase III subunit RPC5;Isoform 4 of DNA-directed RNA polymer	6	3	3	3	8.9	75.773	0	11.337	187090000	18178000	3020900	0	0	2083300	0	0	0	0	41621000	31504000	18147000	21967000	17487000	33084000	26641000	0	0	0	0	0	0	0	0	26889000	19558000	28695000	18070000	30018000	29327000	8
181	A0A0C4DH76;Q8N6M0	A0A0C4DH76;Q8N6M0	OTU domain-containing protein 6B	OTUD6B	Deubiquitinase OTUD6B;Deubiquitinase OTUD6B	2	1	1	1	16.7	12.735	0.00037622	3.8832	76102000	6412500	2208200	0	2019100	0	0	0	5092600	2332100	19873000	7100800	5050100	13985000	3813700	8214500	8029900	0	0	0	0	0	0	0	0	10997000	0	8397800	10668000	0	0	15
182	Q5QPR4;A0A0D9SEI3;Q5QPR3;A0A0D9SER5;A0A0D9SEN2;P21127-10;P21127-6;P21127-9;Q9UQ88-4;P21127-8;Q9UQ88-3;Q9UQ88-2;P21127-3;P21127-2;Q9UQ88-8;Q9UQ88-5;Q9UQ88-10;P21127-12;P21127-4;P21127-5;Q9UQ88;P21127;J3KS35;Q9UQ88-9	Q5QPR4;A0A0D9SEI3;Q5QPR3;A0A0D9SER5;A0A0D9SEN2;P21127-10;P21127-6;P21127-9;Q9UQ88-4;P21127-8;Q9UQ88-3;Q9UQ88-2;P21127-3;P21127-2;Q9UQ88-8;Q9UQ88-5;Q9UQ88-10;P21127-12;P21127-4;P21127-5;Q9UQ88;P21127	Cyclin-dependent kinase 11B;Cyclin-dependent kinase 11A	CDK11A;CDK11B	Cyclin-dependent kinase 11A;Cyclin-dependent kinase 11B;Cyclin-dependent kinase 11A;Cyclin-dependent kinase 11B;Cyclin-dependent kinase 11B;Isoform SV11 of Cyclin-dependent kinase 11B;Isoform SV5 of Cyclin-dependent kinase 11B;Isoform SV10 of Cyclin-depend	24	3	3	3	7.2	86.823	0.00042248	5.4497	42158000	1439500	1979300	2044900	942340	0	0	4166700	7566500	3582900	5300600	5483200	0	3290500	0	6361900	0	0	0	0	0	0	4166700	0	0	0	0	0	0	0	0	4
183	A0A0D9SEJ5;F5GY05;Q96EK7;Q96EK7-2;Q96EK7-3	A0A0D9SEJ5;F5GY05;Q96EK7;Q96EK7-2	Constitutive coactivator of peroxisome proliferator-activated receptor gamma	FAM120B	Constitutive coactivator of peroxisome proliferator-activated receptor gamma;Constitutive coactivator of peroxisome proliferator-activated receptor gamma;Constitutive coactivator of peroxisome proliferator-activated receptor gamma;Isoform 2 of Constitutive	5	6	6	6	9.3	105.19	0	13.087	195170000	12347000	1465000	1979600	3552300	819040	838480	2521600	2839700	2753500	41286000	33216000	14676000	32426000	10628000	33822000	23767000	0	0	0	0	0	0	0	0	23136000	26845000	19305000	23427000	25144000	20066000	7
184	A0A0D9SEU5;R4GMX8;Q6VN20-3;Q6VN20;Q6VN20-2;R4GMX7;R4GNA3;R4GN91	A0A0D9SEU5;R4GMX8;Q6VN20-3;Q6VN20;Q6VN20-2	Ran-binding protein 10	RANBP10	Ran-binding protein 10;Ran-binding protein 10;Isoform 3 of Ran-binding protein 10;Ran-binding protein 10;Isoform 2 of Ran-binding protein 10	8	8	8	8	24.8	67.255	0	54.631	926550000	51698000	39620000	39000000	68637000	43160000	23806000	60651000	104130000	40090000	126640000	70491000	25713000	110130000	23563000	99222000	57671000	53059000	62763000	70500000	63959000	68208000	56740000	75756000	88451000	61921000	65092000	49997000	80800000	53034000	79098000	43
185	A0A0D9SFK2;Q92614-4;Q92614;Q92614-3;Q92614-5;H0YEV9;A0A1B0GWJ6	A0A0D9SFK2;Q92614-4;Q92614;Q92614-3;Q92614-5	Unconventional myosin-XVIIIa	MYO18A	Unconventional myosin-XVIIIa;Isoform 4 of Unconventional myosin-XVIIIa;Unconventional myosin-XVIIIa;Isoform 3 of Unconventional myosin-XVIIIa;Isoform 5 of Unconventional myosin-XVIIIa	7	105	105	12	50.8	231.1	0	323.31	21537000000	1345600000	1074500000	945110000	1657600000	1352000000	522910000	1067400000	1259600000	508990000	2637700000	2053400000	1352400000	2375600000	1532300000	1852000000	1530600000	1474800000	1626400000	1814400000	2114700000	1486100000	1122300000	1132100000	1080500000	1432700000	1478000000	2400200000	1719300000	2990100000	1464200000	766
186	M0QYI1;M0R3C8;A0A0D9SFL2;M0QYH2;Q96T60-2;Q96T60	M0QYI1;M0R3C8;A0A0D9SFL2;M0QYH2;Q96T60-2;Q96T60	Bifunctional polynucleotide phosphatase/kinase;Polynucleotide 3-phosphatase;Polynucleotide 5-hydroxyl-kinase	PNKP	Bifunctional polynucleotide phosphatase/kinase (Fragment);Bifunctional polynucleotide phosphatase/kinase;Bifunctional polynucleotide phosphatase/kinase;Bifunctional polynucleotide phosphatase/kinase;Isoform 2 of Bifunctional polynucleotide phosphatase/kina	6	1	1	1	5.7	26.912	0.0067329	2.2537	29167000	1453800	2315200	2711400	0	2205700	0	0	5206400	2309400	2609900	2294800	0	3636600	0	4423700	0	0	0	0	0	0	0	0	0	0	0	0	0	0	3517100	2
187	A0A1B0GWF2;A0A1B0GVQ5;A0A2R8Y5D4;A0A0D9SG72;A0A1B0GTP9;P61764;P61764-2;A0A1B0GW76;A0A0D9SEP9;A0A0D9SEH5;A0A0D9SFQ7;A0A0D9SFW6	A0A1B0GWF2;A0A1B0GVQ5;A0A2R8Y5D4;A0A0D9SG72;A0A1B0GTP9;P61764;P61764-2;A0A1B0GW76	Syntaxin-binding protein 1	STXBP1	Syntaxin-binding protein 1;Syntaxin-binding protein 1;Syntaxin-binding protein 1 (Fragment);Syntaxin-binding protein 1;Syntaxin-binding protein 1;Syntaxin-binding protein 1;Isoform 2 of Syntaxin-binding protein 1;Syntaxin-binding protein 1	12	3	3	3	5.9	65.215	0	7.8668	184480000	3431300	0	8381200	3635400	0	0	25219000	37094000	5453400	33140000	17513000	7497900	18774000	5492400	18848000	0	0	0	0	0	0	0	0	0	17994000	11823000	15210000	0	10794000	0	8
188	A0A0D9SGE8;Q8IWS0-3;Q8IWS0;Q5JRC6;Q8IWS0-4;Q8IWS0-2;Q8IWS0-5	A0A0D9SGE8;Q8IWS0-3;Q8IWS0;Q5JRC6;Q8IWS0-4;Q8IWS0-2;Q8IWS0-5	PHD finger protein 6	PHF6	PHD finger protein 6;Isoform 3 of PHD finger protein 6;PHD finger protein 6;PHD finger protein 6, isoform CRA_d;Isoform 4 of PHD finger protein 6;Isoform 2 of PHD finger protein 6;Isoform 5 of PHD finger protein 6	7	5	5	5	21.6	41.361	0	16.219	956020000	68260000	43865000	41049000	66317000	67295000	38955000	99519000	72122000	27860000	103290000	74527000	36423000	89181000	32207000	95146000	72342000	70952000	64756000	68099000	110530000	129180000	77583000	77421000	58792000	48042000	49855000	60977000	65381000	67096000	72287000	39
189	A0A0D9SGF6;Q13813-2;A0A0D9SF54;A0A1B0GV13;A0A0D9SFF6;A0A0D9SFH4;A0A1B0GTB7;A0A1B0GUH3	A0A0D9SGF6;Q13813-2;A0A0D9SF54	Spectrin alpha chain, non-erythrocytic 1	SPTAN1	Spectrin alpha chain, non-erythrocytic 1;Isoform 2 of Spectrin alpha chain, non-erythrocytic 1;Spectrin alpha chain, non-erythrocytic 1	8	254	1	1	78.1	287.6	1	-2	28795000	0	0	0	0	0	0	0	0	0	11762000	4447300	0	8051400	0	4534600	0	0	0	0	0	0	0	0	0	0	0	0	0	0	3605300	2	+
190	A0A0G2JH68;O60610;H9KV28;A0A2R8Y5N1;B4E2I7;H7C2W8;A0A2R8YEF8	A0A0G2JH68;O60610;H9KV28;A0A2R8Y5N1	Protein diaphanous homolog 1	DIAPH1	Protein diaphanous homolog 1;Protein diaphanous homolog 1;Protein diaphanous homolog 1;Protein diaphanous homolog 1	7	57	57	2	38.1	141.36	0	323.31	15967000000	613300000	489290000	331780000	482640000	321250000	179090000	487790000	488180000	266110000	3530700000	2824600000	754310000	2475800000	714160000	2007700000	816940000	729090000	680030000	658550000	616800000	661940000	522940000	512930000	545930000	1651000000	1869300000	1404100000	1626100000	1410400000	1459100000	476
191	A0A0G2JIC6;Q9Y676	A0A0G2JIC6;Q9Y676	28S ribosomal protein S18b, mitochondrial	MRPS18B	28S ribosomal protein S18b, mitochondrial;28S ribosomal protein S18b, mitochondrial	2	2	2	2	24.2	24.354	0.001385	3.0414	137480000	21989000	14744000	14284000	14898000	7253100	4552800	0	0	0	22431000	13090000	0	10350000	3974700	9916100	0	0	0	0	0	12965000	0	0	0	10857000	0	0	0	0	0	2
192	A0A0G2JIW1;P0DMV9;P0DMV8;P0DMV8-2;V9GZ37	A0A0G2JIW1;P0DMV9;P0DMV8;P0DMV8-2;V9GZ37	Heat shock 70 kDa protein 1B;Heat shock 70 kDa protein 1A	HSPA1B;HSPA1A	Heat shock 70 kDa protein 1B;Heat shock 70 kDa protein 1B;Heat shock 70 kDa protein 1A;Isoform 2 of Heat shock 70 kDa protein 1A;Heat shock 70 kDa protein 1A	5	25	19	15	43.1	70.108	0	99.255	3814600000	252130000	249810000	180930000	282630000	173210000	91929000	337010000	620090000	170870000	397230000	301810000	115930000	260410000	110980000	269670000	263260000	298520000	328530000	292660000	269770000	272590000	315860000	482120000	308580000	222270000	235430000	224980000	236970000	263620000	203560000	160
193	A0A0G2JL47;P46379-5;P46379-4;H0Y710;X6REW1;A0A0G2JJM1;H0Y4L1;F6S6P2;F6UR09;F6U1F2;F6XTU0;A0A0G2JJR8;A0A1B0GX79;F6WML8;F6VEM6;F6X9W3;F6U341;F6TC96;H0Y7K4;H0Y759;A0A0G2JJ92;A0A0G2JIB3;A0A0G2JIA9	A0A0G2JL47;P46379-5;P46379-4	Large proline-rich protein BAG6	BAG6	Large proline-rich protein BAG6;Isoform 5 of Large proline-rich protein BAG6;Isoform 4 of Large proline-rich protein BAG6	23	25	1	1	24.3	113.46	0.00038241	4.0665	74710000	1799300	7098700	1267200	6836700	4978200	1066000	2897600	15790000	2681000	4418800	5894700	1117900	10848000	1083400	6932800	0	0	0	0	0	0	0	0	0	0	0	0	0	0	5511900	15
194	A0A0G2JPP1;A0A0G2JLE6;CON__Q9BYQ5;A0A140TA64;Q9BYR2;Q9BQ66;Q9BYQ5;Q9BYR0	A0A0G2JPP1;A0A0G2JLE6;CON__Q9BYQ5;A0A140TA64;Q9BYR2;Q9BQ66;Q9BYQ5;Q9BYR0	Keratin-associated protein 4-5;Keratin-associated protein 4-12;Keratin-associated protein 4-6;Keratin-associated protein 4-7	KRTAP4-5;KRTAP4-12;KRTAP4-6;KRTAP4-7	Keratin-associated protein 4-8;HCG2042992;;Uncharacterized protein;Keratin-associated protein 4-5;Keratin-associated protein 4-12;Keratin-associated protein 4-6;Keratin-associated protein 4-7	8	1	1	1	10.3	19.611	0	36.914	444440000	0	0	0	0	0	0	0	0	0	0	444440000	0	0	0	0	0	0	0	0	0	0	0	0	0	0	331920000	0	0	0	0	2			+
195	A0A0G2JNK8;A0A0G2JMI0;A0A0G2JNU6;A0A140T8W3;A0A0G2JQ50;A0A0G2JP18;A0A0G2JLV7;Q6GTX8-3;Q6GTX8-2;Q6GTX8;A0A0G2JM94;A8MZ84;D3YTC8;Q6GTX8-4	A0A0G2JNK8;A0A0G2JMI0;A0A0G2JNU6;A0A140T8W3;A0A0G2JQ50;A0A0G2JP18;A0A0G2JLV7;Q6GTX8-3;Q6GTX8-2;Q6GTX8;A0A0G2JM94;A8MZ84;D3YTC8;Q6GTX8-4	Leukocyte-associated immunoglobulin-like receptor 1	LAIR1	Leukocyte-associated immunoglobulin-like receptor 1;Leukocyte-associated immunoglobulin-like receptor 1;Leukocyte-associated immunoglobulin-like receptor 1;Leukocyte-associated immunoglobulin-like receptor 1;Leukocyte-associated immunoglobulin-like recepto	14	2	2	2	13.4	29.692	0.00039032	4.3335	153140000	14524000	5381700	3579700	14521000	3120400	2501900	17673000	0	4039500	18777000	21441000	11271000	20121000	5663200	10521000	0	0	0	0	0	0	15590000	0	0	0	15217000	21792000	0	12982000	0	4
196	A0A0G2JMB4;P01850;A0A5B9	A0A0G2JMB4;P01850;A0A5B9	T-cell receptor beta-1 chain C region;T-cell receptor beta-2 chain C region	TRBC1;TRBC2	T cell receptor beta constant 2 (Fragment);T cell receptor beta constant 1;T cell receptor beta constant 2	3	4	4	4	25.1	19.968	0	15.351	530980000	87917000	87735000	73569000	143690000	93972000	36237000	0	0	0	7313700	0	0	0	545590	0	113910000	94400000	130200000	176510000	156810000	96366000	0	0	0	0	0	0	0	0	0	20
197	A0A0G2JMS7;A0A0G2JNZ2;A0A0G2JPP5;Q14160-2;Q14160;Q14160-3;H0YCG0;H0YDF9	A0A0G2JMS7;A0A0G2JNZ2;A0A0G2JPP5;Q14160-2;Q14160;Q14160-3;H0YCG0	Protein scribble homolog	SCRIB	Protein scribble homolog;Protein scribble homolog;Protein scribble homolog;Isoform 2 of Protein scribble homolog;Protein scribble homolog;Isoform 3 of Protein scribble homolog;Protein scribble homolog (Fragment)	8	12	12	12	14.4	165.27	0	40.565	1473200000	75563000	49367000	58101000	39888000	46993000	23068000	117150000	148280000	74470000	259660000	182690000	66116000	140490000	60771000	130600000	82717000	82362000	107550000	68003000	84552000	64807000	115010000	105190000	124300000	126620000	130530000	123900000	100370000	117890000	97519000	49
198	A0A0G2JQD0;P48449-2;P48449-3;P48449	A0A0G2JQD0;P48449-2;P48449-3;P48449	Lanosterol synthase	LSS	Lanosterol synthase (Fragment);Isoform 2 of Lanosterol synthase;Isoform 3 of Lanosterol synthase;Lanosterol synthase	4	5	5	5	9.7	62.75	0	6.2984	80906000	1787900	1097900	1098200	0	0	2082500	11970000	22624000	11168000	6647200	7205800	0	0	1902500	13322000	0	0	0	0	0	0	11970000	0	0	0	0	0	0	0	0	2
199	A0A0J9YXV4;A0A0J9YWK2;A0A0J9YWM9;H3BSH7;Q969X6-2;Q969X6-3;Q969X6	A0A0J9YXV4;A0A0J9YWK2;A0A0J9YWM9;H3BSH7;Q969X6-2;Q969X6-3;Q969X6	Cirhin	CIRH1A	U3 small nucleolar RNA-associated protein 4 homolog (Fragment);U3 small nucleolar RNA-associated protein 4 homolog (Fragment);U3 small nucleolar RNA-associated protein 4 homolog (Fragment);U3 small nucleolar RNA-associated protein 4 homolog (Fragment);Isof	7	1	1	1	3	44.445	0.0030696	2.9114	32526000	564640	0	0	713110	379920	306080	8288900	12573000	6090400	1306000	1187500	0	0	0	1116000	0	0	0	0	0	0	8697500	9811500	9918400	0	0	0	0	0	0	5
200	A0A0J9YWL0;Q9Y4K1;Q9Y4K1-2;Q96QW7	A0A0J9YWL0;Q9Y4K1	Absent in melanoma 1 protein	AIM1	Beta/gamma crystallin domain-containing protein 1;Beta/gamma crystallin domain-containing protein 1	4	46	46	46	28.4	231.71	0	217.33	7822200000	582410000	423900000	392620000	403310000	280010000	189270000	665570000	957730000	526510000	957220000	718350000	263360000	682540000	211320000	568080000	594780000	585120000	728190000	452990000	546040000	582670000	586170000	734780000	875740000	494090000	486860000	504110000	478240000	443450000	491090000	375
201	A0A0J9YYC6;A0A0J9YXE6;A0A0J9YXA0;Q9Y2X0-2;Q9Y2X0-3;Q9Y2X0	A0A0J9YYC6;A0A0J9YXE6;A0A0J9YXA0;Q9Y2X0-2;Q9Y2X0-3;Q9Y2X0	Mediator of RNA polymerase II transcription subunit 16	MED16	Mediator of RNA polymerase II transcription subunit 16 (Fragment);Mediator of RNA polymerase II transcription subunit 16 (Fragment);Mediator of RNA polymerase II transcription subunit 16 (Fragment);Isoform 2 of Mediator of RNA polymerase II transcription s	6	1	1	1	3.9	51.351	0.00038986	4.3243	19219000	0	0	0	2209600	0	1724300	0	0	0	4553500	4286700	1538600	0	0	4906000	0	0	0	0	0	0	0	0	0	0	0	0	0	0	3900500	2
202	E9PC62;A0A0J9YXJ0	E9PC62;A0A0J9YXJ0		CELF2	CUGBP Elav-like family member 2;CUGBP Elav-like family member 2	2	1	1	1	3.3	55.731	0.00041068	5.0693	13515000	0	0	0	0	0	1646200	2194300	0	3268000	0	0	0	0	0	6406300	0	0	0	0	0	0	0	0	0	0	0	0	0	0	5093300	5
203	A0A0J9YXM6;Q562E7;Q562E7-4;E9PDG3;Q562E7-2;Q562E7-6;Q562E7-5;Q562E7-3	A0A0J9YXM6;Q562E7;Q562E7-4	WD repeat-containing protein 81	WDR81	WD repeat-containing protein 81;WD repeat-containing protein 81;Isoform 4 of WD repeat-containing protein 81	8	14	14	14	13.8	211.57	0	50.802	1174900000	68493000	41712000	38337000	65478000	46475000	15055000	88714000	110800000	30730000	182900000	107630000	49856000	170090000	50868000	107810000	99825000	60465000	64563000	84096000	78113000	60461000	93134000	80618000	57914000	83516000	89022000	82390000	100800000	105250000	76796000	55
204	D6R991;D6REM6;A0A0R4J2E8;A8MXP9;P43243;D6RB45;A0A1B0GX04;D6R9F3;D6RBS2;D6RCM3;D6REK4;D6R8Z5;H0Y8T4;D6RAM9;D6RAY2;D6RBI2;D6RE02;D6RIA2;Q68E03;B3KM87;P43243-2	D6R991;D6REM6;A0A0R4J2E8;A8MXP9;P43243	Matrin-3	MATR3	Matrin-3 (Fragment);Matrin-3;Matrin-3;Matrin-3;Matrin-3	21	7	7	7	30.3	48.159	0	20.524	515080000	25371000	26606000	13668000	26277000	28262000	19953000	57480000	92627000	55611000	56940000	16871000	23460000	20358000	19555000	32044000	24942000	30855000	27149000	28140000	32915000	34645000	63783000	42226000	137300000	22186000	0	67647000	0	33696000	35065000	11
205	A0A0R4J2F3;P0DPB6	A0A0R4J2F3;P0DPB6			Protein POLR1D, isoform 2;DNA-directed RNA polymerases I and III subunit RPAC2	2	2	2	2	32.8	13.262	0.00042662	5.5975	215400000	17995000	0	0	24883000	0	10599000	16010000	38076000	2706000	30716000	16181000	6350400	15691000	7422400	28767000	0	0	0	0	0	0	0	33692000	0	0	0	0	0	0	20671000	5
206	A0A0U1RQK7;A0A0A0MSA7;O43432-4;O43432;O43432-3	A0A0U1RQK7;A0A0A0MSA7;O43432-4;O43432;O43432-3	Eukaryotic translation initiation factor 4 gamma 3	EIF4G3	Eukaryotic translation initiation factor 4 gamma 3;Eukaryotic translation initiation factor 4 gamma 3;Isoform 4 of Eukaryotic translation initiation factor 4 gamma 3;Eukaryotic translation initiation factor 4 gamma 3;Isoform 3 of Eukaryotic translation ini	5	13	10	10	11.7	195.27	0	19.502	575820000	26144000	15195000	12391000	27785000	31645000	9870600	6598500	15479000	0	87918000	61902000	41677000	119920000	27190000	92106000	39178000	27190000	31273000	32586000	37691000	40269000	27976000	18292000	0	55725000	44197000	54434000	75760000	54710000	54495000	25
207	Q96A10;A0A0U1RQL9;A0A0U1RQS5;B3KNS4;A0A0U1RQV1	Q96A10;A0A0U1RQL9;A0A0U1RQS5;B3KNS4;A0A0U1RQV1		hCG_2043597	Endogenous retrovirus group K3 member 1;Endogenous retrovirus group K3 member 1 (Fragment);Endogenous retrovirus group K3 member 1 (Fragment);Endogenous retrovirus group K3 member 1;Endogenous retrovirus group K3 member 1 (Fragment)	5	1	1	1	29.7	7.8649	0.00040048	4.7019	82018000	0	0	0	0	0	6045300	0	0	26161000	20627000	19081000	0	0	10105000	0	0	0	0	0	0	0	0	0	0	0	0	0	0	20828000	0	5
208	A0A0U1RQQ9;Q6P3W7	A0A0U1RQQ9;Q6P3W7	SCY1-like protein 2	SCYL2	SCY1-like protein 2;SCY1-like protein 2	2	3	3	3	7.7	104.11	0	16.397	281340000	9169000	0	0	0	0	0	1108900	3347000	1787400	55099000	77592000	25598000	49667000	18796000	39178000	34768000	0	0	0	0	0	0	0	0	30340000	43924000	40226000	32804000	38812000	31629000	21
209	A0A1B0GW38;A0A0U1RQX8;P22681;A0A0U1RR39;A0A0U1RRJ5	A0A1B0GW38;A0A0U1RQX8;P22681;A0A0U1RR39	E3 ubiquitin-protein ligase CBL	CBL	E3 ubiquitin-protein ligase CBL (Fragment);E3 ubiquitin-protein ligase CBL;E3 ubiquitin-protein ligase CBL;E3 ubiquitin-protein ligase CBL	5	15	15	15	34.3	95.95	0	66.654	1900900000	86499000	46180000	22806000	52858000	27259000	19612000	129210000	174620000	95182000	397430000	266370000	75816000	222020000	70008000	215030000	99368000	79724000	58904000	93496000	68635000	63651000	135800000	143340000	151430000	181130000	184570000	121060000	155570000	131840000	154790000	69
210	A0A0U1RR22;Q9UNF0-2;Q9UNF0	A0A0U1RR22;Q9UNF0-2;Q9UNF0	Protein kinase C and casein kinase substrate in neurons protein 2	PACSIN2	Protein kinase C and casein kinase substrate in neurons protein 2 (Fragment);Isoform 2 of Protein kinase C and casein kinase substrate in neurons protein 2;Protein kinase C and casein kinase substrate in neurons protein 2	3	1	1	1	2.7	51.828	0.0010707	3.3339	25621000	0	0	0	0	0	0	4949800	4159900	1114800	2895900	4185000	0	3337400	1118500	3859300	0	0	0	0	0	0	0	0	0	0	0	0	0	0	3068300	1
211	A0A0U1RR32;A0A0U1RRH7;Q99878;Q96KK5;Q9BTM1;Q16777;Q6FI13;P20671;P0C0S8;Q9BTM1-2;P16104;H0YFX9;Q8IUE6;C9J0D1;Q71UI9-2;Q71UI9;P0C0S5;Q96QV6;C9J386;Q71UI9-5;Q71UI9-3;Q71UI9-4	A0A0U1RR32;A0A0U1RRH7;Q99878;Q96KK5;Q9BTM1;Q16777;Q6FI13;P20671;P0C0S8;Q9BTM1-2;P16104;H0YFX9;Q8IUE6	Histone H2A type 1-J;Histone H2A type 1-H;Histone H2A.J;Histone H2A type 2-C;Histone H2A type 2-A;Histone H2A type 1-D;Histone H2A type 1;Histone H2AX;Histone H2A;Histone H2A type 2-B	HIST1H2AJ;HIST1H2AH;H2AFJ;HIST2H2AC;HIST2H2AA3;HIST1H2AD;HIST1H2AG;H2AFX;HIST2H2AB	Histone H2A;Histone H2A;Histone H2A type 1-J;Histone H2A type 1-H;Histone H2A.J;Histone H2A type 2-C;Histone H2A type 2-A;Histone H2A type 1-D;Histone H2A type 1;Isoform 2 of Histone H2A.J;Histone H2AX;Histone H2A (Fragment);Histone H2A type 2-B	22	6	6	1	30.8	18.481	0	27.686	7789700000	585480000	722320000	454020000	764600000	542930000	404670000	450740000	340810000	203460000	849910000	661880000	396770000	565560000	281370000	565140000	846930000	732460000	800800000	732180000	852180000	1050800000	441900000	307790000	361530000	502350000	535220000	717450000	412320000	643550000	534130000	94
212	H0YIX9;H7C0E9;A0A0U1RRA6;B5MCU0;B5MCG9;Q9Y2K5-3;Q9Y2K5-2;Q9Y2K5	H0YIX9;H7C0E9;A0A0U1RRA6;B5MCU0;B5MCG9;Q9Y2K5-3;Q9Y2K5-2;Q9Y2K5	R3H domain-containing protein 2	R3HDM2	R3H domain-containing protein 2 (Fragment);R3H domain-containing protein 2 (Fragment);R3H domain-containing protein 2;R3H domain-containing protein 2;R3H domain-containing protein 2;Isoform 3 of R3H domain-containing protein 2;Isoform 2 of R3H domain-conta	8	1	1	1	8.6	31.681	0.00041254	5.0959	109010000	10380000	8641200	0	0	0	0	0	0	6969700	17560000	20828000	4228700	17426000	5478900	17493000	0	0	0	0	0	0	0	0	0	0	0	0	0	0	13908000	3
213	A0A0U1RRB6;Q9Y2D4;J3QT38;Q9Y2D4-2	A0A0U1RRB6;Q9Y2D4;J3QT38;Q9Y2D4-2	Exocyst complex component 6B	EXOC6B	Exocyst complex component;Exocyst complex component 6B;Exocyst complex component;Isoform 2 of Exocyst complex component 6B	4	3	3	3	5.2	94.685	0	7.0016	125260000	7179200	3178000	4749400	14820000	9684400	0	13182000	11542000	7190700	17014000	5451200	3823600	5350900	12902000	9188600	0	0	0	18084000	0	0	0	0	0	0	0	0	0	0	0	4
214	A0A0U1RRL2;B1AM27;A0A1B0GUS7;O14795;O14795-2	A0A0U1RRL2;B1AM27;A0A1B0GUS7;O14795;O14795-2	Protein unc-13 homolog B	UNC13B	Protein unc-13 homolog B;Protein unc-13 homolog B;Protein unc-13 homolog B;Protein unc-13 homolog B;Isoform 2 of Protein unc-13 homolog B	5	3	3	3	8.6	52.706	0	6.884	199120000	13885000	6252600	3571500	4536400	4751000	2212300	5675200	11578000	0	32154000	32731000	11511000	28717000	13823000	27717000	19046000	13332000	0	0	0	0	0	0	0	0	0	0	20728000	25221000	18640000	4
215	A0A0U1RRL5;P32519-2;P32519	A0A0U1RRL5;P32519-2;P32519	ETS-related transcription factor Elf-1	ELF1	ETS-related transcription factor Elf-1 (Fragment);Isoform 2 of ETS-related transcription factor Elf-1;ETS-related transcription factor Elf-1	3	4	4	4	10.6	67.052	0	10.416	218290000	0	0	0	0	0	0	5017400	15892000	9736400	36878000	35789000	14845000	40327000	7148100	52658000	0	0	0	0	0	0	0	0	0	0	30507000	30100000	32974000	0	32576000	10
216	A0A0U1RRM4;P26599;P26599-2;P26599-3;A6NLN1;K7EKJ7;A0A0D9SF20;K7ELW5;A0A087WUW5;K7ES59;K7EKX4;K7EK45;X6R242;A0A087WU68;O95758-1;O95758-6;O95758-2;O95758;O95758-5;O95758-4	A0A0U1RRM4;P26599;P26599-2;P26599-3;A6NLN1;K7EKJ7	Polypyrimidine tract-binding protein 1	PTBP1	Polypyrimidine tract-binding protein 1;Polypyrimidine tract-binding protein 1;Isoform 2 of Polypyrimidine tract-binding protein 1;Isoform 3 of Polypyrimidine tract-binding protein 1;Polypyrimidine tract binding protein 1, isoform CRA_b;Polypyrimidine tract	20	15	15	15	29.8	62.463	0	130.21	5903300000	354710000	397580000	245110000	360650000	391970000	196900000	417440000	534380000	323670000	632160000	427910000	243510000	533570000	257080000	586700000	410010000	560330000	410170000	506370000	605970000	494820000	399400000	420360000	528840000	320660000	322430000	469570000	401580000	554420000	406700000	225
217	A0A0U1RRM6;Q8N8S7-3;Q8N8S7-2;Q8N8S7	A0A0U1RRM6;Q8N8S7-3;Q8N8S7-2;Q8N8S7	Protein enabled homolog	ENAH	Protein enabled homolog;Isoform 3 of Protein enabled homolog;Isoform 2 of Protein enabled homolog;Protein enabled homolog	4	4	4	4	8	87.399	0.0004268	5.6064	160400000	6047100	2884500	5718700	3820900	3321400	0	7043200	8467700	6199700	34814000	25891000	9140600	21072000	8002100	17976000	9475500	0	11439000	7829500	0	0	9086800	9399900	0	17638000	15170000	20141000	13203000	10615000	13174000	7
218	A0A0X1KG68;Q5XG87	A0A0X1KG68;Q5XG87	Non-canonical poly(A) RNA polymerase PAPD7	PAPD7	Non-canonical poly(A) RNA polymerase PAPD7;Non-canonical poly(A) RNA polymerase PAPD7	2	4	4	4	10	84.649	0	7.3912	296820000	19290000	12860000	11547000	18323000	12404000	0	43512000	37580000	19410000	34230000	28739000	6004600	23507000	7530500	21881000	17965000	18815000	28431000	17930000	20431000	0	39208000	37445000	42052000	16513000	12459000	13050000	11541000	18014000	16028000	14
219	A0A0X1KG71;Q8WX92	A0A0X1KG71;Q8WX92	Negative elongation factor B	NELFB	Negative elongation factor B;Negative elongation factor B	2	7	7	7	19.7	70.038	0	9.2401	273380000	8204300	9360700	4687500	9729500	5907600	3672400	3945400	0	16936000	58460000	46188000	20994000	27895000	14077000	43320000	16787000	0	0	17668000	0	0	0	0	0	30920000	32228000	0	25002000	24708000	25239000	8
220	Q5SQH5;A0A140T8Y5;O60231;A0A140T9T4;A0A140T947	Q5SQH5;A0A140T8Y5;O60231	Putative pre-mRNA-splicing factor ATP-dependent RNA helicase DHX16	DHX16	DEAH (Asp-Glu-Ala-His) box polypeptide 16, isoform CRA_a;Pre-mRNA-splicing factor ATP-dependent RNA helicase DHX16;Pre-mRNA-splicing factor ATP-dependent RNA helicase DHX16	5	3	3	3	6.1	63.513	0.00074129	3.6898	78893000	4862400	0	0	4487300	2193600	2154200	455520	7859000	4885700	30335000	0	1881800	11527000	1532600	6718500	0	0	0	0	0	0	0	0	0	16448000	0	0	0	0	0	2
221	A0A140T8Z0;O60610-2;O60610-3	A0A140T8Z0;O60610-2;O60610-3	Protein diaphanous homolog 1	DIAPH1	Protein diaphanous homolog 1;Isoform 2 of Protein diaphanous homolog 1;Isoform 3 of Protein diaphanous homolog 1	3	56	1	1	37.6	140.3	1	-2	56687000	0	0	0	2927900	0	2265800	0	0	0	19414000	10649000	1837200	14153000	0	5440000	0	0	0	0	0	0	0	0	0	0	0	0	0	0	4325100	0	+
222	A0A1W2PR11;A0A140T962;A0A140T9J9;A0A140T9B3;Q29963;O19617;A0A140T921;A2AEA2;A0A140T9H5;A0A140T9U8;Q29865;P10321;A0A140TA05;A0A140T9L3;A0A140T9E1;A0A140T942;F8W9Z8;A0A140TA12;A0A140T9Z7;A0A140TA21;F6U0H7;A0A140T9D4	A0A1W2PR11;A0A140T962;A0A140T9J9;A0A140T9B3;Q29963;O19617;A0A140T921;A2AEA2;A0A140T9H5;A0A140T9U8;Q29865;P10321;A0A140TA05;A0A140T9L3;A0A140T9E1;A0A140T942	HLA class I histocompatibility antigen, Cw-6 alpha chain;HLA class I histocompatibility antigen, Cw-18 alpha chain;HLA class I histocompatibility antigen, Cw-7 alpha chain	HLA-C	HLA class I histocompatibility antigen, Cw-6 alpha chain;HLA class I histocompatibility antigen, Cw-6 alpha chain;HLA class I histocompatibility antigen, Cw-6 alpha chain;HLA class I histocompatibility antigen, Cw-6 alpha chain;HLA class I histocompatibili	22	6	2	1	26.8	36.848	0.00073855	3.6433	23570000	2733500	0	0	0	0	0	0	0	0	0	5039300	8801500	0	3516800	3478600	0	0	0	0	0	0	0	0	0	0	0	15790000	0	0	0	4
223	Q5JNW7;A0A140T998;X5D2R7;P28062-2;P28062	Q5JNW7;A0A140T998;X5D2R7;P28062-2;P28062	Proteasome subunit beta type;Proteasome subunit beta type-8	PSMB8;PSM8	Proteasome subunit beta type-8;Proteasome subunit beta type-8;Proteasome subunit beta type;Isoform 2 of Proteasome subunit beta type-8;Proteasome subunit beta type-8	5	4	4	4	20.6	27.85	0	8.4806	1073600000	67639000	44243000	67797000	81165000	35195000	28376000	65644000	88890000	14683000	205560000	69232000	22908000	129180000	36455000	116640000	79303000	80272000	111290000	91144000	58554000	65013000	60436000	72630000	56880000	94686000	49399000	44040000	94489000	52931000	81715000	33
224	A0A1B0GTL9;A0A1B0GUB8;A0A1B0GUD9;A0A1B0GTM0;A0A1B0GV75;A0A1B0GTB8;A0A1B0GWC0;A0A1B0GVF3;P23786	A0A1B0GTL9;A0A1B0GUB8;A0A1B0GUD9;A0A1B0GTM0;A0A1B0GV75;A0A1B0GTB8;A0A1B0GWC0;A0A1B0GVF3;P23786	Carnitine O-palmitoyltransferase 2, mitochondrial	CPT2	Carnitine O-palmitoyltransferase 2, mitochondrial;Carnitine O-palmitoyltransferase 2, mitochondrial;Carnitine O-palmitoyltransferase 2, mitochondrial;Carnitine O-palmitoyltransferase 2, mitochondrial;Carnitine O-palmitoyltransferase 2, mitochondrial;Carnit	9	1	1	1	25.9	5.8067	0.0037162	2.8	85619000	5284000	13226000	4900800	9081200	6785300	3469600	4902200	0	0	14932000	0	7513800	7636300	7887700	0	0	0	0	0	0	0	0	0	0	0	0	0	0	16259000	0	2
225	H7C469;A0A1B0GW44;A0A1B0GV23;A0A1B0GVD5;A0A1B0GWE8;A0A1B0GU92;A0A1B0GU03;P07339;H7C1V0;F8W787;F8WD96;C9JH19;A0A1B0GVP3	H7C469;A0A1B0GW44;A0A1B0GV23;A0A1B0GVD5;A0A1B0GWE8;A0A1B0GU92;A0A1B0GU03;P07339;H7C1V0	Cathepsin D;Cathepsin D light chain;Cathepsin D heavy chain	CTSD	Uncharacterized protein (Fragment);Cathepsin D;Cathepsin D;Cathepsin D;Cathepsin D;Uncharacterized protein;Uncharacterized protein;Cathepsin D;Cathepsin D (Fragment)	13	4	4	4	13.4	35.785	0	6.5761	278660000	13891000	6590700	2493300	11656000	13170000	4040700	44712000	39670000	42673000	22740000	16305000	12715000	17984000	9360000	20657000	16649000	0	0	0	19847000	0	38102000	23012000	79100000	15428000	15548000	20854000	15795000	0	17599000	9
226	A0A1B0GUI1;Q6GYQ0-4;Q6GYQ0;Q6GYQ0-7;Q6GYQ0-5;Q6GYQ0-6;Q6GYQ0-2;Q6GYQ0-3	A0A1B0GUI1;Q6GYQ0-4;Q6GYQ0;Q6GYQ0-7;Q6GYQ0-5;Q6GYQ0-6;Q6GYQ0-2;Q6GYQ0-3	Ral GTPase-activating protein subunit alpha-1	RALGAPA1	Ral GTPase-activating protein subunit alpha-1;Isoform 4 of Ral GTPase-activating protein subunit alpha-1;Ral GTPase-activating protein subunit alpha-1;Isoform 7 of Ral GTPase-activating protein subunit alpha-1;Isoform 5 of Ral GTPase-activating protein sub	8	4	4	4	2.5	280.41	0	8.5444	173140000	8245200	6301600	8874000	8993800	9372800	5810500	11333000	15495000	3278000	25821000	16933000	3302000	23253000	2281800	23847000	8420300	11818000	15597000	9516000	12306000	0	14766000	15853000	0	9853900	13013000	10739000	15857000	7538100	12863000	19
227	A0A1B0GV45	A0A1B0GV45			Unconventional myosin-XVIIIa (Fragment)	1	2	2	2	9.1	49.608	0	12.263	98933000	8325700	4378900	3177700	9136400	8573500	856450	3641500	6390500	12382000	2779900	4695300	8610400	12741000	8331900	4911600	11008000	0	0	0	13699000	0	0	0	21695000	0	0	14097000	11190000	14813000	0	15
228	A0A1B0GV70;Q96N21-2;Q96N21	A0A1B0GV70;Q96N21-2;Q96N21	AP-4 complex accessory subunit tepsin	ENTHD2	AP-4 complex accessory subunit Tepsin;Isoform 2 of AP-4 complex accessory subunit Tepsin;AP-4 complex accessory subunit Tepsin	3	1	1	1	2.9	62.041	0.00037523	3.8386	3635700	0	0	0	0	0	0	0	0	0	0	0	0	2619800	1015900	0	0	0	0	0	0	0	0	0	0	0	0	0	0	2094000	0	1
229	A0A1B0GW72;Q96PX9;Q96HN1	A0A1B0GW72;Q96PX9	Pleckstrin homology domain-containing family G member 4B	PLEKHG4B	Pleckstrin homology domain-containing family G member 4B;Pleckstrin homology domain-containing family G member 4B	3	3	3	3	2	178.37	0.0010733	3.3444	569080000	18439000	15287000	0	4152000	2140400	0	10158000	0	0	13429000	0	0	482140000	0	23331000	0	0	0	0	0	0	0	0	0	0	0	0	0	0	18550000	4
230	A0A1B0GW95;Q96ST2-2;Q96ST2-3;Q96ST2	A0A1B0GW95;Q96ST2-2;Q96ST2-3;Q96ST2	Protein IWS1 homolog	IWS1	Protein IWS1 homolog (Fragment);Isoform 2 of Protein IWS1 homolog;Isoform 3 of Protein IWS1 homolog;Protein IWS1 homolog	4	1	1	1	5.8	24	0.0097148	2.0478	138310000	5452300	4458200	3662500	0	3704400	3477400	7802200	17450000	10047000	20244000	21347000	5321100	16137000	3783200	15422000	0	0	0	0	0	0	0	0	0	0	0	0	0	0	12262000	2
231	I3L276;I3L4P8;A0A1B0GXH0;I3L463;I3L159;I3L1F5;P30519	I3L276;I3L4P8;A0A1B0GXH0;I3L463;I3L159;I3L1F5;P30519	Heme oxygenase 2	HMOX2	Heme oxygenase 2 (Fragment);Heme oxygenase 2 (Fragment);Heme oxygenase 2 (Fragment);Heme oxygenase 2 (Fragment);Heme oxygenase 2 (Fragment);Heme oxygenase 2 (Fragment);Heme oxygenase 2	7	1	1	1	14.5	12.647	0.0010537	3.1731	3941300	1892600	0	0	0	0	0	0	0	0	0	0	2048700	0	0	0	0	0	0	0	0	0	0	0	0	0	0	3675500	0	0	0	1
232	A0A1C7CYX9;Q16555;Q16555-2;E5RFU4;E9PD68;Q14194;Q14194-2;H0YBT4;Q14195;Q14195-2	A0A1C7CYX9;Q16555;Q16555-2	Dihydropyrimidinase-related protein 2	DPYSL2	Dihydropyrimidinase-related protein 2;Dihydropyrimidinase-related protein 2;Isoform 2 of Dihydropyrimidinase-related protein 2	10	18	18	18	33.8	73.502	0	59.188	2566600000	117770000	92218000	39868000	78698000	61871000	60814000	201330000	201570000	144910000	417820000	331810000	142390000	260120000	143600000	271800000	127040000	107330000	68885000	125480000	108880000	161810000	224210000	188920000	229490000	236600000	216430000	252470000	188330000	272260000	215870000	89
233	I3L4B1;I3L1K6;I3L532;A0A1C7CYY4;P12829	I3L4B1;I3L1K6;I3L532;A0A1C7CYY4;P12829	Myosin light chain 4	MYL4	Myosin light chain 4 (Fragment);Myosin light chain 4 (Fragment);Myosin light chain 4 (Fragment);Myosin light chain 4 (Fragment);Myosin light chain 4	5	1	1	1	15.8	11.244	0.00172	2.9812	14829000	675510	0	587770	699690	0	0	0	0	0	4428900	2560000	712010	2626700	0	2537900	0	0	0	0	0	0	0	0	0	0	0	0	0	0	2017800	2
234	F8VYC4;A0A286YES2;A0A1W2PNU4;P0DJD0;P0DJD1;Q99666-2;F8W705	F8VYC4;A0A286YES2;A0A1W2PNU4;P0DJD0;P0DJD1	RANBP2-like and GRIP domain-containing protein 1;RANBP2-like and GRIP domain-containing protein 2	RGPD1;RGPD2	RANBP2-like and GRIP domain-containing protein 1;RANBP2-like and GRIP domain-containing protein 1;RANBP2-like and GRIP domain-containing protein 2;RANBP2-like and GRIP domain-containing protein 1;RANBP2-like and GRIP domain-containing protein 2	7	8	2	1	5.8	197.33	0.0003888	4.2734	76581000	1362100	2231300	2128700	6138300	0	0	8562400	5382100	0	13821000	5327100	4186600	12158000	3525000	11759000	0	0	0	0	0	0	0	0	0	0	0	0	0	0	9349300	7
235	A0A1W2PNV4;E9PF58;Q92747;F8WFD3;Q92747-2	A0A1W2PNV4;E9PF58;Q92747	Actin-related protein 2/3 complex subunit 1A	ARPC1A	Uncharacterized protein;Actin-related protein 2/3 complex subunit 1A;Actin-related protein 2/3 complex subunit 1A	5	3	1	1	11.8	75.872	0.0010784	3.3778	53590000	9626700	0	0	0	0	0	0	7240300	0	20955000	15768000	0	0	0	0	0	0	0	0	0	0	0	0	0	0	11776000	0	0	0	0	2
236	A0A1W2PNW1;P42226;Q5FBW6;G3V2L2;G3V2M3;G3V3E9;G3V2H4;G3V5I8;G3V568;G3V370;H0YIY2;G3V5K5;P42226-2;P42226-3	A0A1W2PNW1;P42226;Q5FBW6;G3V2L2;G3V2M3;G3V3E9;G3V2H4;G3V5I8;G3V568;G3V370;H0YIY2;G3V5K5;P42226-2;P42226-3	Signal transducer and activator of transcription 6	STAT6	Signal transducer and activator of transcription;Signal transducer and activator of transcription 6;Signal transducer and activator of transcription 6 nirs variant 1;Signal transducer and activator of transcription 6 (Fragment);Signal transducer and activa	14	2	2	2	3.4	76.077	0.00039063	4.3371	61247000	986080	864250	407320	897610	0	886680	0	0	1078900	15652000	12653000	3976300	10062000	976680	12806000	0	0	0	0	0	0	0	0	0	0	0	0	0	0	10182000	1
237	F8WED5;A0A1W2PP14;B8ZZL5;Q8WV92	F8WED5;A0A1W2PP14;B8ZZL5;Q8WV92	MIT domain-containing protein 1	MITD1	MIT domain-containing protein 1;MIT domain-containing protein 1;MIT domain-containing protein 1 (Fragment);MIT domain-containing protein 1	4	2	2	2	34	5.8196	0.00042717	5.6133	441850000	20543000	24273000	21769000	20427000	15561000	12482000	21105000	74093000	16091000	71453000	39967000	11778000	35304000	11922000	45082000	23191000	32200000	35618000	20059000	32351000	28188000	20843000	60336000	31863000	41185000	30479000	19505000	26956000	21711000	37022000	19
238	A0A1W2PQ37;A0A1W2PQF8;A0A1W2PR68;A0A1W2PQT3;A0A1W2PPH1;A0A1W2PQH3;A0A1W2PQY8;P23368-2;P23368	A0A1W2PQ37;A0A1W2PQF8;A0A1W2PR68;A0A1W2PQT3;A0A1W2PPH1;A0A1W2PQH3;A0A1W2PQY8;P23368-2;P23368	NAD-dependent malic enzyme, mitochondrial	ME2	Malic enzyme;Malic enzyme;Malic enzyme;Malic enzyme;Malic enzyme;Malic enzyme;Malic enzyme;Isoform 2 of NAD-dependent malic enzyme, mitochondrial;NAD-dependent malic enzyme, mitochondrial	9	2	2	2	10.8	49.476	0.003992	2.6376	107750000	6815900	9007400	3018500	6921700	4344800	2223100	2254700	0	0	31013000	6399000	7591900	11387000	4106400	12666000	0	10861000	0	0	0	0	0	0	0	19198000	0	11379000	9454700	0	10026000	10
239	A0A1W2PPT5;C9J2Y9;P30876;C9J4M6	A0A1W2PPT5;C9J2Y9;P30876;C9J4M6	DNA-directed RNA polymerase;DNA-directed RNA polymerase II subunit RPB2	POLR2B	DNA-directed RNA polymerase subunit beta;DNA-directed RNA polymerase subunit beta;DNA-directed RNA polymerase II subunit RPB2;DNA-directed RNA polymerase subunit beta	4	22	22	22	27.3	125.19	0	89.223	3410900000	234130000	209220000	139550000	223410000	110600000	80554000	169670000	276890000	70010000	538800000	407800000	129200000	344330000	95651000	381140000	262060000	239950000	240300000	241450000	209020000	198220000	182040000	203340000	137850000	279390000	329190000	284450000	257440000	259320000	231140000	116
240	A0A1W2PRF6;A0A1W2PPX5;A0A1W2PPU6;A0A1W2PQR6;A0A1W2PQB7;A0A1W2PS43;A0A1W2PRS1;Q14108-2;Q14108	A0A1W2PRF6;A0A1W2PPX5;A0A1W2PPU6;A0A1W2PQR6;A0A1W2PQB7;A0A1W2PS43;A0A1W2PRS1;Q14108-2;Q14108	Lysosome membrane protein 2	SCARB2	Lysosome membrane protein 2;Lysosome membrane protein 2;Lysosome membrane protein 2;Lysosome membrane protein 2;Lysosome membrane protein 2;Lysosome membrane protein 2;Lysosome membrane protein 2 (Fragment);Isoform 2 of Lysosome membrane protein 2;Lysosome	9	1	1	1	5.6	36.288	0.0067829	2.3444	27743000	0	2211400	0	6404300	0	0	0	0	0	8195200	5538500	0	5393900	0	0	0	0	0	0	0	0	0	0	0	0	0	0	4137100	0	0	2
241	A0A1W2PRL9;A0A1W2PPZ5;P23193-2;P23193;B7Z4S1;E5RIS7;A0A0A0MT58;Q15560-2;Q15560;E5RK46;A0A1W2PS15;E5RFI1;A0A1W2PPV7;E5RJ93;Q5JRI7	A0A1W2PRL9;A0A1W2PPZ5;P23193-2;P23193	Transcription elongation factor A protein 1	TCEA1	Transcription elongation factor A protein 1;Transcription elongation factor A protein 1;Isoform 2 of Transcription elongation factor A protein 1;Transcription elongation factor A protein 1	15	11	11	11	41.4	31.63	0	34.323	667870000	23208000	22174000	13098000	26167000	7197900	9394700	77184000	56834000	40405000	115450000	62789000	33630000	76983000	27615000	75739000	30450000	24983000	33394000	31800000	23014000	35960000	62824000	57285000	81122000	54817000	45398000	52045000	54271000	44536000	49558000	35
242	A0A1W2PQ51;A0A1X7SBZ2;Q92841;Q92841-3;Q92841-1;Q92841-2	A0A1W2PQ51;A0A1X7SBZ2;Q92841;Q92841-3;Q92841-1;Q92841-2	Probable ATP-dependent RNA helicase DDX17	DDX17	Probable ATP-dependent RNA helicase DDX17;Probable ATP-dependent RNA helicase DDX17;Probable ATP-dependent RNA helicase DDX17;Isoform 4 of Probable ATP-dependent RNA helicase DDX17;Isoform 2 of Probable ATP-dependent RNA helicase DDX17;Isoform 3 of Probabl	6	29	28	21	40.1	80.457	0	113.66	4467200000	293170000	224990000	190260000	282100000	211630000	118270000	332590000	349500000	139430000	650110000	450110000	177480000	451650000	157650000	438240000	325000000	300650000	311860000	306950000	325200000	334100000	325800000	294310000	287400000	308820000	314760000	364520000	345120000	347920000	346990000	152
243	A0A1W2PQ90;Q92878-3;Q92878;Q92878-2;E7EN38;H7C0P8;E7ESD9	A0A1W2PQ90;Q92878-3;Q92878;Q92878-2	DNA repair protein RAD50	RAD50	Uncharacterized protein;Isoform 3 of DNA repair protein RAD50;DNA repair protein RAD50;Isoform 2 of DNA repair protein RAD50	7	7	7	7	8.6	142.94	0	11.457	513400000	47240000	23701000	23828000	29497000	29882000	12642000	36102000	19684000	6559100	68766000	46073000	28405000	63495000	26099000	51431000	61490000	36858000	32739000	47322000	46915000	38743000	30457000	33304000	0	28892000	41066000	42709000	49376000	36949000	37664000	17
244	A0A1W2PR36;Q14353;Q14353-2	A0A1W2PR36;Q14353;Q14353-2	Guanidinoacetate N-methyltransferase	GAMT	Guanidinoacetate N-methyltransferase;Guanidinoacetate N-methyltransferase;Isoform 2 of Guanidinoacetate N-methyltransferase	3	2	2	2	23	23.804	0	7.0353	59366000	3433800	4355200	0	2965800	0	0	4300700	5669900	5180100	22274000	3190500	0	3529100	0	4466700	0	0	0	0	0	0	0	0	0	12078000	0	0	0	0	0	1
245	A0A1W2PRV5;E7EQZ4;Q16637-3;Q16637;Q16637-4;Q16637-2;B4DP61;H0YBZ9;A0A0G2JRX5;A0A0G2JRY6	A0A1W2PRV5;E7EQZ4;Q16637-3;Q16637;Q16637-4;Q16637-2;B4DP61	Survival motor neuron protein	SMN1;SMN2	Survival motor neuron protein;Survival motor neuron protein;Isoform SMN-delta7 of Survival motor neuron protein;Survival motor neuron protein;Isoform SMN-delta57 of Survival motor neuron protein;Isoform SMN-delta5 of Survival motor neuron protein;cDNA FLJ6	10	7	7	7	33.3	30.415	0	46.09	2544800000	139980000	124560000	113980000	192390000	185090000	107050000	249170000	178270000	231860000	185940000	154390000	66623000	266360000	95366000	253810000	159850000	171310000	148950000	239130000	261390000	279460000	249080000	202400000	337380000	107610000	118600000	155120000	200770000	218950000	198660000	93
246	A8MYT4;A0A1W2PS05;Q8NEB9;M0R308;K7ENH3;K7EIV6;K7EKH3	A8MYT4;A0A1W2PS05;Q8NEB9	Phosphatidylinositol 3-kinase;Phosphatidylinositol 3-kinase catalytic subunit type 3	PIK3C3	Phosphatidylinositol 3-kinase catalytic subunit type 3;Phosphatidylinositol 3-kinase catalytic subunit type 3;Phosphatidylinositol 3-kinase catalytic subunit type 3	7	16	16	16	26.3	94.399	0	46.237	1376900000	109790000	62866000	56188000	82814000	69293000	30536000	82731000	79358000	30777000	216870000	160980000	54831000	126970000	73198000	139680000	100150000	86313000	115920000	96440000	106950000	71610000	85265000	72213000	70634000	114980000	112740000	121330000	121500000	112940000	107530000	115
247	A0A1W2PS52;P04080	A0A1W2PS52;P04080	Cystatin-B	CSTB	Cystatin-B;Cystatin-B	2	1	1	1	28.9	9.0182	0.00041771	5.2653	62083000	0	3236500	0	2006900	5162800	0	11540000	0	3836300	10100000	0	5854500	8993100	5286900	6065600	0	0	0	0	0	0	0	0	0	0	0	0	0	0	4822500	4
248	D6RB36;D6R9Q5;A0A286YEY6;D6RD74;D6RA92;Q9UM13	D6RB36;D6R9Q5;A0A286YEY6;D6RD74;D6RA92;Q9UM13	Anaphase-promoting complex subunit 10	ANAPC10	Anaphase-promoting complex subunit 10 (Fragment);Anaphase-promoting complex subunit 10 (Fragment);Anaphase-promoting complex subunit 10;Anaphase-promoting complex subunit 10;Anaphase-promoting complex subunit 10 (Fragment);Anaphase-promoting complex subuni	6	1	1	1	19.1	7.5312	0.0017218	2.9914	20039000	0	0	0	0	0	0	0	0	6142200	6992900	0	3714800	0	3189000	0	0	0	0	0	0	0	0	0	0	0	0	0	0	6573300	0	1
249	A0A286YF22;O43175;A0A2C9F2M7;A0A286YFA2;A0A286YFL2;A0A286YFM8;A0A286YFC8;A0A286YFB2;A0A286YF78;A0A286YER3;A0A286YF34;A0A286YFF3;A0A286YFK5;A0A286YFE1	A0A286YF22;O43175;A0A2C9F2M7;A0A286YFA2;A0A286YFL2;A0A286YFM8	D-3-phosphoglycerate dehydrogenase	PHGDH	D-3-phosphoglycerate dehydrogenase;D-3-phosphoglycerate dehydrogenase;D-3-phosphoglycerate dehydrogenase;D-3-phosphoglycerate dehydrogenase;D-3-phosphoglycerate dehydrogenase;D-3-phosphoglycerate dehydrogenase (Fragment)	14	37	37	37	64.4	55.938	0	212.99	14496000000	602000000	414150000	309540000	472770000	275660000	287250000	1414900000	1376800000	865770000	2805500000	1785800000	493700000	1321600000	504440000	1566000000	682110000	668900000	510700000	565910000	452790000	690650000	1288400000	1059600000	1328500000	1376100000	1388400000	1136700000	1068300000	1178400000	1135900000	291
250	A0A286YFD6;P31350;P31350-2;C9JXC1	A0A286YFD6;P31350;P31350-2	Ribonucleoside-diphosphate reductase subunit M2	RRM2	Uncharacterized protein;Ribonucleoside-diphosphate reductase subunit M2;Isoform 2 of Ribonucleoside-diphosphate reductase subunit M2	4	7	7	7	14.2	42.906	0	18.448	1263700000	28030000	51317000	12135000	54913000	16949000	13471000	72316000	45646000	42806000	274910000	159720000	30986000	185490000	39468000	235510000	48904000	44897000	48653000	55308000	40404000	45688000	83942000	62312000	139260000	110840000	97749000	71990000	93392000	92427000	128040000	40
251	A0A2C9F2P4;A0A286YFF7;P50897;E9PSE5;E9PIA8;Q5T0S4;A0A286YFE3;A0A286YFL8;P50897-2	A0A2C9F2P4;A0A286YFF7;P50897;E9PSE5;E9PIA8;Q5T0S4;A0A286YFE3;A0A286YFL8;P50897-2	Palmitoyl-protein thioesterase 1	PPT1	Palmitoyl-protein thioesterase 1;Palmitoyl-protein thioesterase 1;Palmitoyl-protein thioesterase 1;Palmitoyl-protein thioesterase 1;Palmitoyl-protein thioesterase 1 (Fragment);Palmitoyl-protein thioesterase 1;Palmitoyl-protein thioesterase 1;Palmitoyl-prot	9	2	2	2	12.8	34.136	0	8.9919	156340000	7315900	0	3613200	9461400	2512500	4176800	22851000	0	0	26336000	9905300	11848000	24466000	10927000	22927000	11829000	0	0	14090000	0	0	20280000	0	0	15842000	0	19710000	18218000	20186000	17885000	12
252	A0A2R8Y4W0;H0Y5X7;H7C3F5;A0A2H2FJL5;B7Z6J7;O75175	A0A2R8Y4W0;H0Y5X7;H7C3F5;A0A2H2FJL5;B7Z6J7;O75175	CCR4-NOT transcription complex subunit 3	CNOT3	CCR4-NOT transcription complex subunit 3 (Fragment);CCR4-NOT transcription complex subunit 3 (Fragment);CCR4-NOT transcription complex subunit 3;CCR4-NOT transcription complex subunit 3;cDNA FLJ61662, highly similar to CCR4-NOT transcription complex subuni	6	2	2	2	17.9	16.018	0	14.316	185200000	13661000	7288900	5481100	10913000	10160000	5499200	17289000	11934000	11876000	19885000	13194000	10115000	19849000	9598300	18459000	16477000	0	0	14356000	16766000	0	16190000	0	20056000	11779000	0	17911000	14962000	18045000	14931000	20
253	A0A2Q3DQE3;H0Y6G2;Q13555-2;Q13555-8;Q13555;Q13555-6;Q13555-3;Q13555-7;Q13555-9;H7BXS4;Q13554-7;Q13554-4;Q13554-6;Q13554-3;Q13554-8;Q13554-5;Q13554-2;Q13554;H7BZC6;D6RHX9;E9PBE8;E7EQE4	A0A2Q3DQE3;H0Y6G2;Q13555-2;Q13555-8;Q13555;Q13555-6;Q13555-3;Q13555-7;Q13555-9;H7BXS4;Q13554-7;Q13554-4;Q13554-6;Q13554-3;Q13554-8;Q13554-5;Q13554-2;Q13554	Calcium/calmodulin-dependent protein kinase type II subunit gamma;Calcium/calmodulin-dependent protein kinase type II subunit beta	CAMK2G;CAMK2B	Calcium/calmodulin-dependent protein kinase (CaM kinase) II gamma, isoform CRA_d;Calcium/calmodulin-dependent protein kinase type II subunit gamma (Fragment);Isoform 2 of Calcium/calmodulin-dependent protein kinase type II subunit gamma;Isoform 8 of Calciu	22	9	9	1	26.4	62.164	0	44.513	1216000000	63850000	51884000	33863000	65411000	40155000	10680000	103840000	99657000	16043000	183070000	154970000	56195000	166040000	33164000	137150000	81783000	75990000	78145000	83802000	82956000	60087000	81394000	54553000	41424000	81678000	95088000	93540000	114630000	103050000	79888000	59
254	A0A2R8Y2F6;P42336;C9JAM9	A0A2R8Y2F6;P42336;C9JAM9	Phosphatidylinositol 4,5-bisphosphate 3-kinase catalytic subunit alpha isoform	PIK3CA	Phosphatidylinositol 4,5-bisphosphate 3-kinase catalytic subunit;Phosphatidylinositol 4,5-bisphosphate 3-kinase catalytic subunit alpha isoform;Phosphatidylinositol 4,5-bisphosphate 3-kinase catalytic subunit alpha isoform (Fragment)	3	2	2	2	2.4	116.1	0.0058385	2.387	22565000	878620	0	0	0	0	0	1655900	2321600	0	6151000	7744200	0	0	869350	2944600	0	0	0	0	0	0	0	0	0	0	5783600	0	0	0	0	1
255	A0A2R8Y3S1;A0A2R8YH53;A0A2R8Y597;A0A2R8YF12;A0A2R8Y897;A0A2R8Y5H6;A0A2R8Y6L2;A0A2R8Y787;A0A2R8Y6G3;A0A2R8Y4P2;A0A2R8Y784;A0A2R8YER9;A0A2R8YFM3;A0A2R8Y4V6;A0A2R8Y809;A0A2R8YFL4;A0A2U3TZJ6;A0A2R8Y7E7;A0A2R8YHI9;A0A2R8Y5Q8;Q15813;Q15813-2	A0A2R8Y3S1;A0A2R8YH53;A0A2R8Y597;A0A2R8YF12;A0A2R8Y897;A0A2R8Y5H6;A0A2R8Y6L2;A0A2R8Y787;A0A2R8Y6G3;A0A2R8Y4P2;A0A2R8Y784;A0A2R8YER9;A0A2R8YFM3;A0A2R8Y4V6;A0A2R8Y809;A0A2R8YFL4;A0A2U3TZJ6;A0A2R8Y7E7;A0A2R8YHI9;A0A2R8Y5Q8;Q15813;Q15813-2	Tubulin-specific chaperone E	TBCE	Tubulin-specific chaperone E (Fragment);Tubulin-specific chaperone E;Tubulin-specific chaperone E;Tubulin-specific chaperone E (Fragment);Tubulin-specific chaperone E (Fragment);Tubulin-specific chaperone E;Tubulin-specific chaperone E (Fragment);Tubulin-s	22	1	1	1	30.8	4.1867	0.0099875	2.0161	15065000	0	0	0	0	0	0	3543700	2767800	2755700	1457100	1627500	634950	2278200	0	0	0	0	0	0	0	0	0	0	0	0	0	0	1747300	0	0	2
256	A0A2R8Y3X5;A0A2R8YE78;A0A2R8YDM2;C9JMB8;E5KLJ9;O60313-13;O60313;O60313-9;O60313-11;O60313-2;O60313-10;A0A2R8YFD1;A0A2R8YGE5;A0A2R8YD53;A0A2R8Y4Q3;A0A2R8Y4G4;A0A2R8YE54;C9JY58;A0A2R8Y5G3	A0A2R8Y3X5;A0A2R8YE78;A0A2R8YDM2;C9JMB8;E5KLJ9;O60313-13;O60313;O60313-9;O60313-11;O60313-2;O60313-10;A0A2R8YFD1;A0A2R8YGE5	Dynamin-like 120 kDa protein, mitochondrial;Dynamin-like 120 kDa protein, form S1	OPA1	Dynamin-like 120 kDa protein, mitochondrial;Dynamin-like 120 kDa protein, mitochondrial;Dynamin-like 120 kDa protein, mitochondrial;Dynamin-like 120 kDa protein, mitochondrial;Dynamin-like 120 kDa protein, mitochondrial;Isoform 7 of Dynamin-like 120 kDa pr	19	27	27	27	37.5	99.132	0	99.136	2773700000	225380000	191500000	157180000	257380000	112730000	62154000	127450000	146150000	16209000	430290000	319800000	109570000	286570000	84139000	247170000	257840000	232200000	274260000	254310000	165570000	190690000	118450000	136480000	51019000	233800000	217660000	236960000	225160000	198650000	186350000	149
257	B1AHR1;A0A2R8Y4H2;Q9UH03-2;Q9UH03	B1AHR1;A0A2R8Y4H2;Q9UH03-2;Q9UH03	Neuronal-specific septin-3	SEPT3	Neuronal-specific septin-3;Neuronal-specific septin-3;Isoform 2 of Neuronal-specific septin-3;Neuronal-specific septin-3	4	2	2	2	8.5	33.601	0.0010676	3.3107	68944000	5479600	5518900	2336700	3610300	1796800	1507600	1451600	3458500	0	15924000	7778800	1845100	13641000	1392700	3202300	0	0	0	0	0	0	0	0	0	0	0	0	10463000	0	0	8
258	A0A2R8Y534;A0A2R8Y4Q0;Q5F1R6;Q5F1R6-3;Q5F1R6-2	A0A2R8Y534;A0A2R8Y4Q0;Q5F1R6;Q5F1R6-3;Q5F1R6-2	DnaJ homolog subfamily C member 21	DNAJC21	DnaJ homolog subfamily C member 21;DnaJ homolog subfamily C member 21;DnaJ homolog subfamily C member 21;Isoform 3 of DnaJ homolog subfamily C member 21;Isoform 2 of DnaJ homolog subfamily C member 21	5	3	3	3	4.6	48.456	0	10.787	134400000	11386000	11085000	6766700	11782000	8472300	7265600	10663000	14483000	10626000	9224000	11284000	3207300	6449200	3130000	8573200	0	11702000	0	15457000	9795700	18172000	0	0	0	0	0	0	0	13039000	0	12
259	H0YMJ4;A0A2R8Y531;H0YME6;A0A2U3TZL8;H7BYN4;Q02241-2;Q02241	H0YMJ4;A0A2R8Y531;H0YME6;A0A2U3TZL8;H7BYN4;Q02241-2;Q02241	Kinesin-like protein;Kinesin-like protein KIF23	KIF23	Kinesin-like protein KIF23;Kinesin-like protein KIF23;Kinesin-like protein KIF23;Kinesin-like protein;Kinesin-like protein;Isoform 2 of Kinesin-like protein KIF23;Kinesin-like protein KIF23	7	1	1	1	14.7	12.366	0.0030664	2.9036	71388000	4849500	0	0	3252400	4303800	3322200	0	0	0	16757000	12707000	0	11582000	0	14614000	0	0	0	0	0	0	0	0	0	0	0	0	0	0	11619000	2
260	H0YH87;A0A2R8Y7P6;A0A2R8YDM9;V9GY86;A0A2R8Y5A6;Q99700-2;Q99700-4;Q99700	H0YH87;A0A2R8Y7P6;A0A2R8YDM9;V9GY86;A0A2R8Y5A6;Q99700-2;Q99700-4;Q99700	Ataxin-2	ATXN2	Ataxin-2;Ataxin-2;Ataxin-2;Ataxin-2;Ataxin-2;Isoform 2 of Ataxin-2;Isoform 4 of Ataxin-2;Ataxin-2	8	7	7	1	16.5	90.166	0	17.408	315090000	19819000	25672000	18380000	16835000	11844000	7658800	39458000	37986000	18164000	16809000	26777000	11789000	25796000	9090600	29014000	22600000	25749000	28262000	21658000	25964000	24564000	25149000	26310000	0	0	29104000	26807000	0	22208000	23747000	19
261	A0A2R8YFV7;A0A2R8Y5N2;A0A2R8Y5S3;Q92574-2;Q92574;A0A2R8Y6S1;A0A2R8YEH9;A0A2R8YGX7;A0A2R8YD74;Q86WV8;A0A2R8Y7E9;A0A2R8Y6W1;Q59IT9	A0A2R8YFV7;A0A2R8Y5N2;A0A2R8Y5S3;Q92574-2;Q92574;A0A2R8Y6S1	Hamartin	TSC1	Hamartin;Hamartin;Hamartin;Isoform 2 of Hamartin;Hamartin;Hamartin (Fragment)	13	9	9	9	17.4	129.27	0	32.594	656900000	32543000	8511900	22112000	38183000	24313000	11318000	23342000	31145000	16768000	74537000	88588000	44881000	79840000	53937000	106880000	36756000	28274000	40704000	35917000	54610000	30010000	28053000	28667000	36028000	55281000	70961000	63468000	76423000	77126000	56723000	42
262	A0A2R8Y6C9;A0A2R8YDR3;A0A2R8Y7C8;A0A2R8YGD6;P49815-4;P49815;A0A2R8Y5F1;A0A2R8YGU4;X5D2U8;H3BMQ0;P49815-7;P49815-6;P49815-5;P49815-3;P49815-2;A0A2R8YDZ2;A0A2R8Y7X5;H3BQK4;A0A2R8YHA2;A0A2R8Y670	A0A2R8Y6C9;A0A2R8YDR3;A0A2R8Y7C8;A0A2R8YGD6;P49815-4;P49815;A0A2R8Y5F1;A0A2R8YGU4;X5D2U8;H3BMQ0;P49815-7;P49815-6;P49815-5;P49815-3;P49815-2;A0A2R8YDZ2;A0A2R8Y7X5	Tuberin	TSC2	Tuberin (Fragment);Tuberin (Fragment);Tuberin;Tuberin;Isoform 4 of Tuberin;Tuberin;Tuberin;Tuberin;Tuberin (Fragment);Tuberin;Isoform 7 of Tuberin;Isoform 6 of Tuberin;Isoform 5 of Tuberin;Isoform 3 of Tuberin;Isoform 2 of Tuberin;Tuberin;Tuberin	20	13	13	13	18	149.4	0	66.326	1990000000	105960000	53062000	62195000	89228000	85608000	35110000	108180000	102140000	55748000	320850000	240120000	100970000	276900000	99273000	254670000	124500000	88212000	130630000	110930000	150090000	121350000	86850000	133950000	134970000	167650000	174320000	147500000	173770000	170190000	164570000	91
263	A0A2R8Y6X5;Q8NBS3-4	A0A2R8Y6X5;Q8NBS3-4			Sodium bicarbonate transporter-like protein 11;Isoform 4 of Sodium bicarbonate transporter-like protein 11	2	1	1	1	8.8	8.9608	0	12.101	48253000	5965500	3574800	2938900	5640700	4242900	3302900	2009600	0	0	0	2994500	2910100	6482900	3726800	4463800	0	0	0	0	0	0	0	0	0	0	0	0	0	0	3549000	0
264	F5H029;A0A2R8Y7B3;B7Z6U4;A0A2R8YF77;F5GX51;A0A2R8YEE0;Q9Y4F9-2;Q9Y4F9;A0A2R8Y4B9	F5H029;A0A2R8Y7B3;B7Z6U4;A0A2R8YF77;F5GX51;A0A2R8YEE0;Q9Y4F9-2;Q9Y4F9;A0A2R8Y4B9	Protein FAM65B	FAM65B	Rho family-interacting cell polarization regulator 2;Rho family-interacting cell polarization regulator 2;Rho family-interacting cell polarization regulator 2;Rho family-interacting cell polarization regulator 2;Rho family-interacting cell polarization reg	9	4	4	4	13.2	68.074	0	15.703	323450000	18765000	12799000	13439000	28379000	9728300	11336000	0	0	0	45165000	41010000	2168800	69437000	528440	70698000	25881000	26401000	26696000	26451000	24088000	20880000	0	0	0	27004000	33640000	0	46974000	0	48379000	13
265	A0A2R8Y7M0;P82094;P82094-2;F8WF45	A0A2R8Y7M0;P82094;P82094-2;F8WF45	TATA element modulatory factor	TMF1	TATA element modulatory factor;TATA element modulatory factor;Isoform 2 of TATA element modulatory factor;TATA element modulatory factor	4	7	7	7	14.3	110.54	0	14.613	150830000	13486000	8435500	3695400	4638600	6356700	1829600	0	0	585980	27921000	11952000	8550300	35876000	4165200	23334000	10697000	12134000	13665000	12000000	13817000	9439200	0	0	0	11836000	10105000	13828000	17160000	0	15020000	24
266	A0A2R8Y7R9;Q13136;Q13136-2;H0YDW2;E9PJZ7;A0A1B0GVT3;H0YD72;H0YEF9;M0QZB5;B1APN9;O75335;O75334-2;E9PID5;E9PPF6;H0YHJ4;H0YH95;O75335-2;O75335-1	A0A2R8Y7R9;Q13136;Q13136-2	Liprin-alpha-1	PPFIA1	Liprin-alpha-1 (Fragment);Liprin-alpha-1;Isoform 2 of Liprin-alpha-1	18	24	24	21	23	138.52	0	119.73	2861100000	134410000	88695000	106480000	92459000	67856000	29691000	171290000	204220000	110470000	504790000	415380000	167450000	343770000	106060000	318120000	134240000	136260000	200940000	129140000	146800000	125950000	157600000	180790000	237340000	228760000	263530000	258420000	235150000	191300000	269420000	122
267	A0A2R8Y811;P62263;E5RH77	A0A2R8Y811;P62263;E5RH77	40S ribosomal protein S14	RPS14	40S ribosomal protein S14 (Fragment);40S ribosomal protein S14;40S ribosomal protein S14	3	18	18	18	54.7	16.159	0	323.31	42833000000	3024100000	3262600000	2712600000	4795900000	3271100000	2605400000	2675700000	3218000000	1209400000	3769800000	2571000000	1204700000	3651400000	965030000	3896500000	4437100000	4110100000	4195700000	6478200000	5375100000	5751800000	2754100000	2352300000	1733800000	2535200000	2323900000	1964600000	2856100000	1908500000	2921600000	300
268	A0A2R8Y851;P62273;P62273-2;A0A2R8Y6P7;A0A087WTT6	A0A2R8Y851;P62273;P62273-2;A0A2R8Y6P7;A0A087WTT6	40S ribosomal protein S29	RPS29	40S ribosomal protein S29;40S ribosomal protein S29;Isoform 2 of 40S ribosomal protein S29;40S ribosomal protein S29 (Fragment);40S ribosomal protein S29	5	7	7	7	43.7	10.256	0	84.427	6626300000	521760000	506460000	459580000	518270000	562510000	310540000	508610000	401650000	414310000	817720000	358770000	121840000	432460000	120960000	570820000	524680000	611790000	888750000	568770000	798320000	791410000	560160000	316960000	812970000	348290000	282720000	274740000	338030000	351730000	432120000	83
269	A0A2R8Y855;Q969G3-2;Q969G3;B4DGM3;J3QR61;A0A2R8Y765;J3QKS7;A0A2R8Y7U4;A0A2U3TZQ7;A0A2R8Y7I9;A0A2R8Y4T4;A0A2R8YES3;Q969G3-6;Q969G3-5;Q969G3-3;Q969G3-4;J3QKX6;J3KT85;A0A2R8YD78;A0A2R8YDQ4;J3QL66;A0A2R8YEB8;H7C048;K7EMQ8;A0A2R8YFC8	A0A2R8Y855;Q969G3-2;Q969G3;B4DGM3;J3QR61;A0A2R8Y765;J3QKS7;A0A2R8Y7U4;A0A2U3TZQ7;A0A2R8Y7I9;A0A2R8Y4T4;A0A2R8YES3;Q969G3-6;Q969G3-5;Q969G3-3;Q969G3-4;J3QKX6	SWI/SNF-related matrix-associated actin-dependent regulator of chromatin subfamily E member 1	SMARCE1	SWI/SNF-related matrix-associated actin-dependent regulator of chromatin subfamily E member 1;Isoform 2 of SWI/SNF-related matrix-associated actin-dependent regulator of chromatin subfamily E member 1;SWI/SNF-related matrix-associated actin-dependent regul	25	8	8	8	35.7	41.874	0	52.01	1576400000	108060000	98373000	78601000	106780000	91540000	97248000	99023000	105160000	47046000	161870000	153950000	45225000	180580000	85992000	116960000	117420000	124480000	127080000	171090000	158100000	215050000	91037000	80151000	101900000	108160000	95825000	92761000	123180000	160780000	110490000	47
270	A0A2R8Y8D9	A0A2R8Y8D9			Proline and serine-rich protein 3 (Fragment)	1	7	7	4	22.2	48.534	0	37.304	1346200000	76612000	72406000	59128000	89465000	67958000	43956000	125720000	139210000	83454000	133790000	87806000	33473000	139460000	53163000	140560000	92153000	76897000	108220000	112400000	128670000	105120000	105960000	116530000	131910000	70090000	69289000	85358000	98247000	122940000	99121000	48
271	D6RF05;A0A2R8YCI2;E7ETE2;B4E1C5;B4DDD8;P12081-3;P12081-2;P12081-4;P12081;A0A2R8YFR1	D6RF05;A0A2R8YCI2;E7ETE2;B4E1C5;B4DDD8;P12081-3;P12081-2;P12081-4;P12081;A0A2R8YFR1	Histidine--tRNA ligase, cytoplasmic	HARS	Histidine--tRNA ligase, cytoplasmic;Histidine--tRNA ligase, cytoplasmic;Histidine--tRNA ligase, cytoplasmic (Fragment);Histidine--tRNA ligase, cytoplasmic;Histidine--tRNA ligase, cytoplasmic;Isoform 3 of Histidine--tRNA ligase, cytoplasmic;Isoform 2 of His	10	2	2	2	50	6.7439	0	6.456	55527000	0	0	0	0	0	0	7880000	4816200	3858700	4564300	4766500	2724500	12880000	1923200	12113000	0	0	0	0	0	0	0	0	0	0	0	0	9772700	0	9736700	3
272	A0A2R8YD50;P51659;A0A2R8Y7L2;G5E9S2;E7ET17;E7EWE5;P51659-3;P51659-2;E7ER27;E7EPL9;A0A2R8Y7W2;A0A2R8YEG2;A0A2R8YDT8;A0A2R8YF45	A0A2R8YD50;P51659;A0A2R8Y7L2;G5E9S2;E7ET17;E7EWE5;P51659-3;P51659-2;E7ER27;E7EPL9	Peroxisomal multifunctional enzyme type 2;(3R)-hydroxyacyl-CoA dehydrogenase;Enoyl-CoA hydratase 2	HSD17B4	Peroxisomal multifunctional enzyme type 2;Peroxisomal multifunctional enzyme type 2;Peroxisomal multifunctional enzyme type 2;Hydroxysteroid (17-beta) dehydrogenase 4, isoform CRA_a;Peroxisomal multifunctional enzyme type 2;Peroxisomal multifunctional enzy	14	12	12	12	25.6	76.837	0	36.412	936440000	26942000	20742000	19751000	16423000	16201000	18268000	93142000	104120000	65325000	168140000	120490000	41840000	87789000	39538000	97739000	32632000	35418000	39476000	28197000	35256000	45073000	88247000	66803000	118890000	86933000	69368000	86641000	66851000	76382000	76975000	50
273	A0A2R8YD58;E7EU96;P68400;A0A2R8Y5A0;A0A2R8YDP2;A0A2R8YF43;A0A2R8YFU2;Q8NEV1;P68400-2;A0A2R8Y4D6;A0A2R8Y4H0;A0A087WY74;A0A2R8YEW1;V9GYA2;V9GYW6;V9GY80;A0A2R8YCK2;A0A2R8YDY7;A0A2R8YCC9;A0A2R8Y3W6;A0A2R8Y797;A0A2R8YEL7;A0A2R8YF47;A0A2R8Y7T1	A0A2R8YD58;E7EU96;P68400;A0A2R8Y5A0;A0A2R8YDP2;A0A2R8YF43;A0A2R8YFU2;Q8NEV1;P68400-2;A0A2R8Y4D6;A0A2R8Y4H0	Casein kinase II subunit alpha;Casein kinase II subunit alpha 3	CSNK2A1;CSNK2A3	Casein kinase II subunit alpha;Casein kinase II subunit alpha;Casein kinase II subunit alpha;Casein kinase II subunit alpha;Casein kinase II subunit alpha;Casein kinase II subunit alpha;Casein kinase II subunit alpha;Casein kinase II subunit alpha 3;Isofor	24	13	13	13	36.2	44.418	0	64.424	4221000000	274670000	199280000	170090000	298980000	141930000	103850000	214070000	212880000	69492000	785700000	584670000	132070000	433970000	88198000	511140000	294190000	279630000	276280000	354900000	236900000	265160000	195150000	212860000	122520000	367960000	405750000	298140000	352480000	245680000	354890000	128
274	A0A2R8YD85;Q96BY6-3;Q96BY6;Q96BY6-2;H0YFC5;H7C0I3;F8WE73;A0A2R8Y5U0	A0A2R8YD85;Q96BY6-3;Q96BY6;Q96BY6-2	Dedicator of cytokinesis protein 10	DOCK10	Dedicator of cytokinesis protein 10;Isoform 3 of Dedicator of cytokinesis protein 10;Dedicator of cytokinesis protein 10;Isoform 2 of Dedicator of cytokinesis protein 10	8	12	12	12	8	251.31	0	32.76	514720000	26005000	13962000	6283600	19112000	16134000	3555700	2125600	1325400	0	114230000	92243000	36195000	89817000	22452000	71277000	35834000	21276000	0	19543000	20560000	21998000	12788000	0	0	69327000	57941000	52934000	60323000	50848000	54765000	34
275	A0A2R8YDQ0;Q9H267;G3V3F9;F5H008;Q9H267-2	A0A2R8YDQ0;Q9H267;G3V3F9;F5H008	Vacuolar protein sorting-associated protein 33B	VPS33B	Uncharacterized protein;Vacuolar protein sorting-associated protein 33B;Vacuolar protein sorting-associated protein 33B;Vacuolar protein sorting-associated protein 33B	5	5	5	5	9.3	68.736	0	12.318	342480000	21914000	12915000	5599500	12392000	11232000	7280300	38518000	42521000	13899000	38189000	47182000	14207000	31704000	13260000	31670000	22390000	17687000	0	14351000	19272000	25598000	35421000	37454000	28619000	18806000	27234000	22788000	25763000	28488000	25579000	25
276	A0A2R8YDT1;P15104	A0A2R8YDT1;P15104	Glutamine synthetase	GLUL	Glutamine synthetase;Glutamine synthetase	2	1	1	1	3.2	57.174	0.00038358	4.1095	32905000	5140800	3126200	0	0	0	0	0	0	0	9214000	0	4417400	6574100	4432400	0	0	0	0	0	0	0	0	0	0	0	0	0	0	9136200	0	2
277	H7BZY9;A0A2R8YEZ7;A0A2U3TZT9;C9J1D1;Q8WTS1	H7BZY9;A0A2R8YEZ7;A0A2U3TZT9;C9J1D1;Q8WTS1	1-acylglycerol-3-phosphate O-acyltransferase ABHD5	ABHD5	1-acylglycerol-3-phosphate O-acyltransferase ABHD5 (Fragment);1-acylglycerol-3-phosphate O-acyltransferase ABHD5;1-acylglycerol-3-phosphate O-acyltransferase ABHD5;1-acylglycerol-3-phosphate O-acyltransferase ABHD5;1-acylglycerol-3-phosphate O-acyltransfer	5	1	1	1	10.3	17.973	0.003996	2.6466	27811000	1744900	2947500	1270300	2388600	0	836130	0	0	0	6941600	0	0	4906400	2246400	4529200	0	0	0	0	0	0	0	0	0	0	0	0	0	0	3600900	2
278	H3BMM5;A0A2R8YF87;Q96AX1;F5H6Y0;A0A2R8Y5U3;F5H7N5	H3BMM5;A0A2R8YF87;Q96AX1;F5H6Y0	Vacuolar protein sorting-associated protein 33A	VPS33A	Uncharacterized protein;Vacuolar protein sorting-associated protein 33A;Vacuolar protein sorting-associated protein 33A;Vacuolar protein sorting-associated protein 33A	6	5	5	5	8.7	61.238	0	13.67	267760000	12145000	11963000	4223000	11628000	10823000	3901300	37537000	24922000	6798000	39004000	33578000	11603000	26920000	13083000	19630000	15739000	16765000	0	19950000	19191000	12481000	22686000	20788000	14284000	19980000	23568000	21980000	23235000	22605000	18327000	32
279	A0A2R8YFH5;Q15437;Q5QPE2;Q5QPE1;A0A2R8Y633;A0A2R8Y7S7;A0A2R8YF30	A0A2R8YFH5;Q15437;Q5QPE2	Protein transport protein Sec23B	SEC23B	Protein transport protein SEC23;Protein transport protein Sec23B;Protein transport protein SEC23 (Fragment)	7	15	15	13	34.8	84.472	0	49.904	1070900000	47611000	38660000	29927000	36238000	20264000	9223900	75650000	98397000	34380000	212690000	158760000	43859000	120000000	25692000	119530000	57792000	71467000	61420000	50032000	41699000	40663000	70804000	63204000	57492000	98537000	104040000	73546000	82894000	75275000	75262000	84
280	A0A2R8YFR4;A0A2U3TZJ9;A0A2R8Y645;A0A2R8YCW1;A0A2R8Y5G6;O00571-2;A0A2R8YDT5;A0A2R8Y7T2;O15523-2;O15523;A0A0J9YVQ7;A0A087WVZ1;A0A2R8YF89;O15523-3;C9J081;C9J8G5;A0A2R8Y4D2;D6RCM4;Q9NQI0-3;Q9NQI0-2;Q9NQI0-4;Q9NQI0;H0Y960	A0A2R8YFR4;A0A2U3TZJ9;A0A2R8Y645;A0A2R8YCW1;A0A2R8Y5G6;O00571-2;A0A2R8YDT5;A0A2R8Y7T2;O15523-2;O15523	ATP-dependent RNA helicase DDX3X;ATP-dependent RNA helicase DDX3Y	DDX3X;DDX3Y	ATP-dependent RNA helicase DDX3X;ATP-dependent RNA helicase DDX3X;ATP-dependent RNA helicase DDX3X;ATP-dependent RNA helicase DDX3X;ATP-dependent RNA helicase DDX3X;Isoform 2 of ATP-dependent RNA helicase DDX3X;ATP-dependent RNA helicase DDX3X;ATP-dependen	23	83	2	2	85.8	73.126	0	13.141	42748000	7897000	0	0	9156700	0	3371300	0	0	0	0	0	0	6741600	0	15582000	0	0	0	11035000	0	0	0	0	0	0	0	0	0	0	12526000	6
281	A0A2R8YFS5;O00571;A0A0D9SFB3;A0A2R8YF78;A0A0D9SG12;A0A2R8Y4A4;A0A0D9SF53;F6S8Q4;A0A2R8YDH3;A0A2R8YCU0;A0A2R8Y650;A0A087WX09;A0A2R8Y770	A0A2R8YFS5;O00571;A0A0D9SFB3;A0A2R8YF78;A0A0D9SG12;A0A2R8Y4A4;A0A0D9SF53;F6S8Q4;A0A2R8YDH3	ATP-dependent RNA helicase DDX3X	DDX3X	ATP-dependent RNA helicase DDX3X;ATP-dependent RNA helicase DDX3X;ATP-dependent RNA helicase DDX3X;ATP-dependent RNA helicase DDX3X;ATP-dependent RNA helicase DDX3X;ATP-dependent RNA helicase DDX3X;ATP-dependent RNA helicase DDX3X;ATP-dependent RNA helicas	13	83	83	2	85.8	73.155	0	323.31	69644000000	4658700000	4000500000	3467900000	4416000000	4148400000	1883000000	4338200000	7027100000	2565300000	9299800000	6017200000	2707000000	6003100000	2109700000	7002500000	5301700000	5185100000	6379900000	5194100000	6639400000	5418900000	4472800000	5878700000	3891400000	4917600000	4446400000	4361200000	4715700000	4349300000	5189900000	1182
282	A0A2R8YGD1;O14773-2;O14773;A0A2R8Y7U1;A0A2R8YD45;A0A2R8Y7I4;A0A2R8YD72;A0A2R8YDY1	A0A2R8YGD1;O14773-2;O14773;A0A2R8Y7U1;A0A2R8YD45	Tripeptidyl-peptidase 1	TPP1	Tripeptidyl-peptidase 1;Isoform 2 of Tripeptidyl-peptidase 1;Tripeptidyl-peptidase 1;Tripeptidyl-peptidase 1 (Fragment);Tripeptidyl-peptidase 1	8	6	6	6	27.2	50.889	0	54.526	4414100000	213050000	173140000	155180000	321100000	172480000	135060000	262980000	289310000	54448000	654010000	304530000	183120000	674750000	218860000	602090000	272080000	230370000	275450000	395190000	278450000	312540000	252080000	267800000	117360000	365170000	222930000	302060000	526890000	443220000	456340000	99
283	A0A2U3TZY2;Q9H078-2;Q9H078;Q9H078-3;H0YGM0;Q9H078-4;Q9H078-5;F5H7A5;A0A2R8Y6R5;A0A2R8Y602;A0A2R8Y7E8;A0A2R8YDH5;F5H392	A0A2U3TZY2;Q9H078-2;Q9H078;Q9H078-3;H0YGM0;Q9H078-4;Q9H078-5	Caseinolytic peptidase B protein homolog	CLPB	Caseinolytic peptidase B protein homolog;Isoform 2 of Caseinolytic peptidase B protein homolog;Caseinolytic peptidase B protein homolog;Isoform 3 of Caseinolytic peptidase B protein homolog;Caseinolytic peptidase B protein homolog (Fragment);Isoform 4 of C	13	9	9	9	13.6	76.852	0	22.732	1060800000	80269000	71963000	52544000	95129000	49808000	19553000	48965000	108080000	29123000	188970000	88729000	24749000	80128000	28496000	94321000	78016000	113360000	113110000	96601000	89390000	55162000	49550000	87522000	55491000	88504000	61332000	46732000	78805000	43114000	64751000	38
284	A0A5E8;Q99501;Q99501-4;Q99501-2;Q99501-3;C9JFI0;C9JRR6	A0A5E8;Q99501;Q99501-4;Q99501-2	GAS2-like protein 1	GAS2L1	Growth arrest-specific 2 like 1, isoform CRA_a;GAS2-like protein 1;Isoform 4 of GAS2-like protein 1;Isoform 2 of GAS2-like protein 1	7	8	8	8	17	72.688	0	21.52	557500000	42321000	27329000	16178000	18444000	8510800	6677500	103540000	120340000	58668000	57030000	34538000	10234000	17638000	4791700	31259000	44493000	40434000	35284000	34096000	0	0	60393000	69354000	65972000	47619000	39101000	38833000	33200000	21963000	0	23
285	A0MZ66-8;A0MZ66-5;A0MZ66-4;A0MZ66-6;A0MZ66;A0MZ66-3;A0MZ66-2;A0MZ66-7	A0MZ66-8;A0MZ66-5;A0MZ66-4;A0MZ66-6;A0MZ66;A0MZ66-3;A0MZ66-2	Shootin-1	KIAA1598	Isoform 8 of Shootin-1;Isoform 5 of Shootin-1;Isoform 4 of Shootin-1;Isoform 6 of Shootin-1;Shootin-1;Isoform 3 of Shootin-1;Isoform 2 of Shootin-1	8	6	6	6	13.7	56.376	0	6.2106	435510000	11498000	25278000	30023000	5374000	0	10670000	5316100	104850000	117590000	37034000	27752000	6873600	26600000	7206700	19443000	16483000	11942000	19564000	15378000	0	12756000	0	0	0	32129000	36519000	14445000	45946000	0	0	8
286	A1KXE4;A1KXE4-2	A1KXE4;A1KXE4-2	Myelin-associated neurite-outgrowth inhibitor	FAM168B	Myelin-associated neurite-outgrowth inhibitor;Isoform 2 of Myelin-associated neurite-outgrowth inhibitor	2	4	4	4	52.3	20.324	0	9.5365	99050000	0	0	0	0	0	0	23029000	7045300	32681000	7248300	0	5579200	8141600	5978900	9346600	0	0	0	0	0	0	31201000	0	44092000	0	0	0	0	0	0	8
287	A2A274;Q99798	A2A274;Q99798	Aconitate hydratase, mitochondrial	ACO2	Aconitate hydratase, mitochondrial;Aconitate hydratase, mitochondrial	2	5	5	5	10.4	87.819	0	8.0304	123810000	0	1737700	3297700	0	1237500	0	0	1438800	0	41632000	18222000	7806000	13753000	12302000	22384000	0	0	0	0	0	0	0	0	0	0	0	0	0	25358000	0	4
288	A2A2F0;Q86X10-2;Q86X10-3;Q86X10;A0A0J9YW54;Q86X10-4	A2A2F0;Q86X10-2;Q86X10-3;Q86X10;A0A0J9YW54	Ral GTPase-activating protein subunit beta	RALGAPB	Ral GTPase-activating protein subunit beta (Fragment);Isoform 2 of Ral GTPase-activating protein subunit beta;Isoform 3 of Ral GTPase-activating protein subunit beta;Ral GTPase-activating protein subunit beta;Ral GTPase-activating protein subunit beta (Fra	6	12	12	12	12.2	147.39	0	26.909	999280000	60928000	46935000	51350000	60654000	56306000	21197000	45980000	70487000	19926000	143430000	109730000	38115000	124950000	24891000	124400000	58726000	63808000	79180000	75424000	86493000	60072000	47099000	62140000	60690000	71682000	76761000	69490000	93040000	75467000	74364000	51
289	A2A2Q9;Q9Y312	A2A2Q9;Q9Y312	Protein AAR2 homolog	AAR2	Protein AAR2 homolog;Protein AAR2 homolog	2	5	5	5	16.8	45.034	0	12.895	411130000	21210000	13885000	8382900	18245000	16646000	8406900	35885000	48464000	9567900	75720000	55385000	15005000	29064000	8091400	47175000	19026000	24133000	25799000	19971000	22220000	23690000	32122000	33122000	25487000	33842000	31448000	31985000	27277000	28268000	27979000	24
290	A2A5X0;Q99755-2;Q99755-4;Q99755-3;A6PW57	A2A5X0;Q99755-2;Q99755-4;Q99755-3;A6PW57		PIP5K1A	Phosphatidylinositol 4-phosphate 5-kinase type-1 alpha (Fragment);Isoform 2 of Phosphatidylinositol 4-phosphate 5-kinase type-1 alpha;Isoform 4 of Phosphatidylinositol 4-phosphate 5-kinase type-1 alpha;Isoform 3 of Phosphatidylinositol 4-phosphate 5-kinase	5	1	1	1	16.8	11.077	0.00037467	3.815	109760000	10613000	7303300	9464600	10039000	6742200	5260900	11712000	12304000	6342700	20298000	0	0	9676800	0	0	0	0	0	0	0	0	0	0	0	0	0	0	7421900	0	0	3
291	A2ACR1;P28065-2;P28065;A2ACR0;A0A0G2JJA7	A2ACR1;P28065-2;P28065;A2ACR0;A0A0G2JJA7	Proteasome subunit beta type;Proteasome subunit beta type-9	PSMB9	Proteasome subunit beta type;Isoform LMP2.S of Proteasome subunit beta type-9;Proteasome subunit beta type-9;Proteasome subunit beta type-9 (Fragment);Proteasome subunit beta type	5	2	2	2	11.7	20.96	0.00037439	3.813	58098000	0	0	2130100	0	4107100	6497600	755970	0	0	18751000	6457800	1665700	10127000	2090100	5515600	0	0	0	0	0	16640000	0	0	0	0	0	0	0	0	0	2
292	A2IDA3;P29372-5;P29372-4;P29372-2;P29372	A2IDA3;P29372-5;P29372-4;P29372-2;P29372	DNA-3-methyladenine glycosylase	MPG	DNA-3-methyladenine glycosylase (Fragment);Isoform 4 of DNA-3-methyladenine glycosylase;Isoform 3 of DNA-3-methyladenine glycosylase;Isoform 2 of DNA-3-methyladenine glycosylase;DNA-3-methyladenine glycosylase	5	1	1	1	12.4	27.295	0.00039825	4.6241	79191000	3408600	4920000	2934200	4795700	0	2157800	5281500	8613400	8994500	9592500	8382200	3236600	6267700	3217300	7388800	0	0	0	0	0	0	0	0	0	0	0	0	0	0	5874500	8
293	Q5QPD2;A3KFJ1;Q5QPD4;A3KFJ0;Q5QPD1;A3KFJ2	Q5QPD2;A3KFJ1;Q5QPD4;A3KFJ0;Q5QPD1;A3KFJ2		AURKA	Aurora kinase A (Fragment);Aurora kinase A (Fragment);Aurora kinase A (Fragment);Aurora kinase A;Aurora kinase A (Fragment);Aurora kinase A (Fragment)	6	6	6	1	64.4	16.077	0	20.903	518650000	19476000	15139000	31357000	8435400	14601000	11557000	60678000	90303000	39724000	83145000	55006000	17036000	33250000	9920000	29018000	31256000	40592000	58053000	29393000	45776000	31601000	25374000	37032000	49283000	36295000	35559000	34198000	26444000	30115000	34556000	36
294	A3KFL1;A3KFL2;Q13868-3;Q13868-2;Q13868	A3KFL1;A3KFL2;Q13868-3;Q13868-2;Q13868	Exosome complex component RRP4	EXOSC2	Exosome complex component RRP4 (Fragment);Exosome complex component RRP4;Isoform 3 of Exosome complex component RRP4;Isoform 2 of Exosome complex component RRP4;Exosome complex component RRP4	5	1	1	1	5	22.077	0.0027313	2.9164	64013000	7727500	0	0	6418700	6740600	0	2619400	0	0	9845400	7666000	3428700	11756000	0	7810900	0	0	0	0	0	0	0	0	0	0	0	0	0	0	6210100	4
295	A3KMH1-3;A3KMH1;A3KMH1-2	A3KMH1-3;A3KMH1	von Willebrand factor A domain-containing protein 8	VWA8	Isoform 3 of von Willebrand factor A domain-containing protein 8;von Willebrand factor A domain-containing protein 8	3	7	7	7	5.1	210.92	0	20.728	377210000	29037000	25101000	7634600	43371000	31633000	14359000	4384600	4812300	8786300	74464000	46685000	9670700	26278000	15236000	35757000	36067000	29308000	33196000	52257000	38516000	38652000	0	0	20199000	31962000	27671000	0	0	34317000	30019000	20
296	A3KN83-3;A3KN83-2;A3KN83;A3KN83-4	A3KN83-3;A3KN83-2;A3KN83;A3KN83-4	Protein strawberry notch homolog 1	SBNO1	Isoform 3 of Protein strawberry notch homolog 1;Isoform 2 of Protein strawberry notch homolog 1;Protein strawberry notch homolog 1;Isoform 4 of Protein strawberry notch homolog 1	4	4	4	2	3.3	154.06	0	6.6323	281620000	13528000	12984000	20728000	14231000	18725000	12143000	18495000	28606000	20259000	32035000	19398000	19880000	17973000	8889900	23745000	14705000	0	0	0	0	0	19363000	22867000	25264000	20920000	20561000	25899000	15860000	19237000	24272000	8
297	B8ZZQ8;A4D161-3;A4D161-2;A4D161;F8WCP2;F8WCP3	B8ZZQ8;A4D161-3;A4D161-2;A4D161;F8WCP2;F8WCP3	Protein FAM221A	FAM221A	Protein FAM221A;Isoform 3 of Protein FAM221A;Isoform 2 of Protein FAM221A;Protein FAM221A;Protein FAM221A;Protein FAM221A	6	2	2	2	13.8	26.341	0.00037807	3.9515	70565000	8096900	5434400	2151800	3982700	2396500	2420000	1629100	0	0	13280000	9620300	3443400	12386000	1999000	3725200	10688000	6960000	0	0	0	0	0	0	0	7173100	7428200	0	8189200	0	0	4
298	C9J1X0;A4D1P6-2;A4D1P6;A4D1P6-3	C9J1X0;A4D1P6-2;A4D1P6;A4D1P6-3	WD repeat-containing protein 91	WDR91	WD repeat-containing protein 91;Isoform 2 of WD repeat-containing protein 91;WD repeat-containing protein 91;Isoform 3 of WD repeat-containing protein 91	4	8	8	8	18.5	79.239	0	18.798	537810000	40833000	19704000	25505000	25311000	20995000	13604000	22571000	28058000	17248000	96641000	72724000	27781000	57581000	30909000	38350000	39798000	28061000	47410000	31628000	42213000	33377000	31292000	52513000	37357000	38818000	37223000	37181000	47335000	40028000	42565000	31
299	A4GXA9-2	A4GXA9-2			Isoform 2 of Probable crossover junction endonuclease EME2	1	1	1	1	5.3	26.446	0.0091598	2.0977	38938000	5947000	6472300	5567300	2108300	0	0	0	0	0	9947200	5351700	3544500	0	0	0	0	0	0	0	0	0	0	0	0	0	0	6359100	0	0	0	3
300	A5YKK6;A5YKK6-2;A5YKK6-3;A5YKK6-4;H3BR89;H3BMH0;H3BNB1;H3BTH2	A5YKK6;A5YKK6-2;A5YKK6-3;A5YKK6-4	CCR4-NOT transcription complex subunit 1	CNOT1	CCR4-NOT transcription complex subunit 1;Isoform 2 of CCR4-NOT transcription complex subunit 1;Isoform 3 of CCR4-NOT transcription complex subunit 1;Isoform 4 of CCR4-NOT transcription complex subunit 1	8	16	16	16	8.4	266.94	0	93.617	1671300000	115130000	116780000	85251000	94951000	71376000	28961000	103870000	146060000	72641000	250230000	149720000	59779000	185590000	57597000	133410000	116720000	130040000	124630000	124590000	147230000	97638000	113340000	135330000	153450000	93715000	108350000	105670000	119770000	122790000	113160000	103
301	H0Y984;A6NC48;Q10588-2;Q10588	H0Y984;A6NC48;Q10588-2;Q10588	ADP-ribosyl cyclase/cyclic ADP-ribose hydrolase 2	BST1	ADP-ribosyl cyclase/cyclic ADP-ribose hydrolase 2 (Fragment);ADP-ribosyl cyclase/cyclic ADP-ribose hydrolase 2;Isoform 2 of ADP-ribosyl cyclase/cyclic ADP-ribose hydrolase 2;ADP-ribosyl cyclase/cyclic ADP-ribose hydrolase 2	4	1	1	1	5.9	20.971	0.0088664	2.1324	13404000	4764600	0	1808400	1121100	0	0	0	0	0	2106100	0	2236900	1367200	0	0	0	0	0	0	0	0	0	0	0	0	0	0	1048600	0	0	1
302	A6NCC9;E9PME3;C9JHT9;C9JJV1;Q9Y5U2-2;Q9Y5U2;E9PL88;C9JDU0	A6NCC9;E9PME3;C9JHT9;C9JJV1;Q9Y5U2-2;Q9Y5U2;E9PL88;C9JDU0	Protein TSSC4	TSSC4	Protein TSSC4;Protein TSSC4 (Fragment);Protein TSSC4 (Fragment);Protein TSSC4 (Fragment);Isoform 2 of Protein TSSC4;Protein TSSC4;Protein TSSC4 (Fragment);Protein TSSC4 (Fragment)	8	2	2	2	30.7	13.847	0.00074156	3.6903	171300000	3222600	9386200	10273000	0	7618100	2218400	17147000	39916000	7451400	25726000	13813000	6497800	10759000	5541600	11726000	0	12299000	16126000	0	13634000	0	16716000	0	0	15012000	0	0	0	0	0	11
303	A6NCN2	A6NCN2	Putative keratin-87 protein	KRT87P	Putative keratin-87 protein	1	17	3	3	41.2	29.117	0	7.7708	42045000	0	0	0	0	0	0	0	0	0	0	42045000	0	0	0	0	0	0	0	0	0	0	0	0	0	0	23518000	0	0	0	0	4
304	A6ND22;Q9Y3D3-2;Q9Y3D3	A6ND22;Q9Y3D3-2;Q9Y3D3	28S ribosomal protein S16, mitochondrial	MRPS16	28S ribosomal protein S16, mitochondrial;Isoform 2 of 28S ribosomal protein S16, mitochondrial;28S ribosomal protein S16, mitochondrial	3	2	2	2	31.3	11.15	0.00037425	3.8007	125880000	27155000	11919000	6675100	14113000	9755200	3726200	0	0	0	13876000	11046000	3862900	11116000	3321500	9311300	31888000	0	0	0	0	0	0	0	0	0	0	0	0	0	0	4
305	A6ND36;A6ND36-2;K7EKG0	A6ND36;A6ND36-2	Protein FAM83G	FAM83G	Protein FAM83G;Isoform 2 of Protein FAM83G	3	4	4	4	6.3	90.834	0.00039984	4.6928	591780000	5833400	5421600	5160700	4248000	999030	1908800	2409800	9871100	5859700	269040000	94295000	2040700	108690000	72344000	3661700	24732000	21242000	28230000	17774000	20511000	27894000	17144000	31997000	22319000	14148000	14713000	17414000	18793000	0	12436000	12
306	A6NFI3	A6NFI3	Zinc finger protein 316	ZNF316	Zinc finger protein 316	1	4	4	4	7.3	108.44	0	11.175	75577000	2600900	0	2695700	0	0	0	10321000	24310000	15911000	6619700	6224300	897700	2897200	774810	2324700	0	0	7286100	0	0	0	13790000	12987000	26430000	0	0	0	0	0	0	5
307	A6NFV8;Q96EV8;D6RCT8;A0A087WYP9;Q96EV8-3;Q96EV8-2;D6RAX1;D6RAR7;D6RJC6;D6RID1	A6NFV8;Q96EV8;D6RCT8;A0A087WYP9;Q96EV8-3;Q96EV8-2	Dysbindin	DTNBP1	Dysbindin;Dysbindin;Dysbindin;Dysbindin;Isoform 3 of Dysbindin;Isoform 2 of Dysbindin	10	3	3	3	12.3	37.619	0	5.909	35039000	2931400	705620	0	2104200	422070	579980	1081500	0	0	7560600	6760100	3231100	3431600	1233000	4998200	0	0	0	0	0	0	0	0	0	0	0	0	0	0	3973800	7
308	A6NG10;K7EMC9;Q969T9-2;Q969T9	A6NG10;K7EMC9;Q969T9-2;Q969T9	WW domain-binding protein 2	WBP2	cDNA FLJ59459, highly similar to WW domain-binding protein 2;WW domain-binding protein 2;Isoform 2 of WW domain-binding protein 2;WW domain-binding protein 2	4	1	1	1	16.3	25.807	0.0064746	2.3616	15174000	0	0	0	0	0	0	0	0	10901000	0	0	0	0	4273200	0	0	0	0	0	0	0	0	0	0	0	0	0	0	8808200	0	2
309	A6NGP5;Q9H910;Q9H910-3;H3BMV3;Q9H910-2;H3BMM8;B4E1P3;H3BMT0;H3BTV5;H3BU16	A6NGP5;Q9H910;Q9H910-3;H3BMV3;Q9H910-2	Hematological and neurological expressed 1-like protein	HN1L	Jupiter microtubule-associated homolog 2;Jupiter microtubule associated homolog 2;Isoform 3 of Jupiter microtubule associated homolog 2;Jupiter microtubule-associated homolog 2 (Fragment);Isoform 2 of Jupiter microtubule associated homolog 2	10	3	3	3	29.8	18.906	0	7.2592	108520000	0	0	0	0	0	0	11812000	11458000	27326000	13148000	9725600	7345200	8996600	6056400	12649000	0	0	0	0	0	0	0	0	43700000	0	0	0	0	0	0	4
310	A6NHN7;A6NHB5;Q14202-2;Q14202;A6NL54;Q14202-3	A6NHN7;A6NHB5;Q14202-2;Q14202	Zinc finger MYM-type protein 3	ZMYM3	Zinc finger MYM-type protein 3;Zinc finger MYM-type protein 3;Isoform 2 of Zinc finger MYM-type protein 3;Zinc finger MYM-type protein 3	6	7	7	7	5.7	141.79	0	12.52	397870000	29724000	24537000	29279000	31671000	27571000	11769000	2998700	17771000	8042100	48799000	34657000	17259000	42194000	12696000	58907000	33276000	34741000	47183000	32625000	39000000	40630000	0	18569000	0	32736000	33431000	26266000	34608000	27456000	35269000	23
311	J3KTL8;A6NHR9-2;A6NHR9;A0A2R8YCU7;A6NHR9-3	J3KTL8;A6NHR9-2;A6NHR9	Structural maintenance of chromosomes flexible hinge domain-containing protein 1	SMCHD1	Structural maintenance of chromosomes flexible hinge domain-containing protein 1 (Fragment);Isoform 2 of Structural maintenance of chromosomes flexible hinge domain-containing protein 1;Structural maintenance of chromosomes flexible hinge domain-containing	5	3	3	3	3	155.65	0.0079745	2.207	274890000	23550000	34309000	13045000	30240000	11397000	11498000	15024000	14873000	7000400	32272000	15886000	11000000	22551000	9062500	23186000	0	0	0	36776000	0	29568000	0	0	0	0	0	0	0	0	0	2
312	A6NIH7	A6NIH7	Protein unc-119 homolog B	UNC119B	Protein unc-119 homolog B	1	1	1	1	8	28.136	0.00039047	4.3343	105740000	4813600	4678200	4041600	4128400	7610100	2900100	3920800	8922100	7629700	15593000	9244200	5451800	9692500	4199500	12911000	0	0	0	0	0	0	0	0	0	0	0	0	0	0	10265000	5
313	A6NJD9;A8MVT4;A8MYK1;Q16540;H7C2P7	A6NJD9;A8MVT4;A8MYK1;Q16540;H7C2P7	39S ribosomal protein L23, mitochondrial	MRPL23	39S ribosomal protein L23, mitochondrial;39S ribosomal protein L23, mitochondrial;39S ribosomal protein L23, mitochondrial;39S ribosomal protein L23, mitochondrial;39S ribosomal protein L23, mitochondrial (Fragment)	5	2	2	2	16.6	18.529	0.00041982	5.3714	57142000	13067000	5175200	5508300	2993100	6223900	3941400	0	0	933100	3420000	4261300	4252400	2585600	1770900	3009500	13052000	0	9298400	0	10854000	10624000	0	0	0	0	0	9229300	0	0	0	5
314	X6RAC9;A6NJH9;P47813;O14602	X6RAC9;A6NJH9;P47813;O14602	Eukaryotic translation initiation factor 1A, X-chromosomal;Eukaryotic translation initiation factor 1A, Y-chromosomal	EIF1AX;EIF1AY	Eukaryotic translation initiation factor 1A, X-chromosomal;Eukaryotic translation initiation factor 1A, Y-chromosomal;Eukaryotic translation initiation factor 1A, X-chromosomal;Eukaryotic translation initiation factor 1A, Y-chromosomal	4	3	3	3	37.1	13.232	0.0076653	2.221	51606000	2287700	1780900	0	1923000	0	1279400	0	2036500	0	9627000	12994000	7224900	4218000	2999900	5234800	0	0	0	0	0	0	0	0	0	0	0	12962000	0	0	0	1
315	E9PJK1;E9PRJ8;H0YDL9;H0YDJ9;E9PIF1;A6NMH8;P60033;E9PM31;H0YEE2	E9PJK1;E9PRJ8;H0YDL9;H0YDJ9;E9PIF1;A6NMH8;P60033;E9PM31;H0YEE2	Tetraspanin;CD81 antigen	CD81	Tetraspanin;Tetraspanin (Fragment);Tetraspanin (Fragment);Tetraspanin (Fragment);Tetraspanin;Tetraspanin;CD81 antigen;CD81 antigen (Fragment);Tetraspanin (Fragment)	9	2	2	2	27.9	17.963	0.0039487	2.5139	66228000	4395800	0	0	4058800	0	0	16796000	0	0	18115000	15383000	0	7478100	0	0	0	0	0	0	0	0	18109000	0	0	8509400	0	0	0	0	0	2
316	A6NML8;C9J6U3;O60879-2;K4DI95;O60879-3;O60879	A6NML8;C9J6U3;O60879-2;K4DI95;O60879-3;O60879	Protein diaphanous homolog 2	DIAPH2	Diaphanous homolog 2 (Drosophila), isoform CRA_c;Protein diaphanous homolog 2;Isoform 2 of Protein diaphanous homolog 2;Diaphanous homolog 2 (Drosophila), isoform CRA_a;Isoform 3 of Protein diaphanous homolog 2;Protein diaphanous homolog 2	6	5	5	5	8.8	124.85	0	38.496	478590000	8186700	5788700	4650500	1933600	2144800	0	13291000	10777000	5336500	143470000	78561000	19980000	80023000	25887000	78561000	22427000	19281000	0	0	0	0	16016000	19151000	18286000	48818000	71293000	37057000	58882000	36633000	49520000	21
317	A6NMN0;P46020-2;P46020;A6NIT2;P46020-3	A6NMN0;P46020-2;P46020;A6NIT2;P46020-3	Phosphorylase b kinase regulatory subunit alpha, skeletal muscle isoform	PHKA1	Phosphorylase b kinase regulatory subunit;Isoform 2 of Phosphorylase b kinase regulatory subunit alpha, skeletal muscle isoform;Phosphorylase b kinase regulatory subunit alpha, skeletal muscle isoform;Phosphorylase b kinase regulatory subunit;Isoform 3 of	5	3	3	3	4	139.05	0.00041237	5.0939	62552000	0	4791700	0	5089700	0	1417200	4272700	12180000	2283000	11733000	6859900	2857200	0	2443800	8624400	0	0	0	0	0	0	0	9826300	0	6927700	0	0	0	0	6538100	3
318	Q68CR8;A6PVN5;Q15257-4;Q15257-3;Q15257-2;Q15257;Q5T949;Q5T948;B7ZBQ0;F6WIT2	Q68CR8;A6PVN5;Q15257-4;Q15257-3;Q15257-2;Q15257;Q5T949;Q5T948	Serine/threonine-protein phosphatase 2A activator	DKFZp781M17165;PPP2R4	Serine/threonine-protein phosphatase 2A activator;Serine/threonine-protein phosphatase 2A activator;Isoform 4 of Serine/threonine-protein phosphatase 2A activator;Isoform 3 of Serine/threonine-protein phosphatase 2A activator;Isoform 1 of Serine/threonine-	10	3	3	3	37.5	11.738	0	8.776	369640000	18771000	10939000	4733300	8448800	10108000	5276800	22275000	14128000	9557700	66553000	62149000	15653000	45975000	17856000	57215000	21200000	15205000	0	0	17438000	0	21260000	0	0	33303000	43181000	33527000	32705000	43347000	42608000	20
319	H0YCW2;H7BZ52;S4R3H3;S4R393;S4R410;A7E2V4-5;A7E2V4;A7E2V4-3;A7E2V4-4;A7E2V4-2	H0YCW2;H7BZ52;S4R3H3;S4R393;S4R410;A7E2V4-5;A7E2V4;A7E2V4-3;A7E2V4-4;A7E2V4-2	Zinc finger SWIM domain-containing protein 8	ZSWIM8	Zinc finger SWIM domain-containing protein 8 (Fragment);Zinc finger SWIM domain-containing protein 8;Zinc finger SWIM domain-containing protein 8;Zinc finger SWIM domain-containing protein 8;Zinc finger SWIM domain-containing protein 8;Isoform 5 of Zinc fi	10	1	1	1	1.4	96.044	0.0091339	2.0844	55682000	0	0	9246400	13382000	0	0	0	0	0	0	0	930290	27102000	1163500	3858300	0	0	0	0	0	0	0	0	0	0	0	0	0	0	3067600	2
320	A8K878;P55145;H7C2D6	A8K878;P55145;H7C2D6	Mesencephalic astrocyte-derived neurotrophic factor	MANF	Mesencephalic astrocyte-derived neurotrophic factor;Mesencephalic astrocyte-derived neurotrophic factor;Mesencephalic astrocyte-derived neurotrophic factor (Fragment)	3	2	2	2	20	21.143	0.00073665	3.6168	67866000	0	0	0	0	0	0	0	22014000	14826000	4707000	4188800	0	7610500	0	14519000	0	0	0	0	0	0	0	0	23919000	0	0	0	0	0	11334000	2
321	A8MQ02;J3KN01;P55196;P55196-5;P55196-3;P55196-1;Q5TIG5;P55196-2;P55196-6;H0Y8L4;H0Y7R8;H0Y948;H0Y8U8;F8W9I4;E9PFY5;H0YA98	A8MQ02;J3KN01;P55196;P55196-5;P55196-3;P55196-1;Q5TIG5;P55196-2;P55196-6	Afadin	MLLT4	Afadin;Afadin;Afadin;Isoform 5 of Afadin;Isoform 3 of Afadin;Isoform 2 of Afadin;Afadin;Isoform 1 of Afadin;Isoform 6 of Afadin	16	15	15	15	13.9	201.8	0	64.425	1158100000	74314000	56695000	48797000	77190000	20111000	39268000	0	0	4999700	212490000	192930000	62364000	163420000	51844000	153660000	77235000	78737000	85354000	91299000	78195000	84482000	0	0	0	99930000	140430000	111960000	123970000	105980000	121240000	43
322	R9WNI0;A8MQB8;G3V0J0;Q06787-8;Q06787-6;Q06787-2;Q06787-4;Q06787-5;Q06787-9;Q06787-7;Q06787-3;Q06787;A0A087WWR6;Q8IXW7;A0A087WXI3;Q06787-11;Q06787-10	R9WNI0;A8MQB8;G3V0J0;Q06787-8;Q06787-6;Q06787-2;Q06787-4;Q06787-5;Q06787-9;Q06787-7;Q06787-3;Q06787;A0A087WWR6;Q8IXW7;A0A087WXI3;Q06787-11;Q06787-10	Fragile X mental retardation protein 1	FMR1	Fragile X mental retardation 1;Synaptic functional regulator FMR1;Fragile X mental retardation 1, isoform CRA_e;Isoform 8 of Synaptic functional regulator FMR1;Isoform 5 of Synaptic functional regulator FMR1;Isoform 1 of Synaptic functional regulator FMR1;	17	2	1	1	4	61.515	0.0010834	3.4283	0	0	0	0	0	0	0	0	0	0	0	0	0	0	0	0	0	0	0	0	0	0	0	0	0	0	0	0	0	0	0	1
323	A8MT40;Q8NCN5;H3BQG3;B7ZAR9;Q8NCN5-2	A8MT40;Q8NCN5;H3BQG3	Pyruvate dehydrogenase phosphatase regulatory subunit, mitochondrial	PDPR	Pyruvate dehydrogenase phosphatase regulatory subunit, mitochondrial;Pyruvate dehydrogenase phosphatase regulatory subunit, mitochondrial;Pyruvate dehydrogenase phosphatase regulatory subunit, mitochondrial	5	4	4	4	5.9	88.569	0.00037936	4.0015	87999000	14107000	0	12650000	6353300	0	0	4338700	0	0	19475000	14588000	2248800	8039100	1870100	4329900	0	0	0	7752300	0	0	0	0	0	0	0	0	0	0	0	4
324	A8MY26;A8MTY9;O14972-2;O14972	A8MY26;A8MTY9;O14972-2;O14972	Down syndrome critical region protein 3	DSCR3	VPS26 endosomal protein sorting factor C;VPS26 endosomal protein sorting factor C;Isoform 2 of Down syndrome critical region protein 3;Down syndrome critical region protein 3	4	1	1	1	7	19.15	0.0013812	3.002	19443000	0	0	0	0	0	0	2061700	0	0	6506800	5514200	1018500	4342200	0	0	0	0	0	0	0	0	0	0	0	0	0	0	3330400	0	0	3
325	A8MU39;H0YDU8;P53041	A8MU39;H0YDU8;P53041	Serine/threonine-protein phosphatase;Serine/threonine-protein phosphatase 5	PPP5C	Serine/threonine-protein phosphatase;Serine/threonine-protein phosphatase (Fragment);Serine/threonine-protein phosphatase 5	3	4	4	4	20.5	42.394	0	8.6942	300110000	11273000	17271000	7322400	8882700	13346000	8637000	31681000	33173000	15704000	58139000	11200000	16062000	26109000	13072000	28239000	17519000	16963000	0	15353000	24529000	25946000	23217000	20781000	38042000	22796000	0	29868000	16622000	28963000	24600000	10
326	F8WDX0;F8WB12;F8WDS8;C9J0U9;D3YTH5;A8MUM1;Q53HC9	F8WDX0;F8WB12;F8WDS8;C9J0U9;D3YTH5;A8MUM1;Q53HC9	Protein TSSC1	TSSC1	EARP-interacting protein;EARP-interacting protein;EARP-interacting protein;EARP-interacting protein (Fragment);EARP-interacting protein;EARP-interacting protein;EARP and GARP complex-interacting protein 1	7	1	1	1	27.6	6.5442	0.00037341	3.7663	50114000	0	0	0	0	0	0	5022300	0	0	13968000	8926500	3046900	7761300	4531300	6857300	0	0	0	0	0	0	0	0	0	0	0	0	0	0	5452000	5
327	Q49AN9;F5H013;P62308;A8MWD9;C9JVQ0	Q49AN9;F5H013;P62308;A8MWD9;C9JVQ0	Small nuclear ribonucleoprotein G;Putative small nuclear ribonucleoprotein G-like protein 15	SNRPG;SNRPGP15	SNRPG protein;Small nuclear ribonucleoprotein G;Small nuclear ribonucleoprotein G;Putative small nuclear ribonucleoprotein G-like protein 15;Small nuclear ribonucleoprotein G	5	2	2	2	31.2	7.1013	0.00038911	4.2959	318020000	13492000	59748000	0	8175600	22256000	0	27198000	27613000	28686000	13422000	39264000	16397000	8920700	13798000	39049000	0	0	0	0	0	0	0	0	0	0	0	0	0	28441000	0	9
328	A8MX75;P18074-2;P18074;K7ENL1;K7EKF3;K7EIT8;E7EVE9	A8MX75;P18074-2;P18074;K7ENL1;K7EKF3;K7EIT8;E7EVE9	TFIIH basal transcription factor complex helicase XPD subunit	ERCC2	General transcription and DNA repair factor IIH helicase subunit XPD (Fragment);Isoform 2 of General transcription and DNA repair factor IIH helicase subunit XPD;General transcription and DNA repair factor IIH helicase subunit XPD;General transcription and	7	2	2	2	5.2	80.511	0.0010866	3.4525	119060000	0	6504800	3514200	7325200	6440300	2964100	7952600	9920900	4441600	23571000	13945000	4658700	13264000	3324800	11232000	0	0	0	0	0	0	0	0	0	0	0	0	0	0	8930300	11
329	A8MXQ1;P53801;A8MZH8	A8MXQ1;P53801;A8MZH8	Pituitary tumor-transforming gene 1 protein-interacting protein	PTTG1IP	Pituitary tumor-transforming gene 1 protein-interacting protein;Pituitary tumor-transforming gene 1 protein-interacting protein;Pituitary tumor-transforming gene 1 protein-interacting protein	3	2	2	2	18.9	18.331	0.00038226	4.0662	265570000	23661000	12039000	11796000	30793000	16115000	11772000	3075600	5332700	3866900	37602000	30718000	12360000	30040000	10593000	25806000	0	0	0	37574000	0	0	0	0	0	0	0	0	0	0	0	7
330	B0I1T2;B0I1T2-4;B0I1T2-3;F8WEW9;B0I1T2-2	B0I1T2	Unconventional myosin-Ig;Minor histocompatibility antigen HA-2	MYO1G	Unconventional myosin-Ig	5	20	20	20	25.7	116.44	0	74.38	1837800000	230390000	192660000	110930000	141550000	107390000	58646000	62859000	84871000	28460000	246120000	148440000	132280000	118140000	68599000	106430000	214940000	202490000	185510000	178800000	167890000	149370000	81461000	59498000	55087000	143600000	125710000	228440000	119420000	166420000	104400000	114
331	B0QXZ5;O96015	B0QXZ5;O96015	Dynein light chain 4, axonemal	DNAL4	Dynein light chain;Dynein light chain 4, axonemal	2	1	1	1	20.6	7.6195	0.0017164	2.9658	14310000	0	0	0	0	517060	433690	861370	0	0	1893600	2654200	1364300	2356300	761120	3468500	0	0	0	0	0	0	0	0	0	0	0	0	0	0	2757600	3
332	B0QY59;O00178	B0QY59;O00178	GTP-binding protein 1	GTPBP1	GTP-binding protein 1 (Fragment);GTP-binding protein 1	2	2	2	2	18.3	37.853	0	7.2526	260030000	21939000	20819000	8090800	20618000	11289000	9700100	7045000	18215000	5237000	31768000	12078000	10660000	32956000	11782000	37829000	26114000	27169000	0	25286000	0	24516000	0	0	0	0	0	18984000	25318000	24006000	30124000	17
333	B0QY89;Q9Y262-2;Q9Y262;B0QY90;C9JHP4;C9K0Q7;H0Y7E6;H7C3A0	B0QY89;Q9Y262-2;Q9Y262;B0QY90	Eukaryotic translation initiation factor 3 subunit L	EIF3L	Eukaryotic translation initiation factor 3 subunit L;Isoform 2 of Eukaryotic translation initiation factor 3 subunit L;Eukaryotic translation initiation factor 3 subunit L;Eukaryotic translation initiation factor 3 subunit L	8	21	21	21	38.6	70.901	0	234.94	5253400000	362060000	323780000	191980000	255090000	141320000	78012000	353850000	434220000	99399000	953730000	672040000	210320000	585320000	163830000	428440000	380010000	403550000	326710000	306760000	252110000	227840000	306100000	302160000	158500000	473880000	479920000	473360000	444520000	423310000	361400000	157
334	B0QY95;Q9NQG6;Q9NQG6-2	B0QY95;Q9NQG6;Q9NQG6-2	Mitochondrial dynamics protein MID51	MIEF1	Mitochondrial dynamics protein MID51;Mitochondrial dynamics protein MID51;Isoform 2 of Mitochondrial dynamics protein MID51	3	2	2	2	8.2	53.331	0	7.5343	167040000	4140700	16429000	7954000	13950000	11486000	8094500	13659000	16412000	8448000	22683000	0	0	19098000	8411200	16276000	0	20270000	12249000	18637000	19330000	21317000	0	0	0	10692000	0	0	16605000	0	0	8
335	B0QYK0;Q01844-6;Q01844-3;Q01844;Q01844-5;A0A0D9SFL3;C9JGE3;Q01844-2;H7BY36;Q01844-4	B0QYK0;Q01844-6;Q01844-3;Q01844;Q01844-5;A0A0D9SFL3;C9JGE3;Q01844-2;H7BY36	RNA-binding protein EWS	EWSR1	RNA-binding protein EWS;Isoform 6 of RNA-binding protein EWS;Isoform 3 of RNA-binding protein EWS;RNA-binding protein EWS;Isoform 5 of RNA-binding protein EWS;RNA-binding protein EWS;EWS RNA-binding protein variant 6;Isoform EWS-B of RNA-binding protein EW	10	10	10	10	18.6	64.929	0	139.8	9477200000	621090000	609200000	450570000	781240000	540110000	330070000	610670000	991620000	447900000	972840000	750440000	341440000	750010000	288750000	991240000	720400000	740090000	637540000	884080000	862410000	792980000	589280000	759760000	740290000	516660000	578530000	697680000	605640000	889810000	792070000	178
336	H3BPC4;H3BQQ9;B0QYN7;P63279	H3BPC4;H3BQQ9;B0QYN7;P63279	SUMO-conjugating enzyme UBC9	UBE2I	SUMO-conjugating enzyme UBC9 (Fragment);SUMO-conjugating enzyme UBC9 (Fragment);SUMO-conjugating enzyme UBC9;SUMO-conjugating enzyme UBC9	4	3	3	3	35.7	7.8891	0	8.8649	904660000	47877000	22740000	17902000	32199000	45765000	32896000	88141000	54174000	72316000	117660000	62458000	51503000	101270000	51978000	105780000	49903000	32570000	36614000	35147000	76122000	83437000	90477000	49279000	103890000	57492000	58062000	91971000	74686000	118760000	79434000	42
337	B0QZ18;Q99829;A6PVH9;F2Z2V0;Q5JX45;E7ENH5;Q5JX56;Q5JX58;H0Y524;Q5JX59;Q5JX61;Q5JX60;Q5JX44;Q5JX52;Q5JX53;Q5JX54;Q5JX57;E7EV27;Q5JX55	B0QZ18;Q99829;A6PVH9;F2Z2V0;Q5JX45;E7ENH5	Copine-1	CPNE1	Copine-1;Copine-1;Copine-1;Copine-1 (Fragment);Copine-1 (Fragment);Copine-1	19	6	6	6	19.7	59.717	0	13.729	827290000	28756000	30261000	16020000	29345000	37144000	11711000	90058000	130260000	60670000	91472000	88808000	26782000	63798000	25521000	96680000	43867000	60331000	33628000	41065000	63546000	65092000	54474000	40087000	42123000	51218000	56410000	63889000	63120000	94908000	71349000	44
338	B0QZ40;Q7Z4G1;Q7Z4G1-2	B0QZ40;Q7Z4G1;Q7Z4G1-2	COMM domain-containing protein 6	COMMD6	COMM domain-containing protein 6;COMM domain-containing protein 6;Isoform 2 of COMM domain-containing protein 6	3	1	1	1	12	11.652	0.0013899	3.0746	28639000	0	0	0	0	0	1378600	0	0	4334200	0	9423800	0	4868800	2196200	6437700	0	0	0	0	0	0	0	0	0	0	0	0	0	0	5118300	7
339	B0S8I6;Q14320	B0S8I6;Q14320	Protein FAM50A	FAM50A	Protein FAM50A (Fragment);Protein FAM50A	2	1	1	1	5.4	30.693	0.010006	2.0292	16191000	0	0	0	1003600	0	495190	3156400	5377600	992440	2348600	2211900	605220	0	0	0	0	0	0	0	0	0	0	0	0	0	0	1085800	0	0	0	1
340	B1AHD1;P55769	B1AHD1;P55769	NHP2-like protein 1;NHP2-like protein 1, N-terminally processed	NHP2L1	NHP2-like protein 1;NHP2-like protein 1	2	2	2	2	9.8	14.627	0.0082829	2.1934	45067000	5869700	4765000	0	0	4298700	0	0	0	0	11777000	0	4621000	0	7568400	6168200	0	0	0	0	0	0	0	0	0	0	0	0	0	0	4904100	1
341	B1AJY7;O75832;B1AJY5;O75832-2;B1AJY6	B1AJY7;O75832;B1AJY5;O75832-2;B1AJY6	26S proteasome non-ATPase regulatory subunit 10	PSMD10	26S proteasome non-ATPase regulatory subunit 10;26S proteasome non-ATPase regulatory subunit 10;26S proteasome non-ATPase regulatory subunit 10;Isoform 2 of 26S proteasome non-ATPase regulatory subunit 10;26S proteasome non-ATPase regulatory subunit 10	5	7	7	7	48.7	20.808	0	59.135	2289500000	140320000	52282000	103180000	102340000	74693000	50261000	95333000	130360000	66360000	495460000	269850000	103950000	293970000	76253000	234900000	127020000	93875000	180170000	141390000	120460000	106520000	92733000	91271000	87863000	225220000	304960000	188860000	220510000	147860000	196240000	48
342	B1AKJ5;O43847;O43847-2;G3V1R5;F5H7V1;H0Y5G9	B1AKJ5;O43847;O43847-2;G3V1R5;F5H7V1	Nardilysin	NRD1	Nardilysin (N-arginine dibasic convertase), isoform CRA_d;Nardilysin;Isoform 2 of Nardilysin;Nardilysin (N-arginine dibasic convertase), isoform CRA_e;Nardilysin	6	4	4	4	4.7	139.41	0	8.2313	246960000	0	3978500	4605600	8676400	5056100	2297800	20774000	28077000	16988000	42626000	43610000	13164000	23128000	9419600	24560000	0	0	0	16506000	0	0	20721000	22986000	30202000	23908000	26577000	23030000	17241000	17701000	18858000	9
343	B1ALA9;P60891;P60891-2;B7ZB02;A0A2R8Y7H4;A0A0B4J207;P21108;B1ALA7;Q15244	B1ALA9;P60891;P60891-2;B7ZB02;A0A2R8Y7H4;A0A0B4J207;P21108	Ribose-phosphate pyrophosphokinase 1;Ribose-phosphate pyrophosphokinase 3	PRPS1;PRPS1L1	Ribose-phosphate pyrophosphokinase 1;Ribose-phosphate pyrophosphokinase 1;Isoform 2 of Ribose-phosphate pyrophosphokinase 1;Ribose-phosphate pyrophosphokinase 1;Ribose-phosphate pyrophosphokinase;Ribose-phosphate pyrophosphokinase 3;Ribose-phosphate pyroph	9	6	1	1	23.5	31.392	0.0033979	2.8843	139040000	6837000	7976600	5444400	5927700	0	4164900	6648300	11633000	6892700	29953000	17293000	7502600	12422000	4511800	11829000	0	0	0	0	0	0	0	0	0	0	0	0	0	0	9404600	8
344	B1ALK7;Q14155-1;A0A2R8YG42;Q14155-5;Q14155-6;Q14155-2;Q14155-3;Q14155;E9PDQ5;E7EUY6;E7EU80;F6SJA5;C9JDI6;B1ANY6;C9JAD7;E7ENL8	B1ALK7;Q14155-1;A0A2R8YG42;Q14155-5;Q14155-6;Q14155-2;Q14155-3;Q14155;E9PDQ5;E7EUY6	Rho guanine nucleotide exchange factor 7	ARHGEF7	Rho guanine nucleotide exchange factor 7;Isoform 1 of Rho guanine nucleotide exchange factor 7;Rho guanine nucleotide exchange factor 7;Isoform 5 of Rho guanine nucleotide exchange factor 7;Isoform 6 of Rho guanine nucleotide exchange factor 7;Isoform 2 of	16	26	26	23	49.2	79.831	0	127	8692900000	579830000	455490000	502360000	513730000	427910000	216280000	313280000	583750000	225660000	1371400000	1024900000	343580000	931660000	252530000	950550000	633050000	621300000	839650000	587300000	615890000	565700000	301480000	387340000	385450000	705610000	767510000	718490000	756830000	655430000	770710000	199
345	B1AUU8;P42566;P42566-2;S4R3U1	B1AUU8;P42566;P42566-2	Epidermal growth factor receptor substrate 15	EPS15	Epidermal growth factor receptor substrate 15;Epidermal growth factor receptor substrate 15;Isoform 2 of Epidermal growth factor receptor substrate 15	4	14	14	14	33.3	83.653	0	53.933	1333200000	83967000	86538000	54028000	71611000	37276000	24158000	64379000	121430000	37261000	220730000	182040000	47217000	126720000	45172000	130670000	85609000	98842000	78415000	75007000	65531000	75647000	73529000	97874000	90750000	106670000	121280000	96764000	126420000	87163000	95263000	85
346	G3V4W0;B4DY08;B2R5W2;P07910-2;G3V4C1;P07910-4;P07910;G3V2D6;G3V576;G3V2Q1;P07910-3;G3V555;G3V5V7;G3V575;G3V5X6;G3V3K6;G3V251;B4DSU6;G3V2H6;G3V4M8	G3V4W0;B4DY08;B2R5W2;P07910-2;G3V4C1;P07910-4;P07910;G3V2D6;G3V576;G3V2Q1;P07910-3;G3V555;G3V5V7;G3V575	Heterogeneous nuclear ribonucleoproteins C1/C2	HNRNPC	Heterogeneous nuclear ribonucleoproteins C1/C2 (Fragment);Heterogeneous nuclear ribonucleoproteins C1/C2;Heterogeneous nuclear ribonucleoproteins C1/C2;Isoform C1 of Heterogeneous nuclear ribonucleoproteins C1/C2;Heterogeneous nuclear ribonucleoproteins C1	20	6	6	6	37	28.916	0	19.627	1238000000	97651000	97762000	51252000	86988000	75983000	32685000	100570000	83260000	33700000	146260000	63551000	51247000	122520000	42679000	151860000	102530000	107140000	118600000	87148000	111630000	120630000	80634000	97856000	82778000	76290000	62715000	83593000	77394000	76579000	107090000	57
347	C9JQX9;B3KSB0;P52298-3;P52298-2;P52298	C9JQX9;B3KSB0;P52298-3;P52298-2;P52298	Nuclear cap-binding protein subunit 2	NCBP2	Nuclear cap-binding protein subunit 2 (Fragment);Nuclear cap-binding protein subunit 2;Isoform 3 of Nuclear cap-binding protein subunit 2;Isoform 2 of Nuclear cap-binding protein subunit 2;Nuclear cap-binding protein subunit 2	5	2	2	2	26.5	9.5055	0	6.8631	171550000	7218700	6011900	10124000	4659600	3446100	3188500	3501000	3349000	6058500	47999000	25578000	5387300	20807000	2665300	21555000	0	0	16728000	0	0	0	0	0	0	27881000	18118000	0	15454000	0	17400000	16
348	H0YMJ0;B3KTM8;Q9UBU8-2;Q9UBU8;H0YNE0;H0YLJ3;H0YMT8;H0YM21;Q9UBU8-3;H0YLV1;H0YNX3;H0YNI8	H0YMJ0;B3KTM8;Q9UBU8-2;Q9UBU8;H0YNE0;H0YLJ3;H0YMT8;H0YM21;Q9UBU8-3	Mortality factor 4-like protein 1	MORF4L1	Mortality factor 4-like protein 1 (Fragment);cDNA FLJ38504 fis, clone HCHON2000156, highly similar to Mortality factor 4-like protein 1;Isoform 2 of Mortality factor 4-like protein 1;Mortality factor 4-like protein 1;Mortality factor 4-like protein 1 (Frag	12	7	7	7	38.4	28.207	0	14.395	352460000	28469000	26661000	13703000	25321000	18190000	10815000	5274300	26801000	8379000	53847000	22551000	24480000	41485000	9906800	36578000	33412000	31769000	25796000	24936000	0	36715000	0	20296000	0	28479000	0	35587000	32387000	30068000	27235000	20
349	B3KXD6;B5MCF9;O00541-2;O00541;H7C267	B3KXD6;B5MCF9;O00541-2;O00541	Pescadillo homolog	PES1	Pescadillo homolog 1, containing BRCT domain (Zebrafish), isoform CRA_b;Pescadillo homolog;Isoform 2 of Pescadillo homolog;Pescadillo homolog	5	4	4	4	16	51.464	0	17.039	272020000	19056000	12118000	2685300	13970000	8538800	5039100	17198000	26012000	2631700	45530000	33478000	5990600	42205000	7402700	30167000	20558000	0	0	0	0	0	19793000	21828000	0	25394000	28884000	0	24135000	0	26542000	9
350	B4DDF4;B4DUT8;Q99439;Q99439-2;A0A087X271;K7ES69;H3BVI6;A0A087X1X5;H3BQH0;U3KPS3;A0A087WV51	B4DDF4;B4DUT8;Q99439;Q99439-2;A0A087X271;K7ES69	Calponin;Calponin-2	CNN2	Calponin;Calponin;Calponin-2;Isoform 2 of Calponin-2;Calponin (Fragment);Calponin-2	11	19	19	18	59.4	32.616	0	196.41	4521700000	178600000	114560000	91357000	167400000	112190000	83345000	449400000	682010000	382520000	577390000	435590000	143160000	467470000	139310000	497390000	200970000	170330000	182740000	218290000	216780000	239170000	434530000	486150000	545420000	292500000	319390000	293730000	374800000	329360000	380070000	182
351	B4DDG0;B4E171;P41732	B4DDG0;B4E171;P41732	Tetraspanin;Tetraspanin-7	TSPAN7	Tetraspanin;Tetraspanin;Tetraspanin-7	3	2	2	2	6.4	29.351	0	18.661	258390000	15943000	8052300	8450500	20307000	11320000	7574500	15216000	21789000	2716500	39354000	29371000	8413400	31052000	8644500	30189000	0	0	0	0	0	0	0	0	0	0	0	0	0	0	24002000	4
352	B4DE60;Q9BRK0;Q9BRK0-2	B4DE60;Q9BRK0;Q9BRK0-2	Receptor expression-enhancing protein;Receptor expression-enhancing protein 2	REEP2	Receptor expression-enhancing protein;Receptor expression-enhancing protein 2;Isoform 2 of Receptor expression-enhancing protein 2	3	1	1	1	11.2	23.796	0	7.2254	38672000	3590400	4255200	0	2710200	2408700	0	0	0	0	0	7246600	3249500	9050000	0	6161200	0	0	0	0	0	0	0	0	0	0	0	0	0	0	4898500	11
353	D6RDA2;B4DFG0;P35659-2;P35659;D6R9L5;H0Y8X0	D6RDA2;B4DFG0;P35659-2;P35659;D6R9L5	Protein DEK	DEK	Protein DEK (Fragment);cDNA FLJ53031, highly similar to Protein DEK;Isoform 2 of Protein DEK;Protein DEK;Protein DEK (Fragment)	6	3	3	3	29.5	14.156	0	6.8535	395860000	12849000	19278000	24297000	28491000	25154000	12382000	10662000	32747000	7830800	68848000	45603000	12943000	52460000	5456300	36863000	0	24456000	40503000	33511000	33557000	36363000	0	25947000	14820000	30594000	33054000	22434000	45792000	0	38480000	14
354	B4DGJ5;Q8N7H5-3;Q8N7H5;Q8N7H5-2	B4DGJ5;Q8N7H5-3;Q8N7H5	RNA polymerase II-associated factor 1 homolog	PAF1	RNA polymerase II-associated factor 1 homolog;Isoform 3 of RNA polymerase II-associated factor 1 homolog;RNA polymerase II-associated factor 1 homolog	4	3	3	3	16	32.92	0.00042571	5.5658	62097000	1526100	1893100	1586500	1281800	1866100	775970	7571000	12004000	4545500	3944000	8221400	903590	5897600	4597500	5482900	0	0	0	0	0	0	7389300	8599800	0	0	6490100	0	6972000	8187900	0	7
355	J3QKT5;J3KTC1;B4DHE8;Q96DH6-2;Q96DH6	J3QKT5;J3KTC1;B4DHE8;Q96DH6-2;Q96DH6	RNA-binding protein Musashi homolog 2	MSI2	RNA-binding protein Musashi homolog 2;RNA-binding protein Musashi homolog 2 (Fragment);cDNA FLJ56904, highly similar to RNA-binding protein Musashi homolog 2;Isoform 2 of RNA-binding protein Musashi homolog 2;RNA-binding protein Musashi homolog 2	5	3	3	3	27.3	11.073	0	6.3946	309140000	25131000	15293000	22666000	47650000	19503000	17283000	7681100	0	4358000	39606000	27972000	24131000	27972000	13125000	16771000	27831000	27250000	34619000	51698000	34061000	44377000	16218000	0	0	21290000	22418000	37868000	20813000	0	0	20
356	B4DHR0;Q9H5N1-2;Q9H5N1	B4DHR0;Q9H5N1-2;Q9H5N1	Rab GTPase-binding effector protein 2	RABEP2	cDNA FLJ57369, highly similar to Rab GTPase-binding effector protein 2;Isoform 2 of Rab GTPase-binding effector protein 2;Rab GTPase-binding effector protein 2	3	1	1	1	2.8	56.112	0	72.491	120000000	6216700	3459300	6316900	4915900	2498300	0	7440800	12019000	7161900	23422000	0	7650600	18999000	5927300	13971000	0	0	0	0	0	0	0	0	0	0	0	0	0	0	11108000	11
357	H0YAI6;D6RA22;D6RIX6;D6R9M1;D6RB94;B4DK73;B4DHS8;D6RE66;Q9HAD4	H0YAI6;D6RA22;D6RIX6;D6R9M1;D6RB94;B4DK73;B4DHS8;D6RE66;Q9HAD4	WD repeat-containing protein 41	WDR41	WD repeat-containing protein 41 (Fragment);WD repeat-containing protein 41;WD repeat-containing protein 41;WD repeat-containing protein 41 (Fragment);WD repeat-containing protein 41;WD repeat-containing protein 41;WD repeat-containing protein 41;WD repeat-	9	1	1	1	25	6.8046	0.0037212	2.8108	173330000	0	0	0	0	7601100	4828100	25469000	25304000	6133600	34820000	25811000	0	18268000	6365800	18733000	0	0	0	0	0	0	0	0	0	0	0	0	0	0	14894000	7
358	B4DIH5;P61201;P61201-2;H0YM03;H0YKU5;H0YMC2	B4DIH5;P61201;P61201-2	COP9 signalosome complex subunit 2	COPS2	cDNA FLJ52928, highly similar to COP9 signalosome complex subunit 2;COP9 signalosome complex subunit 2;Isoform 2 of COP9 signalosome complex subunit 2	6	11	11	11	38	44.228	0	24.736	828060000	40088000	42174000	5618200	9658000	3557100	16515000	47903000	44281000	28983000	158250000	199780000	51036000	61652000	46992000	71573000	31887000	49235000	36193000	31737000	17839000	33025000	61034000	52639000	27696000	109150000	115720000	49513000	66624000	66641000	81067000	38
359	B4DJ81;P28331-3;P28331-4;P28331-5;P28331;P28331-2	B4DJ81;P28331-3;P28331-4;P28331-5;P28331;P28331-2	NADH-ubiquinone oxidoreductase 75 kDa subunit, mitochondrial	NDUFS1	NADH-ubiquinone oxidoreductase 75 kDa subunit, mitochondrial;Isoform 3 of NADH-ubiquinone oxidoreductase 75 kDa subunit, mitochondrial;Isoform 4 of NADH-ubiquinone oxidoreductase 75 kDa subunit, mitochondrial;Isoform 5 of NADH-ubiquinone oxidoreductase 75	6	2	2	2	5.1	66.921	0.00040667	4.9166	79752000	8478900	4752200	2792200	0	3737200	0	0	0	0	20705000	14945000	6656300	5994700	3854000	7835500	9956800	0	0	0	0	0	0	0	0	0	0	0	0	0	0	2
360	B4DKY1;P49589-2;P49589;P49589-3;E9PRS8;C9JLN0;E9PLP0	B4DKY1;P49589-2;P49589;P49589-3	Cysteine--tRNA ligase, cytoplasmic	CARS	Cysteine--tRNA ligase, cytoplasmic;Isoform 2 of Cysteine--tRNA ligase, cytoplasmic;Cysteine--tRNA ligase, cytoplasmic;Isoform 3 of Cysteine--tRNA ligase, cytoplasmic	7	6	6	6	8.8	84.277	0	13.088	639710000	35684000	6750400	9388100	25532000	14339000	7534600	56247000	43232000	42143000	118210000	57833000	18865000	85569000	29855000	88526000	42538000	0	36003000	35665000	36278000	45300000	47798000	39069000	48506000	50796000	46377000	42271000	48276000	57851000	54105000	16
361	B4DM58;P00374;P00374-2;C9JJ68;Q86XF0	B4DM58;P00374;P00374-2	Dihydrofolate reductase	DHFR	Dihydrofolate reductase;Dihydrofolate reductase;Isoform 2 of Dihydrofolate reductase	5	3	3	3	30.2	14.5	0	6.3868	298170000	11623000	13181000	3047300	13238000	4471100	4858300	21289000	20717000	18630000	61009000	22337000	5133000	38491000	11878000	48269000	17495000	14690000	0	19734000	0	15623000	16625000	21592000	25860000	31073000	23425000	0	21852000	29975000	31749000	12
362	B4DQU5;H3BMH2;H3BSC1;P62491-2;Q15907-2;P62491;Q15907	B4DQU5;H3BMH2;H3BSC1;P62491-2;Q15907-2;P62491;Q15907	Ras-related protein Rab-11A;Ras-related protein Rab-11B	RAB11A;RAB11B	cDNA FLJ57160, highly similar to Ras-related protein Rab-11A;Ras-related protein Rab-11A (Fragment);Ras-related protein Rab-11A;Isoform 2 of Ras-related protein Rab-11A;Isoform 2 of Ras-related protein Rab-11B;Ras-related protein Rab-11A;Ras-related protei	7	3	3	3	15.8	16.514	0	11.728	254450000	25285000	12098000	7952700	9328900	15685000	4869500	17361000	8680600	5465200	53296000	27221000	9761700	20248000	26208000	10986000	29124000	24022000	0	0	24424000	0	0	0	0	29920000	27314000	0	0	40406000	0	21
363	B4DR80;Q9Y6E0-2;Q9Y6E0;H0Y630;Q5JV98;Q5JV99	B4DR80;Q9Y6E0-2;Q9Y6E0;H0Y630	Serine/threonine-protein kinase 24;Serine/threonine-protein kinase 24 36 kDa subunit;Serine/threonine-protein kinase 24 12 kDa subunit	STK24	Serine/threonine-protein kinase 24;Isoform A of Serine/threonine-protein kinase 24;Serine/threonine-protein kinase 24;Serine/threonine-protein kinase 24 (Fragment)	6	9	4	4	27.9	45.835	0	13.163	232530000	6147900	0	0	4123400	2401000	1974600	35079000	41544000	21420000	50203000	15729000	5385800	22967000	6799300	18755000	0	0	0	0	0	0	0	0	35221000	26255000	0	0	0	0	0	10
364	B4E349;F5H6D8;B4DTN4;Q86U44	B4E349;F5H6D8;B4DTN4;Q86U44	N6-adenosine-methyltransferase 70 kDa subunit	METTL3	N6-adenosine-methyltransferase catalytic subunit;N6-adenosine-methyltransferase catalytic subunit;N6-adenosine-methyltransferase catalytic subunit;N6-adenosine-methyltransferase catalytic subunit	4	1	1	1	7.8	16.93	0.002394	2.928	73114000	0	0	0	0	0	0	0	48000000	25114000	0	0	0	0	0	0	0	0	0	0	0	0	0	41798000	38063000	0	0	0	0	0	0	2
365	B4DTY2;G3V439;G3V3U1;O15304;O15304-2;H0YJN1	B4DTY2;G3V439;G3V3U1;O15304	Apoptosis regulatory protein Siva	SIVA1	cDNA, FLJ79449, highly similar to Apoptosis regulatory protein Siva;Apoptosis regulatory protein Siva (Fragment);Apoptosis regulatory protein Siva;Apoptosis regulatory protein Siva	6	5	5	5	32.5	16.665	0	24.06	1015100000	25600000	31431000	10409000	68010000	40006000	11172000	202330000	254340000	110010000	17731000	57509000	27331000	87631000	25077000	46562000	26467000	35587000	44572000	73062000	99044000	51496000	157410000	168250000	159350000	0	40258000	52964000	78224000	67732000	50153000	35
366	H0Y988;R4GNC0;B4DVL2;Q02083-2;Q02083	H0Y988;R4GNC0;B4DVL2;Q02083-2;Q02083	N-acylethanolamine-hydrolyzing acid amidase;N-acylethanolamine-hydrolyzing acid amidase subunit alpha;N-acylethanolamine-hydrolyzing acid amidase subunit beta	NAAA	N-acylethanolamine-hydrolyzing acid amidase (Fragment);N-acylethanolamine-hydrolyzing acid amidase (Fragment);N-acylethanolamine-hydrolyzing acid amidase;Isoform 2 of N-acylethanolamine-hydrolyzing acid amidase;N-acylethanolamine-hydrolyzing acid amidase	5	1	1	1	12.2	15.718	0.00038023	4.023	38864000	1949600	1485300	1455400	1841000	0	1863300	2801200	2855800	2510200	5528000	3694700	1738700	4083000	3591000	3466600	0	0	0	0	0	0	0	0	0	0	0	0	0	0	2756200	8
367	F8W1Z8;B4DZG7;P40616-2;P40616	F8W1Z8;B4DZG7;P40616-2;P40616	ADP-ribosylation factor-like protein 1	ARL1	ADP-ribosylation factor-like protein 1;cDNA FLJ50309, highly similar to ADP-ribosylation factor-like protein 1;Isoform 2 of ADP-ribosylation factor-like protein 1;ADP-ribosylation factor-like protein 1	4	1	1	1	36.5	5.8457	0.00073992	3.6744	28653000	1465500	1786500	0	1756000	0	992220	2604900	0	1317500	4257700	4401000	0	0	0	10072000	0	0	0	0	0	0	0	0	0	0	0	0	0	0	8007800	2
368	B4E0K5;Q16539-2;Q16539;Q16539-3;E7EX54;B5TY33;Q16539-5;Q16539-4	B4E0K5;Q16539-2;Q16539;Q16539-3	Mitogen-activated protein kinase 14	MAPK14	Mitogen-activated protein kinase;Isoform CSBP1 of Mitogen-activated protein kinase 14;Mitogen-activated protein kinase 14;Isoform Mxi2 of Mitogen-activated protein kinase 14	8	3	3	3	19.4	32.357	0	5.9038	68043000	0	0	0	0	0	0	16545000	10240000	8556000	15911000	7724600	0	0	3634200	5432600	0	0	0	0	0	0	16545000	0	0	0	0	0	0	0	0	2
369	Q8NBY1;B4E0Y9;Q9P289;Q9P289-2;Q9P289-3;C9JDH9;C9J6L2;C9JCC0;C9J232;H7C279;O00506-3;O00506-2;O00506;C9JJV0	Q8NBY1;B4E0Y9;Q9P289;Q9P289-2;Q9P289-3	Serine/threonine-protein kinase 26	STK26	Serine/threonine-protein kinase 26;Serine/threonine-protein kinase 26;Serine/threonine-protein kinase 26;Isoform 2 of Serine/threonine-protein kinase 26;Isoform 3 of Serine/threonine-protein kinase 26	14	12	12	7	41.6	43.867	0	52.326	1609800000	60703000	46612000	24811000	41888000	19875000	28191000	242630000	379290000	148560000	126230000	161440000	46824000	116140000	40012000	126550000	97271000	70961000	64273000	76965000	60487000	54709000	222080000	214460000	209550000	106900000	109750000	101410000	92328000	94981000	94187000	57
370	B4E1Q4;O14730-2;O14730	B4E1Q4;O14730-2;O14730	Serine/threonine-protein kinase RIO3	RIOK3	Serine/threonine-protein kinase RIO3;Isoform 2 of Serine/threonine-protein kinase RIO3;Serine/threonine-protein kinase RIO3	3	7	7	7	15.1	57.474	0	23.103	969390000	72574000	58843000	41122000	52562000	24641000	26339000	9965300	25780000	7739200	128160000	176470000	49438000	145070000	33731000	116960000	88879000	62232000	59744000	60465000	42972000	59717000	21237000	20742000	30397000	96162000	127050000	72351000	113110000	63769000	93952000	67
371	B4E1S2;Q6P452;P09525-2;P09525	B4E1S2;Q6P452;P09525-2;P09525	Annexin;Annexin A4	ANXA4	Annexin;Annexin;Isoform 2 of Annexin A4;Annexin A4	4	1	1	1	7.7	15.644	0.0067372	2.2771	19830000	0	0	0	0	0	0	1999100	0	0	6472000	4585200	912510	1904100	925300	3031600	0	0	0	0	0	0	0	0	0	0	0	0	0	0	2410300	0
372	B5MBZ0;Q9HC35;Q9HC35-2	B5MBZ0;Q9HC35;Q9HC35-2	Echinoderm microtubule-associated protein-like 4	EML4	Echinoderm microtubule-associated protein-like 4;Echinoderm microtubule-associated protein-like 4;Isoform 2 of Echinoderm microtubule-associated protein-like 4	3	6	6	6	8.6	110.18	0	23.917	787390000	38420000	46818000	33160000	25905000	26500000	17940000	14102000	25374000	15048000	158410000	131490000	8905300	98809000	27413000	119100000	49715000	40662000	50304000	29778000	31547000	35437000	16742000	20995000	22196000	86213000	93048000	41203000	79174000	75354000	98356000	37
373	B5MCN7;Q15788-2;Q15788-3;Q15788	B5MCN7;Q15788-2;Q15788-3;Q15788	Nuclear receptor coactivator 1	NCOA1	Nuclear receptor coactivator 1;Isoform 2 of Nuclear receptor coactivator 1;Isoform 3 of Nuclear receptor coactivator 1;Nuclear receptor coactivator 1	4	1	1	1	1.4	135.62	0.0039947	2.6424	59478000	0	5597800	0	0	0	0	0	0	8907200	30846000	0	0	0	2502000	11626000	0	0	0	0	0	0	0	0	0	0	0	0	0	0	9243100	1
374	B5MDF5;P62826;J3KQE5;F5H018;B4DV51;H0YFC6;A0A087X0W0	B5MDF5;P62826;J3KQE5;F5H018;B4DV51	GTP-binding nuclear protein Ran	RAN	GTP-binding nuclear protein Ran;GTP-binding nuclear protein Ran;GTP-binding nuclear protein Ran (Fragment);GTP-binding nuclear protein Ran (Fragment);GTP-binding nuclear protein Ran	7	12	12	12	42.5	26.224	0	201.43	3385400000	173860000	144210000	82701000	84641000	162220000	41141000	592790000	318660000	391220000	447110000	225480000	87029000	277600000	89473000	267300000	180030000	221890000	159700000	130080000	267580000	185390000	500380000	295910000	500840000	232130000	187010000	255330000	146850000	229820000	182360000	95
375	F8WES5;C9JQA7;C9K049;C9J8X5;B5MDG7;Q9P0W2-3;Q9P0W2	F8WES5;C9JQA7;C9K049;C9J8X5;B5MDG7;Q9P0W2-3;Q9P0W2	SWI/SNF-related matrix-associated actin-dependent regulator of chromatin subfamily E member 1-related	HMG20B	SWI/SNF-related matrix-associated actin-dependent regulator of chromatin subfamily E member 1-related;SWI/SNF-related matrix-associated actin-dependent regulator of chromatin subfamily E member 1-related (Fragment);SWI/SNF-related matrix-associated actin-d	7	1	1	1	13.6	12.576	0.0013817	3.0054	11389000	4539700	0	2249500	0	0	0	0	0	0	0	0	2292700	0	2306900	0	0	0	0	0	0	0	0	0	0	0	0	0	0	4755100	0	3
376	B7WPG3;C9IYN3;D6W592;Q8WVV9-3;Q8WVV9-2;Q8WVV9-5;Q8WVV9-4;Q8WVV9;C9JJZ7;H7BXH8	B7WPG3;C9IYN3;D6W592;Q8WVV9-3;Q8WVV9-2;Q8WVV9-5;Q8WVV9-4;Q8WVV9	Heterogeneous nuclear ribonucleoprotein L-like	HNRNPLL;HNRPLL	Heterogeneous nuclear ribonucleoprotein L-like;Heterogeneous nuclear ribonucleoprotein L-like, isoform CRA_a;Heterogeneous nuclear ribonucleoprotein L-like, isoform CRA_d;Isoform 3 of Heterogeneous nuclear ribonucleoprotein L-like;Isoform 2 of Heterogeneou	10	3	3	3	8.3	56.45	0	6.3962	191960000	4980700	7906000	9294600	8160500	3036000	2082800	2175800	13148000	6543900	42146000	25385000	9154200	24227000	8202600	25520000	0	0	15585000	16375000	0	0	0	13836000	0	15539000	18757000	16866000	17533000	16813000	19474000	16
377	B7Z1P2;Q9H4M3-2;R4GNH4;R4GMZ8;A0A0A0MSI6;Q9H4M3	B7Z1P2;Q9H4M3-2;R4GNH4;R4GMZ8;A0A0A0MSI6;Q9H4M3	F-box only protein 44	FBXO44	F-box only protein 44;Isoform 2 of F-box only protein 44;F-box only protein 44 (Fragment);F-box only protein 44 (Fragment);F-box only protein 44 (Fragment);F-box only protein 44	6	2	2	2	14.5	28.884	0.000407	4.931	12821000	848090	1607100	0	928920	183940	0	3195700	3465800	682120	0	0	0	0	0	1909600	0	2013600	0	0	0	0	2527000	3449000	0	0	0	0	0	0	1674500	4
378	B7Z2Y2;Q14746-2;Q14746	B7Z2Y2;Q14746-2;Q14746	Conserved oligomeric Golgi complex subunit 2	COG2	Conserved oligomeric Golgi complex subunit 2;Isoform 2 of Conserved oligomeric Golgi complex subunit 2;Conserved oligomeric Golgi complex subunit 2	3	2	2	2	5	76.078	0.00041186	5.0849	74400000	2671800	2059800	2632100	0	0	0	2318000	3092300	0	18340000	14870000	7508900	6823600	1583700	12500000	0	0	0	0	0	0	0	0	0	0	0	0	0	0	9937900	2
379	F5H7S3;H7BYY1;H0YKJ4;H0YK48;B7Z596;P09493-5;P09493-2;H0YN06	F5H7S3;H7BYY1;H0YKJ4;H0YK48;B7Z596;P09493-5;P09493-2	Tropomyosin alpha-1 chain	TPM1	Tropomyosin alpha-1 chain;Tropomyosin 1 (Alpha), isoform CRA_m;Tropomyosin 1 (Alpha), isoform CRA_b;Tropomyosin alpha-1 chain;Tropomyosin alpha-1 chain;Isoform 5 of Tropomyosin alpha-1 chain;Isoform 2 of Tropomyosin alpha-1 chain	8	11	5	5	31.8	28.524	0	15.78	503880000	81766000	40780000	41245000	26641000	4054400	6005800	20616000	34587000	21044000	123640000	46295000	17535000	23617000	4564900	11486000	82117000	44002000	73275000	21177000	0	21019000	35871000	28628000	32379000	47699000	41527000	40840000	33006000	0	0	16
380	B7Z5N5;Q15796-2;Q15796;K7EJX0;P84022-2;P84022;K7ERC7;P84022-3;O15198-2;O15198;K7ESI8;K7EL92;H3BVD1;P84022-4;H0YMP2;H0YNV1;H0YL71;D6RAY1;D6REQ3;H0YKE2;D6RDN7;H3BP09;D6RD62;H3BQ00;H0YAK7	B7Z5N5;Q15796-2;Q15796;K7EJX0;P84022-2;P84022;K7ERC7;P84022-3;O15198-2;O15198	Mothers against decapentaplegic homolog;Mothers against decapentaplegic homolog 2;Mothers against decapentaplegic homolog 3;Mothers against decapentaplegic homolog 9	SMAD2;SMAD3;SMAD9	Mothers against decapentaplegic homolog;Isoform Short of Mothers against decapentaplegic homolog 2;Mothers against decapentaplegic homolog 2;Mothers against decapentaplegic homolog 2 (Fragment);Isoform 2 of Mothers against decapentaplegic homolog 3;Mothers	25	6	6	4	13.7	48.669	0	14.353	469230000	25515000	22832000	20470000	11385000	15492000	6631900	47503000	51612000	48480000	70906000	34059000	16259000	32563000	14665000	50856000	27999000	30475000	32395000	22044000	31665000	25667000	47390000	34700000	56574000	26193000	29212000	41923000	25274000	45629000	31056000	43
381	B7Z7F3;Q9H6Z4-3;Q9H6Z4-2;Q9H6Z4;K7EN31;K7ENJ2;K7EID7;K7ENB9;K7EPW1	B7Z7F3;Q9H6Z4-3;Q9H6Z4-2;Q9H6Z4;K7EN31	Ran-binding protein 3	RANBP3	cDNA FLJ58549, highly similar to Ran-binding protein 3;Isoform 3 of Ran-binding protein 3;Isoform 2 of Ran-binding protein 3;Ran-binding protein 3;Ran-binding protein 3 (Fragment)	9	3	3	3	12.1	52.894	0	9.3012	588650000	20244000	17813000	8254400	27138000	10808000	15172000	56018000	58711000	81909000	71164000	56064000	23730000	55185000	18597000	67844000	24719000	23334000	0	32920000	0	36084000	56596000	57289000	115710000	52880000	39149000	41033000	40399000	41654000	50256000	30
382	B7ZBM3;Q8IVH2-3;Q8IVH2-2;Q8IVH2	B7ZBM3;Q8IVH2-3;Q8IVH2-2;Q8IVH2	Forkhead box protein P4	FOXP4	Forkhead box protein P4;Isoform 3 of Forkhead box protein P4;Isoform 2 of Forkhead box protein P4;Forkhead box protein P4	4	3	3	3	11.7	72.286	0	22.455	234410000	9123000	0	2481500	8580100	6137700	0	20967000	12170000	21449000	41438000	38464000	17210000	17223000	12893000	26274000	11957000	0	0	11018000	18863000	0	23087000	0	33802000	19386000	24365000	26385000	0	24652000	22874000	15
383	B7ZL14;H0Y7W6;Q96RU3-4;Q96RU3-3;Q96RU3-5;Q96RU3-2;Q96RU3	B7ZL14;H0Y7W6;Q96RU3-4;Q96RU3-3;Q96RU3-5;Q96RU3-2;Q96RU3	Formin-binding protein 1	FNBP1	FNBP1 protein;Formin-binding protein 1 (Fragment);Isoform 4 of Formin-binding protein 1;Isoform 3 of Formin-binding protein 1;Isoform 5 of Formin-binding protein 1;Isoform 2 of Formin-binding protein 1;Formin-binding protein 1	7	3	3	3	8.7	64.071	0.00041494	5.1764	178320000	7387100	0	1856800	9876800	0	6116600	10845000	15815000	16536000	29094000	17365000	6041400	22507000	7030600	27849000	0	0	0	12538000	0	15713000	11191000	11668000	22632000	0	11772000	12912000	21242000	15086000	21035000	8
384	B7ZLF3	B7ZLF3		LOC402624	Uncharacterized protein	1	2	2	2	14.8	22.424	0.00037908	3.9802	24888000	1985000	1006700	780560	2641300	911580	0	1514600	931590	2760500	3152400	2013600	773580	2292100	581010	3543100	0	0	0	3941800	0	0	1816200	0	2644400	1798400	0	0	0	0	3477700	5
385	B7ZM99;Q6UB35;A0A087WVM4;Q4VXM0;Q4VXM1;Q6UB35-2;H0Y327	B7ZM99;Q6UB35;A0A087WVM4	Monofunctional C1-tetrahydrofolate synthase, mitochondrial	MTHFD1L	MTHFD1L protein;Monofunctional C1-tetrahydrofolate synthase, mitochondrial;Monofunctional C1-tetrahydrofolate synthase, mitochondrial	7	13	11	11	17	105.89	0	24.231	664260000	53167000	57317000	31162000	40370000	26336000	29452000	6599300	11885000	8132600	139220000	44987000	31063000	92598000	20933000	71039000	62498000	48217000	39336000	43904000	33977000	60773000	17909000	29069000	24338000	61603000	58266000	60826000	62867000	60299000	60498000	34
386	B8ZZ87;Q6NZ67;H7BZ50;H7C173;Q6P582;H7C202	B8ZZ87;Q6NZ67;H7BZ50;H7C173;Q6P582	Mitotic-spindle organizing protein 2B;Mitotic-spindle organizing protein 2A	MZT2B;MZT2A	Mitotic-spindle organizing protein 2B;Mitotic-spindle organizing protein 2B;Mitotic-spindle organizing protein 2B (Fragment);Mitotic-spindle organizing protein 2B (Fragment);Mitotic-spindle organizing protein 2A	6	5	5	5	31.2	22.281	0	24.946	770510000	8157700	5402400	14218000	62853000	98233000	19973000	62202000	41531000	68440000	28125000	25304000	81429000	113820000	88126000	52702000	44681000	0	38705000	51514000	134510000	68902000	46182000	31947000	97330000	37338000	41662000	135000000	70589000	187840000	39160000	22
387	B8ZZB2;Q96PE3-2;Q96PE3-4;Q96PE3-3;Q96PE3	B8ZZB2;Q96PE3-2;Q96PE3-4;Q96PE3-3;Q96PE3	Type I inositol 3,4-bisphosphate 4-phosphatase	INPP4A	Type I inositol 3,4-bisphosphate 4-phosphatase;Isoform 2 of Type I inositol 3,4-bisphosphate 4-phosphatase;Isoform 4 of Type I inositol 3,4-bisphosphate 4-phosphatase;Isoform 3 of Type I inositol 3,4-bisphosphate 4-phosphatase;Type I inositol 3,4-bisphosph	5	2	2	2	6.2	34.15	0.0004029	4.7889	27083000	2156400	1601600	1153300	1664400	0	0	1191300	2833600	1600600	2866300	3187700	0	2653300	0	6174100	0	0	0	0	0	0	0	0	0	0	0	0	0	0	4908800	4
388	B8ZZN6;P63165;B8ZZ67;P63165-2;B8ZZJ0;B9A032	B8ZZN6;P63165;B8ZZ67;P63165-2	Small ubiquitin-related modifier 1	SUMO1	Small ubiquitin-related modifier 1;Small ubiquitin-related modifier 1;SMT3 suppressor of mif two 3 homolog 1 (Yeast), isoform CRA_b;Isoform 2 of Small ubiquitin-related modifier 1	6	3	3	3	21.9	16.645	0.00043234	5.7803	367800000	26915000	27820000	19568000	16919000	11326000	13587000	36553000	54950000	22972000	27813000	29794000	12614000	26767000	8207400	31992000	24365000	36631000	34220000	0	0	34491000	32811000	45951000	37539000	0	30112000	31382000	0	0	17561000	24
389	B8ZZQ6;P06454-2;P06454;B8ZZA1;B8ZZW7;H7C2N1	B8ZZQ6;P06454-2;P06454	Prothymosin alpha;Prothymosin alpha, N-terminally processed;Thymosin alpha-1	PTMA	Prothymosin alpha;Isoform 2 of Prothymosin alpha;Prothymosin alpha	6	6	6	6	47.7	11.758	0	219.02	18743000000	623600000	377340000	184560000	722190000	424620000	678270000	888620000	609320000	1057500000	2710500000	1791300000	1113300000	2603100000	1394000000	3565200000	752310000	542010000	404830000	880040000	803860000	1710400000	965570000	596450000	2185700000	1427800000	1188800000	1953800000	1798700000	2808100000	2386400000	125
390	F8WBN3;B9A031;C9JQZ0;B8ZZY7;F8WBV6;P84101-4;P84101;P84101-3;P84101-2	F8WBN3;B9A031;C9JQZ0;B8ZZY7;F8WBV6;P84101-4;P84101;P84101-3;P84101-2	Small EDRK-rich factor 2	SERF2	Small EDRK-rich factor 2;Small EDRK-rich factor 2;Small EDRK-rich factor 2 (Fragment);Small EDRK-rich factor 2;Small EDRK-rich factor 2;Isoform 4 of Small EDRK-rich factor 2;Small EDRK-rich factor 2;Isoform 3 of Small EDRK-rich factor 2;Isoform 2 of Small	9	1	1	1	27.5	4.5792	0.00073638	3.6148	58925000	3293700	3635700	2092100	0	3209300	2685200	0	4418200	4990800	8358900	0	5051000	7386400	4248900	9555000	0	0	0	0	0	0	0	0	0	0	0	0	0	0	7596700	7
391	B9A018;Q53GS9-3;Q53GS9;F8WC91;A0A087X1B2;Q53GS9-2;A0A087WW31;C9J0X5;C9JIU2	B9A018;Q53GS9-3;Q53GS9;F8WC91;A0A087X1B2	U4/U6.U5 tri-snRNP-associated protein 2	USP39	U4/U6.U5 tri-snRNP-associated protein 2;Isoform 3 of U4/U6.U5 tri-snRNP-associated protein 2;U4/U6.U5 tri-snRNP-associated protein 2;U4/U6.U5 tri-snRNP-associated protein 2;U4/U6.U5 tri-snRNP-associated protein 2	9	11	11	11	24.8	62.043	0	40.035	761000000	24351000	39898000	69372000	36195000	74839000	32574000	48543000	60810000	77133000	60169000	47222000	11810000	55248000	27907000	94930000	55571000	50070000	72529000	64798000	48501000	59479000	67367000	74290000	82827000	45138000	67297000	48978000	77369000	40056000	86034000	53
392	B9A041;P40925-2;P40925;P40925-3;B8ZZ51;C9JF79;C9JRL4	B9A041;P40925-2;P40925;P40925-3;B8ZZ51;C9JF79	Malate dehydrogenase, cytoplasmic;Malate dehydrogenase	MDH1	Malate dehydrogenase, cytoplasmic;Isoform 2 of Malate dehydrogenase, cytoplasmic;Malate dehydrogenase, cytoplasmic;Isoform 3 of Malate dehydrogenase, cytoplasmic;Malate dehydrogenase, cytoplasmic;Malate dehydrogenase (Fragment)	7	6	6	6	36.7	23.038	0	21.502	928810000	37598000	27222000	5038500	33169000	22464000	23825000	177610000	135030000	122440000	77412000	43641000	26787000	95100000	15991000	85484000	45503000	42429000	0	41280000	36407000	58598000	149950000	75583000	165420000	62211000	51256000	53426000	65768000	63310000	89446000	23
393	B9A063;Q6PIF6;Q6PIF6-2	B9A063;Q6PIF6;Q6PIF6-2	Unconventional myosin-VIIb	MYO7B	Unconventional myosin-VIIb;Unconventional myosin-VIIb;Isoform 2 of Unconventional myosin-VIIb	3	18	18	18	24.6	110.38	0	54.881	1676200000	114440000	76724000	55822000	122330000	108730000	30683000	25840000	29211000	7460800	312620000	233650000	75690000	203090000	68344000	211560000	117610000	124800000	111080000	127800000	165850000	107430000	55049000	40191000	0	138600000	162250000	136860000	127330000	142850000	178630000	81
394	C9J406;B9A067;Q16891-2;Q16891-4;Q16891;A0A087WYS0;H7C463;Q16891-3	C9J406;B9A067;Q16891-2;Q16891-4;Q16891;A0A087WYS0;H7C463;Q16891-3	MICOS complex subunit MIC60	IMMT	MICOS complex subunit MIC60;MICOS complex subunit MIC60;Isoform 2 of MICOS complex subunit MIC60;Isoform 4 of MICOS complex subunit MIC60;MICOS complex subunit MIC60;MICOS complex subunit MIC60;MICOS complex subunit MIC60 (Fragment);Isoform 3 of MICOS comp	8	2	2	2	3.9	73.253	0.001085	3.4421	25169000	462330	0	0	739430	571520	0	1002800	1217400	1609600	3625100	2518800	2831100	4110200	847820	5632800	0	0	0	0	0	0	0	0	0	0	0	5135900	0	0	4421700	3
395	J3KMX2;B9EGA3;Q92925-3;Q92925;J3QQL7	J3KMX2;B9EGA3;Q92925-3;Q92925;J3QQL7	SWI/SNF-related matrix-associated actin-dependent regulator of chromatin subfamily D member 2	SMARCD2	SWI/SNF-related matrix-associated actin-dependent regulator of chromatin subfamily D member 2;SMARCD2 protein;Isoform 3 of SWI/SNF-related matrix-associated actin-dependent regulator of chromatin subfamily D member 2;SWI/SNF-related matrix-associated actin	5	3	2	2	7.5	52.238	0.00040535	4.8913	107020000	0	0	11739000	14705000	4117600	2811400	16239000	12441000	3919100	10840000	6498700	2286200	10179000	2848800	8397900	0	0	0	0	0	0	16239000	0	0	0	0	0	0	0	0	4
396	CON__Q92764;C4AM86;Q92764	CON__Q92764;C4AM86;Q92764	Keratin, type I cuticular Ha5	KRT35	;Keratin, type I cuticular Ha5;Keratin, type I cuticular Ha5	3	15	10	2	32.7	47.596	0	73.085	354990000	0	0	0	0	0	0	0	0	0	7778600	347210000	0	0	0	0	0	0	0	0	0	0	0	0	0	0	259310000	0	0	0	0	9			+
397	C4AMC7;Q6VEQ5;Q9NQA3;A8K0Z3;A8MWX3	C4AMC7;Q6VEQ5;Q9NQA3	Putative WAS protein family homolog 3;WAS protein family homolog 2;WAS protein family homolog 6	WASH3P;WASH2P;WASH6P	Putative WAS protein family homolog 3;WAS protein family homolog 2;WAS protein family homolog 6	5	6	6	6	11.7	49.994	0	26.651	941410000	29991000	22088000	26994000	30410000	21601000	14136000	27956000	20932000	22830000	193700000	189880000	45060000	126630000	43040000	126160000	43717000	38199000	57036000	37218000	57188000	46172000	34131000	27834000	26634000	103210000	91015000	82651000	91383000	92333000	86925000	47
398	H0YN34;C4B7M2;Q96JI7-2;Q96JI7-3;Q96JI7	H0YN34;C4B7M2;Q96JI7-2;Q96JI7-3;Q96JI7	Spatacsin	SPG11	Spatacsin;Spatacsin;Isoform 2 of Spatacsin;Isoform 3 of Spatacsin;Spatacsin	5	1	1	1	2.6	87.25	0.001083	3.4244	50545000	5167800	2327200	2692200	3654400	2445700	822510	2853500	3505000	2206300	5488100	3719600	1375000	6406300	1754500	6127000	5522000	0	0	4691000	4611300	0	0	0	0	0	0	0	4839600	0	4793700	12
399	C9IYL4;P29083	C9IYL4;P29083	General transcription factor IIE subunit 1	GTF2E1	General transcription factor IIE subunit 1 (Fragment);General transcription factor IIE subunit 1	2	1	1	1	14	14.437	0.00040634	4.9071	7748600	0	0	0	0	0	0	0	0	0	0	7748600	0	0	0	0	0	0	0	0	0	0	0	0	0	0	5786900	0	0	0	0	1
400	C9JLH5;C9JA82;C9J2D6;C9J9N8;C9JEX8;C9IYN7;Q0PNE2-2;Q0PNE2	C9JLH5;C9JA82;C9J2D6;C9J9N8;C9JEX8;C9IYN7;Q0PNE2-2;Q0PNE2	Elongator complex protein 6	ELP6	Elongator complex protein 6 (Fragment);Elongator complex protein 6 (Fragment);Elongator complex protein 6 (Fragment);Elongator complex protein 6 (Fragment);Elongator complex protein 6 (Fragment);Elongator complex protein 6;Isoform 2 of Elongator complex pr	8	1	1	1	18.8	8.9643	0.0010567	3.2301	113910000	6125600	4997900	4707200	5488100	4446300	0	4131300	4825300	2291600	16279000	21972000	6561600	15632000	5540200	10915000	0	0	0	0	0	0	0	0	0	0	0	0	0	0	8677700	9
401	C9IYT0;O60832-2;O60832;H7C2Q9;H7C0M1	C9IYT0;O60832-2;O60832;H7C2Q9;H7C0M1	H/ACA ribonucleoprotein complex subunit 4	DKC1	H/ACA ribonucleoprotein complex subunit DKC1 (Fragment);Isoform 3 of H/ACA ribonucleoprotein complex subunit DKC1;H/ACA ribonucleoprotein complex subunit DKC1;H/ACA ribonucleoprotein complex subunit DKC1 (Fragment);H/ACA ribonucleoprotein complex subunit D	5	7	7	7	29.5	29.722	0	33.376	891060000	99773000	50743000	38656000	62854000	37716000	34148000	54651000	68390000	31983000	125830000	37437000	30726000	92631000	19455000	106060000	118300000	77928000	109110000	75769000	71684000	92491000	44194000	43964000	48929000	51603000	44279000	50164000	57692000	45890000	53517000	53
402	C9IZ80;Q7L1Q6-2;Q7L1Q6;H0Y503;C9J188;C9JWF5;C9JFN4;Q7L1Q6-4;Q7L1Q6-3	C9IZ80;Q7L1Q6-2;Q7L1Q6;H0Y503;C9J188;C9JWF5;C9JFN4;Q7L1Q6-4;Q7L1Q6-3	Basic leucine zipper and W2 domain-containing protein 1	BZW1	Basic leucine zipper and W2 domain-containing protein 1 (Fragment);Isoform 2 of Basic leucine zipper and W2 domain-containing protein 1;Basic leucine zipper and W2 domain-containing protein 1;Basic leucine zipper and W2 domain-containing protein 1 (Fragmen	9	2	2	2	9.5	33.454	0	7.0657	406020000	10182000	9104300	10928000	10573000	642400	6622000	65418000	71183000	47882000	36878000	40412000	11751000	33370000	9518200	41560000	0	0	0	0	0	0	63539000	0	0	0	0	0	0	0	0	17
403	C9J016;Q9H977	C9J016;Q9H977	WD repeat-containing protein 54	WDR54	WD repeat-containing protein 54 (Fragment);WD repeat-containing protein 54	2	1	1	1	17.3	17.52	0.00038476	4.1611	74837000	3057000	0	0	4965500	4305300	0	0	0	2719000	16212000	12553000	4970000	9290200	6538800	10226000	0	0	0	0	0	0	0	0	0	0	0	0	0	0	8130100	7
404	C9JE98;C9J0Q5;C9JFD3;Q9Y618-5;Q9Y618-4;Q9Y618;C9J7T7;Q9Y618-2;C9JQE8;H7C1J7;C9J330;H7BZU2;H7C2R5;H7C184;H7C0P3;H7C1Y3;H0YGK8	C9JE98;C9J0Q5;C9JFD3;Q9Y618-5;Q9Y618-4;Q9Y618;C9J7T7	Nuclear receptor corepressor 2	NCOR2	Nuclear receptor corepressor 2;Nuclear receptor corepressor 2;Nuclear receptor corepressor 2;Isoform 4 of Nuclear receptor corepressor 2;Isoform 3 of Nuclear receptor corepressor 2;Nuclear receptor corepressor 2;Nuclear receptor corepressor 2	17	49	49	49	29.7	268.04	0	156.69	2611600000	3362300	0	801590	1346800	1156100	624190	726680000	1140500000	674230000	25037000	15490000	16711000	2648400	1437400	1583600	0	0	0	0	0	0	685570000	938560000	1141600000	4509000	3999100	0	1084800	0	0	113
405	C9J1G2;E7ETU0;C9JX00;C9JRD2;C9JXB9;P25686-2;P25686	C9J1G2;E7ETU0;C9JX00;C9JRD2;C9JXB9;P25686-2;P25686	DnaJ homolog subfamily B member 2	DNAJB2	DnaJ homolog subfamily B member 2 (Fragment);DnaJ homolog subfamily B member 2 (Fragment);DnaJ homolog subfamily B member 2 (Fragment);DnaJ homolog subfamily B member 2 (Fragment);DnaJ homolog subfamily B member 2 (Fragment);Isoform 2 of DnaJ homolog subfa	7	2	2	2	18.9	13.794	0	8.8746	138530000	10705000	11125000	12827000	15544000	14601000	8157900	1288000	2641500	1816500	6959600	6275400	6449900	17713000	9057400	13365000	13468000	15446000	22155000	20171000	25748000	22394000	0	0	0	0	4007000	9308900	11524000	19382000	9124800	16
406	C9J1H8;F5H3U7;F8WAG2;Q8TDX7-2;Q8TDX7	C9J1H8;F5H3U7;F8WAG2;Q8TDX7-2;Q8TDX7	Serine/threonine-protein kinase Nek7	NEK7	Serine/threonine-protein kinase Nek7 (Fragment);Serine/threonine-protein kinase Nek7 (Fragment);Serine/threonine-protein kinase Nek7 (Fragment);Isoform 2 of Serine/threonine-protein kinase Nek7;Serine/threonine-protein kinase Nek7	5	1	1	1	62.5	3.561	0.0037225	2.8218	32583000	0	0	0	2934900	0	0	0	5529500	0	0	12222000	0	11897000	0	0	0	0	0	0	0	0	0	0	0	0	0	0	9125000	0	0	1
407	D6RBD7;C9J1V9;O43324-2;O43324;H0YAL7	D6RBD7;C9J1V9;O43324-2;O43324	Eukaryotic translation elongation factor 1 epsilon-1	EEF1E1;EEF1E1-BLOC1S5	Eukaryotic translation elongation factor 1 epsilon-1;EEF1E1-BLOC1S5 readthrough (NMD candidate);Isoform 2 of Eukaryotic translation elongation factor 1 epsilon-1;Eukaryotic translation elongation factor 1 epsilon-1	5	6	6	6	34.7	16.686	0	70.551	1625500000	70499000	95375000	59483000	102230000	74563000	35520000	221980000	284750000	92190000	103530000	107110000	41640000	121640000	48434000	166570000	82616000	89395000	98852000	115710000	127280000	106480000	195700000	232420000	208620000	52859000	67469000	83850000	104070000	114580000	111880000	72
408	C9J2G0;F8W733;Q9NXR7-4;Q9NXR7-3;Q9NXR7;Q9NXR7-1;A0A075B7D2	C9J2G0;F8W733;Q9NXR7-4;Q9NXR7-3;Q9NXR7;Q9NXR7-1	BRCA1-A complex subunit BRE	BRE	BRISC and BRCA1-A complex member 2 (Fragment);BRISC and BRCA1-A complex member 2 (Fragment);Isoform 4 of BRISC and BRCA1-A complex member 2;Isoform 3 of BRISC and BRCA1-A complex member 2;BRISC and BRCA1-A complex member 2;Isoform 1 of BRISC and BRCA1-A co	7	3	3	3	21.6	17.339	0	7.4742	341650000	23967000	10868000	6348700	16119000	3261000	5701800	21892000	28979000	17216000	59601000	50967000	15046000	45289000	7334900	29060000	23491000	24962000	18197000	18986000	0	21321000	21573000	20190000	26946000	22617000	39221000	22493000	28418000	22978000	19720000	19
409	C9J2V2;C9JN51;A0A087WV30;C9JH59	C9J2V2;C9JN51;A0A087WV30;C9JH59		IKBKG	NF-kappa-B essential modulator (Fragment);NF-kappa-B essential modulator (Fragment);NF-kappa-B essential modulator (Fragment);NF-kappa-B essential modulator (Fragment)	4	4	1	1	49.2	22.252	0	9.5087	651100000	49502000	17561000	14336000	0	14257000	8585100	22121000	22330000	8826200	106400000	110520000	41660000	110920000	32459000	91619000	0	0	0	0	0	0	0	0	0	0	0	0	0	0	72842000	16
410	C9JU37;C9JYY4;C9JRV0;F8WDJ5;C9J8T4;C9JYN7;C9J383;O43567	C9JU37;C9JYY4;C9JRV0;F8WDJ5;C9J8T4;C9JYN7;C9J383;O43567	E3 ubiquitin-protein ligase RNF13	RNF13	E3 ubiquitin-protein ligase RNF13 (Fragment);E3 ubiquitin-protein ligase RNF13 (Fragment);E3 ubiquitin-protein ligase RNF13 (Fragment);E3 ubiquitin-protein ligase RNF13;E3 ubiquitin-protein ligase RNF13 (Fragment);E3 ubiquitin-protein ligase RNF13 (Fragmen	8	1	1	1	15.3	8.0303	0.0037	2.7524	126980000	6027100	6591000	4124400	7034300	4254400	5237700	3015400	4655900	2278900	20660000	17950000	8305800	16300000	6463400	14080000	0	0	0	0	0	0	0	0	0	0	0	0	0	0	11194000	11
411	C9J384;Q9BQ75-2;Q9BQ75	C9J384;Q9BQ75-2;Q9BQ75	Protein CMSS1	CMSS1	Protein CMSS1 (Fragment);Isoform 2 of Protein CMSS1;Protein CMSS1	3	4	4	4	19.1	26.228	0	12.775	1474200000	77764000	72525000	43326000	59067000	40035000	47356000	115420000	184430000	61750000	329080000	106990000	24185000	89494000	23713000	199060000	108250000	90606000	98164000	103750000	115770000	136500000	149470000	143590000	108770000	57029000	84077000	63733000	90833000	48644000	65853000	25
412	C9JRH2;C9JMJ4;C9J3R0;C9JQZ4;C9JW69;P18754;P18754-2	C9JRH2;C9JMJ4;C9J3R0;C9JQZ4;C9JW69;P18754;P18754-2	Regulator of chromosome condensation	RCC1	Regulator of chromosome condensation (Fragment);Regulator of chromosome condensation (Fragment);Regulator of chromosome condensation (Fragment);Regulator of chromosome condensation (Fragment);Regulator of chromosome condensation (Fragment);Regulator of chr	7	5	5	5	35.7	24.465	0	29.597	744570000	22981000	34864000	17205000	29972000	12618000	11857000	96479000	102630000	43710000	75148000	85522000	33609000	62560000	19628000	95785000	0	0	0	0	0	0	95799000	78850000	0	51426000	60710000	59355000	45975000	0	70292000	13
413	C9J470	C9J470		NCAPH	Condensin complex subunit 2 (Fragment)	1	30	1	1	53.9	68.011	1	-2	25292000	1007000	0	0	1143800	790110	0	0	0	0	4029300	6053300	1333100	5014100	1571800	4348900	0	0	0	0	0	0	0	0	0	0	0	0	3861900	3223700	0	2	+
414	C9J494;Q9H000-2;Q9H000	C9J494;Q9H000-2;Q9H000	Probable E3 ubiquitin-protein ligase makorin-2	MKRN2	Probable E3 ubiquitin-protein ligase makorin-2;Isoform 2 of Probable E3 ubiquitin-protein ligase makorin-2;Probable E3 ubiquitin-protein ligase makorin-2	3	6	6	6	34.3	46.68	0	13.637	783660000	43034000	46539000	42131000	60606000	31692000	23281000	90162000	61866000	20068000	68140000	77597000	26629000	77214000	13408000	101290000	78336000	56129000	66988000	75703000	0	68594000	82352000	76506000	0	43360000	49813000	37655000	50354000	0	54630000	26
415	C9J4Z3;P61513;M0R0A1;Q6P4E4;E9PEL3;M0R2L6;G5E9R3	C9J4Z3;P61513;M0R0A1;Q6P4E4;E9PEL3;M0R2L6	60S ribosomal protein L37a	RPL37A	60S ribosomal protein L37a;60S ribosomal protein L37a;60S ribosomal protein L37a;60S ribosomal protein L37a;60S ribosomal protein L37a;60S ribosomal protein L37a	7	4	4	4	58.8	7.624	0	14.161	584500000	21683000	66360000	35696000	45413000	32462000	9517400	56396000	36957000	12159000	80510000	51671000	21141000	41712000	12113000	60715000	26574000	88993000	0	60098000	0	0	54642000	0	0	36499000	29505000	42583000	30102000	41668000	38047000	15
416	C9J5H8;Q9UBB6-2;Q9UBB6;Q9UBB6-3	C9J5H8;Q9UBB6-2;Q9UBB6;Q9UBB6-3	Neurochondrin	NCDN	Neurochondrin (Fragment);Isoform 2 of Neurochondrin;Neurochondrin;Isoform 3 of Neurochondrin	4	1	1	1	7	26.367	0.00038037	4.027	10540000	0	0	0	0	0	0	3922400	3761300	1474000	0	0	0	1382300	0	0	0	0	0	0	0	0	0	0	0	0	0	0	1060200	0	0	1
417	C9J6P4;Q7Z2W4-3;H7C5K1;Q7Z2W4-4;Q7Z2W4-5	C9J6P4;Q7Z2W4-3	Zinc finger CCCH-type antiviral protein 1	ZC3HAV1	Zinc finger CCCH-type antiviral protein 1;Isoform 3 of Zinc finger CCCH-type antiviral protein 1	5	41	2	2	48.3	114.08	0.00041667	5.2445	38102000	0	0	6255100	4258900	0	4559000	0	0	0	8713000	0	11939000	0	2376800	0	0	0	0	0	0	0	0	0	0	0	0	21419000	0	0	0	3
418	C9J7B1;C9K068;H7C333;O75323-2;O75323	C9J7B1;C9K068;H7C333;O75323-2;O75323	Protein NipSnap homolog 2	GBAS	Protein NipSnap homolog 2 (Fragment);Protein NipSnap homolog 2 (Fragment);Protein NipSnap homolog 2 (Fragment);Isoform 2 of Protein NipSnap homolog 2;Protein NipSnap homolog 2	5	1	1	1	13.8	7.939	0.0067568	2.3043	75699000	8395200	0	0	7954000	0	0	0	0	0	27305000	12257000	5592700	10760000	3434700	0	0	0	0	0	0	0	0	0	0	0	0	0	0	7079800	0	6
419	E9PFH4;C9J7E5;Q9Y5L0-3;Q9Y5L0;Q9Y5L0-1;Q9Y5L0-5	E9PFH4;C9J7E5;Q9Y5L0-3;Q9Y5L0;Q9Y5L0-1;Q9Y5L0-5	Transportin-3	TNPO3	Transportin-3;Transportin-3;Isoform 3 of Transportin-3;Transportin-3;Isoform 1 of Transportin-3;Isoform 4 of Transportin-3	6	4	4	4	6.5	96.669	0	9.2979	269830000	14127000	8251700	9313700	11401000	5449100	230510	16705000	23881000	5854500	71492000	43142000	13427000	18437000	5048700	23064000	13143000	14753000	18916000	12230000	12708000	0	18487000	16619000	13448000	32059000	33947000	18530000	14486000	14857000	15994000	20
420	C9J830;P13861-2;P13861	C9J830;P13861-2;P13861	cAMP-dependent protein kinase type II-alpha regulatory subunit	PRKAR2A	cAMP-dependent protein kinase type II-alpha regulatory subunit (Fragment);Isoform 2 of cAMP-dependent protein kinase type II-alpha regulatory subunit;cAMP-dependent protein kinase type II-alpha regulatory subunit	3	2	2	2	22.8	12.702	0.00037922	3.9964	245910000	19412000	12853000	16540000	19950000	12575000	7456900	16481000	21195000	12407000	36880000	23903000	7831500	14631000	4489700	19305000	26564000	15740000	32271000	19277000	24364000	22911000	16280000	16949000	17388000	16724000	16009000	0	11640000	0	14719000	9
421	C9J8T6;Q14061	C9J8T6;Q14061	Cytochrome c oxidase copper chaperone	COX17	Cytochrome c oxidase copper chaperone;Cytochrome c oxidase copper chaperone	2	1	1	1	29.6	10.853	0.00041152	5.083	123190000	0	0	0	0	0	0	0	0	0	27129000	17953000	19226000	16232000	16512000	26141000	0	0	0	0	0	0	0	0	0	15854000	15262000	24620000	14334000	40776000	19032000	4
422	C9J9K3;P08865;A0A0C4DG17;F8WD59	C9J9K3;P08865;A0A0C4DG17	40S ribosomal protein SA	RPSA	40S ribosomal protein SA (Fragment);40S ribosomal protein SA;40S ribosomal protein SA	4	18	18	18	67.3	29.404	0	226.64	36205000000	2741400000	2541900000	1793900000	3857200000	3237000000	1484100000	1972800000	1657900000	1099100000	3606800000	2705100000	1258600000	3526200000	1528000000	3195100000	3243900000	3392500000	2755200000	4896400000	5433000000	4783500000	1987300000	1340700000	1627300000	1779600000	1752300000	2466300000	2506000000	2946400000	2371800000	283
423	F8WBM2;C9JB84;Q9NWB7	F8WBM2;C9JB84;Q9NWB7	Intraflagellar transport protein 57 homolog	IFT57	Intraflagellar transport protein 57 homolog;Intraflagellar transport protein 57 homolog (Fragment);Intraflagellar transport protein 57 homolog	3	1	1	1	22.2	9.0353	0.00040225	4.7789	12655000	0	0	0	0	1549100	0	0	1960900	0	0	2825700	1630200	3771900	916990	0	0	0	0	0	0	0	0	0	0	0	0	0	0	1890100	0	4
424	C9JCU6;Q12851-2;Q12851	C9JCU6;Q12851-2;Q12851	Mitogen-activated protein kinase kinase kinase kinase 2	MAP4K2	Mitogen-activated protein kinase kinase kinase kinase 2 (Fragment);Isoform 2 of Mitogen-activated protein kinase kinase kinase kinase 2;Mitogen-activated protein kinase kinase kinase kinase 2	3	1	1	1	4.2	34.767	0.0010897	3.4654	52015000	0	0	0	0	0	0	0	0	0	17373000	12916000	4224800	13444000	4056700	0	0	0	0	0	0	0	0	0	0	0	0	0	0	8361800	0	2
425	H7C131;C9JDE9;P09110	H7C131;C9JDE9;P09110	3-ketoacyl-CoA thiolase, peroxisomal	ACAA1	3-ketoacyl-CoA thiolase, peroxisomal (Fragment);3-ketoacyl-CoA thiolase, peroxisomal;3-ketoacyl-CoA thiolase, peroxisomal	3	3	3	3	22.1	30.222	0.00037879	3.9669	90410000	4874800	6863600	3941200	7269800	5185300	0	3142500	2336200	13109000	13090000	4151700	1564100	10279000	2261500	12341000	0	0	0	0	0	0	0	0	21313000	0	0	0	0	0	9462500	3
426	C9JDR0;Q15738	C9JDR0;Q15738	Sterol-4-alpha-carboxylate 3-dehydrogenase, decarboxylating	NSDHL	Sterol-4-alpha-carboxylate 3-dehydrogenase, decarboxylating (Fragment);Sterol-4-alpha-carboxylate 3-dehydrogenase, decarboxylating	2	2	2	2	9.4	28.146	0.0007318	3.5361	103790000	11493000	0	0	0	0	0	17533000	12149000	473320	54901000	3085700	1050300	0	1456200	1644300	0	0	0	0	0	0	0	0	0	29768000	0	0	0	0	0	4
427	C9JTS3;C9JG97;C9JEH3;Q13685	C9JTS3;C9JG97;C9JEH3;Q13685	Angio-associated migratory cell protein	AAMP	Angio-associated migratory cell protein (Fragment);Angio-associated migratory cell protein;Angio-associated migratory cell protein;Angio-associated migratory cell protein	4	3	3	3	23	21.992	0	9.8283	402610000	29773000	42328000	25978000	29210000	17222000	14173000	4300700	11019000	2094900	62202000	33165000	22079000	49448000	21736000	37879000	38135000	57505000	28918000	32941000	33887000	32710000	0	22179000	0	37051000	29918000	41755000	34423000	32100000	34044000	10
428	C9JFM5;Q12846;H3BMK2;A0A087WWW0;Q12846-2	C9JFM5;Q12846;H3BMK2;A0A087WWW0;Q12846-2	Syntaxin-4	STX4	Syntaxin-4 (Fragment);Syntaxin-4;Syntaxin-4;Syntaxin-4 (Fragment);Isoform 2 of Syntaxin-4	5	2	2	2	17.1	19.782	0.010016	2.035	52868000	7272000	6733800	0	2582300	0	0	2940900	0	0	15107000	7348400	6267200	2401800	2214300	0	0	0	0	0	0	0	0	0	0	0	0	11244000	0	0	0	2
429	C9JFR7;P99999;CON__P62894	C9JFR7;P99999;CON__P62894	Cytochrome c	CYCS	Cytochrome c (Fragment);Cytochrome c;	3	2	2	2	28.7	11.333	0.0085769	2.1655	95765000	5822000	2210700	1566500	0	6855500	3700000	14371000	0	7280000	11395000	8020500	7224200	9999900	7852500	9467300	0	0	0	0	0	0	14371000	0	0	0	0	0	0	0	0	4			+
430	C9JFV4;Q8IZL8;I3L1P4;I3L4M7;I3L445;E7EV54	C9JFV4;Q8IZL8;I3L1P4;I3L4M7;I3L445	Proline-, glutamic acid- and leucine-rich protein 1	PELP1	Proline-, glutamic acid- and leucine-rich protein 1;Proline-, glutamic acid- and leucine-rich protein 1;Proline-, glutamic acid- and leucine-rich protein 1 (Fragment);Proline-, glutamic acid- and leucine-rich protein 1 (Fragment);Proline-, glutamic acid- a	6	4	4	4	3.7	124.94	0	5.9342	116590000	8080500	8278300	5149800	7376300	7269500	9346300	8761300	2860900	1777800	6352700	14207000	4503000	15588000	3723200	13315000	0	0	0	0	0	0	0	0	0	0	0	0	11956000	0	0	3
431	H7C393;C9JIF9;P13798;F8WEH5;C9JLK2;H7C1U0	H7C393;C9JIF9;P13798;F8WEH5;C9JLK2;H7C1U0	Acylamino-acid-releasing enzyme	APEH	Acylamino-acid-releasing enzyme (Fragment);Acylamino-acid-releasing enzyme;Acylamino-acid-releasing enzyme;Acylamino-acid-releasing enzyme;Acylamino-acid-releasing enzyme (Fragment);Acylamino-acid-releasing enzyme (Fragment)	6	2	2	2	9.9	31.904	0	6.433	245160000	17056000	5641100	4204500	11406000	9918700	4735300	23544000	20042000	19465000	40990000	31674000	13550000	27660000	5400800	9870200	0	0	0	0	0	0	0	0	0	0	0	0	21215000	0	0	10
432	F2Z2K8;C9JIK8;C9JQ72;Q9Y4P1-6;Q9Y4P1;Q9Y4P1-2	F2Z2K8;C9JIK8;C9JQ72;Q9Y4P1-6;Q9Y4P1;Q9Y4P1-2	Cysteine protease ATG4B	ATG4B	Cysteine protease ATG4B;Cysteine protease (Fragment);Cysteine protease (Fragment);Isoform 6 of Cysteine protease ATG4B;Cysteine protease ATG4B;Isoform 2 of Cysteine protease ATG4B	6	1	1	1	13.6	10.208	0	6.2889	44253000	2770400	1938500	941120	1501200	748180	1900200	2968800	0	1988100	7526700	5740600	2528600	5197400	3165500	5338000	0	0	0	0	0	0	0	0	0	0	0	0	0	0	4244000	13
433	Q5BJH1;C9JIZ6;P07602;P07602-2;P07602-3	Q5BJH1;C9JIZ6;P07602;P07602-2;P07602-3	Prosaposin;Saposin-A;Saposin-B-Val;Saposin-B;Saposin-C;Saposin-D	PSAP	PSAP protein;Prosaposin;Prosaposin;Isoform Sap-mu-6 of Prosaposin;Isoform Sap-mu-9 of Prosaposin	5	3	3	3	13.8	26.308	0.00041841	5.3177	132350000	5112500	5002600	0	0	1872300	1513900	3862800	0	11044000	31784000	9600700	15970000	16691000	11188000	18710000	0	0	0	0	0	0	0	0	0	0	0	0	0	0	14876000	2
434	C9JJ19;P82930	C9JJ19;P82930	28S ribosomal protein S34, mitochondrial	MRPS34	28S ribosomal protein S34, mitochondrial;28S ribosomal protein S34, mitochondrial	2	3	3	3	22.7	26.332	0	11.954	225690000	39821000	24708000	11739000	22733000	20924000	10092000	0	0	0	21525000	22644000	2899800	16283000	2997200	29322000	39437000	29786000	0	24060000	26980000	26543000	0	0	0	18489000	21712000	0	25084000	0	20136000	8
435	C9JJN9;Q8N3P4-2;Q8N3P4-3;Q8N3P4	C9JJN9;Q8N3P4-2;Q8N3P4-3;Q8N3P4	Vacuolar protein sorting-associated protein 8 homolog	VPS8	Vacuolar protein sorting-associated protein 8 homolog;Isoform 2 of Vacuolar protein sorting-associated protein 8 homolog;Isoform 3 of Vacuolar protein sorting-associated protein 8 homolog;Vacuolar protein sorting-associated protein 8 homolog	4	7	7	7	5.2	161.8	0	13.674	258750000	21189000	17462000	986530	16197000	12203000	5997400	5974100	11934000	3531700	46732000	26712000	15057000	42459000	10256000	22061000	14651000	22080000	0	19505000	20370000	0	14494000	0	0	22122000	34925000	19767000	26754000	19841000	22982000	12
436	C9JJT5;C9JU26;G3V325;P56134-4;P56134-3;P56134-2;P56134	C9JJT5;C9JU26;G3V325;P56134-4;P56134-3;P56134-2;P56134	ATP synthase subunit f, mitochondrial	ATP5J2-PTCD1;ATP5J2	ATP5MF-PTCD1 readthrough;ATP synthase membrane subunit f;ATP5MF-PTCD1 readthrough;Isoform 4 of ATP synthase subunit f, mitochondrial;Isoform 3 of ATP synthase subunit f, mitochondrial;Isoform 2 of ATP synthase subunit f, mitochondrial;ATP synthase subunit	7	1	1	1	20.4	5.9149	0.00037202	3.744	25090000	4744000	4338000	1537500	1501000	2207200	0	0	0	0	5374100	2958200	2430200	0	0	0	0	0	0	0	0	0	0	0	0	0	0	4359900	0	0	0	5
437	C9JL85;P58546	C9JL85;P58546	Myotrophin	MTPN	Myotrophin;Myotrophin	2	3	3	3	76.9	5.7044	0	13.526	124750000	4385300	1665800	0	0	0	0	17799000	0	25151000	21573000	3140700	21612000	11444000	3796900	14185000	0	0	0	0	0	0	20318000	0	24764000	16461000	0	37163000	14178000	0	15662000	11
438	C9JLU1;P52434-2;P52434;P52434-4	C9JLU1;P52434-2;P52434;P52434-4	DNA-directed RNA polymerases I, II, and III subunit RPABC3	POLR2H	DNA-directed RNA polymerases I, II, and III subunit RPABC3 (Fragment);Isoform 2 of DNA-directed RNA polymerases I, II, and III subunit RPABC3;DNA-directed RNA polymerases I, II, and III subunit RPABC3;Isoform 4 of DNA-directed RNA polymerases I, II, and II	4	1	1	1	12.8	16.925	0.0010933	3.4877	49916000	0	0	0	0	0	0	0	0	0	14549000	10818000	11096000	13453000	0	0	0	0	0	0	0	0	0	0	0	0	0	0	10319000	0	0	0
439	I3L2L5;I3L4Q0;C9JLW8	I3L2L5;I3L4Q0;C9JLW8	Protein FAM195B	FAM195B	Mapk-regulated corepressor-interacting protein 1;HCG1818442, isoform CRA_a;Mapk-regulated corepressor-interacting protein 1	3	1	1	1	12	10.463	0.0039565	2.5345	24991000	1388700	799220	0	2600300	0	0	887220	0	0	4623000	3294100	3607800	3088600	2339800	2362500	0	0	0	0	0	0	0	0	0	0	0	0	0	0	1878300	4
440	C9JP16;O75718	C9JP16;O75718	Cartilage-associated protein	CRTAP	Cartilage-associated protein;Cartilage-associated protein	2	3	3	3	9.5	41.432	0.0010504	3.153	101240000	0	4884100	0	0	6635800	367000	32896000	28715000	6987600	8793100	4949500	0	4853300	556190	1604300	0	0	0	0	0	0	21480000	17615000	0	11511000	0	0	0	0	0	4
441	E9PEC3;E7EUY3;E7ETT1;E9PDR0;C9JQS9;E7EX59;P05166;P05166-2;E7ENC1;F8WBI9;E7ETT4;C9JVW9;H7C5C9	E9PEC3;E7EUY3;E7ETT1;E9PDR0;C9JQS9;E7EX59;P05166;P05166-2;E7ENC1;F8WBI9;E7ETT4	Propionyl-CoA carboxylase beta chain, mitochondrial	PCCB	Propionyl-CoA carboxylase beta chain, mitochondrial;Propionyl-CoA carboxylase beta chain, mitochondrial;Propionyl-CoA carboxylase beta chain, mitochondrial;Propionyl-CoA carboxylase beta chain, mitochondrial;Propionyl-CoA carboxylase beta chain, mitochondr	13	3	3	3	9.7	45.421	0	6.8191	64450000	8916400	8702900	4737800	4828100	4652800	0	0	0	0	11682000	4468000	4592900	6450000	3653900	1765600	0	0	0	0	0	0	0	0	0	0	3336800	0	0	0	0	4
442	C9JSC3;Q9NZQ3-5;Q9NZQ3-4;Q9NZQ3-3;Q9NZQ3-2;Q9NZQ3;C9JC20;C9JMQ4;H7C2K2	C9JSC3;Q9NZQ3-5;Q9NZQ3-4;Q9NZQ3-3;Q9NZQ3-2;Q9NZQ3	NCK-interacting protein with SH3 domain	NCKIPSD	NCK-interacting protein with SH3 domain (Fragment);Isoform 5 of NCK-interacting protein with SH3 domain;Isoform 4 of NCK-interacting protein with SH3 domain;Isoform 3 of NCK-interacting protein with SH3 domain;Isoform 2 of NCK-interacting protein with SH3	9	3	3	3	18.5	41.811	0.00042644	5.5922	367140000	158220000	1832800	2522800	3195100	0	1649400	100240000	7783200	4603700	27584000	25866000	5815900	11403000	3378000	13052000	32386000	0	0	23326000	0	0	30072000	29410000	32350000	44771000	41968000	38293000	34661000	30579000	36707000	15
443	C9JU48;Q6NXT1;H7BZV9;H7C3L3;D3YTC9	C9JU48;Q6NXT1;H7BZV9;H7C3L3;D3YTC9	Ankyrin repeat domain-containing protein 54	ANKRD54	Ankyrin repeat domain-containing protein 54 (Fragment);Ankyrin repeat domain-containing protein 54;Ankyrin repeat domain-containing protein 54 (Fragment);Ankyrin repeat domain-containing protein 54 (Fragment);Ankyrin repeat domain-containing protein 54	5	2	2	2	11.6	22.608	0.0085714	2.1589	43010000	1717700	828770	2036300	4072200	1244900	2026400	2223900	0	4858400	8324300	3946200	1438800	4051400	885370	5354900	0	0	0	0	0	5189500	0	0	0	0	0	0	0	0	0	0
444	C9JUJ0;Q9UFW8	C9JUJ0;Q9UFW8	CGG triplet repeat-binding protein 1	CGGBP1	CGG triplet repeat-binding protein 1 (Fragment);CGG triplet repeat-binding protein 1	2	2	2	2	17.9	11.939	0.00039401	4.4822	235870000	16352000	4043300	3115900	21918000	15471000	3166300	21616000	0	6962000	37438000	22964000	11731000	28382000	14683000	28028000	0	0	0	25236000	0	0	20070000	0	0	19966000	19145000	21656000	0	31049000	0	11
445	C9JWN8;E7EQQ5;Q9C035-6;Q9C035-5;Q9C035-4;Q9C035-3;Q9C035-2;Q9C035	C9JWN8;E7EQQ5;Q9C035-6;Q9C035-5;Q9C035-4;Q9C035-3;Q9C035-2;Q9C035	Tripartite motif-containing protein 5	TRIM5	Tripartite motif-containing protein 5 (Fragment);Tripartite motif-containing protein 5 (Fragment);Isoform Iota of Tripartite motif-containing protein 5;Isoform Epsilon of Tripartite motif-containing protein 5;Isoform Delta of Tripartite motif-containing pr	8	1	1	1	19.4	7.9592	0.0034014	2.8927	183810000	13995000	8705000	9257400	8496800	6273400	4760500	2731000	7701700	4245900	40343000	21097000	7645200	20301000	6271100	21990000	14839000	0	0	0	0	0	0	0	0	28282000	14565000	0	13782000	0	15651000	4
446	C9JY79;Q9H254;M0QZQ3;Q9H254-4;Q9H254-2;Q9H254-3;Q9H254-5	C9JY79;Q9H254;M0QZQ3;Q9H254-4;Q9H254-2	Spectrin beta chain, non-erythrocytic 4	SPTBN4	Spectrin beta chain;Spectrin beta chain, non-erythrocytic 4;Spectrin beta chain;Isoform 4 of Spectrin beta chain, non-erythrocytic 4;Isoform 2 of Spectrin beta chain, non-erythrocytic 4	7	7	3	3	3.7	289.06	0.00039002	4.3264	1531500000	63022000	175140000	103700000	21028000	97086000	150330000	46522000	259800000	425850000	22982000	0	13140000	5831200	147020000	0	43695000	136300000	111620000	29422000	83759000	216690000	27746000	117270000	394330000	0	0	0	0	0	0	23
447	C9JYI4;P52294;C9J352;C9JWD9;F2Z3G4;C9J4U1;O15131	C9JYI4;P52294;C9J352;C9JWD9;F2Z3G4;C9J4U1	Importin subunit alpha-5;Importin subunit alpha-5, N-terminally processed	KPNA1	Importin subunit alpha-5 (Fragment);Importin subunit alpha-5;Importin subunit alpha-5 (Fragment);Importin subunit alpha-5 (Fragment);Importin subunit alpha-5;Importin subunit alpha-5 (Fragment)	7	5	5	4	15.5	36.83	0	21.689	659620000	42429000	28972000	36605000	49366000	43941000	22408000	57946000	74973000	67681000	21562000	35763000	27163000	103330000	2642400	44840000	59011000	0	57101000	51750000	52314000	64083000	52169000	61544000	64076000	0	73308000	50130000	69027000	0	68682000	18
448	C9JYJ8;Q9BWE0;Q9BWE0-4;C9JZE3;E7EVL6	C9JYJ8;Q9BWE0;Q9BWE0-4;C9JZE3	Replication initiator 1	REPIN1	Replication initiator 1 (Fragment);Replication initiator 1;Isoform 2 of Replication initiator 1;Replication initiator 1 (Fragment)	5	9	9	9	19.1	44.054	0	22.765	592170000	33090000	24918000	28046000	34559000	34923000	19922000	61949000	40241000	51218000	58442000	55662000	18749000	58403000	21184000	50867000	39648000	32333000	40136000	36133000	37937000	52588000	41861000	34915000	65135000	45550000	56487000	38162000	59557000	38977000	65136000	62
449	H7C5D9;C9JYK0;O75427	H7C5D9;C9JYK0;O75427	Leucine-rich repeat and calponin homology domain-containing protein 4	LRCH4	Leucine-rich repeat and calponin homology domain-containing protein 4 (Fragment);Leucine-rich repeat and calponin homology domain-containing protein 4;Leucine-rich repeat and calponin homology domain-containing protein 4	3	1	1	1	10.7	19.035	0.0010661	3.3038	64015000	4297300	3601000	0	3082900	0	0	4424900	6920500	9708800	0	9374500	3274600	8234000	3288900	7807600	0	0	0	0	0	0	0	0	0	0	0	0	0	0	6207500	3
450	C9JYM0;O75817	C9JYM0;O75817	Ribonuclease P protein subunit p20	POP7	Ribonuclease P protein subunit p20 (Fragment);Ribonuclease P protein subunit p20	2	3	3	3	19	15.324	0	8.0641	286360000	20962000	8871900	5060700	14821000	12713000	8293600	12621000	14633000	8796500	51063000	33010000	9022100	40661000	5681200	40151000	24529000	0	0	0	0	31687000	16799000	0	0	23108000	0	19900000	24788000	0	24647000	5
451	F2Z3N7;C9JZ87;Q9NUM4	F2Z3N7;C9JZ87;Q9NUM4	Transmembrane protein 106B	TMEM106B	Transmembrane protein 106B;Transmembrane protein 106B (Fragment);Transmembrane protein 106B	3	2	2	2	36.5	11.652	0	10.575	434640000	51113000	22394000	31410000	25840000	25831000	7266800	6658300	0	1401000	97719000	66486000	8004300	30433000	4429500	55659000	54763000	34074000	41853000	39288000	38472000	23622000	0	0	0	52208000	48763000	26615000	24704000	0	37047000	19
452	C9JZD1;O15145;F8VR50	C9JZD1;O15145	Actin-related protein 2/3 complex subunit 3	ARPC3	Actin-related protein 2/3 complex subunit 3 (Fragment);Actin-related protein 2/3 complex subunit 3	3	3	3	3	24.2	11.546	0	20.812	366880000	14488000	8711500	0	6591200	8377100	11970000	51467000	38460000	54370000	43925000	22341000	20838000	23457000	21577000	40312000	23453000	10994000	0	18428000	0	33697000	34252000	28872000	80280000	20865000	16240000	43080000	19464000	54114000	25895000	18
453	C9JZI1;P35249;C9J8M3;P35249-2;C9JXZ7;C9JTT7;C9JGY5;F8WE44;C9JW34	C9JZI1;P35249;C9J8M3;P35249-2;C9JXZ7;C9JTT7	Replication factor C subunit 4	RFC4	Replication factor C subunit 4;Replication factor C subunit 4;Replication factor C subunit 4 (Fragment);Isoform 2 of Replication factor C subunit 4;Replication factor C subunit 4 (Fragment);Replication factor C subunit 4 (Fragment)	9	9	9	9	34.2	36.877	0	17.256	1162200000	51117000	27862000	45257000	39825000	44213000	23162000	61040000	111010000	67742000	219820000	128780000	45776000	128750000	43304000	124540000	45639000	64835000	85395000	49017000	66963000	76663000	62330000	107110000	115290000	98990000	88268000	80621000	86850000	82361000	91944000	41
454	C9K0U5;H7C608;E2QRF9;O75496	C9K0U5;H7C608;E2QRF9;O75496	Geminin	GMNN	Geminin (Fragment);Geminin (Fragment);Geminin (Fragment);Geminin	4	2	2	2	61.5	7.2471	0	8.8638	251870000	11045000	5044700	5423200	10520000	7323700	4651300	10715000	22629000	16762000	41117000	31663000	11121000	32864000	9148100	31849000	0	0	0	0	0	0	0	0	26151000	0	0	0	0	0	25977000	2
455	CON__A2A4G1	CON__A2A4G1				1	7	1	1	18.4	49.493	1	-2	950530	0	0	950530	0	0	0	0	0	0	0	0	0	0	0	0	0	0	1629400	0	0	0	0	0	0	0	0	0	0	0	0	1	+		+
456	CON__A2A5Y0;CON__O76015;CON__O76014;O76014;O76015	CON__A2A5Y0				5	11	1	1	23.3	47.117	0.003705	2.7719	155400000	0	0	0	0	0	0	0	0	0	0	155400000	0	0	0	0	0	0	0	0	0	0	0	0	0	0	116060000	0	0	0	0	2			+
457	CON__ENSEMBL:ENSBTAP00000024146;P01023	CON__ENSEMBL:ENSBTAP00000024146				2	11	11	11	13.7	164.34	0	26.24	711150000	65467000	33298000	50473000	25764000	16220000	12020000	10795000	10496000	4950700	197170000	74000000	53937000	73051000	19213000	64299000	101620000	54662000	71231000	40530000	29460000	36315000	16705000	21251000	18480000	101510000	50209000	77907000	38793000	35363000	35336000	29			+
458	CON__ENSEMBL:ENSBTAP00000025008;Q9H4B7	CON__ENSEMBL:ENSBTAP00000025008;Q9H4B7	Tubulin beta-1 chain	TUBB1	;Tubulin beta-1 chain	2	6	1	1	7.6	59.299	0.0058785	2.4563	46359000	0	0	0	0	0	0	0	0	0	0	46359000	0	0	0	0	0	0	0	0	0	0	0	0	0	0	34622000	0	0	0	0	1			+
459	CON__ENSEMBL:ENSBTAP00000034412	CON__ENSEMBL:ENSBTAP00000034412				1	18	18	18	57.8	22.336	0	156.1	18654000000	1172900000	1020100000	825100000	1297000000	843860000	803620000	380720000	415330000	437120000	1627800000	1553100000	1205300000	3155200000	846330000	3070800000	1254600000	1530300000	1283300000	1687600000	1542500000	1883400000	458750000	444850000	591800000	879600000	1130600000	2201300000	2492800000	1660200000	2371700000	182			+
460	CON__ENSEMBL:ENSBTAP00000037665	CON__ENSEMBL:ENSBTAP00000037665				1	4	4	4	10.9	65.19	0	14.896	266330000	19303000	21384000	11663000	11540000	3149300	0	897160	0	0	84688000	53958000	15994000	21633000	5710800	16408000	17930000	33329000	20456000	16680000	0	0	0	0	0	38545000	35162000	33402000	16223000	13963000	15096000	15			+
461	CON__ENSEMBL:ENSBTAP00000038253	CON__ENSEMBL:ENSBTAP00000038253				1	12	2	2	14	63.165	0.0010642	3.2834	245640000	48402000	0	11969000	11676000	19721000	5888400	43957000	10380000	7021700	17873000	17290000	15868000	20647000	2808500	12135000	0	0	0	0	0	0	0	0	0	0	0	28468000	0	0	0	2			+
462	CON__O43790;O43790;U3KPR1	CON__O43790;O43790	Keratin, type II cuticular Hb6	KRT86	;Keratin, type II cuticular Hb6	3	30	12	1	44.7	53.5	0	177.24	6272500000	0	0	0	3044300	0	0	2075600	0	0	0	6265500000	0	0	1858400	0	0	0	0	0	0	0	0	0	0	0	4679300000	0	0	0	0	17			+
463	CON__O76009;O76009;CON__Q6NTB9	CON__O76009;O76009;CON__Q6NTB9	Keratin, type I cuticular Ha3-I	KRT33A	;Keratin, type I cuticular Ha3-I;	3	16	16	1	36.9	45.935	0	129.36	6393400000	0	0	0	738230	1338300	0	0	0	0	0	6390100000	0	0	1243600	0	0	0	0	0	0	0	0	0	0	0	4714700000	0	0	0	0	26			+
464	CON__O76013;O76013-2;O76013	CON__O76013;O76013-2;O76013	Keratin, type I cuticular Ha6	KRT36	;Isoform 2 of Keratin, type I cuticular Ha6;Keratin, type I cuticular Ha6	3	9	4	3	16.3	52.247	0	35.255	1244000000	0	0	0	0	9512800	0	0	0	0	0	1232800000	0	0	1681000	0	0	0	0	0	0	0	0	0	0	0	920710000	0	0	0	0	8			+
465	CON__O95678;O95678	CON__O95678;O95678	Keratin, type II cytoskeletal 75	KRT75	;Keratin, type II cytoskeletal 75	2	10	2	2	16	59.504	0	8.4948	662890000	0	0	0	0	0	0	0	0	0	0	660320000	2574500	0	0	0	0	0	0	0	0	0	0	0	0	0	493140000	0	0	0	0	3			+
466	CON__P00761	CON__P00761				1	8	8	8	41.1	24.409	0	85.363	509370000000	31293000000	38505000000	35506000000	35329000000	39650000000	27898000000	38015000000	35907000000	37669000000	33628000000	30178000000	32739000000	30942000000	28831000000	33277000000	39375000000	49698000000	52209000000	38113000000	64555000000	56714000000	46861000000	31103000000	59665000000	19264000000	23496000000	65224000000	24033000000	55483000000	31251000000	666			+
467	CON__P01966;G3V1N2;A0A2R8Y7C0;P69905	CON__P01966;G3V1N2;A0A2R8Y7C0;P69905	Hemoglobin subunit alpha	HBA2;HBA1	;HCG1745306, isoform CRA_a;Hemoglobin subunit alpha (Fragment);Hemoglobin subunit alpha	4	4	4	4	35.9	15.184	0	8.2532	324150000	26700000	19960000	17767000	10353000	5930200	4863600	12567000	19687000	19608000	53715000	36018000	37221000	25511000	12310000	21940000	31576000	13737000	48796000	18175000	0	0	12710000	15351000	29363000	20777000	23074000	69497000	20003000	28108000	14543000	15			+
468	CON__P02533;P02533;CON__Q6IFX2;K7ENV3;CON__Q9QWL7;CON__P19012;P19012;K7ESE1;C9JM50;CON__P08727;CON__P19001;P08727;CON__Q61782;K7EMS3;C9JTG5;A8MT21;P19012-2	CON__P02533;P02533	Keratin, type I cytoskeletal 14	KRT14	;Keratin, type I cytoskeletal 14	17	24	19	7	44.9	51.621	0	185.54	6470200000	718920000	252600000	219310000	197550000	1962500000	211940000	476720000	527640000	397460000	138780000	78004000	88773000	555990000	109050000	534930000	950820000	477150000	438610000	346170000	2285600000	592620000	466350000	489260000	709570000	145030000	96465000	180440000	443560000	247280000	412950000	109			+
469	CON__P02538;P02538;CON__Q5XKE5;Q5XKE5;CON__Q8VED5;CON__H-INV:HIT000016045;F8VP67	CON__P02538;P02538	Keratin, type II cytoskeletal 6A	KRT6A	;Keratin, type II cytoskeletal 6A	7	30	17	1	49.6	60.044	0	174.15	5436500000	308430000	256130000	58791000	139110000	1937600000	177790000	411650000	488280000	326950000	0	0	13742000	210110000	68733000	1039100000	363630000	313530000	107090000	147140000	3132200000	456110000	350560000	382850000	633020000	0	0	31873000	195280000	157360000	925490000	105			+
470	CON__P02662	CON__P02662				1	3	3	3	12.1	22.975	0	6.7513	65629000	0	4178800	3061500	6263300	4298600	2372800	1800300	0	0	0	0	1852400	25535000	14792000	1474100	0	6297600	6928700	5762700	8764900	6564600	0	0	0	0	0	4380000	17045000	29325000	0	10			+
471	CON__P02666	CON__P02666				1	3	3	3	15.8	23.583	0.0010665	3.3045	288080000	6479000	7412800	7727600	132250000	10477000	5577400	12479000	2724300	5870600	4432000	3572800	2484700	21826000	12038000	52735000	0	0	0	135540000	0	0	0	0	0	0	0	0	0	0	67751000	3			+
472	CON__P02668	CON__P02668				1	1	1	1	10.7	18.974	0.00073692	3.626	14919000	0	0	2330100	1298200	2758500	0	0	0	0	0	0	0	3913300	1801600	2817500	0	0	0	0	0	0	0	0	0	0	0	0	0	0	2240100	1			+
473	CON__P02769;H7C013	CON__P02769				2	53	53	49	71.5	69.293	0	323.31	23281000000	2989300000	1271400000	1504800000	625010000	1469700000	790540000	671190000	548850000	526690000	2817600000	2827900000	926480000	1593600000	574370000	4143200000	3165300000	1825400000	2677000000	839490000	2027300000	2055600000	726420000	538490000	998890000	1522200000	2041800000	1709200000	1274600000	1197500000	3023200000	511			+
474	CON__P04264	CON__P04264				1	69	1	1	66.1	66.017	1	-2	3861500	0	0	0	0	3861500	0	0	0	0	0	0	0	0	0	0	0	0	0	0	6544800	0	0	0	0	0	0	0	0	0	0	1	+		+
475	CON__P05787;P05787;P05787-2;F8VUG2;F8W1U3;CON__Q9DCV7;CON__H-INV:HIT000292931;Q8IWY7	CON__P05787;P05787;P05787-2;F8VUG2;F8W1U3;CON__Q9DCV7	Keratin, type II cytoskeletal 8	KRT8	;Keratin, type II cytoskeletal 8;Isoform 2 of Keratin, type II cytoskeletal 8;Keratin, type II cytoskeletal 8 (Fragment);Keratin, type II cytoskeletal 8 (Fragment);	8	5	1	1	9.3	53.704	0.003963	2.5543	1327800000	360250000	62774000	108830000	46431000	75245000	108090000	0	40739000	53985000	113370000	72898000	0	208400000	0	76800000	426840000	0	0	0	129030000	0	0	0	0	0	0	0	154540000	0	0	19			+
476	CON__P06868	CON__P06868				1	8	8	8	15.5	91.215	0	16.052	473930000	34909000	33505000	32725000	21818000	13291000	11709000	4166000	5768200	5143700	101290000	42813000	34334000	79269000	18571000	34618000	62198000	46985000	70674000	40473000	33881000	42102000	0	0	0	39433000	36335000	40762000	26993000	22225000	32699000	23			+
477	CON__P08779;P08779;CON__Q9Z2K1;CON__Q3ZAW8;K7ENW6	CON__P08779;P08779	Keratin, type I cytoskeletal 16	KRT16	;Keratin, type I cytoskeletal 16	5	24	10	10	48.2	51.267	0	69.503	1205700000	82567000	58181000	0	24473000	396660000	71814000	125000000	88947000	115400000	0	0	12470000	109390000	24768000	96047000	118110000	79529000	0	40142000	613230000	120730000	163530000	77577000	160400000	0	0	48590000	74846000	53127000	125450000	30			+
478	CON__P12763	CON__P12763				1	6	6	6	16.7	38.418	0	15.711	404790000	45820000	4663100	24954000	25946000	11715000	1940700	25976000	5954200	35764000	133850000	8235100	34015000	22147000	8817200	14992000	35011000	0	59495000	26595000	28482000	0	24324000	0	57358000	0	0	0	0	0	0	14			+
479	CON__P13645;P13645;CON__P02535-1;CON__P08730-1;CON__Q148H6;CON__Q7Z3Y7;Q7Z3Y7;CON__Q7Z3Z0;CON__Q7Z3Y8;CON__Q2M2I5;Q7Z3Z0;Q7Z3Y8;Q2M2I5;F8VZY9;CON__P05784;CON__A2AB72;CON__Q7Z3Y9;CON__Q99456;P05783;Q7Z3Y9;Q99456	CON__P13645;P13645	Keratin, type I cytoskeletal 10	KRT10	;Keratin, type I cytoskeletal 10	21	39	39	32	58.7	59.51	0	323.31	30382000000	6853000000	824410000	1494900000	3289400000	2388400000	1151100000	1666900000	3055600000	659610000	1173800000	1633600000	649470000	3153700000	595630000	1792700000	7535400000	1066800000	2423900000	4302000000	2875200000	2831500000	1884800000	2490000000	1205400000	806180000	1391100000	1392600000	2507800000	1498200000	1455100000	399			+
480	CON__P13647;P13647;F8W0C6;F8VV57;H0YI76;F8VU69;H0YIN9	CON__P13647;P13647	Keratin, type II cytoskeletal 5	KRT5	;Keratin, type II cytoskeletal 5	7	37	30	11	48.8	62.378	0	176.62	5104500000	797510000	74660000	161050000	375850000	1304100000	108090000	413420000	261170000	206110000	139510000	139090000	126650000	609830000	101050000	286390000	1021600000	133760000	436170000	428470000	1492500000	367400000	416030000	262090000	480910000	93980000	143150000	273990000	505090000	230730000	229860000	125			+
481	CON__P15497	CON__P15497				1	2	2	2	10.2	30.276	0.0003758	3.8773	109800000	1825500	3729300	0	2717400	0	0	0	0	0	39091000	22025000	8886200	13385000	895630	17241000	0	0	0	0	0	0	0	0	0	18604000	19041000	0	0	0	0	6			+
482	CON__P20930;P20930	CON__P20930;P20930	Filaggrin	FLG	;Filaggrin	2	8	8	8	4.6	435.16	0	17.056	99905000	7863600	480840	1046500	3846600	935710	1727600	2998600	3930300	0	0	67227000	1057100	3950300	354700	4486800	15069000	0	0	14353000	0	0	0	0	0	0	34712000	0	0	0	0	9			+
483	CON__P35908;CON__Q3TTY5;Q01546;CON__Q01546;CON__P07744;CON__Q6NXH9;CON__Q7RTS7;CON__Q32MB2;F8W1S1;Q7RTS7;Q86Y46;H0YIC5;CON__Q9R0H5;CON__Q7Z794;Q7Z794;P12036-2;P12036;H0YID6;CON__Q3SY84;Q86Y46-2;Q8N1N4-2;Q3SY84	CON__P35908				22	47	1	1	72.9	65.865	0.00042918	5.6686	202710000	35175000	0	23803000	14200000	12271000	10389000	9779400	8285700	6341500	17302000	8372100	12684000	31164000	4361500	8583500	0	0	0	0	0	0	0	0	0	0	0	0	0	0	6824300	14			+
484	CON__P78386;P78386;F5GYI5	CON__P78386;P78386;F5GYI5	Keratin, type II cuticular Hb5	KRT85	;Keratin, type II cuticular Hb5;Keratin, type II cuticular Hb5	3	31	31	6	49.3	55.802	0	266.46	10827000000	0	0	0	0	366490	0	827570	0	0	0	10813000000	0	0	12718000	0	0	0	0	0	0	0	0	0	0	0	8075300000	0	0	26216000	0	50			+
485	CON__Q04695;Q04695;K7EPJ9;F5GWP8	CON__Q04695;Q04695;K7EPJ9;F5GWP8	Keratin, type I cytoskeletal 17	KRT17	;Keratin, type I cytoskeletal 17;Keratin, type I cytoskeletal 17 (Fragment);Keratin, type I cytoskeletal 17	4	10	3	3	28.5	48.105	0	12.825	261550000	5791000	8687400	0	0	12061000	10267000	39418000	15414000	36503000	0	0	3531300	40167000	4184000	85528000	0	0	0	0	0	0	45993000	0	0	0	0	0	29300000	0	62932000	6			+
486	CON__Q29443;CON__Q0IIK2;E7EQB2;E7ER44;P02788-2;P02788	CON__Q29443;CON__Q0IIK2			;	6	12	12	12	22.6	75.829	0	49.152	721970000	51293000	15158000	23257000	5118200	3790900	3834100	24099000	43663000	50804000	193360000	95029000	62110000	63891000	27177000	59388000	54431000	22962000	49318000	0	0	0	41202000	36306000	79736000	103290000	59582000	95190000	49671000	50706000	58297000	37			+
487	CON__Q14525;Q14525;G3V1C2;CON__Q6IFU5;Q6A162	CON__Q14525;Q14525	Keratin, type I cuticular Ha3-II	KRT33B	;Keratin, type I cuticular Ha3-II	5	15	2	1	31.2	46.213	0	12.441	50142000	0	0	0	0	0	0	0	0	0	0	36720000	0	13422000	0	0	0	0	0	0	0	0	0	0	0	0	27424000	0	0	0	0	2			+
488	CON__Q1RMK2	CON__Q1RMK2				1	9	9	9	23.8	65.056	0	26.902	504790000	58383000	73678000	32733000	38135000	16558000	15351000	10335000	9115700	1917000	114000000	42978000	23171000	32220000	6281600	29932000	61160000	77004000	58411000	41285000	29392000	41192000	20041000	18462000	0	47293000	35213000	41113000	30975000	23034000	24339000	57			+
489	CON__Q28065	CON__Q28065				1	5	5	5	8.4	68.886	0	31.578	1648400000	73284000	56868000	45076000	139840000	75130000	59677000	49351000	31950000	22117000	168630000	146330000	124560000	291910000	68959000	294680000	93529000	75150000	119060000	170140000	131450000	148920000	53575000	0	56397000	95140000	102130000	186590000	221480000	114630000	228890000	44			+
490	CON__Q28107;A0A0A0MRJ7;P12259	CON__Q28107				3	8	8	8	5.5	248.98	0	17.832	202340000	23931000	27831000	18120000	0	1988100	2935100	0	0	0	53389000	25741000	13687000	25867000	1807500	7038000	0	0	0	0	0	0	0	0	0	25826000	21623000	25279000	0	0	0	5			+
491	CON__Q2UVX4	CON__Q2UVX4				1	3	3	3	3.7	187.37	0.00042265	5.4622	110620000	19323000	4727500	7526600	2881000	0	0	0	0	1851100	39337000	5509100	2614600	13255000	0	13594000	0	0	16807000	0	0	0	0	0	0	17486000	0	0	11829000	0	9083400	4			+
492	CON__Q5D862;Q5D862	CON__Q5D862;Q5D862	Filaggrin-2	FLG2	;Filaggrin-2	2	10	10	10	10.5	248.07	0	38.347	424340000	81000000	2752700	23432000	35537000	32444000	20995000	17516000	36272000	10810000	12494000	29085000	8674700	58302000	8124100	46898000	84776000	7404200	35346000	48821000	56970000	55909000	17444000	42427000	16280000	11559000	21090000	10613000	44639000	18555000	26747000	31			+
493	CON__Q61726	CON__Q61726				1	24	7	6	31.9	52.809	0	62.34	3264500000	0	0	363820	0	0	0	0	0	0	0	3261500000	0	0	2580800	0	0	0	0	0	0	0	0	0	0	0	2435800000	0	0	0	0	11			+
494	CON__Q6IME9	CON__Q6IME9				1	4	3	1	6.5	56.75	0.00040783	4.9436	126150000	0	0	0	0	0	0	0	0	0	0	125420000	725150	0	0	0	0	0	0	0	0	0	0	0	0	0	93671000	0	0	0	0	3			+
495	CON__Q9NSB2;CON__Q6ISB0;Q9NSB2	CON__Q9NSB2;CON__Q6ISB0;Q9NSB2	Keratin, type II cuticular Hb4	KRT84	;;Keratin, type II cuticular Hb4	3	11	6	6	21.5	64.895	0	18.052	126180000	0	0	0	0	0	0	0	0	0	0	0	15923000	110250000	0	0	0	0	0	0	0	0	0	0	0	0	0	0	84562000	0	0	5			+
496	CON__Q6NT21;P78385;CON__P78385	CON__Q6NT21;P78385;CON__P78385	Keratin, type II cuticular Hb3	KRT83	;Keratin, type II cuticular Hb3;	3	30	2	1	43.8	54.195	0	6.8312	539890000	0	0	0	0	0	0	0	0	0	0	539890000	0	0	0	0	0	0	0	0	0	0	0	0	0	0	344660000	0	0	0	0	7			+
497	CON__Q8N1N4-2;CON__Q7RTT2;Q8N1N4	CON__Q8N1N4-2;CON__Q7RTT2;Q8N1N4	Keratin, type II cytoskeletal 78	KRT78	;;Keratin, type II cytoskeletal 78	3	2	1	1	4	56.964	0.0039748	2.5919	8498500	8498500	0	0	0	0	0	0	0	0	0	0	0	0	0	0	9979800	0	0	0	0	0	0	0	0	0	0	0	0	0	0	1			+
498	CON__Q86YZ3;Q86YZ3	CON__Q86YZ3;Q86YZ3	Hornerin	HRNR	;Hornerin	2	28	28	28	22.5	282.39	0	308.39	6187800000	1122800000	237010000	442650000	373150000	423300000	236560000	350160000	255970000	264280000	452100000	442620000	157350000	778230000	75680000	576010000	1188300000	307190000	711960000	453960000	680580000	633010000	342670000	242910000	411100000	261010000	302220000	345270000	631200000	196960000	508130000	320			+
499	F5H1T9;CON__Q9BYR9;F5H6S0;Q9BYT5;Q9BYU5;Q9BYR9;P0C7H8	F5H1T9;CON__Q9BYR9;F5H6S0;Q9BYT5;Q9BYU5;Q9BYR9;P0C7H8	Keratin-associated protein 2-2;Keratin-associated protein 2-1;Keratin-associated protein 2-4;Keratin-associated protein 2-3	KRTAP2-1;KRTAP2-2;KRTAP2-4;KRTAP2-3	Keratin-associated protein 2-1;;Keratin-associated protein 2-2;Keratin-associated protein 2-2;Keratin-associated protein 2-1;Keratin-associated protein 2-4;Keratin-associated protein 2-3	7	3	3	3	21	13.054	0	18.759	5308900000	0	0	0	2508700	0	0	0	0	0	0	5305100000	0	0	1295600	0	0	0	0	0	0	0	0	0	0	0	3962000000	0	0	0	0	6			+
500	CON__Q9NSB4;Q9NSB4	CON__Q9NSB4;Q9NSB4	Keratin, type II cuticular Hb2	KRT82	;Keratin, type II cuticular Hb2	2	10	3	3	12.3	56.682	0	10.405	1388800000	0	0	0	0	0	0	0	0	0	0	1388800000	0	0	0	0	0	0	0	0	0	0	0	0	0	0	1037200000	0	0	0	0	4			+
501	CON__REFSEQ:XP_986630	CON__REFSEQ:XP_986630				1	12	5	2	20.2	53.728	0	23.176	1835700000	0	3665600	0	0	4698900	0	8145700	11850000	0	0	1807300000	0	0	0	0	0	0	0	0	0	0	0	0	0	0	1341000000	0	0	0	0	9			+
502	D3DRR9;Q86WR7;Q86WR7-2	D3DRR9;Q86WR7	Proline and serine-rich protein 2	C10orf47;PROSER2	Chromosome 10 open reading frame 47, isoform CRA_b;Proline and serine-rich protein 2	3	3	3	3	18.8	24.792	0.00041356	5.1165	233290000	12620000	14098000	6692300	4922800	6973200	3103900	6893000	14634000	21137000	34388000	25930000	14340000	32921000	7588100	27045000	0	0	15379000	0	15392000	0	0	15318000	0	16112000	0	22936000	19292000	16229000	0	8
503	D3YTB1;F8W727;P62910;D3YTI8	D3YTB1;F8W727;P62910	60S ribosomal protein L32	RPL32	60S ribosomal protein L32 (Fragment);60S ribosomal protein L32;60S ribosomal protein L32	4	11	11	11	49.6	15.616	0	22.711	5365300000	445750000	293070000	380140000	512650000	495420000	216800000	463600000	445610000	202220000	467710000	326600000	169430000	284470000	119840000	542000000	478440000	359810000	556220000	603420000	689130000	489170000	445900000	363620000	295260000	356310000	278220000	338920000	313930000	258190000	443320000	100
504	D3YTK1;Q9C0K0-2;Q9C0K0;A0A2U3TZJ5;Q9H165-6;Q9H165	D3YTK1;Q9C0K0-2;Q9C0K0	B-cell lymphoma/leukemia 11B	BCL11B	B-cell lymphoma/leukemia 11B;Isoform 2 of B-cell lymphoma/leukemia 11B;B-cell lymphoma/leukemia 11B	6	11	11	11	25.4	75.372	0	47.236	504320000	9708400	12483000	14593000	23995000	17644000	2538300	113010000	156340000	79317000	22901000	11404000	9244300	9443400	2550500	19146000	9409800	13003000	19064000	18164000	28209000	0	117730000	111980000	163770000	9074100	9202000	14014000	10662000	9077100	12814000	27
505	D4PHA4;Q86WP2-3;Q86WP2;Q86WP2-2;Q86WP2-4	D4PHA4;Q86WP2-3;Q86WP2;Q86WP2-2;Q86WP2-4	Vasculin	GPBP1	GC-rich promoter binding protein 1, isoform CRA_c;Isoform 3 of Vasculin;Vasculin;Isoform 2 of Vasculin;Isoform 4 of Vasculin	5	4	4	3	14.2	55.525	0.00042845	5.6523	211900000	6414900	2816100	4526000	5465000	8005700	588210	4988000	12299000	9237000	33392000	37878000	18235000	30753000	9640900	27657000	0	0	0	0	17972000	0	0	12660000	19144000	23211000	24999000	25817000	20728000	18350000	20189000	11
506	D6R938;E9PBG7;E9PF82;Q13557-8;Q13557-12;Q13557-9;Q13557-10;Q13557-5;Q13557;Q13557-3;Q13557-6;Q13557-4;Q13557-11;Q9UQM7;Q9UQM7-2;H0Y9C2;H0Y9J2	D6R938;E9PBG7;E9PF82;Q13557-8;Q13557-12;Q13557-9;Q13557-10;Q13557-5;Q13557;Q13557-3;Q13557-6;Q13557-4;Q13557-11;Q9UQM7;Q9UQM7-2;H0Y9C2	Calcium/calmodulin-dependent protein kinase type II subunit delta;Calcium/calmodulin-dependent protein kinase type II subunit alpha	CAMK2D;CAMK2A	Calcium/calmodulin-dependent protein kinase (CaM kinase) II delta, isoform CRA_e;Calcium/calmodulin-dependent protein kinase type II subunit delta;Calcium/calmodulin-dependent protein kinase type II subunit delta;Isoform Delta 6 of Calcium/calmodulin-depen	17	4	2	2	14.1	56.298	0.003725	2.8309	27368000	4904600	2594600	0	0	0	0	0	0	0	0	0	1960100	11000000	2249100	4659700	0	0	0	0	0	0	0	0	0	0	0	0	0	0	3704700	3
507	D6R9G1;D6RAD4;P50613;D6REC6;A0A1B0GTZ4;Q9C098	D6R9G1;D6RAD4;P50613;D6REC6	Cyclin-dependent kinase 7	CDK7	Cyclin-dependent kinase 7;Cyclin-dependent kinase 7;Cyclin-dependent kinase 7;Cyclin-dependent kinase 7 (Fragment)	6	3	3	3	13	28.502	0.00040258	4.7822	90061000	9435200	8222200	7558200	0	0	1608800	11281000	1330700	0	17287000	12245000	6595200	7515700	1925600	5057200	0	0	0	0	0	0	0	0	0	0	0	11832000	0	0	0	10
508	D6R9P3;D6RD18;D6RBZ0;Q99729-3;Q99729-2;Q99729-4;Q99729	D6R9P3;D6RD18;D6RBZ0;Q99729-3;Q99729-2;Q99729-4;Q99729	Heterogeneous nuclear ribonucleoprotein A/B	HNRNPAB	Heterogeneous nuclear ribonucleoprotein A/B;Heterogeneous nuclear ribonucleoprotein A/B;Heterogeneous nuclear ribonucleoprotein A/B;Isoform 3 of Heterogeneous nuclear ribonucleoprotein A/B;Isoform 2 of Heterogeneous nuclear ribonucleoprotein A/B;Isoform 4	7	4	4	4	22.1	30.302	0	7.4099	167730000	16737000	11389000	8844000	10100000	3879200	6990600	11996000	15942000	3314800	22202000	11432000	6316800	14729000	5366500	18488000	18156000	14272000	17349000	11896000	0	17447000	10032000	11155000	8755700	12026000	9853200	11971000	12099000	11760000	12482000	17
509	D6R9Q4;D6RAY6;Q96MT8-4;Q96MT8-3;Q96MT8-2;Q96MT8	D6R9Q4;D6RAY6;Q96MT8-4;Q96MT8-3;Q96MT8-2;Q96MT8	Centrosomal protein of 63 kDa	CEP63	Centrosomal protein of 63 kDa (Fragment);Centrosomal protein of 63 kDa (Fragment);Isoform 4 of Centrosomal protein of 63 kDa;Isoform 3 of Centrosomal protein of 63 kDa;Isoform 2 of Centrosomal protein of 63 kDa;Centrosomal protein of 63 kDa	6	1	1	1	17.5	7.1531	0.0067394	2.2868	1180700	0	0	0	0	0	0	1180700	0	0	0	0	0	0	0	0	0	0	0	0	0	0	1180700	0	0	0	0	0	0	0	0	1
510	F8W9M2;D6RAY8;Q9H4L7;Q9H4L7-2	F8W9M2;D6RAY8;Q9H4L7;Q9H4L7-2	SWI/SNF-related matrix-associated actin-dependent regulator of chromatin subfamily A containing DEAD/H box 1	SMARCAD1	SWI/SNF-related matrix-associated actin-dependent regulator of chromatin subfamily A-containing DEAD/H box 1;SWI/SNF-related matrix-associated actin-dependent regulator of chromatin subfamily A-containing DEAD/H box 1;SWI/SNF-related matrix-associated acti	4	1	1	1	20	7.7314	0.0017247	2.9981	6958700	0	0	0	0	0	0	0	0	0	0	0	0	0	0	6958700	0	0	0	0	0	0	0	0	0	0	0	0	0	0	5532600	1
511	D6RB24;Q9NVZ3;Q9NVZ3-2;D6RAN6;F6SKB8;Q9NVZ3-3;Q9NVZ3-4	D6RB24;Q9NVZ3;Q9NVZ3-2;D6RAN6;F6SKB8;Q9NVZ3-3;Q9NVZ3-4	Adaptin ear-binding coat-associated protein 2	NECAP2	Adaptin ear-binding coat-associated protein 2;Adaptin ear-binding coat-associated protein 2;Isoform 2 of Adaptin ear-binding coat-associated protein 2;Adaptin ear-binding coat-associated protein 2;Adaptin ear-binding coat-associated protein 2;Isoform 3 of	7	2	2	2	19.3	21.524	0.0004065	4.9091	38216000	0	0	0	4668000	3755900	0	0	0	5647900	13774000	0	0	0	10370000	0	0	0	0	0	0	0	0	0	0	7468900	0	0	0	0	0	2
512	D6RBT3;O75380	D6RBT3;O75380	NADH dehydrogenase [ubiquinone] iron-sulfur protein 6, mitochondrial	NDUFS6	NADH dehydrogenase [ubiquinone] iron-sulfur protein 6, mitochondrial;NADH dehydrogenase [ubiquinone] iron-sulfur protein 6, mitochondrial	2	1	1	1	8.7	18.751	0.0097301	2.0654	92399000	5343000	4037100	5811300	4398600	0	2142800	1712700	0	3086900	17720000	10149000	7369400	13381000	6284700	10961000	0	0	0	0	0	0	0	0	0	0	0	12635000	10816000	12988000	0	8
513	D6RBW1;P06730;P06730-3;P06730-2;H0Y8J7	D6RBW1;P06730;P06730-3;P06730-2;H0Y8J7	Eukaryotic translation initiation factor 4E	EIF4E	Eukaryotic translation initiation factor 4E;Eukaryotic translation initiation factor 4E;Isoform 3 of Eukaryotic translation initiation factor 4E;Isoform 2 of Eukaryotic translation initiation factor 4E;Eukaryotic translation initiation factor 4E (Fragment)	5	3	3	3	9.8	28.512	0	7.9057	79288000	0	0	0	0	5345200	0	9364300	0	18512000	16571000	0	15997000	0	13498000	0	0	0	0	0	0	0	0	0	33509000	0	0	0	0	23918000	0	8
514	D6RC04;Q9Y6G5	D6RC04;Q9Y6G5	COMM domain-containing protein 10	COMMD10	COMM domain-containing protein 10;COMM domain-containing protein 10	2	1	1	1	6.5	15.911	0.0036962	2.7403	66295000	4443600	4878700	1950800	0	3043800	1335100	3795300	3797200	2030700	9984700	7303500	3469600	8897100	0	11365000	0	0	0	0	0	0	0	0	0	0	0	0	0	0	9036000	13
515	D6RC40;D6RCQ3;Q96RL1-2;Q96RL1-3;Q96RL1	D6RC40;D6RCQ3;Q96RL1-2;Q96RL1-3;Q96RL1	BRCA1-A complex subunit RAP80	UIMC1	BRCA1-A complex subunit RAP80 (Fragment);BRCA1-A complex subunit RAP80;Isoform 2 of BRCA1-A complex subunit RAP80;Isoform 3 of BRCA1-A complex subunit RAP80;BRCA1-A complex subunit RAP80	5	1	1	1	10.2	17.752	0.0023907	2.9167	20222000	1890100	1669900	1000500	0	0	0	1475600	3332400	2810500	3121800	0	1156100	2611300	1154000	0	0	0	0	0	0	0	0	0	0	0	0	0	0	2378700	0	1
516	D6RCB6;Q8IUF8-2;Q8IUF8-4;Q8IUF8	D6RCB6;Q8IUF8-2;Q8IUF8-4;Q8IUF8	Bifunctional lysine-specific demethylase and histidyl-hydroxylase MINA	MINA	Ribosomal oxygenase 2 (Fragment);Isoform 2 of Ribosomal oxygenase 2;Isoform 4 of Ribosomal oxygenase 2;Ribosomal oxygenase 2	4	1	1	1	14.3	12.413	0.0010941	3.4943	43357000	0	2476400	1764800	3980800	2268500	2140600	3340700	2027400	1575400	4978800	3835500	1342900	5467200	1822900	6335700	0	0	0	0	0	0	0	0	0	0	0	0	0	0	5037200	8
517	D6RCP9;D6RFG8;P27707;D6RG38	D6RCP9;D6RFG8;P27707	Deoxycytidine kinase	DCK	Deoxycytidine kinase;Deoxycytidine kinase;Deoxycytidine kinase	4	4	4	4	27.6	22.891	0	7.999	202590000	3652600	8271500	3238000	3842500	2638100	1811600	5189600	11122000	2737800	50002000	33410000	19386000	30320000	11125000	15840000	0	0	0	0	0	0	0	17044000	0	23300000	20535000	30353000	24109000	26887000	0	9
518	D6RD97;D6RJ02;D6RJF2;Q9H074-3	D6RD97;D6RJ02;D6RJF2;Q9H074-3		PAIP1	Polyadenylate-binding protein-interacting protein 1 (Fragment);Polyadenylate-binding protein-interacting protein 1 (Fragment);Polyadenylate-binding protein-interacting protein 1 (Fragment);Isoform 3 of Polyadenylate-binding protein-interacting protein 1	4	1	1	1	14.7	10.671	0.0037238	2.8268	30216000	0	0	0	0	0	1239400	0	0	7330500	9272500	0	0	4797100	2638700	4938200	0	0	0	0	0	0	0	0	0	0	0	0	0	0	3926200	1
519	D6RDI2;J3KPP4;O95232;E7EN55;C9JL41;O95232-2	D6RDI2;J3KPP4;O95232;E7EN55;C9JL41;O95232-2	Luc7-like protein 3	LUC7L3	Luc7-like protein 3 (Fragment);Cisplatin resistance-associated overexpressed protein, isoform CRA_b;Luc7-like protein 3;Luc7-like protein 3;Luc7-like protein 3;Isoform 2 of Luc7-like protein 3	6	2	2	2	22.8	20.677	0.00041391	5.1263	83440000	6705600	0	2174400	0	3728900	3050100	3545400	0	1066300	16853000	12985000	6944000	10053000	1022200	15312000	0	0	0	0	0	0	0	0	0	0	0	12458000	0	0	0	3
520	D6RDM7;P61086-2;P61086	D6RDM7;P61086-2;P61086	Ubiquitin-conjugating enzyme E2 K	UBE2K	Ubiquitin-conjugating enzyme E2 K (Fragment);Isoform 2 of Ubiquitin-conjugating enzyme E2 K;Ubiquitin-conjugating enzyme E2 K	3	1	1	1	14.6	14.035	0.0017129	2.9486	61420000	0	0	1977800	0	0	0	0	4296600	6770200	15959000	8248100	6303500	11033000	6831600	0	0	0	0	0	0	0	0	0	0	0	0	0	0	14082000	0	1
521	D6REC9;Q96J01	D6REC9;Q96J01	THO complex subunit 3	THOC3	THO complex subunit 3;THO complex subunit 3	2	2	2	2	16.3	18.365	0	7.2432	333910000	11529000	15734000	6859400	18836000	2428100	8161100	19757000	26602000	17914000	65457000	45339000	0	32136000	3195900	59961000	0	0	0	0	0	24788000	0	0	34427000	26041000	35583000	0	24067000	0	46314000	10
522	D6REM4;E7ETM0;P48729-3;P48729;P48729-2	D6REM4;E7ETM0;P48729-3;P48729;P48729-2	Casein kinase I isoform alpha	CSNK1A1	Casein kinase I isoform alpha;Casein kinase I isoform alpha;Isoform 3 of Casein kinase I isoform alpha;Casein kinase I isoform alpha;Isoform 2 of Casein kinase I isoform alpha	5	1	1	1	6.8	27.741	0.0010714	3.3386	218120000	11834000	22552000	10855000	15936000	14120000	6634000	15861000	11874000	8005100	30995000	20636000	3118200	20063000	0	25635000	14442000	25998000	18427000	19943000	22369000	16961000	15813000	0	13591000	17834000	15797000	0	16076000	0	21510000	17
523	D6REQ8;H0Y9B6;Q5URX0;P07686	D6REQ8;H0Y9B6;Q5URX0;P07686	Beta-hexosaminidase subunit beta;Beta-hexosaminidase subunit beta chain B;Beta-hexosaminidase subunit beta chain A	HEXB	Beta-hexosaminidase subunit beta;Beta-hexosaminidase subunit beta (Fragment);Beta-hexosaminidase subunit beta;Beta-hexosaminidase subunit beta	4	1	1	1	48.6	4.1577	0.0097392	2.0695	19326000	0	0	0	0	0	0	0	0	0	6254100	0	0	7300400	0	5771700	0	0	0	0	0	0	0	0	0	0	0	0	0	0	4588800	1
524	D6RGI3;D6RER5;Q9NVA2;Q9NVA2-2;D6RDU5;H0Y961;H0Y9G8;D6RDP1;D6R9Y6	D6RGI3;D6RER5;Q9NVA2;Q9NVA2-2;D6RDU5;H0Y961	Septin-11	SEPT11	Septin 11, isoform CRA_b;Septin-11;Septin-11;Isoform 2 of Septin-11;Septin-11 (Fragment);Septin-11 (Fragment)	9	23	13	13	45.9	49.005	0	228.65	6972100000	521390000	554990000	471290000	671980000	357900000	207580000	329960000	474510000	168310000	972680000	574620000	206810000	747300000	203370000	509400000	612220000	724310000	816310000	728810000	652120000	583460000	305710000	388690000	279200000	528710000	421800000	392480000	576290000	432960000	371270000	124
525	D6RER6;P36551-2;P36551	D6RER6;P36551-2;P36551	Oxygen-dependent coproporphyrinogen-III oxidase, mitochondrial	CPOX	Oxygen-dependent coproporphyrinogen-III oxidase, mitochondrial;Isoform 2 of Oxygen-dependent coproporphyrinogen-III oxidase, mitochondrial;Oxygen-dependent coproporphyrinogen-III oxidase, mitochondrial	3	1	1	1	9.7	18.299	0.0036938	2.732	43148000	0	0	0	0	4788500	0	0	0	0	15029000	8977700	0	0	0	14353000	0	0	0	0	0	0	0	0	0	0	0	0	0	0	11412000	0
526	D6REX3;O94979-4;O94979;O94979-6;O94979-3;O94979-10;O94979-9;O94979-2;O94979-8;D6RHZ5;H7BXG7;O94979-7;O94979-5;H0Y9T9;H0Y8W8;H0YAB3;H0YAF5;H0Y9V3;H0Y8V7	D6REX3;O94979-4;O94979;O94979-6;O94979-3;O94979-10;O94979-9;O94979-2;O94979-8;D6RHZ5;H7BXG7;O94979-7	Protein transport protein Sec31A	SEC31A	Protein transport protein Sec31A;Isoform 4 of Protein transport protein Sec31A;Protein transport protein Sec31A;Isoform 6 of Protein transport protein Sec31A;Isoform 3 of Protein transport protein Sec31A;Isoform 10 of Protein transport protein Sec31A;Isofo	19	18	18	18	17.6	136.22	0	54.2	2919400000	112840000	74113000	67607000	69896000	44368000	32838000	49566000	86970000	60448000	714120000	545860000	141500000	443080000	92769000	383450000	142060000	144400000	110970000	91333000	88395000	110950000	78496000	103680000	101300000	349950000	346720000	224400000	313480000	198140000	266540000	102
527	D6RGK9;H0Y9C1;H0Y9Z5;Q96LI5-2;Q96LI5	D6RGK9;H0Y9C1;H0Y9Z5;Q96LI5-2;Q96LI5	CCR4-NOT transcription complex subunit 6-like	CNOT6L	CCR4-NOT transcription complex subunit 6-like (Fragment);CCR4-NOT transcription complex subunit 6-like (Fragment);CCR4-NOT transcription complex subunit 6-like (Fragment);Isoform 2 of CCR4-NOT transcription complex subunit 6-like;CCR4-NOT transcription com	5	1	1	1	14.1	18.588	0.00040355	4.8426	20909000	2343000	0	0	1738200	1121000	545300	0	0	0	2855000	3303600	0	4425000	1766100	2811800	0	0	0	0	0	0	0	0	0	0	0	0	0	0	2235500	5
528	D6RHE5;Q7Z392	D6RHE5;Q7Z392	Trafficking protein particle complex subunit 11	TRAPPC11	Trafficking protein particle complex subunit 11;Trafficking protein particle complex subunit 11	2	1	1	1	1.8	83.018	0.0010653	3.3019	128430000	8022900	0	3533900	0	3262900	2494300	4490000	3675000	4157600	28116000	21349000	8434800	19970000	5764400	15161000	0	0	0	0	0	0	0	0	0	0	0	0	0	0	12054000	9
529	D6RIC4;Q96IU2	D6RIC4;Q96IU2	Zinc finger BED domain-containing protein 3	ZBED3	Zinc finger BED domain-containing protein 3 (Fragment);Zinc finger BED domain-containing protein 3	2	1	1	1	12	15.597	0.00039667	4.5556	89511000	4719500	4558400	5417000	7212400	5930900	3463800	9439800	10285000	7078400	9758400	0	2127200	7773000	3135700	8610800	0	0	0	0	0	0	0	0	0	0	0	0	0	0	6846000	11
530	D6RIE8;Q16594	D6RIE8;Q16594	Transcription initiation factor TFIID subunit 9	TAF9	Transcription initiation factor TFIID subunit 9 (Fragment);Transcription initiation factor TFIID subunit 9	2	1	1	1	5.6	21.707	0.0099751	2.0089	0	0	0	0	0	0	0	0	0	0	0	0	0	0	0	0	0	0	0	0	0	0	0	0	0	0	0	0	0	0	0	2
531	E7EQY4;D6W5A2;E7EV10;Q9BTC8-2;Q9BTC8;E9PCS8	E7EQY4;D6W5A2;E7EV10;Q9BTC8-2;Q9BTC8;E9PCS8	Metastasis-associated protein MTA3	MTA3	Metastasis-associated protein MTA3;Metastasis associated 1 family, member 3, isoform CRA_a;Metastasis-associated protein MTA3;Isoform 2 of Metastasis-associated protein MTA3;Metastasis-associated protein MTA3;Metastasis-associated protein MTA3	6	4	3	3	8	58.726	0.0039448	2.5124	175340000	7923900	8132100	6096200	6534900	6533200	3207900	9285500	17898000	6102400	43368000	21878000	4569200	16343000	2573500	14894000	0	0	0	0	0	0	0	0	0	23515000	0	0	0	0	0	2
532	E3W994;J3KR49;A0A0U1RQI6;E7ERI8;E7EW49;O75122;O75122-3;B3KR06;E7ENG2;O75122-2;H7C4M5;H7C4X8;H7C5M8;H7C4I5;D6RBU8;C9J668	E3W994;J3KR49;A0A0U1RQI6;E7ERI8;E7EW49;O75122;O75122-3	CLIP-associating protein 2	CLASP2	CLIP-associating protein 2;CLIP-associating protein 2;CLIP-associating protein 2;CLIP-associating protein 2;CLIP-associating protein 2;CLIP-associating protein 2;Isoform 3 of CLIP-associating protein 2	16	27	27	26	26.9	138.86	0	189.11	3203500000	169950000	167290000	114430000	186740000	160000000	116050000	70251000	92957000	66071000	490480000	334620000	180490000	454810000	152060000	447320000	191820000	216510000	240180000	218090000	274200000	308240000	82556000	128110000	144000000	236670000	273370000	306990000	292880000	286020000	298530000	171
533	E5RHP2;E5RHI8;E5RFK2;E5RGF9;Q9NRY5;E5RK42	E5RHP2;E5RHI8;E5RFK2;E5RGF9;Q9NRY5;E5RK42	Protein FAM114A2	FAM114A2	Protein FAM114A2 (Fragment);Protein FAM114A2 (Fragment);Protein FAM114A2 (Fragment);Protein FAM114A2 (Fragment);Protein FAM114A2;Protein FAM114A2 (Fragment)	6	2	2	2	30.1	11.102	0	16.411	240770000	5942200	5717900	2689100	9332600	4528800	3761500	23380000	11633000	22018000	25950000	31938000	12238000	27581000	9130100	44932000	9407500	10092000	6583200	12477000	10336000	12031000	19434000	0	33747000	20136000	20918000	18516000	19411000	19434000	29344000	15
534	E5RFM9;R4GMT7;O75410-7;O75410;O75410-2;H0YAY0;E7EVI4;E7ET87;O75410-3;E5RJU4	E5RFM9;R4GMT7;O75410-7;O75410;O75410-2;H0YAY0;E7EVI4;E7ET87;O75410-3;E5RJU4	Transforming acidic coiled-coil-containing protein 1	TACC1	Transforming acidic coiled-coil-containing protein 1 (Fragment);Transforming acidic coiled-coil-containing protein 1;Isoform 7 of Transforming acidic coiled-coil-containing protein 1;Transforming acidic coiled-coil-containing protein 1;Isoform 2 of Transfo	10	4	4	4	8.3	59.262	0	17.341	111970000	6054000	4557100	1411800	3586500	6697600	3797800	3694400	3079600	3160100	16518000	9794700	12356000	16727000	6147700	14393000	0	0	0	0	0	0	0	0	0	0	0	21484000	13010000	13112000	11505000	7
535	E5RFP0;Q8WVJ2	E5RFP0;Q8WVJ2	NudC domain-containing protein 2	NUDCD2	NudC domain-containing protein 2;NudC domain-containing protein 2	2	2	2	2	23.5	14.745	0	10.342	424370000	12654000	15569000	0	11138000	11938000	3585100	65282000	53653000	69082000	34474000	24711000	28031000	21282000	28051000	44917000	0	25418000	0	0	0	0	52587000	40519000	129960000	0	0	40936000	0	59625000	35089000	9
536	E5RH08;E5RIK4;E5RG54;E5RH48;E5RH01;E5RG66;E5RI72;E5RFW9;E5RJP0;E5RGA6;Q05397-7;Q05397;Q05397-5	E5RH08;E5RIK4;E5RG54;E5RH48;E5RH01;E5RG66;E5RI72;E5RFW9;E5RJP0;E5RGA6;Q05397-7;Q05397;Q05397-5	Focal adhesion kinase 1	PTK2	Focal adhesion kinase 1 (Fragment);Focal adhesion kinase 1 (Fragment);Focal adhesion kinase 1;Focal adhesion kinase 1 (Fragment);Focal adhesion kinase 1 (Fragment);Focal adhesion kinase 1 (Fragment);Focal adhesion kinase 1 (Fragment);Focal adhesion kinase	13	1	1	1	35.3	5.6372	0.0010638	3.2822	27431000	0	0	0	0	0	0	0	0	0	6032800	5439900	0	7754900	2624700	5578900	0	0	0	0	0	0	0	0	0	0	0	0	0	0	4435600	1
537	E5RGS4;O60925;D6RGG5	E5RGS4;O60925	Prefoldin subunit 1	PFDN1	Prefoldin subunit 1;Prefoldin subunit 1	3	3	3	3	24.8	13.466	0.00042589	5.585	104090000	8399600	1499600	0	5067400	0	3732700	0	0	5500400	9618500	14924000	16241000	8843200	14935000	15329000	14320000	0	0	10477000	0	13959000	0	0	0	0	14942000	18626000	0	20521000	16015000	8
538	Q49A68;E5RGT2;Q96MH6-2;Q96MH6	Q49A68;E5RGT2;Q96MH6-2;Q96MH6	Transmembrane protein 68	TMEM68	TMEM68 protein;Transmembrane protein 68;Isoform 2 of Transmembrane protein 68;Transmembrane protein 68	4	1	1	1	15.4	10.664	0.0039933	2.6398	20177000	0	809020	0	1985100	889900	0	1905200	1200300	0	2867900	3830400	0	2816700	814000	3058400	0	0	0	0	0	0	0	0	0	0	0	0	0	0	2431600	2
539	E5RGX2;P53803	E5RGX2;P53803	DNA-directed RNA polymerases I, II, and III subunit RPABC4	POLR2K	DNA-directed RNA polymerases I, II, and III subunit RPABC4;DNA-directed RNA polymerases I, II, and III subunit RPABC4	2	1	1	1	43.3	7.9693	0	7.6654	57841000	7818100	0	2716600	0	0	0	0	0	0	14779000	13350000	8760500	0	0	10417000	0	0	0	0	0	0	0	0	0	0	0	0	0	0	8282400	1
540	E5RGX5;Q93045;Q93045-2	E5RGX5;Q93045;Q93045-2	Stathmin;Stathmin-2	STMN2	Stathmin;Stathmin-2;Isoform 2 of Stathmin-2	3	7	2	2	29.2	19.574	0	6.9719	1602700000	73004000	55418000	71221000	64234000	82780000	51652000	140030000	86253000	111770000	246260000	121410000	94231000	153950000	98569000	151910000	0	117920000	0	0	124790000	0	0	0	148190000	0	0	0	0	0	0	16
541	E5RGX6;E5RJK3;E5RIF0;E5RH29;Q96LB3-2;Q96LB3	E5RGX6;E5RJK3;E5RIF0;E5RH29;Q96LB3-2;Q96LB3	Intraflagellar transport protein 74 homolog	IFT74	Intraflagellar transport protein 74 homolog (Fragment);Intraflagellar transport protein 74 homolog (Fragment);Intraflagellar transport protein 74 homolog (Fragment);Intraflagellar transport protein 74 homolog (Fragment);Isoform 2 of Intraflagellar transpor	6	1	1	1	11.9	13.265	0.0091627	2.108	26210000	1369000	0	1501400	1852100	0	1272300	0	0	0	5103500	3633400	1158700	5997900	0	4321600	0	0	0	0	0	0	0	0	0	0	0	0	0	0	3435900	1
542	E5RIW3;E5RJD8;E5RHG6;O75347;O75347-2;E5RIX8	E5RIW3;E5RJD8;E5RHG6;O75347;O75347-2	Tubulin-specific chaperone A	TBCA	Tubulin-specific chaperone A;Tubulin-specific chaperone A;Tubulin-specific chaperone A;Tubulin-specific chaperone A;Isoform 2 of Tubulin-specific chaperone A	6	4	4	4	57.1	10.08	0	7.6233	225490000	4579500	3361400	4050300	3643200	1311400	1836600	46544000	0	6557400	43028000	16189000	17643000	27610000	17550000	31585000	12606000	0	14020000	0	0	0	28890000	0	0	18867000	14455000	36466000	22680000	32653000	27763000	12
543	R4GMY8;E5RHG8;Q15369;Q15369-2	R4GMY8;E5RHG8;Q15369;Q15369-2	Transcription elongation factor B polypeptide 1	TCEB1	Elongin-C;Elongin-C (Fragment);Elongin-C;Isoform 2 of Elongin-C	4	4	4	4	66.2	6.968	0	12.072	222870000	13402000	4244200	4610700	14885000	12289000	1948600	8708200	22141000	14101000	37631000	13844000	10876000	31086000	12639000	20463000	14779000	0	0	14693000	18553000	0	16087000	17698000	23582000	16940000	14087000	20371000	19565000	28016000	16346000	14
544	E5RI99;P62888;A0A0B4J213;E5RJH3;A0A0C4DH44	E5RI99;P62888;A0A0B4J213	60S ribosomal protein L30	RPL30	60S ribosomal protein L30 (Fragment);60S ribosomal protein L30;60S ribosomal protein L30	5	6	6	6	54.4	12.656	0	19.317	765430000	53014000	67504000	29863000	76185000	55460000	22076000	87081000	36578000	10529000	69862000	52974000	40274000	61024000	30564000	72438000	63412000	99803000	55073000	94776000	75185000	70050000	70784000	25425000	22741000	48715000	37021000	71300000	43701000	63113000	54626000	40
545	E5RIH5;Q6NXR4;E5RHM7	E5RIH5;Q6NXR4;E5RHM7	TELO2-interacting protein 2	TTI2	TELO2-interacting protein 2;TELO2-interacting protein 2;TELO2-interacting protein 2 (Fragment)	3	6	6	6	19.1	53.305	0	22.027	536290000	9486700	10195000	27926000	7430300	8483700	2709100	47590000	50010000	28807000	131340000	55863000	28179000	48904000	28012000	51354000	26471000	21666000	34887000	27885000	38708000	0	35305000	44904000	40256000	49048000	52993000	37804000	41594000	40053000	38690000	27
546	E5RJ52;P53677;H0YAY4	E5RJ52;P53677;H0YAY4	AP-3 complex subunit mu-2	AP3M2	AP-3 complex subunit mu-2 (Fragment);AP-3 complex subunit mu-2;AP-3 complex subunit mu-2 (Fragment)	3	3	2	2	17.1	31.771	0	8.8801	350680000	30784000	26673000	12691000	20346000	12821000	8520100	13940000	0	1524200	61980000	47151000	17940000	43583000	17961000	34761000	33664000	38859000	23802000	25470000	23826000	22640000	16433000	0	0	28722000	40570000	26833000	32705000	28890000	31481000	20
547	E5RJC6;Q6NTE8-3;Q6NTE8;A0A087WZ47;E7EMV9;E5RI52;B7Z1T6;Q6NTE8-2	E5RJC6;Q6NTE8-3;Q6NTE8;A0A087WZ47	UPF0544 protein C5orf45	C5orf45	MRN complex-interacting protein;Isoform 3 of MRN complex-interacting protein;MRN complex-interacting protein;MRN complex-interacting protein	8	4	4	4	26.8	22.686	0	10.124	320800000	26764000	14933000	18116000	19215000	12180000	10953000	16395000	25361000	30063000	31695000	26222000	15544000	24374000	14215000	34767000	26072000	29795000	18965000	21951000	19937000	25263000	21997000	34046000	45076000	18533000	18906000	24089000	21172000	25870000	28047000	23
548	E7EM64;Q7L5N1;H7C3T0	E7EM64;Q7L5N1;H7C3T0	COP9 signalosome complex subunit 6	COPS6	COP9 signalosome complex subunit 6;COP9 signalosome complex subunit 6;COP9 signalosome complex subunit 6 (Fragment)	3	4	4	4	11.3	36.064	0	14.75	224420000	9748800	3795000	0	7745300	0	0	17435000	12573000	0	64237000	32765000	20083000	14690000	6035900	35315000	16189000	0	0	14714000	0	0	16577000	15535000	0	35939000	0	26893000	0	0	21824000	6
549	E7EMP6;Q96FZ2	E7EMP6;Q96FZ2	Embryonic stem cell-specific 5-hydroxymethylcytosine-binding protein	HMCES	Embryonic stem cell-specific 5-hydroxymethylcytosine-binding protein;Embryonic stem cell-specific 5-hydroxymethylcytosine-binding protein	2	2	2	2	7.1	35.571	0.0004085	4.9481	102160000	3440100	8517500	5327800	1739600	1299300	1180000	12477000	9843300	20803000	10956000	9017100	2755500	5952000	2297900	6551800	0	0	0	0	0	0	0	0	33268000	0	0	0	0	0	0	10
550	G3V2V8;J3KMY5;H0YIZ1;G3V3E8;E7EMS2;G3V3D1;P61916-2;P61916	G3V2V8;J3KMY5;H0YIZ1;G3V3E8;E7EMS2;G3V3D1;P61916-2;P61916	Epididymal secretory protein E1	NPC2	NPC intracellular cholesterol transporter 2 (Fragment);NPC intracellular cholesterol transporter 2;NPC intracellular cholesterol transporter 2 (Fragment);NPC intracellular cholesterol transporter 2;NPC intracellular cholesterol transporter 2;NPC intracellu	8	1	1	1	18.9	13.078	0.0010718	3.3415	6598700	0	0	0	0	0	0	0	0	2696700	0	0	1934600	0	0	1967400	0	0	0	0	0	0	0	0	0	0	0	0	0	0	1564200	2
551	E7ENQ1;H7C360;E7EN19;O95819;O95819-6;H7C0P6;G3XAA2;G5E948;A0A0D9SEY1;E7EX83;C9J338;H7C3Z6;I3L2I2	E7ENQ1;H7C360;E7EN19;O95819;O95819-6;H7C0P6;G3XAA2;G5E948;A0A0D9SEY1;E7EX83	Mitogen-activated protein kinase kinase kinase kinase 4	MAP4K4	Mitogen-activated protein kinase kinase kinase kinase 4;Mitogen-activated protein kinase kinase kinase kinase 4 (Fragment);Mitogen-activated protein kinase kinase kinase kinase 4;Mitogen-activated protein kinase kinase kinase kinase 4;Isoform 6 of Mitogen-	13	20	20	1	19.4	132.16	0	160.07	3719000000	224370000	148950000	152970000	159030000	106160000	75937000	255170000	293900000	202540000	566110000	521820000	166910000	367190000	127650000	350250000	245470000	220380000	257200000	190990000	175910000	189250000	223840000	251410000	326700000	309550000	357150000	322430000	270280000	281940000	306220000	174
552	E7END7;P62820-2;P62820;P62820-3	E7END7;P62820-2;P62820	Ras-related protein Rab-1A	RAB1A	Ras-related protein Rab-1A;Isoform 2 of Ras-related protein Rab-1A;Ras-related protein Rab-1A	4	5	3	3	30.6	19.018	0	8.8748	97615000	4204700	0	773970	5618800	2844000	1327100	9058800	7016800	6561400	25906000	13165000	1570900	1500500	4595200	13473000	5247000	0	0	6631800	5287900	0	9644200	6232500	8925500	0	0	0	0	0	0	17
553	E7EPN9;Q9Y520-4;Q9Y520-5;Q9Y520;Q9Y520-7;Q9Y520-6;Q9Y520-2;Q9Y520-3;H7C5N8;A0A2R8YET2;A0A2R8Y7F4;A0A2R8Y424;A0A0A0MS30	E7EPN9;Q9Y520-4;Q9Y520-5;Q9Y520;Q9Y520-7;Q9Y520-6;Q9Y520-2;Q9Y520-3	Protein PRRC2C	PRRC2C	Protein PRRC2C;Isoform 4 of Protein PRRC2C;Isoform 5 of Protein PRRC2C;Protein PRRC2C;Isoform 7 of Protein PRRC2C;Isoform 6 of Protein PRRC2C;Isoform 2 of Protein PRRC2C;Isoform 3 of Protein PRRC2C	13	52	52	52	27.2	308.77	0	158.35	6724000000	502460000	406210000	336830000	531440000	467080000	258620000	244190000	305920000	185650000	740850000	620230000	299450000	824860000	326410000	673800000	521540000	474910000	616480000	603200000	694190000	664570000	268000000	304200000	403490000	423830000	467440000	515260000	606610000	596190000	669800000	289
554	J3KN87;E7EPP6;O14757-2;O14757-3;O14757;E9PPA5;E9PKQ3	J3KN87;E7EPP6;O14757-2;O14757-3;O14757;E9PPA5	Serine/threonine-protein kinase Chk1	CHEK1	Serine/threonine-protein kinase Chk1;Serine/threonine-protein kinase Chk1;Isoform 2 of Serine/threonine-protein kinase Chk1;Isoform 3 of Serine/threonine-protein kinase Chk1;Serine/threonine-protein kinase Chk1;Serine/threonine-protein kinase Chk1 (Fragmen	7	9	9	9	18.5	49.019	0	53.304	1078600000	26581000	12123000	18700000	19576000	15166000	11783000	105360000	157880000	119480000	132730000	126090000	54143000	91911000	43730000	143310000	50347000	0	38644000	31740000	46359000	42759000	111540000	103070000	158270000	96038000	90707000	90817000	75283000	73064000	99246000	41
555	E7EPW6;O75340-3;O75340-2;O75340;D6RA21;Q86W51;H0Y9X3;A0A087WZ38	E7EPW6;O75340-3;O75340-2;O75340;D6RA21;Q86W51;H0Y9X3;A0A087WZ38	Programmed cell death protein 6	PDCD6	Programmed cell death protein 6;Isoform 3 of Programmed cell death protein 6;Isoform 2 of Programmed cell death protein 6;Programmed cell death protein 6;Programmed cell death protein 6;PDCD6 protein;Programmed cell death protein 6 (Fragment);Programmed ce	8	2	2	2	82.2	7.8217	0.00042141	5.4224	24464000	0	0	0	0	0	0	10797000	3349300	0	0	0	1776800	4699100	3842200	0	0	0	0	0	0	0	10797000	0	0	0	0	0	0	0	0	2
556	G3V3L4;E7EQ45;Q9H0R1-2;Q9H0R1	G3V3L4;E7EQ45;Q9H0R1-2;Q9H0R1	AP-5 complex subunit mu-1	AP5M1	AP-5 complex subunit mu-1;AP-5 complex subunit mu-1;Isoform 2 of AP-5 complex subunit mu-1;AP-5 complex subunit mu-1	4	1	1	1	47.4	4.2179	0.00039494	4.5012	118460000	7136700	15424000	5617100	5786700	0	0	0	15158000	0	21136000	13589000	7506800	10939000	4717400	11452000	0	0	0	0	0	0	0	0	0	0	0	0	0	0	9105200	10
557	E7EQI7;Q12768	E7EQI7;Q12768	WASH complex subunit strumpellin	KIAA0196	WASH complex subunit 5;WASH complex subunit 5	2	7	7	7	8.2	117.06	0	17.895	356590000	10116000	18111000	12499000	12973000	16654000	0	7641600	7045000	1584200	86846000	51729000	16674000	56829000	18627000	39262000	0	24820000	24709000	24685000	21739000	0	0	0	0	40349000	42006000	36304000	37157000	38726000	27304000	20
558	E7EQL8;Q96RT7-2;Q96RT7-3;Q96RT7	E7EQL8;Q96RT7-2;Q96RT7-3;Q96RT7	Gamma-tubulin complex component 6	TUBGCP6	Gamma-tubulin complex component 6;Isoform 2 of Gamma-tubulin complex component 6;Isoform 3 of Gamma-tubulin complex component 6;Gamma-tubulin complex component 6	4	21	21	21	19.9	163.91	0	107.88	2441300000	177250000	105830000	138110000	197330000	247440000	88548000	142350000	239480000	109730000	190180000	157160000	84278000	204010000	98521000	261060000	194200000	147240000	239550000	199140000	283380000	237420000	153200000	192960000	206320000	132620000	156700000	188310000	185010000	226390000	181260000	126
559	E9PCM6;E7EQN5;P98171;P98171-2	E9PCM6;E7EQN5;P98171;P98171-2	Rho GTPase-activating protein 4	ARHGAP4	Rho GTPase-activating protein 4;Rho GTPase-activating protein 4;Rho GTPase-activating protein 4;Isoform 2 of Rho GTPase-activating protein 4	4	3	3	3	10.8	85.38	0	23.974	607830000	4755400	15136000	10265000	14213000	5549400	10326000	14562000	15426000	16661000	125630000	129730000	39960000	78374000	31353000	95884000	0	28759000	41158000	17789000	0	35198000	16529000	0	30414000	68648000	80903000	56532000	56298000	52770000	74886000	30
560	E7EQR4;P15311	E7EQR4;P15311	Ezrin	EZR	Ezrin;Ezrin	2	19	9	8	30	69.371	0	28.227	1258900000	67148000	49770000	23161000	55995000	32275000	38528000	55491000	100180000	62917000	227600000	135990000	40857000	140280000	47374000	181380000	70121000	66618000	63729000	67202000	55201000	103330000	70177000	55747000	111320000	110270000	91661000	86986000	104920000	87718000	139320000	46
561	S4R3H4;E7EQT4;Q9UKV3-5;Q9UKV3;G3V3T3;G3V3B0;Q9UKV3-3;Q9UKV3-2	S4R3H4;E7EQT4;Q9UKV3-5;Q9UKV3	Apoptotic chromatin condensation inducer in the nucleus	ACIN1	Apoptotic chromatin condensation inducer in the nucleus;Apoptotic chromatin condensation inducer in the nucleus;Isoform 4 of Apoptotic chromatin condensation inducer in the nucleus;Apoptotic chromatin condensation inducer in the nucleus	8	3	3	3	2.9	145.44	0.00042699	5.6113	118950000	9223300	990460	6710900	6754500	7856700	3070900	6553700	11467000	3395700	14722000	18134000	4295500	11049000	2695300	12033000	0	0	0	0	0	0	5430100	0	0	8841000	0	0	7641500	6653700	0	6
562	E7ES08;E7EQU1;O15347;E9PES6	E7ES08;E7EQU1;O15347;E9PES6	High mobility group protein B3	HMGB3	High mobility group protein B3 (Fragment);High mobility group protein B3 (Fragment);High mobility group protein B3;High mobility group protein B3 (Fragment)	4	9	8	8	44.7	21.444	0	29.494	1074200000	16191000	43548000	16227000	44006000	10872000	22655000	67692000	77824000	21599000	272400000	73211000	28132000	138810000	26195000	214860000	36954000	70916000	47517000	50793000	33083000	78895000	57812000	65240000	85360000	89780000	66857000	39023000	90163000	57687000	108980000	41
563	E7ERS3;Q86VM9;Q86VM9-2;H3BRN6;H3BP01;H3BRH3	E7ERS3;Q86VM9;Q86VM9-2	Zinc finger CCCH domain-containing protein 18	ZC3H18	Zinc finger CCCH domain-containing protein 18;Zinc finger CCCH domain-containing protein 18;Isoform 2 of Zinc finger CCCH domain-containing protein 18	6	8	8	8	10.1	108.94	0	17.753	359460000	29576000	22323000	29127000	33583000	23665000	12623000	18098000	8655000	20192000	22439000	24949000	7300300	47735000	14692000	44506000	23756000	21570000	39969000	32226000	33804000	43104000	17462000	20382000	40616000	25549000	24271000	18398000	29715000	26580000	33337000	25
564	E7ESC7;Q7L5Y9;B4DQT1;B4DVN3;Q7L5Y9-3;Q7L5Y9-2;D6RIB6;Q7L5Y9-4;D6RE80;D6REW7;D6R8Z3;D6RA86;D6RDW4;Q7L5Y9-5	E7ESC7;Q7L5Y9;B4DQT1;B4DVN3;Q7L5Y9-3;Q7L5Y9-2;D6RIB6;Q7L5Y9-4;D6RE80	Macrophage erythroblast attacher	MAEA	Macrophage erythroblast attacher;E3 ubiquitin-protein transferase MAEA;Macrophage erythroblast attacher;Macrophage erythroblast attacher;Isoform 3 of E3 ubiquitin-protein transferase MAEA;Isoform 2 of E3 ubiquitin-protein transferase MAEA;Macrophage erythr	14	6	6	6	23.7	49.392	0	15.099	603330000	25922000	34747000	39039000	45917000	29043000	17435000	22499000	63083000	12872000	85628000	65408000	11238000	57329000	10347000	82820000	0	51640000	47277000	56525000	50255000	45766000	35170000	39099000	0	56599000	44869000	37693000	46533000	18785000	52917000	17
565	E7ESI2;G3V5T9;P24941-2;P24941;K7EJ83;Q00526	E7ESI2;G3V5T9;P24941-2;P24941	Cyclin-dependent kinase 2	CDK2	Cyclin-dependent kinase 2;Cyclin-dependent kinase 2, isoform CRA_c;Isoform 2 of Cyclin-dependent kinase 2;Cyclin-dependent kinase 2	6	7	6	6	45	27.164	0	32.132	1707300000	140210000	54809000	45287000	81053000	66214000	59623000	182610000	215000000	152930000	158620000	165330000	47138000	78914000	42158000	217440000	163700000	97308000	80028000	112050000	156330000	132570000	140050000	126690000	153880000	89875000	152820000	73659000	135560000	79099000	181330000	75
566	E7ESW6;Q6ZQQ6;Q6ZQQ6-2	E7ESW6;Q6ZQQ6;Q6ZQQ6-2	WD repeat-containing protein 87	WDR87	WD repeat-containing protein 87;WD repeat-containing protein 87;Isoform 2 of WD repeat-containing protein 87	3	3	3	3	2	337.83	0.0073553	2.2262	850860000	48935000	66110000	38128000	50269000	72861000	29762000	96322000	73056000	11913000	90711000	93679000	27418000	73499000	21283000	56915000	0	66916000	66720000	56227000	60497000	68547000	71173000	49748000	42961000	62175000	66179000	0	76932000	65793000	87206000	21
567	E7ET15;O15042-2;O15042;E7EW00;H0Y8D9;C9J5L1;H7C4V2;O15042-3	E7ET15;O15042-2;O15042;E7EW00;H0Y8D9	U2 snRNP-associated SURP motif-containing protein	U2SURP	U2 snRNP-associated SURP motif-containing protein;Isoform 2 of U2 snRNP-associated SURP motif-containing protein;U2 snRNP-associated SURP motif-containing protein;U2 snRNP-associated SURP motif-containing protein;U2 snRNP-associated SURP motif-containing p	8	6	6	6	10	118.25	0	24.224	403930000	25076000	12342000	16557000	25770000	15486000	5990600	3216200	19370000	0	81587000	65987000	21670000	47178000	16838000	46861000	27033000	20474000	31070000	29125000	33936000	0	0	20483000	0	38635000	33111000	39900000	36101000	35054000	40400000	16
568	E7ET89;Q86UW9-2;Q86UW9;C9JEH4;C9JII1;Q75MM6	E7ET89;Q86UW9-2;Q86UW9	Probable E3 ubiquitin-protein ligase DTX2	DTX2	Probable E3 ubiquitin-protein ligase DTX2;Isoform 2 of Probable E3 ubiquitin-protein ligase DTX2;Probable E3 ubiquitin-protein ligase DTX2	6	3	3	3	8.5	57.296	0	19.646	555820000	36078000	11300000	18570000	32552000	30433000	11283000	68396000	100630000	52671000	60496000	11133000	4609500	42996000	15057000	59612000	43023000	33251000	27741000	37195000	45117000	0	71436000	85695000	84515000	26526000	0	0	32135000	29416000	44164000	15
569	Q75MG1;E7ETZ4;Q9Y6E2;E9PFE3;C9JF98;F8WDX8;E7EMS9;Q9Y6E2-2;E9PFD4;B5MCE7;B5MCH7	Q75MG1;E7ETZ4;Q9Y6E2;E9PFE3;C9JF98;F8WDX8;E7EMS9;Q9Y6E2-2	Basic leucine zipper and W2 domain-containing protein 2	BZW2	Basic leucine zipper and W2 domain-containing protein 2 (Fragment);Basic leucine zipper and W2 domain-containing protein 2 (Fragment);Basic leucine zipper and W2 domain-containing protein 2;Basic leucine zipper and W2 domain-containing protein 2;Basic leuc	11	7	7	7	34.3	31.247	0	55.651	1283500000	36789000	33837000	33528000	21100000	17893000	8780500	156450000	183920000	140060000	207200000	142130000	45986000	98478000	31264000	126100000	55039000	60036000	59793000	57544000	44947000	38470000	115300000	115400000	178010000	83373000	99030000	102920000	60352000	94206000	97069000	62
570	E7EUH7;Q96PZ0;Q96PZ0-2	E7EUH7;Q96PZ0;Q96PZ0-2	Pseudouridylate synthase 7 homolog	PUS7	Pseudouridylate synthase 7 homolog;Pseudouridylate synthase 7 homolog;Isoform 2 of Pseudouridylate synthase 7 homolog	3	2	2	2	10.5	50.552	0.00040453	4.8754	408840000	67027000	69617000	44112000	74360000	40262000	27889000	42338000	24816000	13221000	2336500	0	0	1226000	0	1637400	0	0	0	0	0	0	0	0	0	0	0	0	0	0	1301800	4
571	E7EUU4;Q04637-8;E7EX73;E9PGM1;Q04637-7;C9K073;C9J2Z7;H7C044;H7C0V6;C9JHW9;F8WCF2;C9JIH5;C9JWH7;C9JWH9;C9J556;REV__Q8NEG2-2;REV__F5H7J8;C9JSU8;C9JWW9;REV__Q8NEG2;REV__C9JQZ6;REV__J3KQX6	E7EUU4;Q04637-8;E7EX73;E9PGM1;Q04637-7	Eukaryotic translation initiation factor 4 gamma 1	EIF4G1	Eukaryotic translation initiation factor 4 gamma 1;Isoform 8 of Eukaryotic translation initiation factor 4 gamma 1;Eukaryotic translation initiation factor 4 gamma 1;Eukaryotic translation initiation factor 4 gamma 1;Isoform 7 of Eukaryotic translation ini	22	65	2	2	41	171.64	0	7.2218	417070000	49775000	0	6319000	0	0	2884500	44387000	69765000	29527000	14525000	87277000	0	99261000	0	13351000	49291000	0	0	0	0	0	0	58539000	51639000	0	71288000	0	73924000	0	0	11
572	E7EV43;K4DI92;Q6NW29-2;Q6NW29	E7EV43;K4DI92;Q6NW29-2;Q6NW29	RWD domain-containing protein 4	RWDD4	RWD domain-containing protein 4;RWD domain containing 4A;Isoform 2 of RWD domain-containing protein 4;RWD domain-containing protein 4	4	3	3	3	18.4	14.012	0.00038956	4.3177	108590000	5980000	2392700	900760	1842200	644460	1424500	4932500	7790300	5584700	27535000	22894000	1618000	12819000	3869700	8365900	5290300	0	0	4007400	0	5883700	4227600	3989300	9359400	11646000	13326000	4927200	11547000	2716300	15695000	9
573	K7ELY9;E7EV84;Q14457;K7ER46;K7EN35	K7ELY9;E7EV84;Q14457	Beclin-1	BECN1	Beclin-1 (Fragment);Beclin-1;Beclin-1	5	3	3	3	20.5	26.784	0.00040323	4.8104	69343000	0	0	0	0	0	0	5237000	27588000	0	18326000	0	6459500	0	0	11732000	0	0	0	0	0	0	0	0	0	0	0	0	0	0	9328000	3
574	E7EVC7;Q676U5-5;Q676U5-3;Q676U5-2;Q676U5	E7EVC7;Q676U5-5;Q676U5-3;Q676U5-2;Q676U5	Autophagy-related protein 16-1	ATG16L1	Autophagy-related protein 16-1;Isoform 5 of Autophagy-related protein 16-1;Isoform 3 of Autophagy-related protein 16-1;Isoform 2 of Autophagy-related protein 16-1;Autophagy-related protein 16-1	5	1	1	1	4.2	70.01	0	7.5594	36278000	0	0	0	0	0	0	0	0	0	16186000	14902000	5190300	0	0	0	0	0	0	0	0	0	0	0	0	0	0	9311700	0	0	0	1
575	E7EVJ5;Q96F07-2;Q96F07;H7C229;E7EW33;A0A087WTQ3;A0A087WWZ1;A0A087WVE1	E7EVJ5;Q96F07-2;Q96F07;H7C229;E7EW33	Cytoplasmic FMR1-interacting protein 2	CYFIP2	Cytoplasmic FMR1-interacting protein;Isoform 2 of Cytoplasmic FMR1-interacting protein 2;Cytoplasmic FMR1-interacting protein 2;Cytoplasmic FMR1-interacting protein 2;Cytoplasmic FMR1-interacting protein 2	8	9	3	3	7.9	142.58	0	6.2864	326400000	10847000	7722600	7355100	8752600	6460100	4987000	39985000	40109000	14054000	65432000	33291000	9991600	37316000	9745100	30355000	14956000	12950000	15301000	13243000	13097000	14916000	42682000	22180000	31649000	31260000	21428000	19245000	22630000	18310000	22654000	12
576	E7EW05;Q9NVU7-2;Q9NVU7	E7EW05;Q9NVU7-2;Q9NVU7	Protein SDA1 homolog	SDAD1	Protein SDA1 homolog;Isoform 2 of Protein SDA1 homolog;Protein SDA1 homolog	3	2	2	2	3.2	75.44	0.0013826	3.024	41692000	3552700	2331000	3104200	3397200	1882500	1283700	0	0	1136300	0	8211400	2702700	6285400	1947600	5857400	0	0	0	0	0	0	0	0	0	0	0	0	0	0	4656900	8
577	E7EW59;H0YFS7;F5H433;A0A087X1T9;A9JR48;A0A087WXW6;H3BSM9;A0A140TA74;A0A140TA70;Q9Y467-3;Q9BXA9-3;Q9BXA9-4;Q9NSC2-2;Q9BXA9-2;Q9BXA9;Q9NSC2	E7EW59;H0YFS7		SALL2	Sal-like protein 2;Sal-like protein 2 (Fragment)	16	4	4	1	10.6	95.411	0	27.362	564690000	11584000	25403000	18608000	44060000	29722000	10635000	47688000	80613000	32412000	58476000	44984000	18859000	51713000	21418000	68519000	0	26417000	32290000	40300000	39046000	36806000	47719000	51432000	77247000	31941000	35041000	39939000	47691000	52159000	41789000	31
578	E7EW84;Q8TAG9;B1AP46;Q8TAG9-2	E7EW84;Q8TAG9;B1AP46	Exocyst complex component 6	EXOC6	Exocyst complex component;Exocyst complex component 6;Exocyst complex component 6	4	4	4	4	6.4	81.851	0	15.053	274490000	11008000	11189000	14132000	12215000	17566000	2366700	8557900	8285000	16202000	54357000	17883000	18940000	18616000	21105000	42069000	0	15088000	23334000	22792000	27085000	0	0	0	17940000	37953000	0	42285000	0	41315000	21929000	11
579	E9PID8;E7EWR4;P33240-2;P33240;A0A0A0MT56;Q9H0L4	E9PID8;E7EWR4;P33240-2;P33240	Cleavage stimulation factor subunit 2	CSTF2	Cleavage stimulation factor subunit 2;Cleavage stimulation factor subunit 2;Isoform 2 of Cleavage stimulation factor subunit 2;Cleavage stimulation factor subunit 2	6	5	5	5	20.3	46.665	0	12.5	170270000	5890300	2887100	0	7273900	7780800	1930900	9956000	5260100	0	28943000	19848000	15061000	20025000	20503000	24910000	0	0	0	10108000	13253000	0	0	14283000	0	14309000	14617000	29560000	14981000	30664000	19602000	14
580	E7EX17;P23588;P23588-2;F8VX11;F8VP89;F8W0K0;F8VSC7;F8VYE9;F8VRU1	E7EX17;P23588;P23588-2;F8VX11	Eukaryotic translation initiation factor 4B	EIF4B	Eukaryotic translation initiation factor 4B;Eukaryotic translation initiation factor 4B;Isoform 2 of Eukaryotic translation initiation factor 4B;Eukaryotic translation initiation factor 4B (Fragment)	9	39	39	39	63.1	69.697	0	147.97	12423000000	617790000	481460000	382730000	359780000	177230000	213360000	750830000	1070800000	558760000	3003500000	1487200000	431350000	1271200000	300990000	1316000000	758260000	690970000	637030000	501060000	312680000	647160000	669330000	909950000	879060000	1287900000	1054900000	886400000	1057700000	669660000	978550000	367
581	E7EX40;Q6WKZ4-2;Q6WKZ4-3;Q6WKZ4	E7EX40;Q6WKZ4-2;Q6WKZ4-3;Q6WKZ4	Rab11 family-interacting protein 1	RAB11FIP1	Rab11 family-interacting protein 1;Isoform 4 of Rab11 family-interacting protein 1;Isoform 2 of Rab11 family-interacting protein 1;Rab11 family-interacting protein 1	4	3	3	3	16.8	54.832	0	7.1172	107450000	7095400	4064400	0	4043100	0	0	0	0	0	17635000	41519000	13035000	20055000	0	0	0	0	0	0	0	0	0	0	0	0	27687000	26707000	0	0	0	3
582	E7EX90;Q14203-3;Q14203-4;Q14203-6;Q14203;Q14203-5;Q14203-2;Q6AWB1;E7EWF7;C9JJD0;C9JZA4;C9JTE5;C9JJN7;C9JKG6;E9PCY0;C9JUI8;C9J1B7	E7EX90;Q14203-3;Q14203-4;Q14203-6;Q14203;Q14203-5;Q14203-2;Q6AWB1	Dynactin subunit 1	DCTN1;DKFZp686E0752	Dynactin subunit 1;Isoform 3 of Dynactin subunit 1;Isoform 4 of Dynactin subunit 1;Isoform 6 of Dynactin subunit 1;Dynactin subunit 1;Isoform 5 of Dynactin subunit 1;Isoform p135 of Dynactin subunit 1;Dynactin subunit 1	17	63	63	63	52.2	139.09	0	323.31	18096000000	1323200000	998680000	778380000	1200700000	974890000	373190000	920510000	1458400000	412470000	2630300000	1895800000	641120000	2091600000	632590000	1764100000	1416700000	1401100000	1477300000	1374200000	1305900000	1087900000	1007800000	1277400000	675550000	1534600000	1522100000	1143100000	1562600000	1211900000	1310900000	400
583	E9PAV3;F8VZJ2;H0YHX9;Q13765;E9PAV3-2;F8W1N5;F8VNW4;F8W0W4	E9PAV3;F8VZJ2;H0YHX9;Q13765;E9PAV3-2	Nascent polypeptide-associated complex subunit alpha, muscle-specific form;Nascent polypeptide-associated complex subunit alpha	NACA	Nascent polypeptide-associated complex subunit alpha, muscle-specific form;Nascent polypeptide-associated complex subunit alpha;Nascent polypeptide-associated complex subunit alpha (Fragment);Nascent polypeptide-associated complex subunit alpha;Isoform skN	8	3	3	3	4.3	205.42	0	29.014	152850000	9445200	7900100	3623900	8875400	4977200	6594100	15700000	27348000	17978000	15036000	6656800	2258700	6657900	1416800	18377000	0	0	0	0	0	0	0	0	0	0	0	0	0	0	14610000	6
584	E9PB90;P52789	E9PB90;P52789	Hexokinase;Hexokinase-2	HK2	Hexokinase-2;Hexokinase-2	2	8	8	7	12.4	98.972	0	27.467	953560000	24246000	44849000	42748000	27380000	22130000	28068000	72255000	72454000	46524000	128750000	160920000	36392000	86741000	27074000	133020000	43210000	58609000	71059000	58318000	58739000	67213000	50698000	48746000	70425000	92618000	99189000	67027000	77060000	62474000	64115000	52
585	E9PBF6;P20700;A0A0D9SFY5;A0A0D9SFE5	E9PBF6;P20700;A0A0D9SFY5;A0A0D9SFE5	Lamin-B1	LMNB1	Lamin-B1;Lamin-B1;Lamin-B1 (Fragment);Lamin B1, isoform CRA_a	4	3	3	3	10.9	44.643	0.00041305	5.1029	178620000	3927400	14507000	6230700	13459000	6405900	4423000	20079000	63406000	13250000	16376000	0	3721400	9529400	3309200	0	0	0	0	11962000	0	0	0	56901000	0	0	0	0	0	0	0	3
586	E9PBT8;J3KQJ1;Q8NBJ7-2;Q8NBJ7;F8WEX5;E9PG02;J3QT17;C9JL30;A8MXB9;C9J660;F8WA42;Q8NBJ7-5;Q8NBJ7-3	E9PBT8;J3KQJ1;Q8NBJ7-2;Q8NBJ7;F8WEX5;E9PG02;J3QT17;C9JL30;A8MXB9;C9J660;F8WA42;Q8NBJ7-5;Q8NBJ7-3	Sulfatase-modifying factor 2	SUMF2	Inactive C-alpha-formylglycine-generating enzyme 2;Inactive C-alpha-formylglycine-generating enzyme 2;Isoform 2 of Inactive C-alpha-formylglycine-generating enzyme 2;Inactive C-alpha-formylglycine-generating enzyme 2;Inactive C-alpha-formylglycine-generati	13	2	2	2	10.8	25.829	0.00037979	4.0162	25767000	3595200	0	0	0	0	483950	0	0	7276600	9926800	1669500	0	1735800	1078900	0	0	0	0	0	0	0	0	0	0	5382500	0	0	0	0	0	5
587	F8SNU6;E9PC05;F8SNU7;Q9H0C8	F8SNU6;E9PC05;F8SNU7;Q9H0C8	Integrin-linked kinase-associated serine/threonine phosphatase 2C	ILKAP2;ILKAP;ILKAP3	Integrin-linked kinase associated phosphatase;Integrin-linked kinase-associated serine/threonine phosphatase 2C (Fragment);Integrin-linked kinase associated phosphatase;Integrin-linked kinase-associated serine/threonine phosphatase 2C	4	1	1	1	7.4	17.619	0.0010515	3.1593	9742800	0	0	270130	411130	0	0	706710	0	0	2517500	2296500	536930	1322200	0	1681700	0	0	0	0	0	0	0	0	0	0	0	0	0	0	1337000	5
588	E9PC52;Q16576;Q16576-2;Q5JP01;Q5JNZ6	E9PC52;Q16576;Q16576-2	Histone-binding protein RBBP7	RBBP7	Histone-binding protein RBBP7;Histone-binding protein RBBP7;Isoform 2 of Histone-binding protein RBBP7	5	13	6	6	27.6	46.938	0	31.532	2975800000	111970000	133540000	75055000	158380000	85820000	75180000	239540000	193570000	112500000	552240000	350720000	135780000	282810000	100590000	368140000	135250000	166460000	156690000	150780000	156660000	162270000	218980000	206540000	191520000	283680000	254400000	284370000	221480000	205920000	270950000	72
589	E9PCH4;Q8TEU7-2;Q8TEU7-5;Q8TEU7-3;Q8TEU7;Q8TEU7-4;D6RE77;B7Z7Y1;Q8TEU7-6	E9PCH4;Q8TEU7-2;Q8TEU7-5;Q8TEU7-3;Q8TEU7;Q8TEU7-4;D6RE77;B7Z7Y1	Rap guanine nucleotide exchange factor 6	RAPGEF6	Uncharacterized protein;Isoform 2 of Rap guanine nucleotide exchange factor 6;Isoform 5 of Rap guanine nucleotide exchange factor 6;Isoform 3 of Rap guanine nucleotide exchange factor 6;Rap guanine nucleotide exchange factor 6;Isoform 4 of Rap guanine nucl	9	5	5	5	4.5	185.19	0	9.2874	152510000	3022200	0	3635800	0	2013600	0	0	0	0	44341000	30257000	10310000	23107000	8623300	27196000	0	0	0	0	0	0	0	0	0	24280000	23283000	18270000	19385000	16891000	20148000	8
590	E9PCY7;G8JLB6;P31943;D6RBM0;D6RIU0;E5RGV0;D6RFM3;H0YB39;D6RIT2;E7EQJ0;D6RAM1;D6R9T0;E7EN40;D6RDU3;D6RJ04;D6RIH9;H0YBD7;D6RDL0;E5RGH4;D6RF17;H0YBG7;D6R9D3;E5RJ94;H0YAQ2	E9PCY7;G8JLB6;P31943;D6RBM0;D6RIU0;E5RGV0;D6RFM3;H0YB39	Heterogeneous nuclear ribonucleoprotein H;Heterogeneous nuclear ribonucleoprotein H, N-terminally processed	HNRNPH1	Heterogeneous nuclear ribonucleoprotein H;Heterogeneous nuclear ribonucleoprotein H;Heterogeneous nuclear ribonucleoprotein H;Heterogeneous nuclear ribonucleoprotein H (Fragment);Heterogeneous nuclear ribonucleoprotein H (Fragment);Heterogeneous nuclear ri	24	26	26	16	60.1	47.087	0	296.23	10126000000	666150000	826400000	539370000	832530000	476330000	334460000	1058200000	1844500000	542940000	876510000	588800000	198100000	609670000	228970000	503140000	919700000	1129700000	936780000	946720000	780370000	888660000	880490000	1163000000	851300000	500780000	404050000	495930000	518920000	563140000	451310000	337
591	E9PD50;Q92540-2;Q92540;Q92540-4;Q92540-5;B1ALB4;E9PBK2;D6RAD0;E9PEK3	E9PD50;Q92540-2;Q92540;Q92540-4;Q92540-5	Protein SMG7	SMG7	Protein SMG7;Isoform 2 of Protein SMG7;Protein SMG7;Isoform 4 of Protein SMG7;Isoform 5 of Protein SMG7	9	15	15	15	18.3	130.86	0	44.552	1503600000	65407000	42146000	29652000	77073000	53119000	42947000	307560000	356110000	232960000	51704000	49787000	33157000	69208000	31743000	60983000	82746000	72467000	76029000	97211000	101990000	108970000	251990000	304460000	267720000	40213000	56180000	64877000	67878000	68412000	81526000	83
592	E9PDF6;O43795;O43795-2;C9JYW1;H7C2Y7;E7EQD9;C9JUP5	E9PDF6;O43795;O43795-2	Unconventional myosin-Ib	MYO1B	Unconventional myosin-Ib;Unconventional myosin-Ib;Isoform 2 of Unconventional myosin-Ib	7	10	10	10	14.3	128.48	0	21.003	466180000	32041000	23572000	17727000	28652000	23707000	3227700	13925000	7947000	6943600	63320000	45688000	55497000	66579000	28023000	49333000	27747000	38937000	33347000	25942000	33249000	27445000	27045000	28593000	26702000	43799000	32863000	68872000	37776000	46080000	31257000	35
593	E9PDL4;Q05084-3;Q05084;Q05084-2	E9PDL4;Q05084-3;Q05084;Q05084-2	Islet cell autoantigen 1	ICA1	Islet cell autoantigen 1;Isoform 3 of Islet cell autoantigen 1;Islet cell autoantigen 1;Isoform 2 of Islet cell autoantigen 1	4	2	2	2	8.9	53.242	0	14.423	214760000	11742000	38229000	5898200	8807300	6045300	3114700	19997000	0	9729900	56458000	26211000	10649000	17881000	0	0	0	0	0	0	0	0	0	0	0	30613000	0	0	0	0	0	6
594	E9PE85;Q8N668-2;Q8N668	E9PE85;Q8N668-2;Q8N668	COMM domain-containing protein 1	COMMD1	COMM domain-containing protein 1;Isoform 2 of COMM domain-containing protein 1;COMM domain-containing protein 1	3	1	1	1	35.7	10.532	0	21.329	267080000	0	0	0	2440900	0	0	10999000	12589000	0	138370000	51212000	8785300	18189000	3557700	20941000	0	0	0	0	0	0	0	0	0	73324000	39952000	0	0	0	0	5
595	E9PEB5;Q96AE4;Q96AE4-2;Q96I24-2	E9PEB5;Q96AE4;Q96AE4-2	Far upstream element-binding protein 1	FUBP1	Far upstream element-binding protein 1;Far upstream element-binding protein 1;Isoform 2 of Far upstream element-binding protein 1	4	4	4	3	7.2	68.903	0.00043422	5.877	72250000	2354300	3182600	0	1694000	1991100	1324600	11888000	13479000	14701000	3988900	1618500	5691600	3130000	4622900	2583000	0	0	0	0	0	0	0	0	29403000	0	0	0	0	3635600	0	2
596	E9PEM3;H0Y6E6;Q92622-3;Q92622-2;Q92622;H7C357	E9PEM3;H0Y6E6;Q92622-3;Q92622-2;Q92622;H7C357	Run domain Beclin-1 interacting and cysteine-rich containing protein	KIAA0226	Run domain Beclin-1-interacting and cysteine-rich domain-containing protein;Run domain Beclin-1-interacting and cysteine-rich domain-containing protein (Fragment);Isoform 3 of Run domain Beclin-1-interacting and cysteine-rich domain-containing protein;Isof	6	5	5	5	14.3	47.508	0	15.578	365640000	17567000	9864700	15128000	16203000	17227000	10407000	1040600	21135000	8856900	62484000	51244000	21719000	47583000	19865000	45316000	27533000	0	35354000	0	37146000	32194000	0	0	0	31881000	38058000	32514000	33717000	31036000	27563000	24
597	E9PEM5;P50851-2;P50851;H0YAC6;H0Y9N9	E9PEM5;P50851-2;P50851;H0YAC6	Lipopolysaccharide-responsive and beige-like anchor protein	LRBA	Lipopolysaccharide-responsive and beige-like anchor protein;Isoform 2 of Lipopolysaccharide-responsive and beige-like anchor protein;Lipopolysaccharide-responsive and beige-like anchor protein;Lipopolysaccharide-responsive and beige-like anchor protein (Fr	5	19	19	18	9	286.97	0	152.58	2020300000	81841000	50067000	49316000	46969000	25403000	23098000	44544000	81165000	31002000	537690000	316760000	117320000	270420000	86750000	257980000	94162000	104710000	102920000	69182000	66277000	71343000	51993000	61242000	85074000	242910000	232220000	182860000	172450000	174920000	183980000	79
598	E9PEX6;P09622-2;P09622-3;P09622	E9PEX6;P09622-2;P09622-3;P09622	Dihydrolipoyl dehydrogenase;Dihydrolipoyl dehydrogenase, mitochondrial	DLD	Dihydrolipoyl dehydrogenase;Isoform 2 of Dihydrolipoyl dehydrogenase, mitochondrial;Isoform 3 of Dihydrolipoyl dehydrogenase, mitochondrial;Dihydrolipoyl dehydrogenase, mitochondrial	4	1	1	1	7.6	51.815	0.0067895	2.3501	6298500	0	0	0	0	0	0	0	0	0	0	0	0	0	0	6298500	0	0	0	0	0	0	0	0	0	0	0	0	0	0	5007600	1
599	E9PEZ1;Q8IWT3-3;Q8IWT3	E9PEZ1;Q8IWT3-3;Q8IWT3	Cullin-9	CUL9	Cullin-9;Isoform 2 of Cullin-9;Cullin-9	3	2	2	2	0.9	278.13	0.00038081	4.0432	127810000	13526000	1773500	2918100	15583000	12312000	6758600	0	26798000	3891800	0	0	5802800	18183000	9930500	10334000	0	0	0	0	0	17218000	0	22254000	0	0	0	0	0	0	0	3
600	F2Z3P2;F2Z303;F8WDG4;E9PFD2;P11172	F2Z3P2;F2Z303;F8WDG4;E9PFD2;P11172	Uridine 5-monophosphate synthase;Orotate phosphoribosyltransferase;Orotidine 5-phosphate decarboxylase	UMPS	Uridine 5-monophosphate synthase;Uridine 5-monophosphate synthase;Uridine 5-monophosphate synthase;Uridine 5-monophosphate synthase;Uridine 5-monophosphate synthase	5	1	1	1	42.1	6.1502	0.0010627	3.2656	46118000	2255200	0	0	0	0	0	2182800	4681000	0	9006600	10175000	0	6864500	0	10954000	0	0	0	0	0	0	0	0	0	0	0	0	0	0	8709000	7
601	E9PFK5;P78316-2;P78316	E9PFK5;P78316-2;P78316	Nucleolar protein 14	NOP14	Nucleolar protein 14;Isoform 2 of Nucleolar protein 14;Nucleolar protein 14	3	2	2	2	3	88.865	0.0036851	2.7131	51062000	0	2870500	0	1761000	754480	798720	9087600	3636900	8910800	5420200	4802800	1322300	3961600	0	7735000	0	0	0	0	0	0	0	0	0	0	0	0	0	0	6149700	1
602	E9PFK9;Q9UJ41-2;Q9UJ41-4;Q9UJ41-3;Q9UJ41;A0A0A0MSJ3;Q3HKR1	E9PFK9;Q9UJ41-2;Q9UJ41-4;Q9UJ41-3;Q9UJ41;A0A0A0MSJ3;Q3HKR1	Rab5 GDP/GTP exchange factor	RABGEF1	Rab5 GDP/GTP exchange factor;Isoform 2 of Rab5 GDP/GTP exchange factor;Isoform 4 of Rab5 GDP/GTP exchange factor;Isoform 3 of Rab5 GDP/GTP exchange factor;Rab5 GDP/GTP exchange factor;RAB guanine nucleotide exchange factor (GEF) 1, isoform CRA_c;RAP1 short	7	3	3	3	10.1	58.394	0	7.4483	213450000	12166000	11201000	0	13568000	5395700	0	11062000	0	3051000	44728000	33644000	9750700	27264000	9590500	32029000	0	0	0	17582000	0	0	0	0	0	25969000	28478000	17479000	20174000	21033000	18857000	8
603	E9PFN5;Q9Y2Q3-4;Q9Y2Q3;Q9Y2Q3-3;Q9Y2Q3-2	E9PFN5;Q9Y2Q3-4;Q9Y2Q3;Q9Y2Q3-3;Q9Y2Q3-2	Glutathione S-transferase kappa 1	GSTK1	Glutathione S-transferase kappa;Isoform 4 of Glutathione S-transferase kappa 1;Glutathione S-transferase kappa 1;Isoform 3 of Glutathione S-transferase kappa 1;Isoform 2 of Glutathione S-transferase kappa 1	5	4	4	4	23.2	21.707	0	23.612	164490000	1859500	2552400	2141800	3933700	1129300	1935400	4109600	3140500	1801700	66330000	17273000	6654600	16621000	15390000	19615000	0	0	0	0	0	0	0	0	0	0	13777000	12192000	0	0	14465000	9
604	E9PFR3;Q14738-2;Q14738;H0Y8C4;Q14738-3;H7C5Q9	E9PFR3;Q14738-2;Q14738;H0Y8C4;Q14738-3	Serine/threonine-protein phosphatase 2A 56 kDa regulatory subunit delta isoform	PPP2R5D	Serine/threonine-protein phosphatase 2A 56 kDa regulatory subunit;Isoform Delta-2 of Serine/threonine-protein phosphatase 2A 56 kDa regulatory subunit delta isoform;Serine/threonine-protein phosphatase 2A 56 kDa regulatory subunit delta isoform;Serine/thre	6	4	3	3	10.4	69.116	0.00042373	5.5053	119640000	3909400	2455300	4217700	2456700	1146400	3215700	8224200	11964000	8103000	16077000	21772000	1452100	15522000	3082400	16037000	0	0	7809700	0	0	9351300	9290700	10492000	12298000	9426300	11760000	0	13198000	0	12550000	10
605	Q5TG12;E9PGC5;Q15262;Q15262-2;Q15262-3;Q15262-4;E9PRW2	Q5TG12;E9PGC5;Q15262;Q15262-2;Q15262-3;Q15262-4;E9PRW2	Protein-tyrosine-phosphatase;Receptor-type tyrosine-protein phosphatase kappa	PTPRK	Receptor-type tyrosine-protein phosphatase kappa;Receptor-type tyrosine-protein phosphatase kappa;Receptor-type tyrosine-protein phosphatase kappa;Isoform 2 of Receptor-type tyrosine-protein phosphatase kappa;Isoform 3 of Receptor-type tyrosine-protein pho	7	2	2	2	1.7	164.2	0.0013874	3.0523	16451000	2421000	2649000	0	0	774670	0	0	0	0	1181600	0	6542900	0	2881500	0	0	0	0	0	0	0	0	0	0	0	0	0	0	5939500	0	0
606	E9PGC8;P78559;P78559-2	E9PGC8;P78559;P78559-2	Microtubule-associated protein 1A;MAP1A heavy chain;MAP1 light chain LC2	MAP1A	Microtubule-associated protein 1A;Microtubule-associated protein 1A;Isoform 2 of Microtubule-associated protein 1A	3	51	51	51	24.9	331.25	0	186.39	7045000000	591170000	380330000	394410000	593490000	356500000	298210000	313990000	272360000	91380000	994470000	670190000	322060000	688680000	246150000	831660000	653330000	547870000	652930000	654340000	549450000	669030000	312950000	307000000	324670000	538290000	511880000	483830000	573930000	512380000	663300000	340
607	E9PGT6;Q99627-2;Q99627;H7C3S9	E9PGT6;Q99627-2;Q99627;H7C3S9	COP9 signalosome complex subunit 8	COPS8	COP9 signalosome complex subunit 8;Isoform 2 of COP9 signalosome complex subunit 8;COP9 signalosome complex subunit 8;COP9 signalosome complex subunit 8 (Fragment)	4	5	5	5	42.2	19.344	0	18.819	1366300000	75227000	37675000	24815000	52733000	29617000	22104000	64677000	45774000	24870000	323010000	246540000	44849000	194860000	54226000	125320000	66841000	66171000	49846000	63384000	53019000	57740000	60463000	54858000	62374000	123570000	151270000	117940000	120270000	129250000	116790000	49
608	E9PH18;O75190;A0A0J9YX62;O75190-3;C9JB42;C9JDR7;C9JDX6;F8WCZ4;C9J2P2;C9J2C4;O75190-2;O75190-4;C9JN01;Q8WWF6;Q7Z6W7	E9PH18;O75190;A0A0J9YX62;O75190-3;C9JB42;C9JDR7;C9JDX6;F8WCZ4;C9J2P2;C9J2C4;O75190-2;O75190-4	DnaJ homolog subfamily B member 6	DNAJB6	DnaJ homolog subfamily B member 6;DnaJ homolog subfamily B member 6;DnaJ homolog subfamily B member 6;Isoform C of DnaJ homolog subfamily B member 6;DnaJ homolog subfamily B member 6 (Fragment);DnaJ homolog subfamily B member 6 (Fragment);DnaJ homolog subf	15	6	6	6	36	23.84	0	18.895	616600000	26962000	18678000	23071000	30795000	15814000	14089000	114260000	169230000	58081000	37186000	29386000	10981000	27053000	17234000	23778000	20029000	20319000	29428000	32974000	26976000	21732000	123820000	152300000	104640000	20896000	25579000	27357000	23173000	24926000	24598000	30
609	E9PH64;Q9Y6M9	E9PH64;Q9Y6M9	NADH dehydrogenase [ubiquinone] 1 beta subcomplex subunit 9	NDUFB9	NADH dehydrogenase [ubiquinone] 1 beta subcomplex subunit 9;NADH dehydrogenase [ubiquinone] 1 beta subcomplex subunit 9	2	1	1	1	9.5	20.383	0.0091396	2.0868	39053000	6435400	2840900	2641900	1451800	0	2280700	1553100	1745600	0	3805300	4260000	0	5410900	2482000	4145400	0	0	0	0	0	0	0	0	0	0	0	0	0	0	3295800	7
610	E9PHT9;P08758;D6RCN3;D6RBE9;D6RBL5	E9PHT9;P08758;D6RCN3;D6RBE9	Annexin;Annexin A5	ANXA5	Annexin;Annexin A5;Annexin A5;Annexin	5	4	4	4	27.6	18.224	0	10.561	559910000	14309000	2936700	2993700	17387000	12712000	7998500	39863000	13918000	33915000	156910000	89179000	30837000	47085000	24465000	65402000	23638000	22403000	14411000	18620000	16510000	27313000	37537000	18843000	38063000	86536000	62352000	42918000	41718000	46848000	42436000	27
611	E9PHY5;E9PK52;O43491-4;O43491;E9PII3;O43491-2;O43491-3;A0A2R8Y5B3;H0Y5B0;E9PQN0;E9PRG1;E9PIG0;E9PQD2;E9PJP4;Q6R5J7;E9PMV8;E9PMG5;E9PPC9;Q6ZSX4	E9PHY5;E9PK52;O43491-4;O43491;E9PII3;O43491-2;O43491-3;A0A2R8Y5B3	Band 4.1-like protein 2	EPB41L2	Band 4.1-like protein 2;Band 4.1-like protein 2;Isoform 4 of Band 4.1-like protein 2;Band 4.1-like protein 2;Band 4.1-like protein 2;Isoform 2 of Band 4.1-like protein 2;Isoform 3 of Band 4.1-like protein 2;Band 4.1-like protein 2 (Fragment)	19	19	19	19	34.5	104.36	0	92.657	3015600000	274280000	215130000	92826000	160020000	84582000	64899000	141270000	141440000	43443000	516140000	392730000	215560000	244350000	115850000	313040000	327530000	283360000	200180000	197350000	167570000	187380000	161130000	131140000	164760000	244230000	229910000	323540000	194000000	199710000	215850000	132
612	E9PMW3;E9PIM5;G3V179;E9PMJ2;J3KP39;Q9BPY3	E9PMW3;E9PIM5;G3V179;E9PMJ2;J3KP39;Q9BPY3	Protein FAM118B	FAM118B	Protein FAM118B (Fragment);Protein FAM118B (Fragment);Protein FAM118B;Protein FAM118B (Fragment);Protein FAM118B;Protein FAM118B	6	1	1	1	18.3	17.081	0	6.0981	29273000	0	0	0	2838800	0	0	0	4467900	0	0	6227600	2088300	6138600	0	7511600	0	0	0	0	0	0	0	0	0	0	0	0	0	0	5972200	2
613	E9PQA4;E9PIN3;Q9UBU9-2;Q9UBU9	E9PQA4;E9PIN3;Q9UBU9-2;Q9UBU9	Nuclear RNA export factor 1	NXF1	Nuclear RNA export factor 1;Nuclear RNA export factor 1 (Fragment);Isoform 2 of Nuclear RNA export factor 1;Nuclear RNA export factor 1	4	1	1	1	27.6	8.6102	0.00041051	5.0576	81442000	4420200	4528600	0	6479900	3566300	3099000	8321800	13160000	6439000	9949500	5488700	0	7608400	1624800	6755600	0	0	0	0	0	0	0	0	0	0	0	0	0	0	5371100	1
614	E9PIQ6;Q14181	E9PIQ6;Q14181	DNA polymerase alpha subunit B	POLA2	DNA polymerase alpha subunit B (Fragment);DNA polymerase alpha subunit B	2	2	2	2	24.7	15.895	0	5.9861	195580000	6843600	2470200	4104000	13504000	3847800	1823500	6557800	12004000	11592000	23987000	35967000	10376000	26916000	7641600	27943000	8625100	0	0	14472000	0	0	0	0	16262000	0	29461000	16406000	22957000	14400000	24557000	8
615	E9PNR9;E9PQ98;E9PIX6;H0YDE4;E9PKG1;Q99873-2;Q99873-3;Q99873	E9PNR9;E9PQ98;E9PIX6;H0YDE4;E9PKG1;Q99873-2;Q99873-3;Q99873	Protein arginine N-methyltransferase 1	PRMT1	Protein arginine N-methyltransferase 1 (Fragment);Protein arginine N-methyltransferase 1 (Fragment);Protein arginine N-methyltransferase 1 (Fragment);Protein arginine N-methyltransferase 1 (Fragment);Protein arginine N-methyltransferase 1;Isoform 2 of Prot	8	1	1	1	8.8	18.297	0.0010563	3.2258	62857000	3933700	5640800	2032000	3609200	1353200	0	5015600	3990400	2270300	11213000	9119600	3193100	6391000	1891400	3203800	0	0	0	0	0	0	0	0	0	0	0	0	0	0	2547200	11
616	E9PS88;R4GNF5;E9PP52;E9PMB0;E9PJ55;Q9NUJ3	E9PS88;R4GNF5;E9PP52;E9PMB0;E9PJ55;Q9NUJ3	T-complex protein 11-like protein 1	TCP11L1	T-complex protein 11-like protein 1 (Fragment);T-complex protein 11-like protein 1 (Fragment);T-complex protein 11-like protein 1 (Fragment);T-complex protein 11-like protein 1;T-complex protein 11-like protein 1;T-complex protein 11-like protein 1	6	1	1	1	25.9	5.8141	0.00042827	5.6456	106900000	5505400	6941900	4512200	4456000	5009400	1957200	5541100	9374200	6822000	18463000	11474000	4320200	11626000	0	10897000	0	0	0	0	0	0	0	0	0	0	0	0	0	0	8663500	5
617	E9PJE4;Q9GZQ3	E9PJE4;Q9GZQ3	COMM domain-containing protein 5	COMMD5	COMM domain-containing protein 5 (Fragment);COMM domain-containing protein 5	2	2	2	2	21.6	18.487	0.00043328	5.8463	199850000	1916700	0	0	6848600	0	0	6170700	7866200	8295800	55701000	35454000	11173000	28548000	11546000	26334000	0	0	0	0	0	0	0	0	0	0	0	0	0	0	20937000	4
618	E9PQ44;E9PJM2;E9PL92;E9PKM6;E9PR40;E9PQZ6;Q8N9N2-2;Q8N9N2	E9PQ44;E9PJM2;E9PL92;E9PKM6;E9PR40;E9PQZ6;Q8N9N2-2;Q8N9N2	Activating signal cointegrator 1 complex subunit 1	ASCC1	Activating signal cointegrator 1 complex subunit 1;Activating signal cointegrator 1 complex subunit 1 (Fragment);Activating signal cointegrator 1 complex subunit 1 (Fragment);Activating signal cointegrator 1 complex subunit 1 (Fragment);Activating signal c	8	1	1	1	23.3	5.2397	0.0013932	3.0914	335700000	15465000	16115000	10111000	13862000	20157000	10582000	36127000	52879000	37105000	22268000	25223000	14033000	22769000	13068000	25934000	0	0	0	0	0	0	0	0	0	0	0	0	0	0	20619000	11
619	E9PJN0;O14734;Q9BR14;E9PMC4;E9PIS4;E9PRD4;F6VBM3;H7C5A7	E9PJN0;O14734;Q9BR14;E9PMC4;E9PIS4;E9PRD4	Acyl-coenzyme A thioesterase 8	ACOT8	Acyl-coenzyme A thioesterase 8;Acyl-coenzyme A thioesterase 8;Acyl-coenzyme A thioesterase 8 (Fragment);Acyl-coenzyme A thioesterase 8;Acyl-coenzyme A thioesterase 8;Acyl-coenzyme A thioesterase 8	8	3	3	3	19.5	25.116	0	6.3709	223440000	14612000	8412700	8598600	11073000	9765700	4939700	10585000	16251000	9657000	35580000	26765000	14023000	21402000	15273000	16503000	0	0	0	13511000	0	0	0	0	0	0	0	0	0	0	0	4
620	E9PJW8;E9PQA6;Q96EY5-2;Q96EY5-3;Q96EY5	E9PJW8;E9PQA6;Q96EY5-2;Q96EY5-3;Q96EY5	Multivesicular body subunit 12A	MVB12A	Multivesicular body subunit 12A;Multivesicular body subunit 12A;Isoform 2 of Multivesicular body subunit 12A;Isoform 3 of Multivesicular body subunit 12A;Multivesicular body subunit 12A	5	1	1	1	13.1	20.765	0.0010854	3.4428	10318000	1815500	0	1819800	1436200	0	0	2138600	0	0	2296000	0	812110	0	0	0	0	0	0	0	0	0	0	0	0	0	0	1457000	0	0	0	1
621	E9PS17;E9PK59;Q96KG9-5;Q96KG9-3;Q96KG9-4;Q96KG9-6;Q96KG9-2;Q96KG9;E9PPN3;H0YCI6;A0A0A0MQX4	E9PS17;E9PK59;Q96KG9-5;Q96KG9-3;Q96KG9-4;Q96KG9-6;Q96KG9-2;Q96KG9;E9PPN3	N-terminal kinase-like protein	SCYL1	N-terminal kinase-like protein;N-terminal kinase-like protein;Isoform 5 of N-terminal kinase-like protein;Isoform 3 of N-terminal kinase-like protein;Isoform 4 of N-terminal kinase-like protein;Isoform 6 of N-terminal kinase-like protein;Isoform 2 of N-ter	11	8	8	8	17.4	85.718	0	15.714	516200000	21906000	18305000	8488400	10612000	10109000	6644900	19903000	20324000	12499000	140120000	104920000	19292000	31568000	26176000	65326000	24117000	26150000	22733000	20315000	22096000	23852000	24410000	23505000	26490000	39456000	77990000	49515000	33262000	39185000	33787000	14
622	E9PNX1;E9PK86;E9PMI5;E9PR70;E9PPV6;P50454;E9PQ34;E9PJH8;E9PIG2;E9PRS3	E9PNX1;E9PK86;E9PMI5;E9PR70;E9PPV6;P50454;E9PQ34;E9PJH8;E9PIG2;E9PRS3	Serpin H1	SERPINH1	Serpin H1 (Fragment);Serpin H1 (Fragment);Serpin H1 (Fragment);Serpin H1 (Fragment);Serpin H1;Serpin H1;Serpin H1 (Fragment);Serpin H1 (Fragment);Serpin H1 (Fragment);Serpin H1 (Fragment)	10	2	2	2	22.2	21.47	0.00040096	4.7337	53922000	0	4647400	4027500	0	0	0	0	0	0	23398000	0	3853900	9119300	8875900	0	0	0	0	0	0	0	0	0	0	0	0	0	0	18295000	0	3
623	E9PKC0;Q6IQ23;Q6IQ23-2;A0A1B0GTN9;H0YDE2;Q6IQ23-3;A0A1B0GUM1;A0A1B0GUN0	E9PKC0;Q6IQ23;Q6IQ23-2;A0A1B0GTN9;H0YDE2	Pleckstrin homology domain-containing family A member 7	PLEKHA7	Pleckstrin homology domain-containing family A member 7;Pleckstrin homology domain-containing family A member 7;Isoform 2 of Pleckstrin homology domain-containing family A member 7;Pleckstrin homology domain-containing family A member 7 (Fragment);Pleckstr	8	8	8	8	8.8	144.42	0	22.603	341700000	22726000	16979000	12648000	23359000	17128000	10732000	5711300	6360100	2870900	61220000	34772000	21214000	48002000	9827600	48148000	25953000	24825000	34636000	26119000	30326000	34571000	20133000	0	0	25580000	27969000	26649000	29406000	23530000	23989000	21
624	H7BXH2;E9PKF6;Q5H9R7-6;Q5H9R7-2;Q5H9R7;Q5H9R7-4;Q5H9R7-5;H0YEN2;E9PQP7;Q5H9R7-3;H0YDK9;H0YDW1;E9PK08;E9PNN8	H7BXH2;E9PKF6;Q5H9R7-6;Q5H9R7-2;Q5H9R7;Q5H9R7-4;Q5H9R7-5;H0YEN2;E9PQP7;Q5H9R7-3	Serine/threonine-protein phosphatase 6 regulatory subunit 3	PPP6R3	Serine/threonine-protein phosphatase 6 regulatory subunit 3;Serine/threonine-protein phosphatase 6 regulatory subunit 3;Isoform 6 of Serine/threonine-protein phosphatase 6 regulatory subunit 3;Isoform 2 of Serine/threonine-protein phosphatase 6 regulatory	14	10	10	10	14.9	92.407	0	30.286	2157300000	142470000	93753000	70002000	126430000	66056000	46910000	79550000	126330000	62816000	374030000	288460000	86728000	279100000	81568000	233100000	141800000	111930000	160310000	151160000	110920000	125530000	79326000	106870000	119620000	199260000	218180000	163940000	204590000	162750000	164860000	56
625	E9PKN0;E9PQ01;O94913	E9PKN0;E9PQ01;O94913	Pre-mRNA cleavage complex 2 protein Pcf11	PCF11	Pre-mRNA cleavage complex 2 protein Pcf11 (Fragment);Pre-mRNA cleavage complex 2 protein Pcf11 (Fragment);Pre-mRNA cleavage complex 2 protein Pcf11	3	2	2	2	3.4	88.985	0.00038124	4.0556	41388000	1344800	0	0	1391100	985420	0	5394100	5145100	5315200	4774200	3127900	2102100	4707800	1826800	5273200	0	0	0	0	0	0	4805400	5023800	6431900	0	3230000	0	0	0	5186900	5
626	E9PKX7;Q9UID3;E9PRV0;E9PKE5;A0A1W2PQZ2;E9PQD5;E9PJ36;E9PMB6;E9PQN6;Q9UID3-2	E9PKX7;Q9UID3;E9PRV0;E9PKE5;A0A1W2PQZ2;E9PQD5;E9PJ36	Vacuolar protein sorting-associated protein 51 homolog	VPS51	Vacuolar protein sorting-associated protein 51 homolog (Fragment);Vacuolar protein sorting-associated protein 51 homolog;Vacuolar protein sorting-associated protein 51 homolog (Fragment);Vacuolar protein sorting-associated protein 51 homolog;Vacuolar prote	10	4	4	3	20.1	36.622	0	11.317	135550000	0	5464100	11484000	0	12601000	0	0	0	0	26480000	26865000	13446000	15852000	11408000	11953000	0	0	0	0	0	0	0	0	0	16350000	18839000	0	11391000	0	0	8
627	F8VSA6;E9PS38;S4R3E9;E9PL57;Q15843	F8VSA6;E9PS38;S4R3E9;E9PL57;Q15843	NEDD8	NEDD8;NEDD8-MDP1	NEDD8;NEDD8-MDP1 readthrough;NEDD8-MDP1 readthrough;NEDD8-MDP1 readthrough (Fragment);NEDD8	5	1	1	1	38	5.8668	0.00040568	4.9027	373600000	8703400	4871500	0	25222000	18265000	7369800	38037000	24646000	29154000	62882000	39105000	21797000	34364000	22072000	37115000	0	0	0	0	0	0	0	0	0	0	0	0	0	0	29509000	10
628	E9PL69;P23921	E9PL69;P23921	Ribonucleoside-diphosphate reductase large subunit	RRM1	Ribonucleoside-diphosphate reductase large subunit;Ribonucleoside-diphosphate reductase large subunit	2	2	2	2	6.8	64.836	0.0010604	3.2508	6806000	0	0	0	0	0	0	3666400	3139600	0	0	0	0	0	0	0	0	0	0	0	0	0	0	2596600	0	0	0	0	0	0	0	2
629	E9PLD0;Q9H0U4;Q92928	E9PLD0;Q9H0U4;Q92928	Ras-related protein Rab-1B;Putative Ras-related protein Rab-1C	RAB1B;RAB1C	Ras-related protein Rab-1B;Ras-related protein Rab-1B;Putative Ras-related protein Rab-1C	3	8	8	6	48.5	18.483	0	22.089	966000000	36160000	37851000	22271000	45932000	31315000	24401000	96364000	75611000	71146000	147950000	112970000	63989000	80323000	51058000	68657000	49126000	61469000	42822000	52641000	62636000	73631000	117790000	87908000	108800000	59540000	56664000	84399000	59365000	101190000	56846000	48
630	E9PLK3;P55786;P55786-2;E9PP11;A6NEC2;H0YDG0	E9PLK3;P55786;P55786-2	Puromycin-sensitive aminopeptidase	NPEPPS	Aminopeptidase;Puromycin-sensitive aminopeptidase;Isoform 2 of Puromycin-sensitive aminopeptidase	6	6	6	6	9.6	102.99	0	11.036	270770000	4005000	6845400	847120	7986800	8187800	7427000	22234000	19945000	2926400	56579000	43588000	10256000	31368000	10394000	38182000	0	17690000	0	16974000	17568000	18755000	17940000	23265000	0	21971000	19763000	18523000	20551000	18290000	36430000	8
631	E9PLM9;E9PR04;E9PQR7;E9PM90;Q9UK41;Q9UK41-2	E9PLM9;E9PR04;E9PQR7;E9PM90;Q9UK41;Q9UK41-2	Vacuolar protein sorting-associated protein 28 homolog	VPS28	Vacuolar protein sorting-associated protein 28 homolog;Vacuolar protein sorting-associated protein 28 homolog (Fragment);Vacuolar protein sorting-associated protein 28 homolog (Fragment);Vacuolar protein sorting-associated protein 28 homolog (Fragment);Vac	6	1	1	1	80	3.9415	0	10.358	166520000	0	7640000	0	0	4926300	0	21555000	25251000	10028000	32877000	0	13418000	29417000	0	21405000	0	0	0	0	0	0	0	0	0	0	0	0	0	0	17018000	8
632	E9PM92;O00193;E9PRZ9	E9PM92;O00193;E9PRZ9	Small acidic protein	C11orf58;SMAP	Chromosome 11 open reading frame 58;Small acidic protein;Chromosome 11 open reading frame 58 (Fragment)	3	3	3	3	24.8	17.634	0	9.3626	148800000	0	0	0	10512000	0	4963100	14985000	363000	13581000	20913000	20323000	13734000	19526000	9736400	20160000	0	0	0	0	0	0	0	0	0	0	0	24639000	0	0	0	7
633	E9PMI6;J3KN38;P54105;E9PJF4;E9PQ83	E9PMI6;J3KN38;P54105;E9PJF4	Methylosome subunit pICln	CLNS1A	Methylosome subunit pICln;Methylosome subunit pICln;Methylosome subunit pICln;Methylosome subunit pICln	5	5	5	5	56.3	18.259	0	25.156	845660000	81755000	58659000	32695000	44642000	16904000	18382000	46922000	51068000	54737000	135230000	87529000	30905000	78478000	28327000	79424000	47499000	63874000	46553000	40521000	37585000	46516000	31829000	56904000	63962000	74977000	65620000	53039000	58669000	61223000	62784000	68
634	E9PML3;Q8N157-3;Q8N157-2;Q8N157	E9PML3;Q8N157-3;Q8N157-2;Q8N157	Jouberin	AHI1	Jouberin (Fragment);Isoform 3 of Jouberin;Isoform 2 of Jouberin;Jouberin	4	2	2	2	14.6	32.856	0	6.1951	57880000	3132800	3236500	0	725050	486410	2487700	8148200	0	9187700	5402900	5765700	2461400	8553900	0	8291800	0	0	0	0	0	0	0	0	0	0	0	0	0	0	6592400	1
635	E9PNS3;F2Z2Y8;Q9H0E2	E9PNS3;F2Z2Y8;Q9H0E2	Toll-interacting protein	TOLLIP	Toll-interacting protein;Toll-interacting protein;Toll-interacting protein	3	1	1	1	17.5	8.6579	0.0045977	2.5035	17004000	0	0	0	0	0	2083100	0	0	2493300	0	0	3655800	0	0	8772300	0	0	0	0	0	0	0	0	0	0	0	0	0	0	6974500	1
636	E9PP21;P21291;E9PND2;E9PS42	E9PP21;P21291;E9PND2;E9PS42	Cysteine and glycine-rich protein 1	CSRP1	Cysteine and glycine-rich protein 1;Cysteine and glycine-rich protein 1;Cysteine and glycine-rich protein 1 (Fragment);Cysteine and glycine-rich protein 1	4	10	10	10	52.5	16.94	0	146.44	8247200000	831580000	561560000	517080000	558020000	528670000	279140000	528180000	832500000	415970000	989640000	642740000	201150000	518370000	154070000	688540000	888850000	771670000	865040000	749410000	888420000	671480000	488900000	583460000	547490000	514200000	450860000	583220000	405630000	508150000	487970000	130
637	E9PPI9;Q9NPD3	E9PPI9;Q9NPD3	Exosome complex component RRP41	EXOSC4	Exosome complex component RRP41;Exosome complex component RRP41	2	1	1	1	10.9	16.579	0.0036888	2.7245	39667000	6381500	3286900	0	5522400	2556100	1696200	5021900	0	2870800	0	0	1796400	7305100	3229800	0	0	0	0	0	0	0	0	0	0	0	0	0	0	6657500	0	1
638	E9PQC4;Q9BZD4;E9PKH1;B1AQT3;B1AQT4;E9PP32	E9PQC4;Q9BZD4	Kinetochore protein Nuf2	NUF2	Kinetochore protein Nuf2;Kinetochore protein Nuf2	6	3	3	3	8.2	48.832	0.00041477	5.1723	84089000	2993900	0	1146800	1075800	575960	599750	12023000	8146900	7173700	22317000	11193000	2312200	7514700	783290	6232300	0	0	0	0	0	0	0	8156100	0	10683000	0	0	0	0	0	4
639	E9PQM8;E9PRF4;Q15047-3;Q15047;E9PAP1;X6RHV1;B0QZE6;E9PS59;X6R732;Q15047-2	E9PQM8;E9PRF4;Q15047-3;Q15047;E9PAP1;X6RHV1;B0QZE6;E9PS59;X6R732;Q15047-2	Histone-lysine N-methyltransferase SETDB1	SETDB1	Histone-lysine N-methyltransferase SETDB1 (Fragment);Histone-lysine N-methyltransferase (Fragment);Isoform 3 of Histone-lysine N-methyltransferase SETDB1;Histone-lysine N-methyltransferase SETDB1;Histone-lysine N-methyltransferase SETDB1;Histone-lysine N-m	10	2	2	2	4.2	70.951	0.0017182	2.9731	50587000	6479700	3355600	3873600	8675100	0	2628600	8788300	0	4059700	0	4239100	3546000	0	4940800	0	0	0	0	0	0	0	0	0	0	0	0	0	0	10184000	0	6
640	E9PRT0;E9PSB9;E9PR06;Q9NQC8;Q9NQC8-2	E9PRT0;E9PSB9;E9PR06;Q9NQC8;Q9NQC8-2	Intraflagellar transport protein 46 homolog	IFT46	Intraflagellar transport protein 46 homolog (Fragment);Intraflagellar transport protein 46 homolog (Fragment);Intraflagellar transport protein 46 homolog;Intraflagellar transport protein 46 homolog;Isoform 2 of Intraflagellar transport protein 46 homolog	5	1	1	1	7.2	21.939	0.0067786	2.3314	47725000	2031300	4514100	3407000	3400900	3434100	0	2638500	2651100	1366300	3946900	5523400	2003800	5698700	2464900	4643500	0	0	0	0	0	0	0	0	0	0	0	0	0	0	3691800	0
641	E9PR30;P62861	E9PR30;P62861	40S ribosomal protein S30	FAU	40S ribosomal protein S30;40S ribosomal protein S30	2	5	5	5	19.4	10.905	0	16.291	10386000000	1043300000	931280000	596700000	1197800000	952940000	598020000	637930000	657350000	314680000	783650000	459750000	360510000	770470000	341220000	740760000	1126500000	954730000	901570000	1671800000	1649500000	1539200000	703860000	587410000	487710000	472030000	421410000	630260000	666880000	654770000	577510000	80
642	E9PSD7;Q96BW1	E9PSD7;Q96BW1	Uracil phosphoribosyltransferase homolog	UPRT	Uracil phosphoribosyltransferase homolog;Uracil phosphoribosyltransferase homolog	2	1	1	1	15.6	19.485	0	6.6984	153610000	14161000	10030000	3344400	8930100	4864100	3120900	5472500	4127700	2682500	32647000	24967000	0	18818000	6520400	13928000	0	0	0	0	0	0	0	0	0	0	0	0	0	0	11074000	4
643	E9PSH8;P07766	E9PSH8;P07766	T-cell surface glycoprotein CD3 epsilon chain	CD3E	T-cell surface glycoprotein CD3 epsilon chain;T-cell surface glycoprotein CD3 epsilon chain	2	11	11	11	56.7	22.563	0	38.705	4681500000	637980000	580710000	446580000	818780000	546990000	218170000	84270000	42459000	33940000	330690000	247360000	108500000	265430000	102630000	217010000	650300000	701850000	746570000	922870000	924250000	558280000	103840000	0	89225000	193950000	224360000	224050000	230040000	229580000	238170000	105
644	F2Z2K5;Q96N16-4;Q96N16;Q96N16-2;Q96N16-3;Q96N16-6;Q96N16-7;Q96N16-5	F2Z2K5;Q96N16-4;Q96N16;Q96N16-2;Q96N16-3;Q96N16-6;Q96N16-7;Q96N16-5	Janus kinase and microtubule-interacting protein 1	JAKMIP1	Janus kinase and microtubule-interacting protein 1;Isoform 4 of Janus kinase and microtubule-interacting protein 1;Janus kinase and microtubule-interacting protein 1;Isoform 2 of Janus kinase and microtubule-interacting protein 1;Isoform 3 of Janus kinase	8	6	6	6	11.2	66.405	0	13.918	420570000	23173000	23632000	15806000	37406000	27486000	17308000	1334600	13014000	0	70992000	36145000	15026000	52898000	23204000	63145000	37549000	25013000	34490000	30332000	32078000	31851000	0	0	0	50913000	33959000	32516000	54264000	48253000	41329000	19
645	F2Z2M5;E5RGA5;E5RI67	F2Z2M5;E5RGA5;E5RI67		CSPP1	Centrosome and spindle pole-associated protein 1;Centrosome and spindle pole-associated protein 1;Centrosome and spindle pole-associated protein 1 (Fragment)	3	2	1	1	9.7	47.52	0.00369	2.7248	29417000	3655200	0	0	4710500	0	0	8746400	12305000	0	0	0	0	0	0	0	0	0	0	0	0	0	0	10177000	0	0	0	0	0	0	0	0
646	F2Z2S2;O94915;D6R9B9;D6RJI4	F2Z2S2;O94915	Protein furry homolog-like	FRYL	Protein furry homolog-like;Protein furry homolog-like	4	3	3	3	3.2	176.56	0.00037355	3.7708	22820000	0	2584400	0	0	0	0	0	0	0	5791800	6187600	0	0	0	8256700	0	0	0	0	0	0	0	0	0	0	4599800	0	0	0	6585800	3
647	F2Z2T2;P23025	F2Z2T2;P23025	DNA repair protein complementing XP-A cells	XPA	DNA repair protein-complementing XP-A cells;DNA repair protein complementing XP-A cells	2	3	3	3	25.4	30.032	0	18.111	311800000	24734000	20609000	15742000	23147000	14834000	7809700	11588000	0	0	45886000	27353000	24045000	61320000	16153000	18575000	37615000	30141000	0	32747000	0	0	0	0	0	0	0	37993000	39612000	29366000	0	18
648	F2Z2W7;Q8IZ69-2;Q8IZ69;C9K041	F2Z2W7;Q8IZ69-2;Q8IZ69	tRNA (uracil-5-)-methyltransferase homolog A	TRMT2A	tRNA (uracil-5-)-methyltransferase homolog A;Isoform 2 of tRNA (uracil-5-)-methyltransferase homolog A;tRNA (uracil-5-)-methyltransferase homolog A	4	4	4	4	8.2	70.834	0.00040917	4.9993	191370000	17607000	15913000	10381000	20903000	10605000	6380300	12554000	3751400	1776300	26798000	23307000	6305000	14536000	5399000	15157000	17443000	19965000	15219000	21447000	14639000	19169000	14903000	0	0	12765000	13995000	14621000	15599000	13100000	16185000	16
649	F2Z2Y4;O00764-3;O00764-2;O00764	F2Z2Y4;O00764-3;O00764-2;O00764	Pyridoxal kinase	PDXK	Pyridoxal kinase;Isoform 3 of Pyridoxal kinase;Isoform 2 of Pyridoxal kinase;Pyridoxal kinase	4	1	1	1	7.7	30.638	0.0039696	2.5768	14683000	0	557510	0	0	773580	783670	2594500	1943400	2194800	3562300	0	2272800	0	0	0	0	0	0	0	0	0	0	0	0	0	0	4077500	0	0	0	5
650	F2Z3N3;Q68BL8-2;Q68BL8	F2Z3N3;Q68BL8-2;Q68BL8	Olfactomedin-like protein 2B	OLFML2B	Olfactomedin-like protein 2B;Isoform 2 of Olfactomedin-like protein 2B;Olfactomedin-like protein 2B	3	1	1	1	2	84.126	0.0088636	2.1323	6207300	0	0	0	0	3655400	2552000	0	0	0	0	0	0	0	0	0	0	0	0	0	0	6535400	0	0	0	0	0	0	0	0	0	2
651	F5GWI4;P00813;F5GXW0;F5GYD4	F5GWI4;P00813;F5GXW0	Adenosine deaminase	ADA	Adenosine deaminase isoform 2;Adenosine deaminase;Adenosine deaminase	4	14	14	14	57.2	38.292	0	70.531	5167700000	228050000	198030000	95462000	168190000	193100000	142420000	364190000	372320000	396410000	780930000	433310000	237440000	541380000	294870000	721570000	296440000	258180000	185840000	253330000	338760000	372800000	358670000	308890000	592990000	417250000	350760000	475890000	374670000	533990000	542780000	120
652	F5GWI9;F5GXZ7;F5GZ97;Q9Y3C0	F5GWI9;F5GXZ7;F5GZ97;Q9Y3C0	WASH complex subunit CCDC53	CCDC53	WASH complex subunit 3;WASH complex subunit 3;WASH complex subunit 3;WASH complex subunit 3	4	1	1	1	7.1	18.534	0.00038066	4.0412	289590000	25295000	19779000	11323000	11099000	10432000	6145000	10122000	13468000	3771200	44948000	45365000	11667000	38468000	11107000	26604000	0	0	0	0	0	0	0	0	0	0	0	0	0	0	21152000	8
653	F5GWT4;Q9H4A3-2;Q9H4A3;Q9H4A3-5;Q9H4A3-6;Q9H4A3-7;Q9H4A3-4;F6UYG0;A6PVV2;F8W9F9;H0Y7T5;Q9Y3S1-3;Q9Y3S1-2;Q9Y3S1-4;Q9Y3S1;H0YH68;A0A087WYK2;Q96J92-2;Q9BYP7-3;Q9BYP7-4;Q9BYP7-2;Q9BYP7	F5GWT4;Q9H4A3-2;Q9H4A3;Q9H4A3-5;Q9H4A3-6;Q9H4A3-7;Q9H4A3-4	Serine/threonine-protein kinase WNK1	WNK1	Serine/threonine-protein kinase WNK1;Isoform 2 of Serine/threonine-protein kinase WNK1;Serine/threonine-protein kinase WNK1;Isoform 4 of Serine/threonine-protein kinase WNK1;Isoform 5 of Serine/threonine-protein kinase WNK1;Isoform 6 of Serine/threonine-pr	22	16	16	15	12.3	225.5	0	104.93	1046300000	0	1227200	0	2387100	0	2159400	289800000	512230000	228020000	0	0	3412700	7054900	0	0	0	0	0	0	0	0	254800000	432440000	390860000	0	0	0	0	0	0	38
654	H0YFI1;F5H479;F5GX19;F5H3Y3;Q6IAA8	H0YFI1;F5H479;F5GX19;F5H3Y3;Q6IAA8	Ragulator complex protein LAMTOR1	LAMTOR1	Ragulator complex protein LAMTOR1 (Fragment);Ragulator complex protein LAMTOR1;Ragulator complex protein LAMTOR1;Ragulator complex protein LAMTOR1;Ragulator complex protein LAMTOR1	5	1	1	1	16.5	8.5974	0.0034025	2.8932	24782000	2982100	1306400	0	2666700	1891400	0	2756900	504300	0	6278000	0	0	2669100	0	3727000	0	0	0	0	0	0	0	0	0	0	0	0	0	0	2963100	2
655	F5GX28;A0A0C4DFL8;O94953;K7EQ54;O94953-2;K7ES23	F5GX28;A0A0C4DFL8;O94953	Lysine-specific demethylase 4B	KDM4B	Lysine-specific demethylase 4B;Lysine-specific demethylase 4B;Lysine-specific demethylase 4B	6	5	5	5	8.1	126.08	0.00040551	4.8918	1060100000	152510000	93794000	141280000	172320000	164390000	96950000	73370000	19821000	16916000	7766600	3695300	100820000	8855500	1800600	5864400	0	0	0	0	0	248280000	0	0	0	0	0	0	0	0	0	6
656	F5GXB9;F5H2T3;F8WDQ6;F5H3R3;F5H6E4;G5EA39;P60006;P60006-2	F5GXB9;F5H2T3;F8WDQ6;F5H3R3;F5H6E4;G5EA39;P60006;P60006-2	Anaphase-promoting complex subunit 15	ANAPC15	Anaphase-promoting complex subunit 15 (Fragment);Anaphase-promoting complex subunit 15 (Fragment);Anaphase-promoting complex subunit 15 (Fragment);Anaphase-promoting complex subunit 15;Anaphase-promoting complex subunit 15 (Fragment);Anaphase-promoting com	8	1	1	1	22.7	5.3059	0.0036752	2.6818	18494000	0	0	1002600	1280700	0	1370600	2063900	2369600	0	1954800	1864800	1521000	1848900	1305000	1911500	0	0	0	0	0	0	0	0	0	0	0	0	0	0	1519800	11
657	F5H432;F5GXX3;F5H205;F5H637;F5H3X7;F5H5C0;J3KPV0;P50542-2;P50542-3;P50542;P50542-4;B4E0T2;F5GZ41;F5H0L9;F5GYB4	F5H432;F5GXX3;F5H205;F5H637;F5H3X7;F5H5C0;J3KPV0;P50542-2;P50542-3;P50542;P50542-4;B4E0T2	Peroxisomal targeting signal 1 receptor	PEX5	Peroxisomal targeting signal 1 receptor (Fragment);Peroxisomal targeting signal 1 receptor (Fragment);Peroxisomal targeting signal 1 receptor (Fragment);Peroxisomal targeting signal 1 receptor (Fragment);Peroxisomal targeting signal 1 receptor (Fragment);P	15	5	5	5	49	11.076	0	16.915	249780000	21534000	6244400	5470000	6703400	12454000	5983000	17803000	43123000	19096000	17701000	19115000	9552400	21546000	7429600	36023000	20702000	0	0	0	0	17968000	22297000	24139000	30778000	20410000	19772000	18309000	16616000	0	19804000	29
658	F5GY56;Q9UMS4;H0YGF3;F5H2I0	F5GY56;Q9UMS4	Pre-mRNA-processing factor 19	PRPF19	Pre-mRNA-processing factor 19 (Fragment);Pre-mRNA-processing factor 19	4	7	7	7	43.3	27.718	0	48.344	1127500000	56212000	28517000	27847000	41506000	36956000	15563000	114870000	113360000	43586000	155100000	138610000	35967000	148840000	43866000	126680000	66420000	60016000	62307000	74968000	76399000	61550000	101150000	78716000	64038000	69811000	72488000	89159000	96772000	94168000	71652000	49
659	F5GYF8;O43166-3;O43166-2;O43166	F5GYF8;O43166-3;O43166-2;O43166	Signal-induced proliferation-associated 1-like protein 1	SIPA1L1	Signal-induced proliferation-associated 1-like protein 1;Isoform 3 of Signal-induced proliferation-associated 1-like protein 1;Isoform 2 of Signal-induced proliferation-associated 1-like protein 1;Signal-induced proliferation-associated 1-like protein 1	4	4	3	3	5.3	139.48	0.0003775	3.9369	19949000	0	0	0	0	0	0	7134600	5287400	7074400	0	0	452030	0	0	0	0	0	0	0	0	0	8480400	5126300	9214400	0	0	0	0	0	0	3
660	F5GYW6;F8WDU6;O43592	F5GYW6;F8WDU6;O43592	Exportin-T	XPOT	Exportin-T (Fragment);Exportin-T (Fragment);Exportin-T	3	1	1	1	33.3	6.9257	0.00038506	4.1687	12865000	0	0	0	0	0	0	9084100	3780900	0	0	0	0	0	0	0	0	0	0	0	0	0	0	3127000	0	0	0	0	0	0	0	1
661	F5GZ90;Q9NZJ0;Q9NZJ0-2	F5GZ90;Q9NZJ0	Denticleless protein homolog	DTL	Denticleless protein homolog;Denticleless protein homolog	3	11	11	11	21.1	74.999	0	35.85	1463600000	43498000	38390000	22634000	30688000	15589000	12020000	29423000	52749000	21891000	177960000	722240000	52139000	105540000	28108000	110730000	79943000	88125000	78224000	71714000	88302000	60309000	63633000	64458000	89800000	88412000	112990000	91185000	86208000	78585000	116220000	61
662	F5GZK9;Q8IZD4-2;Q8IZD4	F5GZK9;Q8IZD4-2;Q8IZD4	mRNA-decapping enzyme 1B	DCP1B	mRNA-decapping enzyme 1B;Isoform 2 of mRNA-decapping enzyme 1B;mRNA-decapping enzyme 1B	3	6	6	6	25.4	42.514	0	34.58	563580000	32409000	15164000	18997000	7142000	16454000	4349700	2763200	0	2462200	134950000	91923000	28068000	99420000	34434000	75042000	27879000	18141000	39598000	28261000	30576000	37653000	0	0	0	66064000	59392000	43344000	64900000	65258000	56031000	21
663	F5GZS6;J3KPF3;P08195-3;P08195;P08195-4;P08195-2;F5GZI0;F5H0E2;H0YFS2;F5H867;H0YFX4	F5GZS6;J3KPF3;P08195-3;P08195;P08195-4;P08195-2;F5GZI0	4F2 cell-surface antigen heavy chain	SLC3A2	4F2 cell-surface antigen heavy chain;4F2 cell-surface antigen heavy chain;Isoform 3 of 4F2 cell-surface antigen heavy chain;4F2 cell-surface antigen heavy chain;Isoform 4 of 4F2 cell-surface antigen heavy chain;Isoform 2 of 4F2 cell-surface antigen heavy c	11	10	10	10	17.7	64.872	0	33.877	918480000	70060000	41884000	24176000	28621000	12853000	15207000	157210000	202270000	90680000	85875000	83473000	24200000	29996000	9779000	42184000	68667000	53233000	47308000	35097000	37919000	46770000	129190000	124030000	126890000	57824000	67613000	64166000	31471000	48983000	33048000	35
664	F5GZZ0;S4R3T5;F5H5X2;Q6NS38-2;Q6NS38	F5GZZ0;S4R3T5;F5H5X2;Q6NS38-2;Q6NS38	Alpha-ketoglutarate-dependent dioxygenase alkB homolog 2	ALKBH2	DNA oxidative demethylase ALKBH2 (Fragment);DNA oxidative demethylase ALKBH2 (Fragment);DNA oxidative demethylase ALKBH2 (Fragment);Isoform 2 of DNA oxidative demethylase ALKBH2;DNA oxidative demethylase ALKBH2	5	1	1	1	19	13.373	0	7.2972	55108000	0	0	0	4564100	0	0	4954700	0	4780600	0	0	4500900	11360000	2493400	22454000	0	0	0	0	0	0	0	0	0	0	0	0	0	0	17853000	3
665	F5H070;Q9Y4C1;F8WE62;C9JC73;C9J7Q7	F5H070;Q9Y4C1;F8WE62	Lysine-specific demethylase 3A	KDM3A	Lysine-specific demethylase 3A;Lysine-specific demethylase 3A;Lysine-specific demethylase 3A	5	17	17	17	21.3	148.12	0	59.803	1279700000	88205000	59253000	54183000	39202000	36523000	12830000	70608000	48019000	58208000	239830000	176570000	71507000	122720000	40541000	161540000	80185000	71354000	94934000	55357000	61027000	56623000	46040000	42389000	87686000	110440000	134520000	139270000	120460000	108960000	106350000	71
666	F5H0R1;Q9H6E5	F5H0R1;Q9H6E5	Speckle targeted PIP5K1A-regulated poly(A) polymerase	TUT1	Speckle targeted PIP5K1A-regulated poly(A) polymerase;Speckle targeted PIP5K1A-regulated poly(A) polymerase	2	2	2	2	2.3	98.434	0	7.4662	73000000	3317200	1615300	0	1943700	880370	755650	1397900	1331900	0	22631000	16535000	2402200	10576000	3255800	6358400	0	0	0	0	0	0	0	0	0	12663000	12696000	0	7703400	6380800	0	7
667	F5H157;Q15286;Q15286-2	F5H157;Q15286;Q15286-2	Ras-related protein Rab-35	RAB35	Ras-related protein Rab-35 (Fragment);Ras-related protein Rab-35;Isoform 2 of Ras-related protein Rab-35	3	3	3	3	25.4	21.214	0	8.8728	123880000	11019000	5949100	10937000	7598400	15084000	4667600	9902300	4739400	2452600	11944000	6216200	9207800	12272000	5922900	5971500	0	0	18391000	0	0	0	8093500	0	0	0	0	18685000	0	0	0	4
668	F5H1N7;Q6ZU35;A0A1B0GWF1;A0A2R8Y6P1	F5H1N7;Q6ZU35	Uncharacterized protein KIAA1211	KIAA1211	Uncharacterized protein KIAA1211;Uncharacterized protein KIAA1211	4	22	22	22	29.3	136.38	0	75.082	1444100000	165780000	138130000	123170000	136980000	91627000	72002000	0	0	1100600	148910000	158420000	61086000	164020000	38763000	144090000	167280000	164360000	202720000	134100000	147540000	181670000	0	0	0	88846000	123310000	124150000	138930000	106240000	138640000	97
669	F5H1X6;F5H4R1;J3KNB8;F5H538;Q9Y6R4-2;Q9Y6R4	F5H1X6;F5H4R1;J3KNB8;F5H538;Q9Y6R4-2;Q9Y6R4	Mitogen-activated protein kinase kinase kinase 4	MAP3K4	Mitogen-activated protein kinase kinase kinase 4;Mitogen-activated protein kinase kinase kinase 4;Mitogen-activated protein kinase kinase kinase 4;Mitogen-activated protein kinase kinase kinase 4;Isoform 2 of Mitogen-activated protein kinase kinase kinase	6	1	1	1	2.2	71.74	0.0017194	2.9801	106340000	3186300	0	1956800	3105400	5733200	0	7061200	7418400	4728200	21303000	17185000	4841400	15767000	3578100	10473000	0	0	0	0	0	0	0	0	0	0	0	0	0	0	8326500	8
670	F5H2T0;O95163	F5H2T0;O95163	Elongator complex protein 1	IKBKAP	Elongator complex protein 1;Elongator complex protein 1	2	6	6	6	7.3	111.47	0	36.724	458120000	38210000	27124000	9437000	31191000	17974000	11810000	20863000	17029000	3698000	69097000	63391000	24053000	53363000	13001000	57875000	38285000	40415000	21547000	29218000	27875000	32443000	23439000	20909000	24686000	32662000	42503000	35056000	36805000	35009000	36691000	31
671	H0Y5D5;Q9BTG3;Q5SYW2;F5H2X7;Q9ULV3-5;Q9ULV3-2;Q9ULV3;Q9ULV3-3;Q9ULV3-4	H0Y5D5;Q9BTG3;Q5SYW2;F5H2X7;Q9ULV3-5;Q9ULV3-2;Q9ULV3;Q9ULV3-3;Q9ULV3-4	Cip1-interacting zinc finger protein	CIZ1	Cip1-interacting zinc finger protein (Fragment);CIZ1 protein;Cip1-interacting zinc finger protein;Cip1-interacting zinc finger protein;Isoform 5 of Cip1-interacting zinc finger protein;Isoform 2 of Cip1-interacting zinc finger protein;Cip1-interacting zinc	9	2	2	2	5	91.124	0.0013841	3.0339	144780000	3889500	0	3386500	4100100	0	1793200	0	0	5005200	28014000	52270000	8148700	13404000	5655100	19115000	0	0	0	0	0	0	0	0	0	0	0	0	0	0	15197000	1
672	F5H365;Q15436;G3V5X8;G3V4Q2;G3V4V1;G3V1W4;G3V3G5;G3V2R6;Q15436-2;G3V5K1	F5H365;Q15436;G3V5X8;G3V4Q2;G3V4V1;G3V1W4;G3V3G5;G3V2R6;Q15436-2	Protein transport protein Sec23A	SEC23A	Protein transport protein SEC23;Protein transport protein Sec23A;Protein transport protein SEC23;Protein transport protein SEC23;Protein transport protein SEC23 (Fragment);Protein transport protein SEC23;Protein transport protein SEC23 (Fragment);Protein t	10	8	6	6	11.8	82.968	0	16.308	455590000	18911000	15557000	8357600	13881000	8176100	6032600	24403000	33122000	12393000	108970000	79876000	15603000	45944000	19716000	44650000	22874000	20317000	21328000	20784000	12155000	17623000	26441000	25787000	24150000	50671000	47786000	31398000	28876000	39455000	43027000	36
673	F5H3Y4;Q8IY37	F5H3Y4;Q8IY37	Probable ATP-dependent RNA helicase DHX37	DHX37	Probable ATP-dependent RNA helicase DHX37;Probable ATP-dependent RNA helicase DHX37	2	1	1	1	1.4	107.3	0.0013865	3.0491	109670000	5811900	4183800	5790100	10516000	5872900	3556300	15789000	15697000	5695300	8560900	5066000	2961100	8281300	2605400	9281300	0	0	0	0	0	0	0	0	0	0	0	0	0	0	7379200	6
674	F5H4R6;P55209-2;P55209;F8VY35;F8W0J6;H0YIV4;F8VV59;F8VUX1;B7Z9C2;P55209-3;F8W118;H0YHC3;F8W020;F8VXI6;F8VVB5;F8VRJ2	F5H4R6;P55209-2;P55209;F8VY35;F8W0J6;H0YIV4;F8VV59;F8VUX1;B7Z9C2;P55209-3;F8W118;H0YHC3;F8W020;F8VXI6	Nucleosome assembly protein 1-like 1	NAP1L1	Nucleosome assembly protein 1-like 1;Isoform 2 of Nucleosome assembly protein 1-like 1;Nucleosome assembly protein 1-like 1;Nucleosome assembly protein 1-like 1 (Fragment);Nucleosome assembly protein 1-like 1;Nucleosome assembly protein 1-like 1 (Fragment)	16	32	32	6	65.8	44.626	0	306.75	10730000000	851190000	946460000	645490000	1395900000	557700000	500740000	614830000	807160000	137410000	1322400000	728930000	232240000	850440000	296490000	842350000	1030400000	1295400000	1026000000	1661000000	887550000	1201200000	587480000	558390000	299620000	540010000	483650000	466940000	693700000	686830000	665940000	315
675	F5H527;Q76I76;K7EQZ0;J3KSP5;J3KSQ9;K7EKN7;Q76I76-3;Q76I76-4	F5H527;Q76I76	Protein phosphatase Slingshot homolog 2	SSH2	Protein phosphatase Slingshot homolog 2;Protein phosphatase Slingshot homolog 2	8	10	10	10	12.3	161.15	0	34.092	505200000	19300000	7210100	3215000	7550200	1455000	1252500	17217000	24694000	4500600	111840000	110520000	25476000	74332000	29639000	67010000	27848000	27455000	0	0	0	0	31970000	37345000	0	45818000	65571000	37633000	53501000	48016000	54760000	21
676	F5H5I6;Q12849;H0Y8R1;H0YAK1;Q12849-5;H0YAM1	F5H5I6;Q12849;H0Y8R1;H0YAK1;Q12849-5	G-rich sequence factor 1	GRSF1	G-rich sequence factor 1;G-rich sequence factor 1;G-rich sequence factor 1 (Fragment);G-rich sequence factor 1 (Fragment);Isoform 2 of G-rich sequence factor 1	6	7	7	7	30.7	47.971	0	18.995	468040000	51715000	41708000	27046000	47659000	17392000	23181000	9489700	8156800	15643000	81598000	44742000	15655000	37293000	12762000	33998000	36168000	44837000	43767000	50750000	35687000	62740000	13708000	15874000	44669000	30593000	32030000	35759000	22785000	37241000	30491000	46
677	F5H5U2;Q8NHQ9;E7EX41;Q8NHQ9-2	F5H5U2;Q8NHQ9;E7EX41;Q8NHQ9-2	ATP-dependent RNA helicase DDX55	DDX55	RNA helicase;ATP-dependent RNA helicase DDX55;ATP-dependent RNA helicase DDX55;Isoform 2 of ATP-dependent RNA helicase DDX55	4	2	2	2	4	65.19	0.0013903	3.0795	50419000	1610700	3035500	4547300	0	3504300	918910	4064800	12598000	13572000	0	0	875580	0	0	5692700	0	0	0	0	0	0	0	10092000	14154000	0	0	0	0	0	0	3
678	F5H6E2;O00159-2;O00159-3;O00159	F5H6E2;O00159-2;O00159-3;O00159	Unconventional myosin-Ic	MYO1C	Unconventional myosin-Ic;Isoform 2 of Unconventional myosin-Ic;Isoform 3 of Unconventional myosin-Ic;Unconventional myosin-Ic	4	1	1	1	2	118.99	0.007049	2.2483	13232000	0	0	0	0	0	0	5796200	4229400	3206800	0	0	0	0	0	0	0	0	0	0	0	0	0	0	5128300	0	0	0	0	0	0	1
679	F5H8A0;Q86TN4-3;Q86TN4;Q86TN4-4;F5H6B6;Q86TN4-2	F5H8A0;Q86TN4-3;Q86TN4;Q86TN4-4;F5H6B6;Q86TN4-2	tRNA 2-phosphotransferase 1	TRPT1	tRNA 2-phosphotransferase 1 (Fragment);Isoform 3 of tRNA 2-phosphotransferase 1;tRNA 2-phosphotransferase 1;Isoform 4 of tRNA 2-phosphotransferase 1;tRNA 2-phosphotransferase 1;Isoform 2 of tRNA 2-phosphotransferase 1	6	2	2	2	11.5	20.615	0.0013913	3.0849	46535000	1965000	3296200	2208200	5484000	3389900	4030300	0	0	2604500	7006300	3605100	783980	6155800	2558000	3448000	0	4774900	0	7664200	0	7328500	0	0	4690000	4516400	0	0	5003300	5267100	0	3
680	F5H8D7;P18887;M0QYS5;M0R1U8;M0QZ96;M0R0D2	F5H8D7;P18887;M0QYS5	DNA repair protein XRCC1	XRCC1	DNA repair protein XRCC1;DNA repair protein XRCC1;DNA repair protein XRCC1 (Fragment)	6	10	10	10	24.4	66.013	0	38.76	1278200000	67805000	70371000	70721000	60067000	67920000	38317000	99823000	67241000	70622000	202760000	135890000	47044000	130000000	40580000	109030000	93806000	92630000	114410000	76605000	108090000	101610000	79877000	90035000	119180000	82789000	90767000	85815000	81974000	87948000	107090000	80
681	F5H8F7;Q9UBL3-2;Q9UBL3-3;Q9UBL3	F5H8F7;Q9UBL3-2;Q9UBL3-3;Q9UBL3	Set1/Ash2 histone methyltransferase complex subunit ASH2	ASH2L	Set1/Ash2 histone methyltransferase complex subunit ASH2;Isoform 2 of Set1/Ash2 histone methyltransferase complex subunit ASH2;Isoform 3 of Set1/Ash2 histone methyltransferase complex subunit ASH2;Set1/Ash2 histone methyltransferase complex subunit ASH2	4	1	1	1	4.5	55.324	0	6.9691	19578000	0	0	0	0	0	0	0	0	0	8106400	0	985810	3359400	1538000	5588600	0	0	0	0	0	0	0	0	0	0	0	0	0	0	4443200	1
682	H3BTB3;H3BMQ5;H3BN59;I3L0H8;F6QDS0;H3BQK0;Q9UMR2-2;Q9UMR2-4;Q9NUU7;Q9UMR2	H3BTB3;H3BMQ5;H3BN59;I3L0H8;F6QDS0;H3BQK0;Q9UMR2-2;Q9UMR2-4;Q9NUU7;Q9UMR2	ATP-dependent RNA helicase DDX19B;ATP-dependent RNA helicase DDX19A	DDX19A;DDX19B	ATP-dependent RNA helicase DDX19A;ATP-dependent RNA helicase DDX19B (Fragment);Uncharacterized protein (Fragment);ATP-dependent RNA helicase DDX19A;HCG2043426, isoform CRA_b;ATP-dependent RNA helicase DDX19B;Isoform 2 of ATP-dependent RNA helicase DDX19B;I	10	1	1	1	19.4	14.479	0	13.821	90966000	7724800	0	0	4424000	0	0	23977000	0	14284000	0	11677000	0	12267000	3813200	12800000	0	0	0	0	0	0	0	0	0	0	0	0	0	0	10177000	5
683	F6RY50;Q96FS4;E9PIB3	F6RY50;Q96FS4;E9PIB3	Signal-induced proliferation-associated protein 1	SIPA1	Signal-induced proliferation-associated protein 1;Signal-induced proliferation-associated protein 1;Signal-induced proliferation-associated protein 1 (Fragment)	3	2	2	2	3.7	101.82	0.00042772	5.6357	152400000	16262000	8564100	3302000	7749600	7552900	3408600	17372000	17492000	7360100	21498000	15608000	4578800	10020000	3279600	8350900	16983000	13326000	6839600	9173800	10914000	8952900	13439000	12745000	13085000	10496000	9048200	9708200	10797000	0	10802000	16
684	H0YFA9;H7C3P4;F6S8M0;P15586-2;P15586	H0YFA9;H7C3P4;F6S8M0;P15586-2;P15586	N-acetylglucosamine-6-sulfatase	GNS	N-acetylglucosamine-6-sulfatase (Fragment);N-acetylglucosamine-6-sulfatase;N-acetylglucosamine-6-sulfatase;Isoform 2 of N-acetylglucosamine-6-sulfatase;N-acetylglucosamine-6-sulfatase	5	1	1	1	4.6	34.608	0.0039814	2.6093	27076000	2364000	0	0	2619900	0	0	644040	699130	1971400	5197400	3439300	1338900	2456100	887280	5457900	0	0	0	0	0	0	0	0	0	0	0	0	0	0	4339400	4
685	F6T1Q0;Q6L8Q7-2;Q6L8Q7	F6T1Q0;Q6L8Q7-2;Q6L8Q7	2,5-phosphodiesterase 12	PDE12	2,5-phosphodiesterase 12;Isoform 2 of 2,5-phosphodiesterase 12;2,5-phosphodiesterase 12	3	7	7	7	18	52.175	0	16.466	604600000	24759000	16251000	9281300	15158000	16246000	16642000	54468000	61740000	41248000	111510000	76004000	24412000	57455000	15446000	63978000	41495000	23700000	26747000	0	32560000	40953000	34941000	38917000	56891000	52733000	52135000	47777000	36955000	43003000	46318000	23
686	I3L1I0;F6TLX2;Q9HC38-2;Q9HC38	I3L1I0;F6TLX2;Q9HC38-2;Q9HC38	Glyoxalase domain-containing protein 4	GLOD4	Glyoxalase domain-containing protein 4 (Fragment);Glyoxalase domain-containing protein 4;Isoform 2 of Glyoxalase domain-containing protein 4;Glyoxalase domain-containing protein 4	4	1	1	1	11.3	12.704	0.0017235	2.9954	29707000	0	0	0	0	0	0	10163000	0	9009000	0	0	4634800	0	5899800	0	0	0	0	0	0	0	0	0	0	0	0	0	0	12161000	0	3
687	H7BXD8;F6V2D4;O00214;O00214-2;E9PJ77;E9PRN3;B1ANM0;Q5T3P9;E9PN19	H7BXD8;F6V2D4;O00214;O00214-2;E9PJ77;E9PRN3;B1ANM0;Q5T3P9;E9PN19	Galectin;Galectin-8	LGALS8	Galectin (Fragment);Galectin;Galectin-8;Isoform 2 of Galectin-8;Galectin (Fragment);Galectin (Fragment);Galectin (Fragment);Galectin (Fragment);Galectin	9	2	2	2	11.4	19.569	0.009724	2.0578	129090000	17304000	13045000	10783000	14626000	5071500	4517800	10695000	0	3629400	18838000	8337900	8097000	0	5204300	8940100	0	0	0	0	0	0	0	0	0	0	0	0	0	0	7107900	3
688	F6VRR5;Q9BY77;Q9BY77-2;F8WCX5;Q8WUT1;Q6R954;F8WEE2	F6VRR5;Q9BY77;Q9BY77-2;F8WCX5;Q8WUT1	Polymerase delta-interacting protein 3	POLDIP3	Polymerase delta-interacting protein 3;Polymerase delta-interacting protein 3;Isoform 2 of Polymerase delta-interacting protein 3;Polymerase delta-interacting protein 3;POLDIP3 protein	7	12	12	12	39.3	48.103	0	42.981	727930000	58443000	61705000	59616000	90395000	102850000	57274000	8009500	13366000	13296000	43769000	23615000	44579000	52497000	28917000	69601000	62735000	88152000	136320000	120930000	153590000	164110000	16577000	17209000	20322000	25046000	21831000	54115000	39726000	44142000	34186000	49
689	F6VXT0;Q9UPW0-2;Q9UPW0	F6VXT0;Q9UPW0-2;Q9UPW0	Forkhead box protein J3	FOXJ3	Forkhead box protein J3;Isoform 2 of Forkhead box protein J3;Forkhead box protein J3	3	2	2	2	12.5	15.295	0.00038521	4.1688	129830000	2578000	8627400	4405700	4880100	4977600	4387100	7005100	13958000	4387900	14005000	20244000	5493200	22300000	3802800	8779200	0	0	0	0	0	0	0	0	0	0	0	0	0	7838500	0	6
690	F6X827;Q9H0R5-4;Q9H0R5	F6X827;Q9H0R5-4;Q9H0R5	Guanylate-binding protein 3	GBP3	Guanylate binding protein 3, isoform CRA_c;Isoform 2 of Guanylate-binding protein 3;Guanylate-binding protein 3	3	1	1	1	3.4	32.745	0.0037187	2.8025	6601200	1096700	682390	362030	839080	790480	0	0	0	0	855560	1202800	0	772190	0	0	0	0	0	0	0	0	0	0	0	0	0	0	592260	0	0	1
691	H0YIH9;F8W1U5;F8VP03;F8VXJ7;F8W031;Q9Y2B0-2;Q9Y2B0	H0YIH9;F8W1U5;F8VP03;F8VXJ7;F8W031;Q9Y2B0-2;Q9Y2B0	Protein canopy homolog 2	CNPY2	Protein canopy homolog 2 (Fragment);Uncharacterized protein (Fragment);Uncharacterized protein (Fragment);Protein canopy homolog 2 (Fragment);Uncharacterized protein (Fragment);Isoform 2 of Protein canopy homolog 2;Protein canopy homolog 2	7	1	1	1	41.5	4.5171	0.00038197	4.0644	40999000	2090300	0	0	0	1349800	0	0	3751000	7664300	4827800	5520900	3416000	3854500	3132300	5392400	0	0	0	0	0	0	0	0	0	0	0	0	0	0	4287200	6
692	F8VP51;Q86SX3-2;Q86SX3-6;Q86SX3	F8VP51;Q86SX3-2;Q86SX3-6;Q86SX3	Uncharacterized protein C14orf80	C14orf80	Tubulin epsilon and delta complex protein 1;Isoform 2 of Tubulin epsilon and delta complex protein 1;Isoform 6 of Tubulin epsilon and delta complex protein 1;Tubulin epsilon and delta complex protein 1	4	1	1	1	10.9	13.377	0.010003	2.0254	75620000	5140500	6225300	2141800	5584200	3470300	3480500	5632100	5456500	2625000	7582400	8204100	3404500	6034100	3096400	7542000	0	0	0	0	0	0	0	0	0	0	0	0	0	0	5996300	5
693	F8VPD4;P27708;H7C2E4;H7C3Z5;P31327-2;P31327;P31327-3	F8VPD4;P27708	CAD protein;Glutamine-dependent carbamoyl-phosphate synthase;Aspartate carbamoyltransferase;Dihydroorotase	CAD	CAD protein;CAD protein	7	129	129	110	63.1	236.02	0	323.31	113090000000	6674000000	6555600000	4732400000	7807800000	4315600000	2450400000	6070200000	8436000000	2941400000	18736000000	12770000000	3847500000	12755000000	3834300000	11159000000	8017400000	9533700000	8076800000	9342500000	7449500000	6760400000	6239700000	7246000000	4539500000	9315600000	8854300000	6842300000	9594800000	7734300000	8040400000	1975
694	F8VQD4;Q8TAD7	F8VQD4;Q8TAD7	Overexpressed in colon carcinoma 1 protein	C12orf75;OCC1	Chromosome 12 open reading frame 75 (Fragment);Overexpressed in colon carcinoma 1 protein	2	2	2	2	40.4	9.3362	0	6.8001	118610000	17890000	15522000	9554500	8421900	2030300	4055900	2952600	1362500	0	20087000	8525400	7981000	6584200	6237600	7410500	21867000	16638000	14208000	11893000	0	12002000	0	0	0	11940000	0	0	0	13374000	0	4
695	F8VS07;F8VQE1;Q9UHB6-3;Q9UHB6-2;Q9UHB6-5;Q9UHB6;Q9UHB6-4;F8VRN8	F8VS07;F8VQE1;Q9UHB6-3;Q9UHB6-2;Q9UHB6-5;Q9UHB6;Q9UHB6-4	LIM domain and actin-binding protein 1	LIMA1	LIM domain and actin-binding protein 1;LIM domain and actin-binding protein 1;Isoform 3 of LIM domain and actin-binding protein 1;Isoform Alpha of LIM domain and actin-binding protein 1;Isoform 5 of LIM domain and actin-binding protein 1;LIM domain and act	8	5	5	5	18	51.09	0.00041034	5.0566	255970000	22479000	19469000	28249000	26553000	17791000	22532000	9133100	11121000	0	17470000	19061000	15610000	28042000	7098400	11362000	0	32600000	28054000	41944000	46090000	42132000	0	0	0	0	19950000	23316000	19684000	18531000	0	10
696	F8VQZ7;P50579-2;F8VRR3;F8VY03;F8VZX9	F8VQZ7;P50579-2;F8VRR3	Methionine aminopeptidase 2	METAP2	Methionine aminopeptidase 2;Isoform 2 of Methionine aminopeptidase 2;Methionine aminopeptidase 2	5	10	2	2	30.2	52.82	0	9.3655	78744000	7342000	2390500	3088500	6587200	0	0	14537000	14482000	7509500	0	0	2077500	11122000	3993000	5615100	8260800	0	0	8034000	0	0	16118000	11322000	0	0	0	0	8077200	8122300	0	4
697	F8VS10;Q86XZ4	F8VS10;Q86XZ4	Spermatogenesis-associated serine-rich protein 2	SPATS2	Spermatogenesis-associated serine-rich protein 2;Spermatogenesis-associated serine-rich protein 2	2	2	2	2	9.8	32.475	0.00037244	3.7514	43387000	3655900	1581400	2670800	4020100	4315300	1080400	2410500	0	0	2180900	2180400	3098500	6411800	2291000	7489900	0	0	0	0	0	0	0	0	0	0	0	0	0	0	5954900	2
698	F8VXB1;F8VUC5;F8W156;F8VYZ4;F8VVA7;P61923-5;P61923;F8VXR1;P61923-4;F8W651	F8VXB1;F8VUC5;F8W156;F8VYZ4;F8VVA7;P61923-5;P61923;F8VXR1;P61923-4	Coatomer subunit zeta-1	COPZ1	Coatomer subunit zeta-1 (Fragment);Coatomer subunit zeta-1;Coatomer subunit zeta-1;Coatomer subunit zeta-1;Coatomer subunit zeta-1;Isoform 5 of Coatomer subunit zeta-1;Coatomer subunit zeta-1;Coatomer subunit zeta-1 (Fragment);Isoform 4 of Coatomer subunit	10	6	6	6	45.7	10.628	0	23.942	1706000000	118760000	80679000	54487000	53683000	14429000	26620000	66487000	50093000	21538000	340110000	302620000	94721000	261930000	68343000	151500000	122660000	89545000	85680000	71895000	59033000	72561000	66776000	71972000	73314000	165350000	183500000	184030000	151700000	158570000	110180000	41
699	F8VUY8;Q96QD8	F8VUY8;Q96QD8	Sodium-coupled neutral amino acid transporter 2	SLC38A2	Sodium-coupled neutral amino acid transporter 2;Sodium-coupled neutral amino acid transporter 2	2	1	1	1	23.9	10.027	0.00073341	3.5513	60030000	0	7164300	2964600	4594000	2954500	0	0	0	0	11003000	9686600	4930900	7387800	3091300	6253200	0	0	0	0	0	0	0	0	0	0	0	0	0	0	4971600	5
700	F8VVB8;G8JLP4;Q9Y4F3-3;Q9Y4F3-4;Q9Y4F3-5;Q9Y4F3;F8VRS5;Q9Y4F3-6	F8VVB8;G8JLP4;Q9Y4F3-3;Q9Y4F3-4;Q9Y4F3-5;Q9Y4F3;F8VRS5;Q9Y4F3-6	Meiosis arrest female protein 1	KIAA0430	Meiosis regulator and mRNA stability factor 1;Meiosis regulator and mRNA stability factor 1;Isoform 2 of Meiosis regulator and mRNA stability factor 1;Isoform 3 of Meiosis regulator and mRNA stability factor 1;Isoform 4 of Meiosis regulator and mRNA stabil	8	2	2	2	2.7	112.94	0.0097423	2.0713	156920000	7406600	9991000	7095300	10065000	10279000	6326900	11176000	23594000	16456000	1708300	10334000	6779500	17319000	5277600	13111000	0	0	0	11334000	0	19385000	0	0	0	0	0	11755000	11252000	11083000	0	5
701	F8VVL1;O43583	F8VVL1;O43583	Density-regulated protein	DENR	Density-regulated protein;Density-regulated protein	2	3	3	3	28.1	17.77	0	29.066	454780000	25321000	2016700	905380	8467200	1864200	4244400	24350000	32658000	19345000	91898000	57945000	9386400	64890000	17174000	94319000	22025000	0	0	15995000	10578000	21090000	23640000	17977000	25879000	37936000	44112000	29633000	50835000	37198000	69597000	25
702	J3KNM6;F8VVT9;Q99490-2;Q99490;H0YHB1	J3KNM6;F8VVT9;Q99490-2;Q99490;H0YHB1	Arf-GAP with GTPase, ANK repeat and PH domain-containing protein 2	AGAP2	Arf-GAP with GTPase, ANK repeat and PH domain-containing protein 2 (Fragment);Arf-GAP with GTPase, ANK repeat and PH domain-containing protein 2;Isoform 2 of Arf-GAP with GTPase, ANK repeat and PH domain-containing protein 2;Arf-GAP with GTPase, ANK repeat	5	2	2	2	4.1	108.53	0	7.2315	102360000	6160000	4612700	2204500	3807000	3542800	2341400	0	5853500	0	15548000	18491000	5243000	15988000	3341200	15229000	0	0	0	0	0	0	0	0	0	0	0	0	0	0	12108000	3
703	Q9Y4D8-5;F8VWT9;J3KPF0	Q9Y4D8-5;F8VWT9;J3KPF0		HECTD4	Isoform 5 of Probable E3 ubiquitin-protein ligase HECTD4;Probable E3 ubiquitin-protein ligase HECTD4;Probable E3 ubiquitin-protein ligase HECTD4	3	1	1	1	1.1	145.07	0.0045992	2.5042	17308000	1245100	1769900	932560	1620100	1508600	756960	1190000	2750100	0	0	1463700	613380	1796400	0	1661500	0	0	0	0	0	0	0	0	0	0	0	0	0	0	1321000	8
704	F8VWW4;O14686;O14686-3	F8VWW4;O14686;O14686-3	Histone-lysine N-methyltransferase 2D	KMT2D	Histone-lysine N-methyltransferase 2D (Fragment);Histone-lysine N-methyltransferase 2D;Isoform 3 of Histone-lysine N-methyltransferase 2D	3	1	1	1	10.3	15.263	0.0034002	2.8852	16221000	0	0	0	0	0	0	0	0	0	7335200	6808800	0	0	2076500	0	0	0	0	0	0	0	0	0	0	0	0	0	0	4280200	0	2
705	F8VXI9	F8VXI9		GIT2	ARF GTPase-activating protein GIT2	1	32	32	1	57.6	78.866	0	294.96	8270200000	588510000	464560000	377750000	441350000	326230000	163140000	232750000	283400000	91423000	1501400000	1204300000	392870000	1041600000	295290000	865680000	633210000	578580000	573800000	578920000	525400000	532490000	273830000	256420000	200510000	718140000	811490000	814010000	743710000	679310000	657820000	253
706	F8VY04;F8W1A4;P54819-5;P54819-2;P54819;F8VPP1;G3V213;F8VZG5;P54819-6;P54819-3	F8VY04;F8W1A4;P54819-5;P54819-2;P54819;F8VPP1;G3V213;F8VZG5;P54819-6;P54819-3	Adenylate kinase 2, mitochondrial;Adenylate kinase 2, mitochondrial;Adenylate kinase 2, mitochondrial, N-terminally processed	AK2	Adenylate kinase 2, mitochondrial;Adenylate kinase 2, mitochondrial;Isoform 5 of Adenylate kinase 2, mitochondrial;Isoform 2 of Adenylate kinase 2, mitochondrial;Adenylate kinase 2, mitochondrial;Adenylate kinase 2, mitochondrial;Adenylate kinase 2, isofor	10	2	2	2	18.9	21.226	0	6.9793	102270000	3806100	1724800	0	1650600	5225500	1863800	14342000	8195800	20797000	9521300	4429800	4935100	10319000	4443600	11015000	4834100	0	0	0	0	0	8437500	5565300	41888000	0	0	0	0	0	6881600	8
707	F8VYK6;F8VZZ7;F8VYK3;Q15633-2;F8VTT7;F8VP94;F8VZ57;Q15633	F8VYK6;F8VZZ7;F8VYK3;Q15633-2;F8VTT7;F8VP94;F8VZ57;Q15633	RISC-loading complex subunit TARBP2	TARBP2	RISC-loading complex subunit TARBP2;RISC-loading complex subunit TARBP2;RISC-loading complex subunit TARBP2;Isoform 2 of RISC-loading complex subunit TARBP2;RISC-loading complex subunit TARBP2;RISC-loading complex subunit TARBP2;RISC-loading complex subuni	8	3	3	3	40.9	9.3606	0	8.5505	72599000	7878200	5328800	5678700	4268800	1793800	2578800	4595600	0	946160	10527000	9215600	3422300	6786400	937000	8640700	7852900	0	8217300	6291200	0	0	0	0	0	6641400	7477100	0	0	0	7175000	7
708	F8VZ44;Q9NRG9-2;Q9NRG9	F8VZ44;Q9NRG9-2;Q9NRG9	Aladin	AAAS	Aladin;Isoform 2 of Aladin;Aladin	3	1	1	1	3.6	45.634	0.0037175	2.8001	28820000	3493600	3426400	0	0	0	0	2883900	4084400	0	8276800	6654900	0	0	0	0	0	0	0	0	0	0	0	0	0	0	4970100	0	0	0	0	0
709	F8W050;P55160-2;P55160	F8W050;P55160-2;P55160	Nck-associated protein 1-like	NCKAP1L	Nck-associated protein 1-like;Isoform 2 of Nck-associated protein 1-like;Nck-associated protein 1-like	3	3	3	3	8.2	51.772	0	6.4232	267560000	11468000	4321500	4572300	11313000	0	1124800	7581700	0	7091700	80030000	41003000	12272000	37568000	10430000	38780000	13776000	0	13583000	18154000	0	0	14931000	0	13328000	28995000	22686000	22966000	28570000	22993000	31227000	15
710	F8W0J4;O95619;F8W1B9	F8W0J4;O95619;F8W1B9	YEATS domain-containing protein 4	YEATS4	YEATS domain-containing protein 4;YEATS domain-containing protein 4;YEATS domain-containing protein 4 (Fragment)	3	4	4	4	22.5	20.131	0	13.597	1388400000	84266000	87161000	71743000	103180000	103560000	44247000	120810000	186820000	103000000	142210000	57959000	31939000	109100000	36417000	106000000	94086000	106280000	115410000	108620000	162860000	113940000	107060000	153320000	158640000	85044000	54325000	81023000	91998000	84237000	93605000	50
711	F8W108;F8WCU9;Q68CP9-3;Q68CP9;F8VWP4;A0A087WY37	F8W108;F8WCU9;Q68CP9-3;Q68CP9	AT-rich interactive domain-containing protein 2	ARID2	AT-rich interactive domain-containing protein 2;AT-rich interactive domain-containing protein 2;Isoform 2 of AT-rich interactive domain-containing protein 2;AT-rich interactive domain-containing protein 2	6	5	5	5	8	153.12	0	19.344	397740000	31182000	16603000	12177000	20884000	28277000	13287000	17425000	60290000	14677000	30566000	25169000	17173000	51269000	9350700	49412000	37794000	25869000	27542000	23559000	25488000	33367000	22874000	37856000	32566000	23908000	28321000	22547000	35002000	27994000	36586000	27
712	F8W1E3;F8W130;Q12815;F8VR46;F8VVT5;F8W052;F8VXF3;B7Z5Q9;Q12815-3;Q12815-2;F8VXV6;F8VVX4;F8VVS4	F8W1E3;F8W130;Q12815;F8VR46;F8VVT5;F8W052;F8VXF3;B7Z5Q9;Q12815-3;Q12815-2	Tastin	TROAP	Tastin (Fragment);Tastin;Tastin;Tastin;Tastin;Tastin (Fragment);Tastin;Tastin;Isoform 3 of Tastin;Isoform 2 of Tastin	13	3	3	3	23.8	31.27	0	9.8827	132640000	4618900	12368000	2974500	5684500	5099400	2937700	18632000	21086000	14056000	0	8091400	15322000	10664000	0	11109000	0	18178000	0	0	0	0	16596000	17333000	0	0	0	0	0	0	0	5
713	F8W1V1;E9PK07;C6GKH1;E9PIV2;F8VVN4;F8VSD2;P24001-7;P24001-5;P24001-3;P24001-6;P24001-2;P24001	F8W1V1;E9PK07;C6GKH1;E9PIV2;F8VVN4;F8VSD2;P24001-7;P24001-5;P24001-3;P24001-6;P24001-2;P24001	Interleukin-32	IL32	Interleukin-32;Interleukin-32 (Fragment);Interleukin-32 theta;Interleukin-32;Interleukin-32;Interleukin-32 (Fragment);Isoform 7 of Interleukin-32;Isoform 5 of Interleukin-32;Isoform 3 of Interleukin-32;Isoform 6 of Interleukin-32;Isoform 2 of Interleukin-3	12	3	3	3	23.1	24.218	0.00040833	4.9478	189470000	4363000	17070000	10582000	6104800	6934100	4347600	0	16287000	9005600	26331000	20737000	14115000	22101000	10110000	21380000	0	0	0	0	0	0	0	0	0	16571000	16895000	21808000	17235000	19281000	18086000	8
714	F8W543;H0YH88;B7Z4K9	F8W543;H0YH88		NAP1L1	Nucleosome assembly protein 1-like 1;Nucleosome assembly protein 1-like 1 (Fragment)	3	27	1	1	57.6	38.2	0.00037779	3.9467	839270000	88456000	102760000	52842000	73590000	39395000	53893000	45908000	76801000	46301000	60520000	38351000	22550000	75420000	21962000	40528000	0	0	0	0	0	0	0	0	0	0	0	0	57846000	0	0	18
715	F8W6I7;P09651-3;P09651-2;P09651;F8W646;F8VTQ5;H0YH80;F8VZ49;A0A2R8Y4L2;F8VYN5;Q32P51	F8W6I7;P09651-3;P09651-2;P09651;F8W646	Heterogeneous nuclear ribonucleoprotein A1;Heterogeneous nuclear ribonucleoprotein A1, N-terminally processed	HNRNPA1	Heterogeneous nuclear ribonucleoprotein A1;Isoform 2 of Heterogeneous nuclear ribonucleoprotein A1;Isoform A1-A of Heterogeneous nuclear ribonucleoprotein A1;Heterogeneous nuclear ribonucleoprotein A1;Heterogeneous nuclear ribonucleoprotein A1 (Fragment)	11	9	9	9	24.8	33.155	0	60.353	3186200000	251100000	239730000	265290000	222480000	304710000	131200000	220210000	307690000	253190000	173530000	66757000	53788000	331620000	53163000	311710000	263810000	263080000	370040000	342210000	381090000	287260000	188770000	156640000	269770000	200860000	138530000	262640000	252600000	313810000	225030000	83
716	F8W6K3;Q9Y2U5	F8W6K3;Q9Y2U5	Mitogen-activated protein kinase kinase kinase 2	MAP3K2	Mitogen-activated protein kinase kinase kinase 2 (Fragment);Mitogen-activated protein kinase kinase kinase 2	2	1	1	1	40.4	5.263	0.0010893	3.4626	8518600	0	0	0	0	0	690780	0	1369600	0	3187500	0	0	0	1038400	2232300	0	0	0	0	0	0	0	0	0	0	0	0	0	0	1774800	3
[truncated: 2,539 more rows]
