# Supplementary material for: Light-Controlled Affinity Purification of Protein Complexes Exemplified by the Resting ZAP70 Interactome
Source: Front Immunol. 2019 Feb 26;10:226. doi: 10.3389/fimmu.2019.00226 (PMC6399385; doi:10.3389/fimmu.2019.00226)
Supplement: Supplementary file 2 [file Table_2.xlsx]

## Sheet: Column Headers
	Light-controlled affinity purification of protein complexes exemplified by the resting ZAP70 interactome
	Maximilian Hörner, Julian Eble, O. Sascha Yousefi, Jennifer Schwarz, Bettina Warscheid, Wilfried Weber, Wolfgang W. A. Schamel Supplementary Table 2
	Supplemental table: Contains the output file from Perseus used to create Figure 5C
	id	Proteingroup ID in MaxQuant output file proteingroups.txt
	Protein IDs	Uniprot accession numbers of all proteins assigned to the respective group
	Majority protein IDs	These are the IDs of those proteins that have at least half of the peptides that the leading protein has
	Protein names	Protein names of all proteins assigned to the respective group
	Gene names	Gene names of all proteins assigned to the respective group
	-Log10 Student's T-test p-value _PIF6(1-100)_Jurkat Control	Significant hits (p-value criteria) from the right-sided t-test PIF6(1-100) sample against the Jurkat Control sample
	Student's T-test Difference _PIF6(1-100)_Jurkat Control	Difference of the means (PIF6(1-100)/Jurkat Control)
	Student's T-test Test statistic _PIF6(1-100)_Jurkat Control	Student's T-test Test statistic of the samples PIF6(1-100) and Jurkat Control
	-Log10 Student's T-test p-value _PIF6(15-36)_Jurkat Control	Significant hits (p-value criteria) from the right-sided t-test PIF6(15-36) sample against the Jurkat Control sample
	Student's T-test Difference _PIF6(15-36)_Jurkat Control	Difference of the means (PIF6(15-36)/Jurkat Control)
	Student's T-test Test statistic _PIF6(15-36)_Jurkat Control	Student's T-test Test statistic of the samples PIF6(15-36) and Jurkat Control
	Student's T-test Significant _PIF6(1-100)_Jurkat Control	Significant hits (p-value criteria) from the right-sided t-test PIF6(1-100) sample against the Jurkat Control sample
	Student's T-test Significant _PIF6(15-36)_Jurkat Control	Significant hits (p-value criteria) from the right-sided t-test PIF6(15-36) sample against the Jurkat Control sample
	Peptides	Number of peptides associated with the group
	Razor + unique peptides	Number of razor and unique peptides associated with the group
	Unique peptides	Number of unique peptides associated with the group
	Sequence coverage [%]	Sequence coverage
	Mol. weight [kDa]	Molecular weight
	Q-value	This is the ratio of reverse to forward protein groups.
	Score	Protein score which is derived from peptide posterior error probabilities
	Intensity	Summed up eXtracted Ion Current (XIC) of all isotopic clusters associated with the identified AA sequence
	MS/MS count	Number of all MS/MS
	LFQ intensity _PIF6(1-100)_Rep 1	Log10-transformed Label-free quantification (LFQ) intensity of each protein in the sample PIF6(1-100) in replicate 1
	LFQ intensity _PIF6(1-100)_Rep 2	Log10-transformed Label-free quantification (LFQ) intensity of each protein in the sample PIF6(1-100) in replicate 2
	LFQ intensity _PIF6(1-100)_Rep 3	Log10-transformed Label-free quantification (LFQ) intensity of each protein in the sample PIF6(1-100) in replicate 3
	LFQ intensity _PIF6(15-36)_Rep 1	Log10-transformed Label-free quantification (LFQ) intensity of each protein in the sample PIF6(15-36) in replicate 1
	LFQ intensity _PIF6(15-36)_Rep 2	Log10-transformed Label-free quantification (LFQ) intensity of each protein in the sample PIF6(15-36) in replicate 2
	LFQ intensity _PIF6(15-36)_Rep 3	Log10-transformed Label-free quantification (LFQ) intensity of each protein in the sample PIF6(15-36) in replicate 3
	LFQ intensity Jurkat Control_Rep 1	Log10-transformed Label-free quantification (LFQ) intensity of each protein in the sample Jurkat Control in replicate 1
	LFQ intensity Jurkat Control_Rep 2	Log10-transformed Label-free quantification (LFQ) intensity of each protein in the sample Jurkat Control in replicate 2
	LFQ intensity Jurkat Control_Rep 3	Log10-transformed Label-free quantification (LFQ) intensity of each protein in the sample Jurkat Control in replicate 3
	COUNT IF PIF6(1-100)	Number of LFQ intensity values before missing value imputation
	COUNT IF PIF6(15-36)	Number of LFQ intensity values before missing value imputation
	COUNT IF Jurkat Control	Number of LFQ intensity values before missing value imputation

## Sheet: All datapoints Figure 5
id	Protein IDs	Majority protein IDs	Protein names	Gene names	-Log10 Student's T-test p-value _PIF6(1-100)_Jurkat Control	Student's T-test Difference _PIF6(1-100)_Jurkat Control	Student's T-test Test statistic _PIF6(1-100)_Jurkat Control	-Log10 Student's T-test p-value _PIF6(15-36)_Jurkat Control	Student's T-test Difference _PIF6(15-36)_Jurkat Control	Student's T-test Test statistic _PIF6(15-36)_Jurkat Control	Student's T-test Significant _PIF6(1-100)_Jurkat Control	Student's T-test Significant _PIF6(15-36)_Jurkat Control	Peptides	Razor + unique peptides	Unique peptides	Sequence coverage [%]	Mol. weight [kDa]	Q-value	Score	Intensity	MS/MS count	LFQ intensity _PIF6(1-100)_Rep 1	LFQ intensity _PIF6(1-100)_Rep 2	LFQ intensity _PIF6(1-100)_Rep 3	LFQ intensity _PIF6(15-36)_Rep 1	LFQ intensity _PIF6(15-36)_Rep 2	LFQ intensity _PIF6(15-36)_Rep 3	LFQ intensity Jurkat Control_Rep 1	LFQ intensity Jurkat Control_Rep 2	LFQ intensity Jurkat Control_Rep 3	COUNT IF PIF6(1-100)	COUNT IF PIF6(15-36)	COUNT IF Jurkat Control
0	A0A024QZP7;P06493;P06493-2;A0A087WZZ9;E5RIU6	A0A024QZP7;P06493;P06493-2	Cyclin-dependent kinase 1	CDC2;CDK1	0.00256178	-0.376692	-4.39217	0.000389826	-0.33647	-7.38284			16	16	15	48.5	34.081	0	165.66	7219500000	180	8.5355	8.49704	8.2749	8.41754	8.46802	8.54254	8.81996	8.7615	8.85605	3	3	3
1	A0A024R4E5;Q00341;Q00341-2;H0Y394;C9J5E5;C9JIZ1;C9JT62;C9JHS7;C9JK79;C9JHZ8;C9JES8;C9JZI8;C9JQ82;C9JBS3;C9JEJ8;C9JHN6;H7BZC3;C9JMQ6;H7C0A4;C9JHS9;C9J739;H7C2D1	A0A024R4E5;Q00341;Q00341-2;H0Y394	Vigilin	HDLBP	2.04585	1.04921	3.86983	1.85003	0.91481	3.36213	+	+	21	21	21	20.7	141.44	0	107.79	2270100000	105	8.22461	8.21354	8.13551	8.12509	8.00178	8.0436	7.53065	6.62382	7.27156	3	3	2
2	A0A024R4M0;P46781;B5MCT8;C9JM19;F2Z3C0;A8MXK4	A0A024R4M0;P46781;B5MCT8;C9JM19	40S ribosomal protein S9	RPS9	1.66764	0.309677	2.92583	1.67049	0.360395	2.9324	+	+	22	22	22	57.2	22.591	0	85.597	15924000000	249	9.21551	9.3035	9.23101	9.37381	9.36371	9.16465	9.08106	8.9986	8.74132	3	3	3
3	A0A024RA52;P25787;C9JCK5;H3BT36;H7C402	A0A024RA52;P25787	Proteasome subunit alpha type;Proteasome subunit alpha type-2	PSMA2	1.98682	0.289015	3.7121	1.44362	0.174513	2.42959	+	+	17	17	17	58.5	25.898	0	73.673	7539600000	211	8.74821	8.93491	8.81049	8.75222	8.62558	8.77231	8.50943	8.64992	8.46722	3	3	3
5	A0A024RCR6;A0A0G2JK23;P46379-2;P46379;P46379-3	A0A024RCR6;A0A0G2JK23;P46379-2;P46379;P46379-3	Large proline-rich protein BAG6	BAT3;BAG6	0.0389566	-0.0933084	-1.66327	0.0446128	-0.0978111	-1.55357			32	32	8	27.4	118.7	0	246.82	13675000000	360	8.84007	8.83305	8.89808	8.82456	8.92257	8.81056	8.8562	8.95853	9.03639	3	3	3
7	A0A075B6T1;Q9C0C7-4;Q9C0C7-3;Q9C0C7;Q9C0C7-5;Q9C0C7-2;H0YE34;Q9C0C7-6	A0A075B6T1;Q9C0C7-4;Q9C0C7-3;Q9C0C7;Q9C0C7-5;Q9C0C7-2	Activating molecule in BECN1-regulated autophagy protein 1	AMBRA1	0.376413	0.0249214	0.214492	0.293984	-0.00252295	-0.0218104			7	7	7	11.1	129.6	0	9.595	585330000	5	7.68845	7.75701	7.68217	7.64217	7.7154	7.68773	7.50383	7.65472	7.89432	3	3	3
9	A0A075B7D9;Q92804-2;Q92804;A0A075B7F4;A0A075B7F2	A0A075B7D9;Q92804-2;Q92804	TATA-binding protein-associated factor 2N	TAF15	0.0155534	-0.0548992	-2.45114	NaN	NaN	NaN			4	3	3	13.4	48.839	0	7.7105	272840000	13	7.29929	7.28212	7.27103	7.24435	7.21474	7.22541	7.33702	7.3761	7.30402	3	2	3
12	A0A087WT45;Q4V328;Q4V328-3;Q4V328-2;A0A075B793;Q4V328-4;A0A087WXA6	A0A087WT45;Q4V328;Q4V328-3;Q4V328-2;A0A075B793;Q4V328-4	GRIP1-associated protein 1	GRIPAP1	1.72995	0.347048	3.0713	2.14658	0.268094	4.14909	+	+	9	9	9	17	90.856	0	51.203	440930000	31	7.30333	7.26404	7.60677	7.42065	7.23348	7.28314	7.09114	7.0594	6.98244	3	3	1
15	A0A087WTP3;Q92945;M0R0I5;M0QXW7;M0QYH3;M0R3J3	A0A087WTP3;Q92945	Far upstream element-binding protein 2	KHSRP	0.00987137	-0.22591	-2.88147	0.0394447	-0.103829	-1.65315			9	9	9	20.5	73.027	0	37.9	852580000	36	7.69402	7.68655	7.49121	7.65773	7.81797	7.76231	7.92272	7.7783	7.84849	3	3	3
18	A0A087WTV6;Q96C36;A0A087WZR9;J3KR12	A0A087WTV6;Q96C36;A0A087WZR9;J3KR12	Pyrroline-5-carboxylate reductase 2;Pyrroline-5-carboxylate reductase	PYCR2	0.940571	0.113466	1.41742	0.519595	0.0352429	0.561293			4	4	4	23.6	25.868	0	11.914	358070000	10	7.30118	7.40637	7.23149	7.21945	7.22917	7.25575	7.20256	7.30513	7.09096	3	3	0
19	A0A087WTW0;A0A087WVR3;Q96T88;Q96T88-2;A0A087WWG9;Q96PU4	A0A087WTW0;A0A087WVR3;Q96T88;Q96T88-2;A0A087WWG9	E3 ubiquitin-protein ligase UHRF1	UHRF1	0.214921	-0.0124167	-0.297771	0.278926	-0.00406218	-0.0696881			10	10	10	18.1	96.619	0	31.253	938700000	76	7.76869	7.84763	7.81183	7.8377	7.72876	7.88676	7.88833	7.80682	7.77026	3	3	3
23	A0A087WUB9;Q8WYA6;Q8WYA6-3;Q8WYA6-2;Q8WYA6-4	A0A087WUB9;Q8WYA6;Q8WYA6-3;Q8WYA6-2;Q8WYA6-4	Beta-catenin-like protein 1	CTNNBL1	0.570502	0.0523497	0.67325	NaN	NaN	NaN			6	6	6	9.9	65.702	0	21.36	149770000	37	7.03362	7.08803	6.87107	6.95544	6.47764	6.95223	6.93276	6.8788	7.02412	3	2	3
25	E7ETK0;A0A2R8Y849;A0A087WUS0;A0A2R8YD14;P62847-2;P62847-3;P62847;P62847-4;A0A2R8Y8A0	E7ETK0;A0A2R8Y849;A0A087WUS0;A0A2R8YD14;P62847-2;P62847-3;P62847;P62847-4	40S ribosomal protein S24	RPS24	1.56556	0.303303	2.69485	1.94195	0.411663	3.59498	+	+	18	18	17	68.7	15.197	0	80.215	7682900000	209	8.88579	8.96271	8.83549	9.0839	8.98573	8.93944	8.76399	8.6125	8.39759	3	3	3
26	A0A087WUT6;O60841	A0A087WUT6;O60841	Eukaryotic translation initiation factor 5B	EIF5B	2.33913	0.309349	4.72169	2.38105	0.316097	4.85367	+	+	59	59	59	45.8	138.68	0	323.31	15245000000	428	9.10291	9.0703	9.03242	9.07192	9.10988	9.04407	8.82799	8.81469	8.63489	3	3	3
28	A0A087WUW6;Q9Y6K9;Q9Y6K9-2;A0A087X0G7;A0A087X1B1;Q9Y6K9-3	A0A087WUW6;Q9Y6K9;Q9Y6K9-2;A0A087X0G7;A0A087X1B1;Q9Y6K9-3	NF-kappa-B essential modulator	IKBKG	0.422057	0.0201567	0.331674	0.418628	0.0267642	0.323129			9	9	6	31.6	47.384	0	26.78	846880000	21	7.69912	7.55112	7.62678	7.73865	7.65968	7.49852	7.66699	7.52216	7.62741	3	3	3
32	F8W7C6;A0A087WV22;H7C123;H7C2C5;H7C2U2	F8W7C6;A0A087WV22		RPL10	0.160502	-0.0646261	-0.539873	2.33326	0.205775	4.70344		+	19	3	3	76.7	18.565	0	11.436	2724300000	42	8.40817	8.05135	8.38662	8.54681	8.60783	8.5027	8.40026	8.34819	8.29157	3	3	3
34	A0A087WV97;Q8WU79-3;Q8WU79-2;Q8WU79;X6RCC3	A0A087WV97;Q8WU79-3;Q8WU79-2;Q8WU79;X6RCC3	Stromal membrane-associated protein 2	SMAP2	0.500223	0.0462098	0.517466	0.885349	0.130002	1.3098			7	7	7	17.9	46.382	0	15.495	648600000	47	7.58852	7.57259	7.61567	7.63507	7.62693	7.76614	7.46445	7.451	7.7227	3	3	3
40	A0A087WVP4;A0A087X1R1;P53814-5;P53814;P53814-6;P53814-2;C9JP19;C9JQZ8;H7BZZ8;B5MCI0	A0A087WVP4;A0A087X1R1;P53814-5;P53814;P53814-6	Smoothelin	SMTN	0.000213516	-0.553137	-8.64886	0.000935025	-0.35182	-5.83425			16	16	16	18.8	104.84	0	47.028	965780000	59	7.54495	7.60471	7.70297	7.83521	7.88	7.74137	8.11515	8.13852	8.25837	3	3	3
41	A0A087WVQ6;Q00610-2;Q00610;J3KS13;P53675-2;P53675;A0A087WX41;J3KSQ2;K7EJJ5;J3QL20;F5H5N6;A0A087WV74;A0A087WXH4	A0A087WVQ6;Q00610-2;Q00610	Clathrin heavy chain;Clathrin heavy chain 1	CLTC	0.432278	0.0482299	0.356921	0.718538	0.139247	0.980448			70	70	70	40.9	192.06	0	323.31	28488000000	698	9.34321	9.42114	9.28511	9.5574	9.36829	9.39683	9.36406	9.48759	9.05312	3	3	3
49	A0A087WWU8;P06753-2;Q5HYB6;P06753-3;P06753-6;P06753-5;Q5VU61;P06753-4;D6R904;J3KN67;P06753;D6RFM2;P06753-7;K7EP68;K7ERG3;A0A2R8YEU4;H0YL80;H0YKX5;H0YKP3;H0YNC7;Q5TCU3;CON__Q3SX28;A7XZE4;A0A0S2Z4G6;Q5TCU8;Q6ZN40;P09493-9;P09493-8;P09493-7;P09493-6;P09493-4;P09493-3;P09493-10;P09493;P07951-2;P07951;A0A2R8YHD2;K7EPV9;K7EMU5	A0A087WWU8;P06753-2;Q5HYB6;P06753-3;P06753-6;P06753-5;Q5VU61;P06753-4;D6R904;J3KN67	Tropomyosin alpha-3 chain	TPM3;DKFZp686J1372	0.00131963	-0.498093	-5.30469	0.000437223	-0.822535	-7.16133			36	36	29	82.4	26.42	0	323.31	18485000000	345	9.18393	8.93917	8.88198	8.81564	8.45157	8.76454	9.52042	9.46931	9.50963	3	3	3
51	A0A087WX29;Q13148;K7EJM5;B1AKP7;G3V162;A0A087X260;A0A087WYY0;A0A1W2PNU8;K7EN94;K7EJ99;A0A0A0MSV7;A0A087WXQ5;A0A087WV68;Q13148-4	A0A087WX29;Q13148;K7EJM5;B1AKP7;G3V162;A0A087X260;A0A087WYY0;A0A1W2PNU8;K7EN94	TAR DNA-binding protein 43	TARDBP	0.121659	-0.031342	-0.761787	0.0335323	-0.0384823	-1.78618			5	5	5	42.8	26.743	0	100.69	1302000000	74	8.04364	7.94032	7.92793	7.97782	7.94232	7.97033	7.97012	8.00113	8.03467	3	3	3
54	A0A087WXM6;J3QQT2;J3KRX5;A0A0A6YYL6;P18621;P18621-3;J3QLC8;J3KRB3;A0A087WWH0;J3QS96;A0A0A0MRF8;P18621-2;A0A087WY81;J3KSJ0	A0A087WXM6;J3QQT2;J3KRX5;A0A0A6YYL6;P18621;P18621-3;J3QLC8;J3KRB3;A0A087WWH0;J3QS96;A0A0A0MRF8;P18621-2;A0A087WY81	60S ribosomal protein L17	RPL17;RPL17-C18orf32	1.06938	0.151904	1.66886	1.3552	0.202584	2.24356		+	21	21	21	84.6	19.586	0	109.22	10444000000	285	9.01013	9.03334	8.90536	9.08654	9.05358	8.96076	8.97913	8.8183	8.69569	3	3	3
55	A0A087WXN4;Q96CB8;E9PGI3;A0A1B0GX90;C9JDP3;C9J0M6;D6R9Y5	A0A087WXN4;Q96CB8;E9PGI3;A0A1B0GX90;C9JDP3;C9J0M6	Integrator complex subunit 12	INTS12	0.692186	0.27575	0.927214	0.65108	0.247046	0.84311			5	5	5	18.9	46.666	0	16.681	337890000	27	7.37537	7.47851	7.6063	7.40986	7.54444	7.41976	7.47541	7.52542	6.6321	3	3	2
57	A0A2R8YCX2;A0A087WXR7;A0A2R8Y6Q6;A0A2R8YGP2;Q5TBB1;A0A2R8YEB4;A0A2R8Y4S2;A0A2R8Y687;A0A2R8Y6M7;A0A2R8Y761;A0A087WZJ6;A0A2R8YCJ4;A0A2R8Y6Y1;A0A2R8YEH2;A0A2R8Y7R8;A0A2R8Y4Y9;A0A2R8Y459;A0A2R8YEC1;A0A2R8YE60;A0A2R8YCP1;A0A2R8Y883;A0A2R8Y7Q3;Q5TBB1-2;A0A2R8YEU9	A0A2R8YCX2;A0A087WXR7;A0A2R8Y6Q6;A0A2R8YGP2;Q5TBB1;A0A2R8YEB4;A0A2R8Y4S2;A0A2R8Y687;A0A2R8Y6M7;A0A2R8Y761;A0A087WZJ6;A0A2R8YCJ4;A0A2R8Y6Y1;A0A2R8YEH2;A0A2R8Y7R8;A0A2R8Y4Y9;A0A2R8Y459	Ribonuclease H2 subunit B	RNASEH2B	0.0541542	-0.130099	-1.39868	NaN	NaN	NaN			6	6	6	20.1	30.601	0	26.864	334880000	16	7.16723	7.2584	7.32342	7.20379	6.87316	7.11738	7.26604	7.33616	7.53714	3	1	3
58	A0A087WXS7;O43681;K7ERW9	A0A087WXS7;O43681;K7ERW9	ATPase ASNA1	ASNA1	2.43237	0.330936	5.01905	2.71107	0.290604	5.99682	+	+	6	6	6	34.1	37.119	0	38.422	918140000	49	7.87192	7.80772	7.67015	7.7668	7.79582	7.66618	7.45597	7.40145	7.49956	3	3	3
59	H7BXI1;A0A087WXU3;A0FGR8-2;A0FGR8;A0FGR8-6;A0FGR8-4;A0FGR8-5	H7BXI1;A0A087WXU3;A0FGR8-2;A0FGR8;A0FGR8-6;A0FGR8-4	Extended synaptotagmin-2	ESYT2	1.04617	0.124416	1.62339	0.814511	0.071005	1.1711			9	9	9	15.2	98.008	0	24.02	1312400000	46	7.9803	8.0258	8.14183	8.01098	8.00156	7.97515	7.82653	8.03262	7.91552	3	3	3
60	A0A087WY00;G3V394;F8WE88;F8W6H6;Q9Y4I1-2;Q9Y4I1;Q9Y4I1-3	A0A087WY00;G3V394;F8WE88;F8W6H6;Q9Y4I1-2;Q9Y4I1;Q9Y4I1-3	Unconventional myosin-Va	MYO5A	0.00353956	-0.431062	-3.99228	NaN	NaN	NaN			5	5	5	2.7	212.2	0	10.135	86447000	14	6.60316	6.47616	6.73482	6.64047	6.8019	6.82073	7.19128	6.94752	6.96853	3	1	3
62	A0A087WY71;E9PFW3;Q96CW1-2;Q96CW1;C9JJ47;C9JJD3;C9JPV8;C9JTK4;C9JGT8	A0A087WY71;E9PFW3;Q96CW1-2;Q96CW1;C9JJ47	AP-2 complex subunit mu	AP2M1	0.0869231	-0.0867697	-1.02624	0.0562605	-0.0980344	-1.3684			7	7	7	20	49.526	0	22.554	1045500000	42	7.9043	7.77479	7.66909	7.8728	7.70951	7.73209	7.94161	7.89401	7.77288	3	3	3
67	A0A087WYT3;Q15185-3;Q15185-4;Q15185;B4DDC6	A0A087WYT3;Q15185-3;Q15185-4;Q15185	Prostaglandin E synthase 3	PTGES3	0.00601224	-0.236602	-3.39132	0.00558928	-0.226352	-3.47038			6	6	6	31.7	19.155	0	25.835	5030500000	69	8.40009	8.42604	8.26755	8.33772	8.32736	8.45935	8.53908	8.56523	8.69917	3	3	3
68	A0A087WZ13;E9PAU2;Q8IY67-2;K7EQG2;K7EKR9;Q8IY67-3	A0A087WZ13;E9PAU2;Q8IY67-2	Ribonucleoprotein PTB-binding 1	RAVER1	0.0213285	-0.206555	-2.16964	0.0213402	-0.190953	-2.16917			25	25	15	44.1	77.843	0	176.11	5934900000	255	8.53763	8.68667	8.71959	8.58144	8.68463	8.72463	8.80839	8.75033	9.00484	3	3	3
71	A0A087WZK9;O15372;B3KS98;E5RGU4;E5RJT0;E5RHC7;E5RH59;E5RFH0	A0A087WZK9;O15372;B3KS98	Eukaryotic translation initiation factor 3 subunit H	EIF3H	0.316263	0.00302299	0.0459755	0.0406782	-0.184942	-1.62815			14	14	14	41	39.589	0	70.279	1854500000	83	8.08235	7.95735	8.09747	7.88898	8.01799	7.6663	8.13446	7.96961	8.02403	3	3	3
72	A0A087WZN1;O43837;A0A087X2E5;O43837-2;A0A0D9SG66;O43837-3	A0A087WZN1;O43837;A0A087X2E5;O43837-2;A0A0D9SG66;O43837-3	Isocitrate dehydrogenase [NAD] subunit, mitochondrial;Isocitrate dehydrogenase [NAD] subunit beta, mitochondrial	IDH3B	2.00559	0.8509	3.76179	1.95435	0.858991	3.62711	+	+	6	6	6	15.5	42.41	0	20.282	668250000	31	7.59341	7.69834	7.77441	7.52163	7.7811	7.78769	6.69192	6.55123	7.27031	3	3	1
73	A0A087WZP9;A0A087WT39;A0A0J9YYD9;V9GYI1	A0A087WZP9;A0A087WT39;A0A0J9YYD9		LIME1	2.19994	1.14587	4.30248	1.69875	0.809204	2.99801	+	+	5	5	5	60.7	21.672	0	15.31	663800000	23	7.96202	8.07133	7.92293	7.52664	7.68748	7.73218	7.36468	6.58461	6.56938	3	3	1
75	J3KPF9;A0A087X011;E9PES4;Q9Y496;H7C2F6	J3KPF9;A0A087X011;E9PES4;Q9Y496	Kinesin-like protein;Kinesin-like protein KIF3A	KIF3A	0.149096	-0.114799	-0.599474	NaN	NaN	NaN			3	3	3	5.6	80.354	0	7.8625	219840000	11	7.01026	7.02391	6.94362	7.0026	7.06659	6.73955	7.2633	6.72954	7.32934	3	2	2
78	A0A087X0I9;Q04759-3;Q04759;Q04759-2	A0A087X0I9;Q04759-3;Q04759;Q04759-2	Protein kinase C;Protein kinase C theta type	PRKCQ	1.07208	0.118763	1.67416	NaN	NaN	NaN			6	6	6	13.9	77.969	0	14.899	424330000	26	7.58572	7.48184	7.42589	7.32098	6.64108	6.53457	7.3823	7.46969	7.28517	3	1	3
80	A0A087X0M4;Q9BWU0;A0A087WWF4	A0A087X0M4;Q9BWU0	Kanadaptin	SLC4A1AP	0.130444	-0.0529911	-0.706436	0.0577153	-0.10195	-1.34818			10	10	10	24.8	82.89	0	65.613	1365300000	111	7.99145	7.97045	7.97608	7.95213	7.91333	7.92565	7.91981	8.00333	8.17383	3	3	3
84	A0A087X0X3;P52272;P52272-2;M0R2I7;M0R019;M0QY96;M0R2T0;M0R0N3;M0QYQ7;M0R0Y6;M0QYL3	A0A087X0X3;P52272;P52272-2	Heterogeneous nuclear ribonucleoprotein M	HNRNPM	0.000316907	-0.491644	-7.79812	0.00138176	-0.185384	-5.23702			49	49	26	67.8	77.569	0	190.51	15250000000	388	8.74842	8.92789	8.93928	9.11421	9.22531	9.19485	9.34238	9.38543	9.36271	3	3	3
85	A0A087X142;A6NMH6;A6NFQ9;F8W8I8;Q92599-2;Q92599-4;Q92599;Q92599-3;C9JV02;E7EW69;E7EX04;B5ME97;Q9P0V9-3;Q9P0V9;Q9P0V9-2	A0A087X142;A6NMH6;A6NFQ9;F8W8I8;Q92599-2;Q92599-4;Q92599;Q92599-3	Septin-8	SEPT8	0.00153146	-0.16485	-5.08821	0.00280846	-0.229005	-4.27569			11	5	5	22.1	49.355	0	30.136	2652100000	60	8.19078	8.29006	8.22246	8.26951	8.146	8.09531	8.40899	8.41694	8.37192	3	3	3
86	A0A087X1G1;H7BYD0;Q16718-2;Q16718;A0A087WXR5;F8WAS3;C9IZN5	A0A087X1G1;H7BYD0;Q16718-2;Q16718;A0A087WXR5	NADH dehydrogenase [ubiquinone] 1 alpha subcomplex subunit 5	NDUFA5	2.32978	0.341576	4.69263	1.42112	0.177557	2.38179	+	+	3	3	3	53.5	11.965	0	22.997	108960000	17	7.26107	7.31325	7.09611	7.17577	7.06028	6.94233	6.86802	6.83497	6.94272	3	3	1
87	A0A087X1I3;D6RFM5;P31040-3;P31040-2;P31040;H0Y8X1	A0A087X1I3;D6RFM5;P31040-3;P31040-2;P31040	Succinate dehydrogenase [ubiquinone] flavoprotein subunit, mitochondrial	SDHA	1.46262	0.308311	2.47022	1.59976	0.33158	2.77128	+	+	3	3	3	11.6	56.662	0	14.714	102350000	19	7.05968	7.19681	7.30578	7.08764	7.26413	7.28031	6.98623	6.97695	6.67416	3	3	0
89	A0A087X211;Q8TCG1-2;Q8TCG1	A0A087X211;Q8TCG1-2;Q8TCG1	Protein CIP2A	KIAA1524	1.36502	0.137392	2.26398	0.585527	0.0186656	0.705528	+		5	5	5	10.4	102.28	0	14.424	686060000	17	7.76047	7.55581	7.63619	7.56203	7.54893	7.48532	7.50899	7.49561	7.53569	3	3	3
90	A0A087X256;Q2M389;F8W1W1;F8VNZ5;F8VYH7;Q2M389-2	A0A087X256;Q2M389;F8W1W1	WASH complex subunit 7	KIAA1033	1.51268	0.468684	2.57847	1.61423	0.458518	2.8039	+	+	5	5	5	7.8	136.5	0	15.138	208650000	27	7.07544	6.93046	7.22126	7.08408	7.0117	7.10089	6.90337	6.34879	6.56895	3	3	1
91	A0A087X2D8;O60271-4;O60271-2;O60271-5;O60271-9	A0A087X2D8;O60271-4;O60271-2;O60271-5;O60271-9	C-Jun-amino-terminal kinase-interacting protein 4	SPAG9	0.653467	0.0564235	0.848033	0.0280647	-0.150804	-1.93457			13	13	1	15.2	145.17	0	55.15	1993600000	69	7.992	8.00026	8.06584	7.85721	7.71845	7.86076	7.93513	7.87167	8.08203	3	3	3
92	A0A087X2H1;Q9ULT8;G3V4V5;A0A087WVU6;H0YJD4;H0YJP0	A0A087X2H1;Q9ULT8;G3V4V5	E3 ubiquitin-protein ligase HECTD1	HECTD1	1.14807	0.121186	1.82397	0.286905	-0.00340048	-0.0440973			12	12	12	6.7	289.63	0	39.019	886290000	45	7.7403	7.65428	7.79523	7.59804	7.70701	7.51101	7.52604	7.59475	7.70547	3	3	3
93	A0A088AWN2;Q8TBZ3-5;Q8TBZ3-6;Q8TBZ3;Q8TBZ3-2;Q8TBZ3-7;Q8TBZ3-4;G3V5V2;H0YKE8;Q8TBZ3-8;Q8TBZ3-3	A0A088AWN2;Q8TBZ3-5;Q8TBZ3-6;Q8TBZ3;Q8TBZ3-2;Q8TBZ3-7;Q8TBZ3-4	WD repeat-containing protein 20	WDR20	0.772823	0.0879866	1.0888	0.270827	-0.00658512	-0.0962136			5	5	5	9.8	67.475	0	8.4542	379850000	15	7.49049	7.51016	7.6384	7.44001	7.4292	7.48612	7.32711	7.50916	7.53881	3	3	3
94	C9JFE4;A0A096LP07;A0A096LPJ3;A8K070;Q13098-5;Q13098;Q13098-7;Q13098-6;J3QQX0;J3QLT0;J3KSA5;J3KRJ4;J3QS88;J3KTB0	C9JFE4;A0A096LP07;A0A096LPJ3;A8K070;Q13098-5;Q13098;Q13098-7;Q13098-6	COP9 signalosome complex subunit 1	GPS1	0.541864	0.0240184	0.610799	0.0184221	-0.207193	-2.29865			7	7	7	22.1	53.371	0	50.902	896330000	54	7.59999	7.64884	7.71716	7.56987	7.4365	7.266	7.63435	7.66397	7.59562	3	3	3
95	A0A096LP25;A0A096LNZ0;Q6ZSR9	A0A096LP25;A0A096LNZ0;Q6ZSR9	Uncharacterized protein FLJ45252	AAK1	0.878433	0.0784041	1.2963	1.4254	0.0956691	2.39085		+	14	14	12	43.1	54.448	0	79.017	2663500000	126	8.26543	8.16853	8.08888	8.22422	8.14613	8.20428	8.03463	8.10796	8.14504	3	3	3
96	A0A096LPC5;J3KP36;A0A0A0MR88;Q9Y4E1-3;Q9Y4E1-6;Q9Y4E1-2;Q9Y4E1-1;Q9Y4E1;Q9Y4E1-5;Q5SRD0;B1AP61;A0A0A0MT65	A0A096LPC5;J3KP36;A0A0A0MR88;Q9Y4E1-3;Q9Y4E1-6;Q9Y4E1-2;Q9Y4E1-1;Q9Y4E1;Q9Y4E1-5	WASH complex subunit FAM21C	FAM21C	1.64681	0.229147	2.87798	1.13422	0.120764	1.79654	+		41	10	10	49.8	147.15	0	39.711	1070500000	56	7.89082	7.70244	7.68656	7.59448	7.75083	7.60936	7.49944	7.61976	7.47318	3	3	3
100	C9JP00;A0A0A0MQX8;Q9NR56;Q9NR56-7;Q86VM6;C9JCX1;H7C4Y1;B1AKI6;Q9NUK0-2;Q9NUK0;C9J4T8;Q9NUK0-4;Q9NUK0-3	C9JP00;A0A0A0MQX8;Q9NR56;Q9NR56-7;Q86VM6	Muscleblind-like protein 1	MBNL1	0.982381	0.267608	1.49886	NaN	NaN	NaN			20	2	2	52.6	37.898	0	14.976	279420000	17	7.41029	7.45536	7.38074	7.49827	5.94479	7.55257	7.40061	6.80629	7.23667	3	2	1
102	A0A0A0MRA5;B7Z4B8;Q9BUJ2-4;Q9BUJ2-2;Q9BUJ2;Q9BUJ2-3;M0R3F1;M0QYZ0;M0QZV6;M0R0K8;M0QYI8;M0R203;M0QYM5	A0A0A0MRA5;B7Z4B8;Q9BUJ2-4;Q9BUJ2-2;Q9BUJ2;Q9BUJ2-3;M0R3F1;M0QYZ0	Heterogeneous nuclear ribonucleoprotein U-like protein 1	HNRNPUL1	2.9057	0.176878	6.76913	1.46781	0.133881	2.48137	+	+	18	18	18	26.2	85.939	0	58.697	2043700000	87	8.19476	8.22717	8.28037	8.22652	8.08615	8.26064	8.05607	8.07118	8.04442	3	3	3
105	A0A0A0MRE6;O94967-2;O94967;O94967-3;O94967-4	A0A0A0MRE6;O94967-2;O94967;O94967-3;O94967-4	WD repeat-containing protein 47	WDR47	0.975727	0.418146	1.48589	0.927759	0.392276	1.39247			5	5	5	11.9	98.701	0	10.819	702910000	19	7.6338	7.65784	7.71037	7.5936	7.68345	7.64735	7.57622	6.69092	7.48044	3	3	2
110	A0A0A0MRJ6;H7BY58;P22061;P22061-2;F6S8N6;F8WDT3;F8WAV5;F8WAX2;C9J0F2;H7C4X2	A0A0A0MRJ6;H7BY58;P22061;P22061-2;F6S8N6	Protein-L-isoaspartate O-methyltransferase;Protein-L-isoaspartate(D-aspartate) O-methyltransferase	PCMT1	0.000551385	-0.440605	-6.73125	0.0844677	-0.154283	-1.0487			23	23	23	71.2	30.315	0	323.31	105800000000	615	9.7887	9.7002	9.82511	9.88312	10.3276	9.96229	10.2323	10.11	10.2935	3	3	3
111	A0A0A0MRJ8;Q7Z6I6-3;Q7Z6I6;A0A0A0MRJ9;Q7Z6I6-2	A0A0A0MRJ8;Q7Z6I6-3;Q7Z6I6;A0A0A0MRJ9;Q7Z6I6-2	Rho GTPase-activating protein 30	ARHGAP30	0.000277001	-0.147907	-8.07913	0.00501714	-0.0382867	-3.58951			17	17	16	26.5	98.07	0	70.44	1088400000	67	7.80866	7.78027	7.83355	7.92233	7.91962	7.90939	7.94286	7.97496	7.94837	3	3	3
112	A0A0A0MRL0;Q12905;X6R6Z1;B4DY09	A0A0A0MRL0;Q12905;X6R6Z1;B4DY09	Interleukin enhancer-binding factor 2	ILF2	0.63437	0.111997	0.808486	0.901645	0.163676	1.34158			4	4	4	42.7	16.367	0	20.394	1512000000	40	8.29305	8.08511	8.10928	8.21083	8.21277	8.21888	8.1771	8.16776	7.80659	3	3	3
114	A0A0A0MRN5;Q9NZT2-2;Q9NZT2;A0A087X028	A0A0A0MRN5;Q9NZT2-2;Q9NZT2	Opioid growth factor receptor	OGFR	0.00296811	-0.361762	-4.20672	0.00217699	-0.359794	-4.60405			8	8	8	25.8	67.194	0	29.002	617640000	32	7.31033	7.48389	7.43197	7.33816	7.43584	7.45809	7.72936	7.67712	7.905	3	3	3
117	A0A0A0MRT6;Q8IZP0-10;Q8IZP0-2;Q8IZP0-5;B6VEX4;Q8IZP0-8;Q8IZP0-7;Q8IZP0-4;Q8IZP0-3;Q8IZP0-6;Q8IZP0-9;Q8IZP0-12;Q8IZP0;Q8IZP0-11	A0A0A0MRT6;Q8IZP0-10;Q8IZP0-2;Q8IZP0-5;B6VEX4;Q8IZP0-8;Q8IZP0-7;Q8IZP0-4;Q8IZP0-3;Q8IZP0-6;Q8IZP0-9;Q8IZP0-12;Q8IZP0;Q8IZP0-11	Abl interactor 1	ABI1	0.433806	0.0411075	0.360668	0.829203	0.09154	1.19996			8	8	8	22.3	51.769	0	25.878	1828500000	36	7.9703	8.10565	7.72458	8.10623	7.85505	7.99056	7.87699	7.86171	7.93851	3	3	3
118	X6RA56;A0A0A0MRV8;X6RLR1;O75935-3;O75935-2;O75935;X6RCK5	X6RA56;A0A0A0MRV8;X6RLR1;O75935-3;O75935-2;O75935;X6RCK5	Dynactin subunit 3	DCTN3	1.41359	0.375757	2.36586	NaN	NaN	NaN	+		4	4	4	23.2	16.091	0	6.7794	288700000	13	7.46109	7.41676	7.45942	7.23136	7.19381	7.52362	7.00404	6.83506	7.3709	3	1	0
122	A0A0A0MSB8;Q9UPT5-2;Q9UPT5-5;Q9UPT5-1;Q9UPT5-6;Q9UPT5;A0A0A0MRE1;B4DJ07;Q9UPT5-4;B5MCY9;K7ERQ5;C9JME6;C9JKC2	A0A0A0MSB8;Q9UPT5-2;Q9UPT5-5;Q9UPT5-1;Q9UPT5-6;Q9UPT5;A0A0A0MRE1;B4DJ07;Q9UPT5-4	Exocyst complex component 7	EXOC7	1.08531	0.0928839	1.70012	0.5725	0.0501927	0.677561			9	9	9	18.2	78.808	0	29.596	1290700000	55	7.96341	7.94924	7.9919	7.84711	8.02276	7.90662	7.92785	7.9291	7.76896	3	3	3
123	J3KNW4;A0A0A0MSG2;Q14192	J3KNW4;A0A0A0MSG2;Q14192	Four and a half LIM domains protein 2	FHL2	1.67452	0.649051	2.94171	1.56179	0.596438	2.68647	+	+	4	4	4	16.2	44.205	0	10.96	321030000	17	7.51336	7.50147	7.49196	7.4488	7.49418	7.40598	6.5918	7.29161	6.67624	3	3	1
125	A0A0A0MSI8;O00471;F8W9B8;G3V377	A0A0A0MSI8;O00471;F8W9B8	Exocyst complex component 5	EXOC5	0.127308	-0.0335077	-0.725785	0.18051	-0.0278772	-0.44376			5	5	5	12.8	82.118	0	14.873	469270000	14	7.41076	7.46195	7.48419	7.44501	7.54647	7.3823	7.52425	7.52878	7.40439	3	3	3
130	A0A0A0MSS3;Q8ND83;B7Z326;A0A0C4DFN6;Q8ND83-2;Q8ND83-4;Q8ND83-3;X6RGK9;C9JUW9;X6RDJ2;C9JP03;C9JD09;Q5T6P1	A0A0A0MSS3;Q8ND83;B7Z326;A0A0C4DFN6;Q8ND83-2;Q8ND83-4;Q8ND83-3;X6RGK9	SLAIN motif-containing protein 1	SLAIN1	0.0241116	-0.178335	-2.06359	0.105316	-0.0772559	-0.875613			9	8	8	24.7	62.196	0	72.708	1656400000	64	8.01288	7.96202	8.10346	8.04918	8.20515	8.12727	8.06789	8.21543	8.33005	3	3	3
133	A0A2R8Y7S2;A0A2R8Y4P4;Q9HBD4;A0A0A0MT49;P51532-5;P51532-2;P51532-3;P51532-4;P51532;A0A2R8YGP5;A0A2R8YGG3;A0A2R8Y7F3;A0A2R8Y440;A0A2R8YG32;A0A2R8Y4C5;A0A2R8YF58;A0A2R8Y6N0;A0A2R8YDA1;A0A2R8Y6V2;A0A2R8Y526;A0A2R8Y7Y7;A0A2R8YF80;A0A2R8Y523;A0A2R8Y4R6;A0A2R8YFV8;A0A2R8YCY3;A0A2R8Y7R0;A0A0U1RRG6;A0A2R8YFK5;K7EQF0;A0A2R8Y5K3;A0A0U1RRF5;A0A2R8Y583;A0A0U1RRD6;A0A0U1RRF8;A0A0A0MSS5;F6UH26;A0A0U1RQU0;A0A0U…	A0A2R8Y7S2;A0A2R8Y4P4;Q9HBD4;A0A0A0MT49;P51532-5;P51532-2;P51532-3;P51532-4;P51532;A0A2R8YGP5;A0A2R8YGG3;A0A2R8Y7F3;A0A2R8Y440;A0A2R8YG32;A0A2R8Y4C5;A0A2R8YF58;A0A2R8Y6N0;A0A2R8YDA1;A0A2R8Y6V2;A0A2R8Y526;A0A2R8Y7Y7;A0A2R8YF80	Transcription activator BRG1	SMARCA4	0.639957	0.0596455	0.820093	1.17766	0.131135	1.88278			11	11	7	8.6	184.85	0	23.285	981750000	43	8.00221	7.78102	7.92147	8.02366	8.04415	7.85136	7.89581	7.84908	7.78088	3	3	3
135	A0A0A0MTH3;Q13418;Q13418-3;Q13418-2;E9PQ52;A0A087WW45;A0A087WWY6	A0A0A0MTH3;Q13418;Q13418-3;Q13418-2	Integrin-linked protein kinase	ILK	0.835757	0.0267763	1.21282	1.43082	0.116926	2.40235		+	21	21	21	40.4	54.611	0	47.165	4047400000	209	8.52669	8.47173	8.48213	8.63773	8.62224	8.49103	8.45463	8.49516	8.45043	3	3	3
143	A0A0A0MTR7;Q63HN8;A0A0A0MTC1;Q63HN8-4;Q63HN8-5;I3L3H9;Q63HN8-6	A0A0A0MTR7;Q63HN8;A0A0A0MTC1;Q63HN8-4	E3 ubiquitin-protein ligase RNF213	RNF213	2.38506	0.177794	4.86643	2.80881	0.220821	6.3747	+	+	57	57	57	13.7	591.4	0	195.06	6872900000	320	8.67219	8.62145	8.61126	8.66024	8.70747	8.66626	8.49806	8.47777	8.39568	3	3	3
144	A0A0A0MTS2;A0A2U3TZU2;P06744;P06744-2;K7EQ48;A0A0J9YXP8;A0A0J9YX90;A0A0J9YYH3;A0A2R8Y6C7;K7EPY4;CON__Q3ZBD7;A0A2R8YF08;K7ELR7;K7EP41;K7ENA0;K7ERC6;K7EIL4;A0A0J9YXH9;K7ERK8;A0A0J9YXM3	A0A0A0MTS2;A0A2U3TZU2;P06744;P06744-2;K7EQ48	Glucose-6-phosphate isomerase	GPI	0.0165367	-0.269302	-2.39547	0.0649304	-0.121322	-1.25519			16	16	12	31.4	64.824	0	171.55	3471100000	149	8.24976	8.38478	8.08863	8.33252	8.31881	8.51578	8.53666	8.37306	8.62136	3	3	3
146	A0A1B0GWJ0;A0A1B0GTJ7;A0A0A6YY92;P30566;P30566-2;A0A096LNY6;A0A1B0GWF8;A0A1B0GTG9;A0A096LNY5;A0A096LP76;B4DEP1;A0A1W2PRX2;A0A096LP72;A0A096LNY4;V9GY96;A0A096LNT0;A0A096LPA2	A0A1B0GWJ0;A0A1B0GTJ7;A0A0A6YY92;P30566;P30566-2;A0A096LNY6;A0A1B0GWF8;A0A1B0GTG9;A0A096LNY5	Adenylosuccinate lyase	ADSL	0.00694449	-0.267117	-3.23826	0.0221416	-0.214351	-2.13711			8	8	8	27.7	54.465	0	48.896	1416700000	67	7.85443	7.90869	7.69375	7.89583	7.71194	8.00741	8.13925	7.98334	8.13564	3	3	3
147	A0A0A6YYC7;Q96JP5-2;Q96JP5;H3BTR0	A0A0A6YYC7;Q96JP5-2;Q96JP5	E3 ubiquitin-protein ligase ZFP91	ZFP91-CNTF;ZFP91	0.000258096	-0.363177	-8.23037	0.000451258	-0.273782	-7.10137			4	4	4	13.8	59.57	0	29.406	799860000	36	7.6065	7.49445	7.56692	7.61568	7.62574	7.69463	7.95303	7.86034	7.94403	3	3	3
148	A0A0A6YYC8;I3L1I5	A0A0A6YYC8;I3L1I5	Putative uncharacterized protein LOC100996504		0.107129	-0.194404	-0.862184	NaN	NaN	NaN			4	4	3	18.6	41.2	0	9.6602	148300000	11	6.83646	6.91839	6.9014	6.64587	6.97243	6.9718	6.82417	6.88884	7.52645	3	2	2
151	A0A0B4J1W3;Q9BXJ9;Q9BXJ9-4;Q6N069-5;Q6N069-4;Q6N069-3;Q6N069-2;Q6N069	A0A0B4J1W3;Q9BXJ9	N-alpha-acetyltransferase 15, NatA auxiliary subunit	NAA15	0.00364757	-0.349144	-3.95645	0.0055508	-0.303923	-3.47793			13	13	13	17.6	101.2	0	35.167	1306700000	57	7.78653	7.75724	7.58726	7.8455	7.63949	7.78171	8.1469	8.0936	7.93797	3	3	3
152	A0A0B4J1Z1;C9JAB2;Q16629-3;Q16629-2;Q16629-4;Q16629	A0A0B4J1Z1;C9JAB2;Q16629-3;Q16629-2;Q16629-4;Q16629	Serine/arginine-rich splicing factor 7	SRSF7	1.15712	0.415264	1.84192	1.21782	0.418787	1.96314			3	3	3	34.3	15.763	0	7.959	265170000	17	7.54702	7.32434	7.29192	7.43117	7.32519	7.41751	7.32513	6.59634	6.99604	3	3	1
156	J3KPG2;E9PJF7;Q5W0H4;A0A0B4J2C3;P13693-2;P13693	J3KPG2;E9PJF7;Q5W0H4;A0A0B4J2C3;P13693-2;P13693	Translationally-controlled tumor protein	TPT1	0.000590183	-0.70167	-6.60953	0.000787366	-0.633483	-6.11431			2	2	2	8.1	18.108	0	17.695	509330000	26	7.18588	7.21224	6.93928	7.19179	7.03028	7.3199	7.72896	7.78123	7.93222	3	3	3
160	A0A0C4DFV9;Q01105-3;Q01105-4;Q01105-2;Q01105;A0A087X027;P0DME0	A0A0C4DFV9;Q01105-3;Q01105-4;Q01105-2;Q01105	Protein SET	SET	1.21931	0.208981	1.96613	1.06416	0.140689	1.65862			7	7	7	27.4	31.124	0	28.949	3213000000	39	8.21751	8.22663	8.49591	8.22603	8.14305	8.36609	8.01149	8.10175	8.19986	3	3	3
161	A0A0C4DFX9;Q9H3P2;H0Y3X6;H7C2C7;C9JHL4;C9JEM7;Q9H3P2-7;H7C0W2;F8W954;F8WF98	A0A0C4DFX9;Q9H3P2;H0Y3X6;H7C2C7;C9JHL4	Negative elongation factor A	NELFA	2.5614	0.331826	5.45433	2.51642	0.312476	5.29935	+	+	17	17	17	41.7	58.499	0	68.918	2907700000	92	8.33173	8.20175	8.23198	8.18645	8.3066	8.21437	7.90878	7.85111	8.01009	3	3	3
166	F5GYV5;H7BZV4;A0A0C4DG62;F8WCT1;F5H7X4;Q66PJ3-7;Q66PJ3-4;Q66PJ3-3;Q66PJ3-2;Q66PJ3	F5GYV5;H7BZV4;A0A0C4DG62;F8WCT1;F5H7X4;Q66PJ3-7;Q66PJ3-4;Q66PJ3-3;Q66PJ3-2;Q66PJ3	ADP-ribosylation factor-like protein 6-interacting protein 4	ARL6IP4	1.42031	0.504111	2.38006	NaN	NaN	NaN	+		3	3	3	17.5	23.687	0	33.773	305880000	24	7.30683	7.26891	7.39424	7.30412	7.40219	6.88949	7.23366	6.57158	6.65241	3	2	1
167	A0A0C4DG89;Q7L014;D6RJA6	A0A0C4DG89;Q7L014	Probable ATP-dependent RNA helicase DDX46	DDX46	0.0124469	-0.198832	-2.65803	0.0658408	-0.0879898	-1.24423			15	15	15	18.4	117.46	0	53.442	1440600000	74	7.95697	7.86389	7.94708	8.04505	8.05473	8.00069	8.19791	8.18221	7.98431	3	3	3
169	A0A0C4DGA2;O75521-2;O75521;F1LLU7;F8WAW4;C9JB63;F8W6J1	A0A0C4DGA2;O75521-2;O75521;F1LLU7;F8WAW4;C9JB63	Enoyl-CoA delta isomerase 2, mitochondrial	ECI2	1.19072	0.30626	1.90885	1.27178	0.334328	2.07217			5	5	5	22	40.183	0	29.689	255470000	12	7.22412	7.25725	7.2035	7.25208	7.29837	7.21861	6.69398	6.84244	7.22966	3	3	0
170	A0A0C4DGA6;Q14527;Q14527-2;H7C5K0	A0A0C4DGA6;Q14527;Q14527-2	Helicase-like transcription factor	HLTF	0.0117532	-0.211501	-2.71249	0.00414526	-0.11771	-3.8064			37	37	37	33.1	113.86	0	197.53	5752300000	260	8.42831	8.58863	8.68274	8.62378	8.69186	8.66542	8.79115	8.81105	8.73199	3	3	3
174	A0A2R8Y425;A0A2R8Y5J0;A0A2R8YFK9;A0A2U3TZM0;A0A2R8YFD8;F5GWX5;A0A2R8Y212;A0A2R8Y521;A0A0C4DGG9;Q14839;Q14839-2;A0A2R8YDJ9;A0A2R8YD40;A0A2R8Y8C1;A0A2R8YER1;A0A2R8Y4X2;A0A2R8YDW2;A0A2R8Y7I0;A0A2R8Y5Z7;A0A2R8Y685;A0A2R8Y7M9;A0A2R8Y5M9;A0A2R8Y8B3;A0A2R8YE38;Q8TDI0;K7EMY3;A0A2R8Y6G9;A0A2R8Y445;Q12873-2;Q12873;Q12873-3;F5H6N4;F2Z2R5;F6T542	A0A2R8Y425;A0A2R8Y5J0;A0A2R8YFK9;A0A2U3TZM0;A0A2R8YFD8;F5GWX5;A0A2R8Y212;A0A2R8Y521;A0A0C4DGG9;Q14839;Q14839-2;A0A2R8YDJ9;A0A2R8YD40;A0A2R8Y8C1;A0A2R8YER1;A0A2R8Y4X2;A0A2R8YDW2;A0A2R8Y7I0;A0A2R8Y5Z7	Chromodomain-helicase-DNA-binding protein 4	CHD4	0.0100087	-0.159994	-2.86791	0.00660028	-0.168233	-3.29176			39	39	39	28.7	215.49	0	142.6	6921500000	259	8.59105	8.58112	8.70375	8.62772	8.667	8.55648	8.81141	8.83694	8.70754	3	3	3
175	A0A0C4DGI3;B4DJV2;O75390;H0YIC4;F8VRP1;F8VX68;F8VPF9;F8VPA1;F8W1S4;H0YH82;F8W642;F8VZK9;F8VX07;F8VTT8;F8W4S1;F8VRI6;F8VWQ5;F8VR34	A0A0C4DGI3;B4DJV2;O75390;H0YIC4	Citrate synthase;Citrate synthase, mitochondrial	CS	0.608472	0.0886408	0.754246	0.631764	0.0755008	0.803061			14	14	14	38	44.703	0	42.402	4145700000	93	8.35089	8.41862	8.17493	8.28791	8.28094	8.33616	8.30038	8.33564	8.0425	3	3	3
184	A0A0D9SEU5;R4GMX8;Q6VN20-3;Q6VN20;Q6VN20-2;R4GMX7;R4GNA3;R4GN91	A0A0D9SEU5;R4GMX8;Q6VN20-3;Q6VN20;Q6VN20-2	Ran-binding protein 10	RANBP10	0.0401079	-0.098863	-1.6396	0.162344	-0.0306945	-0.530601			8	8	8	24.8	67.255	0	54.631	926550000	43	7.76096	7.72476	7.7977	7.84819	7.8059	7.83383	7.75389	7.87942	7.9467	3	3	3
185	A0A0D9SFK2;Q92614-4;Q92614;Q92614-3;Q92614-5;H0YEV9;A0A1B0GWJ6	A0A0D9SFK2;Q92614-4;Q92614;Q92614-3;Q92614-5	Unconventional myosin-XVIIIa	MYO18A	3.59692	0.142402	10.2748	2.30054	0.206137	4.60261	+	+	105	105	12	50.8	231.1	0	323.31	21537000000	766	9.18486	9.16873	9.21123	9.25873	9.32525	9.17205	9.05011	9.05388	9.03363	3	3	3
188	A0A0D9SGE8;Q8IWS0-3;Q8IWS0;Q5JRC6;Q8IWS0-4;Q8IWS0-2;Q8IWS0-5	A0A0D9SGE8;Q8IWS0-3;Q8IWS0;Q5JRC6;Q8IWS0-4;Q8IWS0-2;Q8IWS0-5	PHD finger protein 6	PHF6	0.239266	-0.00876935	-0.20556	1.02417	0.146624	1.58037			5	5	5	21.6	41.361	0	16.219	956020000	39	7.85939	7.85097	7.81128	7.83314	8.04348	8.1112	7.88977	7.88886	7.76932	3	3	3
190	A0A0G2JH68;O60610;H9KV28;A0A2R8Y5N1;B4E2I7;H7C2W8;A0A2R8YEF8	A0A0G2JH68;O60610;H9KV28;A0A2R8Y5N1	Protein diaphanous homolog 1	DIAPH1	2.71125	0.147285	5.99749	2.94172	0.0879685	6.92108	+	+	57	57	2	38.1	141.36	0	323.31	15967000000	476	8.91219	8.86278	8.83253	8.81859	8.79014	8.82082	8.71845	8.71006	8.73714	3	3	3
192	A0A0G2JIW1;P0DMV9;P0DMV8;P0DMV8-2;V9GZ37	A0A0G2JIW1;P0DMV9;P0DMV8;P0DMV8-2;V9GZ37	Heat shock 70 kDa protein 1B;Heat shock 70 kDa protein 1A	HSPA1B;HSPA1A	0.0646174	-0.0866947	-1.259	0.0342871	-0.11305	-1.76782			25	19	15	43.1	70.108	0	99.255	3814600000	160	8.42038	8.47497	8.51657	8.46636	8.43099	8.43551	8.49949	8.68315	8.48937	3	3	3
196	A0A0G2JMB4;P01850;A0A5B9	A0A0G2JMB4;P01850;A0A5B9	T-cell receptor beta-1 chain C region;T-cell receptor beta-2 chain C region	TRBC1;TRBC2	2.44714	1.38567	5.06744	2.49953	1.47898	5.24206	+	+	4	4	4	25.1	19.968	0	15.351	530980000	20	8.05656	7.97497	8.11461	8.24677	8.19537	7.98392	7.06254	6.77905	6.14754	3	3	0
197	A0A0G2JMS7;A0A0G2JNZ2;A0A0G2JPP5;Q14160-2;Q14160;Q14160-3;H0YCG0;H0YDF9	A0A0G2JMS7;A0A0G2JNZ2;A0A0G2JPP5;Q14160-2;Q14160;Q14160-3;H0YCG0	Protein scribble homolog	SCRIB	0.0167599	-0.104083	-2.38336	0.00175444	-0.201969	-4.89668			12	12	12	14.4	165.27	0	40.565	1473200000	49	7.9176	7.91573	8.03161	7.83253	7.92712	7.81162	8.06074	8.02197	8.09447	3	3	3
200	A0A0J9YWL0;Q9Y4K1;Q9Y4K1-2;Q96QW7	A0A0J9YWL0;Q9Y4K1	Absent in melanoma 1 protein	AIM1	0.0926867	-0.0575698	-0.975918	0.0180946	-0.139273	-2.31462			46	46	46	28.4	231.71	0	217.33	7822200000	375	8.77436	8.76725	8.86224	8.65609	8.73723	8.76542	8.76802	8.86616	8.94238	3	3	3
203	A0A0J9YXM6;Q562E7;Q562E7-4;E9PDG3;Q562E7-2;Q562E7-6;Q562E7-5;Q562E7-3	A0A0J9YXM6;Q562E7;Q562E7-4	WD repeat-containing protein 81	WDR81	0.248321	-0.0158655	-0.173124	0.247778	-0.0131167	-0.175044			14	14	14	13.8	211.57	0	50.802	1174900000	55	7.99924	7.7815	7.80998	7.92478	7.89272	7.78148	7.96911	7.90643	7.76278	3	3	3
204	D6R991;D6REM6;A0A0R4J2E8;A8MXP9;P43243;D6RB45;A0A1B0GX04;D6R9F3;D6RBS2;D6RCM3;D6REK4;D6R8Z5;H0Y8T4;D6RAM9;D6RAY2;D6RBI2;D6RE02;D6RIA2;Q68E03;B3KM87;P43243-2	D6R991;D6REM6;A0A0R4J2E8;A8MXP9;P43243	Matrin-3	MATR3	0.0115495	-0.415982	-2.72919	0.0179696	-0.353866	-2.32081			7	7	7	30.3	48.159	0	20.524	515080000	11	7.39693	7.48933	7.43375	7.44932	7.51739	7.53964	7.80471	7.62558	8.13767	3	3	3
206	A0A0U1RQK7;A0A0A0MSA7;O43432-4;O43432;O43432-3	A0A0U1RQK7;A0A0A0MSA7;O43432-4;O43432;O43432-3	Eukaryotic translation initiation factor 4 gamma 3	EIF4G3	0.969412	0.450463	1.47359	1.07164	0.507669	1.67329			13	10	10	11.7	195.27	0	19.502	575820000	25	7.59304	7.43441	7.49517	7.51303	7.57624	7.60497	7.44679	7.26226	6.46218	3	3	2
209	A0A1B0GW38;A0A0U1RQX8;P22681;A0A0U1RR39;A0A0U1RRJ5	A0A1B0GW38;A0A0U1RQX8;P22681;A0A0U1RR39	E3 ubiquitin-protein ligase CBL	CBL	0.00360965	-0.266833	-3.96888	0.00122927	-0.286112	-5.41039			15	15	15	34.3	95.95	0	66.654	1900900000	69	7.99725	7.90159	7.77015	7.97079	7.83655	7.8038	8.1329	8.15637	8.18021	3	3	3
211	A0A0U1RR32;A0A0U1RRH7;Q99878;Q96KK5;Q9BTM1;Q16777;Q6FI13;P20671;P0C0S8;Q9BTM1-2;P16104;H0YFX9;Q8IUE6;C9J0D1;Q71UI9-2;Q71UI9;P0C0S5;Q96QV6;C9J386;Q71UI9-5;Q71UI9-3;Q71UI9-4	A0A0U1RR32;A0A0U1RRH7;Q99878;Q96KK5;Q9BTM1;Q16777;Q6FI13;P20671;P0C0S8;Q9BTM1-2;P16104;H0YFX9;Q8IUE6	Histone H2A type 1-J;Histone H2A type 1-H;Histone H2A.J;Histone H2A type 2-C;Histone H2A type 2-A;Histone H2A type 1-D;Histone H2A type 1;Histone H2AX;Histone H2A;Histone H2A type 2-B	HIST1H2AJ;HIST1H2AH;H2AFJ;HIST2H2AC;HIST2H2AA3;HIST1H2AD;HIST1H2AG;H2AFX;HIST2H2AB	2.92076	0.334811	6.83233	2.66701	0.374982	5.83269	+	+	6	6	1	30.8	18.481	0	27.686	7789700000	94	8.92785	8.86478	8.90352	8.86462	8.93053	9.02152	8.64532	8.48826	8.55814	3	3	3
216	A0A0U1RRM4;P26599;P26599-2;P26599-3;A6NLN1;K7EKJ7;A0A0D9SF20;K7ELW5;A0A087WUW5;K7ES59;K7EKX4;K7EK45;X6R242;A0A087WU68;O95758-1;O95758-6;O95758-2;O95758;O95758-5;O95758-4	A0A0U1RRM4;P26599;P26599-2;P26599-3;A6NLN1;K7EKJ7	Polypyrimidine tract-binding protein 1	PTBP1	0.351432	0.00861645	0.146752	1.06684	0.0776711	1.66387			15	15	15	29.8	62.463	0	130.21	5903300000	225	8.6128	8.74844	8.61296	8.70447	8.78245	8.69445	8.60141	8.62362	8.72332	3	3	3
218	A0A0X1KG68;Q5XG87	A0A0X1KG68;Q5XG87	Non-canonical poly(A) RNA polymerase PAPD7	PAPD7	0.00313358	-0.269277	-4.13981	NaN	NaN	NaN			4	4	4	10	84.649	0	7.3912	296820000	14	7.25443	7.2745	7.45379	7.25358	7.31029	6.76862	7.59337	7.57339	7.62379	3	2	3
223	Q5JNW7;A0A140T998;X5D2R7;P28062-2;P28062	Q5JNW7;A0A140T998;X5D2R7;P28062-2;P28062	Proteasome subunit beta type;Proteasome subunit beta type-8	PSMB8;PSM8	1.52788	0.15098	2.61171	0.592181	0.0476379	0.719724	+		4	4	4	20.6	27.85	0	8.4806	1073600000	33	7.89929	7.90456	8.04646	7.95973	7.76756	7.813	7.7813	7.86112	7.75496	3	3	3
226	A0A1B0GUI1;Q6GYQ0-4;Q6GYQ0;Q6GYQ0-7;Q6GYQ0-5;Q6GYQ0-6;Q6GYQ0-2;Q6GYQ0-3	A0A1B0GUI1;Q6GYQ0-4;Q6GYQ0;Q6GYQ0-7;Q6GYQ0-5;Q6GYQ0-6;Q6GYQ0-2;Q6GYQ0-3	Ral GTPase-activating protein subunit alpha-1	RALGAPA1	0.0697252	-0.0975839	-1.19915	NaN	NaN	NaN			4	4	4	2.5	280.41	0	8.5444	173140000	19	6.92533	7.07254	7.19304	6.97846	7.09012	7.17186	7.16926	7.20011	7.11429	3	2	2
232	A0A1C7CYX9;Q16555;Q16555-2;E5RFU4;E9PD68;Q14194;Q14194-2;H0YBT4;Q14195;Q14195-2	A0A1C7CYX9;Q16555;Q16555-2	Dihydropyrimidinase-related protein 2	DPYSL2	0.00338657	-0.338303	-4.04536	0.00429718	-0.214389	-3.76487			18	18	18	33.8	73.502	0	59.188	2566600000	89	8.10394	8.03072	7.83812	8.09858	8.03695	8.209	8.35065	8.27628	8.36076	3	3	3
237	F8WED5;A0A1W2PP14;B8ZZL5;Q8WV92	F8WED5;A0A1W2PP14;B8ZZL5;Q8WV92	MIT domain-containing protein 1	MITD1	0.188522	-0.0593263	-0.407819	0.120585	-0.113521	-0.768806			2	2	2	34	5.8196	0.00042717	5.6133	441850000	19	7.36532	7.50786	7.55167	7.30231	7.50989	7.45006	7.31896	7.78058	7.50329	3	3	3
239	A0A1W2PPT5;C9J2Y9;P30876;C9J4M6	A0A1W2PPT5;C9J2Y9;P30876;C9J4M6	DNA-directed RNA polymerase;DNA-directed RNA polymerase II subunit RPB2	POLR2B	1.71443	0.157159	3.03473	1.09999	0.097455	1.729	+		22	22	22	27.3	125.19	0	89.223	3410900000	116	8.4184	8.38012	8.38075	8.38283	8.32019	8.29715	8.26017	8.30822	8.13941	3	3	3
241	A0A1W2PRL9;A0A1W2PPZ5;P23193-2;P23193;B7Z4S1;E5RIS7;A0A0A0MT58;Q15560-2;Q15560;E5RK46;A0A1W2PS15;E5RFI1;A0A1W2PPV7;E5RJ93;Q5JRI7	A0A1W2PRL9;A0A1W2PPZ5;P23193-2;P23193	Transcription elongation factor A protein 1	TCEA1	0.000823336	-0.353468	-6.04046	0.0019556	-0.348356	-4.74777			11	11	11	41.4	31.63	0	34.323	667870000	35	7.48359	7.39764	7.52367	7.50243	7.36199	7.55582	7.79813	7.75804	7.90914	3	3	3
242	A0A1W2PQ51;A0A1X7SBZ2;Q92841;Q92841-3;Q92841-1;Q92841-2	A0A1W2PQ51;A0A1X7SBZ2;Q92841;Q92841-3;Q92841-1;Q92841-2	Probable ATP-dependent RNA helicase DDX17	DDX17	0.607466	0.0145537	0.752123	0.92461	0.0276171	1.38633			29	28	21	40.1	80.457	0	113.66	4467200000	152	8.51188	8.47806	8.49396	8.48707	8.51215	8.52388	8.51295	8.4688	8.45849	3	3	3
243	A0A1W2PQ90;Q92878-3;Q92878;Q92878-2;E7EN38;H7C0P8;E7ESD9	A0A1W2PQ90;Q92878-3;Q92878;Q92878-2	DNA repair protein RAD50	RAD50	0.978899	0.310281	1.49207	1.09767	0.33167	1.72442			7	7	7	8.6	142.94	0	11.457	513400000	17	7.7888	7.56653	7.51506	7.67506	7.67131	7.58819	7.48369	7.5225	6.93337	3	3	2
245	A0A1W2PRV5;E7EQZ4;Q16637-3;Q16637;Q16637-4;Q16637-2;B4DP61;H0YBZ9;A0A0G2JRX5;A0A0G2JRY6	A0A1W2PRV5;E7EQZ4;Q16637-3;Q16637;Q16637-4;Q16637-2;B4DP61	Survival motor neuron protein	SMN1;SMN2	0.00797248	-0.206711	-3.0955	0.320089	0.00385825	0.0572857			7	7	7	33.3	30.415	0	46.09	2544800000	93	8.20371	8.23378	8.17304	8.37863	8.41729	8.44632	8.39634	8.30621	8.52812	3	3	3
246	A8MYT4;A0A1W2PS05;Q8NEB9;M0R308;K7ENH3;K7EIV6;K7EKH3	A8MYT4;A0A1W2PS05;Q8NEB9	Phosphatidylinositol 3-kinase;Phosphatidylinositol 3-kinase catalytic subunit type 3	PIK3C3	1.55882	0.120829	2.6799	0.888713	0.0766705	1.31636	+		16	16	16	26.3	94.399	0	46.237	1376900000	115	8.00065	7.93608	8.06416	7.98426	8.02918	7.85497	7.93077	7.85862	7.84901	3	3	3
249	A0A286YF22;O43175;A0A2C9F2M7;A0A286YFA2;A0A286YFL2;A0A286YFM8;A0A286YFC8;A0A286YFB2;A0A286YF78;A0A286YER3;A0A286YF34;A0A286YFF3;A0A286YFK5;A0A286YFE1	A0A286YF22;O43175;A0A2C9F2M7;A0A286YFA2;A0A286YFL2;A0A286YFM8	D-3-phosphoglycerate dehydrogenase	PHGDH	0.000934084	-0.297057	-5.83586	0.00115815	-0.336884	-5.5005			37	37	37	64.4	55.938	0	212.99	14496000000	291	8.83385	8.82536	8.70817	8.75275	8.6559	8.83926	9.11005	9.02514	9.12336	3	3	3
250	A0A286YFD6;P31350;P31350-2;C9JXC1	A0A286YFD6;P31350;P31350-2	Ribonucleoside-diphosphate reductase subunit M2	RRM2	0.0118169	-0.277902	-2.70733	0.0132336	-0.284455	-2.60038			7	7	7	14.2	42.906	0	18.448	1263700000	40	7.68934	7.65222	7.68711	7.74279	7.60642	7.6598	7.92398	7.79457	8.14383	3	3	3
253	A0A2Q3DQE3;H0Y6G2;Q13555-2;Q13555-8;Q13555;Q13555-6;Q13555-3;Q13555-7;Q13555-9;H7BXS4;Q13554-7;Q13554-4;Q13554-6;Q13554-3;Q13554-8;Q13554-5;Q13554-2;Q13554;H7BZC6;D6RHX9;E9PBE8;E7EQE4	A0A2Q3DQE3;H0Y6G2;Q13555-2;Q13555-8;Q13555;Q13555-6;Q13555-3;Q13555-7;Q13555-9;H7BXS4;Q13554-7;Q13554-4;Q13554-6;Q13554-3;Q13554-8;Q13554-5;Q13554-2;Q13554	Calcium/calmodulin-dependent protein kinase type II subunit gamma;Calcium/calmodulin-dependent protein kinase type II subunit beta	CAMK2G;CAMK2B	1.05501	0.140553	1.64069	0.838429	0.11874	1.21806			9	9	1	26.4	62.164	0	44.513	1216000000	59	7.91266	7.88076	7.8929	7.92325	7.91885	7.77878	7.91059	7.73682	7.61725	3	3	3
256	A0A2R8Y3X5;A0A2R8YE78;A0A2R8YDM2;C9JMB8;E5KLJ9;O60313-13;O60313;O60313-9;O60313-11;O60313-2;O60313-10;A0A2R8YFD1;A0A2R8YGE5;A0A2R8YD53;A0A2R8Y4Q3;A0A2R8Y4G4;A0A2R8YE54;C9JY58;A0A2R8Y5G3	A0A2R8Y3X5;A0A2R8YE78;A0A2R8YDM2;C9JMB8;E5KLJ9;O60313-13;O60313;O60313-9;O60313-11;O60313-2;O60313-10;A0A2R8YFD1;A0A2R8YGE5	Dynamin-like 120 kDa protein, mitochondrial;Dynamin-like 120 kDa protein, form S1	OPA1	1.78656	0.433013	3.20662	1.37483	0.329446	2.28445	+	+	27	27	27	37.5	99.132	0	99.136	2773700000	149	8.41135	8.36586	8.43816	8.40536	8.21898	8.28033	8.07353	8.13507	7.70773	3	3	3
260	H0YH87;A0A2R8Y7P6;A0A2R8YDM9;V9GY86;A0A2R8Y5A6;Q99700-2;Q99700-4;Q99700	H0YH87;A0A2R8Y7P6;A0A2R8YDM9;V9GY86;A0A2R8Y5A6;Q99700-2;Q99700-4;Q99700	Ataxin-2	ATXN2	0.71776	0.29392	0.978884	0.676849	0.268659	0.895998			7	7	1	16.5	90.166	0	17.408	315090000	19	7.35411	7.41076	7.4512	7.33562	7.41437	7.3903	7.40052	7.42012	6.51367	3	3	2
261	A0A2R8YFV7;A0A2R8Y5N2;A0A2R8Y5S3;Q92574-2;Q92574;A0A2R8Y6S1;A0A2R8YEH9;A0A2R8YGX7;A0A2R8YD74;Q86WV8;A0A2R8Y7E9;A0A2R8Y6W1;Q59IT9	A0A2R8YFV7;A0A2R8Y5N2;A0A2R8Y5S3;Q92574-2;Q92574;A0A2R8Y6S1	Hamartin	TSC1	0.696243	0.0547837	0.935441	0.836465	0.102612	1.2142			9	9	9	17.4	129.27	0	32.594	656900000	42	7.56533	7.45139	7.60964	7.5553	7.73727	7.47727	7.44798	7.45738	7.55664	3	3	3
262	A0A2R8Y6C9;A0A2R8YDR3;A0A2R8Y7C8;A0A2R8YGD6;P49815-4;P49815;A0A2R8Y5F1;A0A2R8YGU4;X5D2U8;H3BMQ0;P49815-7;P49815-6;P49815-5;P49815-3;P49815-2;A0A2R8YDZ2;A0A2R8Y7X5;H3BQK4;A0A2R8YHA2;A0A2R8Y670	A0A2R8Y6C9;A0A2R8YDR3;A0A2R8Y7C8;A0A2R8YGD6;P49815-4;P49815;A0A2R8Y5F1;A0A2R8YGU4;X5D2U8;H3BMQ0;P49815-7;P49815-6;P49815-5;P49815-3;P49815-2;A0A2R8YDZ2;A0A2R8Y7X5	Tuberin	TSC2	0.25278	-0.0130701	-0.157483	0.488784	0.0364966	0.491223			13	13	13	18	149.4	0	66.326	1990000000	91	8.09517	7.94553	8.11604	8.04505	8.17635	8.08404	7.93877	8.12694	8.13024	3	3	3
264	F5H029;A0A2R8Y7B3;B7Z6U4;A0A2R8YF77;F5GX51;A0A2R8YEE0;Q9Y4F9-2;Q9Y4F9;A0A2R8Y4B9	F5H029;A0A2R8Y7B3;B7Z6U4;A0A2R8YF77;F5GX51;A0A2R8YEE0;Q9Y4F9-2;Q9Y4F9;A0A2R8Y4B9	Protein FAM65B	FAM65B	1.845	0.553014	3.34966	1.71014	0.507323	3.02466	+	+	4	4	4	13.2	68.074	0	15.703	323450000	13	7.41298	7.42162	7.42645	7.42244	7.3818	7.31973	6.98845	6.54084	7.07271	3	3	0
265	A0A2R8Y7M0;P82094;P82094-2;F8WF45	A0A2R8Y7M0;P82094;P82094-2;F8WF45	TATA element modulatory factor	TMF1	1.07737	0.320864	1.68454	1.01364	0.302749	1.55982			7	7	7	14.3	110.54	0	14.613	150830000	24	7.02926	7.084	7.13561	7.07918	7.14041	6.97494	6.45604	6.72601	7.10423	3	3	0
266	A0A2R8Y7R9;Q13136;Q13136-2;H0YDW2;E9PJZ7;A0A1B0GVT3;H0YD72;H0YEF9;M0QZB5;B1APN9;O75335;O75334-2;E9PID5;E9PPF6;H0YHJ4;H0YH95;O75335-2;O75335-1	A0A2R8Y7R9;Q13136;Q13136-2	Liprin-alpha-1	PPFIA1	0.0754023	-0.0882619	-1.1377	0.0121209	-0.150706	-2.68317			24	24	21	23	138.52	0	119.73	2861100000	122	8.12788	8.13437	8.30307	8.11106	8.16673	8.1002	8.19756	8.25717	8.37537	3	3	3
267	A0A2R8Y811;P62263;E5RH77	A0A2R8Y811;P62263;E5RH77	40S ribosomal protein S14	RPS14	2.31379	0.277762	4.64322	2.85507	0.417058	6.5605	+	+	18	18	18	54.7	16.159	0	323.31	42833000000	300	9.6471	9.61385	9.6228	9.81146	9.73039	9.7598	9.43998	9.37149	9.239	3	3	3
268	A0A2R8Y851;P62273;P62273-2;A0A2R8Y6P7;A0A087WTT6	A0A2R8Y851;P62273;P62273-2;A0A2R8Y6P7;A0A087WTT6	40S ribosomal protein S29	RPS29	0.592289	0.0986287	0.719955	0.742284	0.132041	1.02804			7	7	7	43.7	10.256	0	84.427	6626300000	83	8.71989	8.7866	8.94878	8.75494	8.90218	8.8984	8.74831	8.501	8.91007	3	3	3
269	A0A2R8Y855;Q969G3-2;Q969G3;B4DGM3;J3QR61;A0A2R8Y765;J3QKS7;A0A2R8Y7U4;A0A2U3TZQ7;A0A2R8Y7I9;A0A2R8Y4T4;A0A2R8YES3;Q969G3-6;Q969G3-5;Q969G3-3;Q969G3-4;J3QKX6;J3KT85;A0A2R8YD78;A0A2R8YDQ4;J3QL66;A0A2R8YEB8;H7C048;K7EMQ8;A0A2R8YFC8	A0A2R8Y855;Q969G3-2;Q969G3;B4DGM3;J3QR61;A0A2R8Y765;J3QKS7;A0A2R8Y7U4;A0A2U3TZQ7;A0A2R8Y7I9;A0A2R8Y4T4;A0A2R8YES3;Q969G3-6;Q969G3-5;Q969G3-3;Q969G3-4;J3QKX6	SWI/SNF-related matrix-associated actin-dependent regulator of chromatin subfamily E member 1	SMARCE1	2.15211	0.132539	4.1648	2.69636	0.297798	5.94163	+	+	8	8	8	35.7	41.874	0	52.01	1576400000	47	8.06974	8.0951	8.10408	8.23322	8.19893	8.33254	7.95922	7.90391	8.00817	3	3	3
270	A0A2R8Y8D9	A0A2R8Y8D9			0.0220629	-0.109043	-2.1402	0.223533	-0.00997607	-0.264247			7	7	4	22.2	48.534	0	37.304	1346200000	48	7.96451	7.88591	8.03431	8.05077	8.10948	8.02169	8.02514	8.06644	8.12028	3	3	3
272	A0A2R8YD50;P51659;A0A2R8Y7L2;G5E9S2;E7ET17;E7EWE5;P51659-3;P51659-2;E7ER27;E7EPL9;A0A2R8Y7W2;A0A2R8YEG2;A0A2R8YDT8;A0A2R8YF45	A0A2R8YD50;P51659;A0A2R8Y7L2;G5E9S2;E7ET17;E7EWE5;P51659-3;P51659-2;E7ER27;E7EPL9	Peroxisomal multifunctional enzyme type 2;(3R)-hydroxyacyl-CoA dehydrogenase;Enoyl-CoA hydratase 2	HSD17B4	0.0014235	-0.39548	-5.19362	0.00281778	-0.398097	-4.27153			12	12	12	25.6	76.837	0	36.412	936440000	50	7.51364	7.54922	7.59633	7.4502	7.54723	7.65392	7.9457	7.8248	8.07515	3	3	3
273	A0A2R8YD58;E7EU96;P68400;A0A2R8Y5A0;A0A2R8YDP2;A0A2R8YF43;A0A2R8YFU2;Q8NEV1;P68400-2;A0A2R8Y4D6;A0A2R8Y4H0;A0A087WY74;A0A2R8YEW1;V9GYA2;V9GYW6;V9GY80;A0A2R8YCK2;A0A2R8YDY7;A0A2R8YCC9;A0A2R8Y3W6;A0A2R8Y797;A0A2R8YEL7;A0A2R8YF47;A0A2R8Y7T1	A0A2R8YD58;E7EU96;P68400;A0A2R8Y5A0;A0A2R8YDP2;A0A2R8YF43;A0A2R8YFU2;Q8NEV1;P68400-2;A0A2R8Y4D6;A0A2R8Y4H0	Casein kinase II subunit alpha;Casein kinase II subunit alpha 3	CSNK2A1;CSNK2A3	1.65232	0.21663	2.89061	1.40594	0.213836	2.34971	+	+	13	13	13	36.2	44.418	0	64.424	4221000000	128	8.46863	8.44658	8.44135	8.55011	8.37457	8.42351	8.29037	8.32809	8.08821	3	3	3
279	A0A2R8YFH5;Q15437;Q5QPE2;Q5QPE1;A0A2R8Y633;A0A2R8Y7S7;A0A2R8YF30	A0A2R8YFH5;Q15437;Q5QPE2	Protein transport protein Sec23B	SEC23B	0.283829	-0.00204229	-0.0539009	0.00307519	-0.160612	-4.16292			15	15	13	34.8	84.472	0	49.904	1070900000	84	7.76187	7.8541	7.78831	7.69925	7.62013	7.6092	7.85006	7.80075	7.75961	3	3	3
281	A0A2R8YFS5;O00571;A0A0D9SFB3;A0A2R8YF78;A0A0D9SG12;A0A2R8Y4A4;A0A0D9SF53;F6S8Q4;A0A2R8YDH3;A0A2R8YCU0;A0A2R8Y650;A0A087WX09;A0A2R8Y770	A0A2R8YFS5;O00571;A0A0D9SFB3;A0A2R8YF78;A0A0D9SG12;A0A2R8Y4A4;A0A0D9SF53;F6S8Q4;A0A2R8YDH3	ATP-dependent RNA helicase DDX3X	DDX3X	0.881835	0.0780064	1.30294	0.934128	0.0871948	1.40487			83	83	2	85.8	73.155	0	323.31	69644000000	1182	9.72442	9.71476	9.80481	9.71551	9.82213	9.73391	9.65058	9.76928	9.59011	3	3	3
282	A0A2R8YGD1;O14773-2;O14773;A0A2R8Y7U1;A0A2R8YD45;A0A2R8Y7I4;A0A2R8YD72;A0A2R8YDY1	A0A2R8YGD1;O14773-2;O14773;A0A2R8Y7U1;A0A2R8YD45	Tripeptidyl-peptidase 1	TPP1	0.70628	0.112765	0.955744	1.09463	0.21253	1.71845			6	6	6	27.2	50.889	0	54.526	4414100000	99	8.4347	8.36243	8.44004	8.59681	8.44475	8.4949	8.40154	8.42781	8.06952	3	3	3
283	A0A2U3TZY2;Q9H078-2;Q9H078;Q9H078-3;H0YGM0;Q9H078-4;Q9H078-5;F5H7A5;A0A2R8Y6R5;A0A2R8Y602;A0A2R8Y7E8;A0A2R8YDH5;F5H392	A0A2U3TZY2;Q9H078-2;Q9H078;Q9H078-3;H0YGM0;Q9H078-4;Q9H078-5	Caseinolytic peptidase B protein homolog	CLPB	1.34518	0.206254	2.22277	0.689553	0.0988423	0.921867	+		9	9	9	13.6	76.852	0	22.732	1060800000	38	7.89218	8.05446	8.0535	7.98498	7.95129	7.74164	7.69504	7.94212	7.74422	3	3	3
284	A0A5E8;Q99501;Q99501-4;Q99501-2;Q99501-3;C9JFI0;C9JRR6	A0A5E8;Q99501;Q99501-4;Q99501-2	GAS2-like protein 1	GAS2L1	0.000728173	-0.212934	-6.24534	NaN	NaN	NaN			8	8	8	17	72.688	0	21.52	557500000	23	7.64829	7.60675	7.54758	7.5327	7.25557	6.8653	7.78099	7.84107	7.81936	3	1	3
285	A0MZ66-8;A0MZ66-5;A0MZ66-4;A0MZ66-6;A0MZ66;A0MZ66-3;A0MZ66-2;A0MZ66-7	A0MZ66-8;A0MZ66-5;A0MZ66-4;A0MZ66-6;A0MZ66;A0MZ66-3;A0MZ66-2	Shootin-1	KIAA1598	1.18339	0.276858	1.89422	NaN	NaN	NaN			6	6	6	13.7	56.376	0	6.2106	435510000	8	7.21704	7.07708	7.29146	7.1869	7.44796	7.10571	7.08427	7.01309	6.65763	3	2	0
288	A2A2F0;Q86X10-2;Q86X10-3;Q86X10;A0A0J9YW54;Q86X10-4	A2A2F0;Q86X10-2;Q86X10-3;Q86X10;A0A0J9YW54	Ral GTPase-activating protein subunit beta	RALGAPB	0.91136	0.0742734	1.36052	1.18884	0.114554	1.90509			12	12	12	12.2	147.39	0	26.909	999280000	51	7.76883	7.80488	7.89862	7.87751	7.93698	7.77867	7.67301	7.79337	7.78312	3	3	3
289	A2A2Q9;Q9Y312	A2A2Q9;Q9Y312	Protein AAR2 homolog	AAR2	0.0200007	-0.119892	-2.22592	0.00672793	-0.137176	-3.27154			5	5	5	16.8	45.034	0	12.895	411130000	24	7.27935	7.38261	7.4116	7.3004	7.34674	7.37456	7.5068	7.52012	7.40632	3	3	3
293	Q5QPD2;A3KFJ1;Q5QPD4;A3KFJ0;Q5QPD1;A3KFJ2	Q5QPD2;A3KFJ1;Q5QPD4;A3KFJ0;Q5QPD1;A3KFJ2		AURKA	0.531636	0.0671784	0.58817	0.263563	-0.0123601	-0.120498			6	6	1	64.4	16.077	0	20.903	518650000	36	7.49493	7.60844	7.76382	7.46824	7.66064	7.4997	7.40439	7.56858	7.6927	3	3	3
295	A3KMH1-3;A3KMH1;A3KMH1-2	A3KMH1-3;A3KMH1	von Willebrand factor A domain-containing protein 8	VWA8	1.26795	0.268365	2.06439	1.63374	0.383623	2.84816		+	7	7	7	5.1	210.92	0	20.728	377210000	20	7.55711	7.46699	7.52109	7.71814	7.58564	7.58717	7.00276	7.432	7.30533	3	3	1
298	C9J1X0;A4D1P6-2;A4D1P6;A4D1P6-3	C9J1X0;A4D1P6-2;A4D1P6;A4D1P6-3	WD repeat-containing protein 91	WDR91	0.233203	-0.0214127	-0.227809	0.147694	-0.0463689	-0.607078			8	8	8	18.5	79.239	0	18.798	537810000	31	7.59986	7.4481	7.67587	7.50007	7.62545	7.52345	7.49543	7.72027	7.57237	3	3	3
300	A5YKK6;A5YKK6-2;A5YKK6-3;A5YKK6-4;H3BR89;H3BMH0;H3BNB1;H3BTH2	A5YKK6;A5YKK6-2;A5YKK6-3;A5YKK6-4	CCR4-NOT transcription complex subunit 1	CNOT1	0.118836	-0.0316331	-0.780369	0.146299	-0.0395487	-0.61471			16	16	16	8.4	266.94	0	93.617	1671300000	103	8.06715	8.11408	8.09562	8.09548	8.168	7.98962	8.05438	8.13139	8.18597	3	3	3
305	A6ND36;A6ND36-2;K7EKG0	A6ND36;A6ND36-2	Protein FAM83G	FAM83G	0.418075	0.0277562	0.321746	0.220571	-0.0268712	-0.275659			4	4	4	6.3	90.834	0.00039984	4.6928	591780000	12	7.39326	7.32719	7.45071	7.24979	7.31199	7.44551	7.23411	7.50511	7.34868	3	3	3
310	A6NHN7;A6NHB5;Q14202-2;Q14202;A6NL54;Q14202-3	A6NHN7;A6NHB5;Q14202-2;Q14202	Zinc finger MYM-type protein 3	ZMYM3	1.50497	0.607266	2.56169	1.50491	0.5995	2.56157	+	+	7	7	7	5.7	141.79	0	12.52	397870000	23	7.52213	7.54084	7.67379	7.51355	7.59106	7.60885	6.514	7.26879	7.13217	3	3	1
321	A8MQ02;J3KN01;P55196;P55196-5;P55196-3;P55196-1;Q5TIG5;P55196-2;P55196-6;H0Y8L4;H0Y7R8;H0Y948;H0Y8U8;F8W9I4;E9PFY5;H0YA98	A8MQ02;J3KN01;P55196;P55196-5;P55196-3;P55196-1;Q5TIG5;P55196-2;P55196-6	Afadin	MLLT4	3.45991	1.1686	9.47008	3.47983	1.19033	9.5833	+	+	15	15	15	13.9	201.8	0	64.425	1158100000	43	7.88781	7.89618	7.93122	7.96047	7.89318	7.92676	6.96769	6.54977	6.69196	3	3	0
330	B0I1T2;B0I1T2-4;B0I1T2-3;F8WEW9;B0I1T2-2	B0I1T2	Unconventional myosin-Ig;Minor histocompatibility antigen HA-2	MYO1G	3.3643	0.493529	8.94366	3.00442	0.408385	7.19262	+	+	20	20	20	25.7	116.44	0	74.38	1837800000	114	8.33232	8.3064	8.26837	8.25237	8.22503	8.17426	7.91095	7.7745	7.74105	3	3	3
333	B0QY89;Q9Y262-2;Q9Y262;B0QY90;C9JHP4;C9K0Q7;H0Y7E6;H7C3A0	B0QY89;Q9Y262-2;Q9Y262;B0QY90	Eukaryotic translation initiation factor 3 subunit L	EIF3L	1.14168	0.177908	1.8113	0.394506	0.0266294	0.261875			21	21	21	38.6	70.901	0	234.94	5253400000	157	8.5798	8.6059	8.51416	8.4868	8.40159	8.35763	8.48586	8.48024	8.20003	3	3	3
335	B0QYK0;Q01844-6;Q01844-3;Q01844;Q01844-5;A0A0D9SFL3;C9JGE3;Q01844-2;H7BY36;Q01844-4	B0QYK0;Q01844-6;Q01844-3;Q01844;Q01844-5;A0A0D9SFL3;C9JGE3;Q01844-2;H7BY36	RNA-binding protein EWS	EWSR1	0.33155	0.00365512	0.0906392	1.38164	0.0870225	2.29868		+	10	10	10	18.6	64.929	0	139.8	9477200000	178	8.85757	8.86928	8.80451	8.94649	8.93571	8.89926	8.77032	8.88068	8.8694	3	3	3
336	H3BPC4;H3BQQ9;B0QYN7;P63279	H3BPC4;H3BQQ9;B0QYN7;P63279	SUMO-conjugating enzyme UBC9	UBE2I	0.0130974	-0.297061	-2.61007	0.134668	-0.105672	-0.681038			3	3	3	35.7	7.8891	0	8.8649	904660000	42	7.69813	7.51282	7.56365	7.54589	7.88151	7.92136	7.95654	7.69266	8.01657	3	3	3
337	B0QZ18;Q99829;A6PVH9;F2Z2V0;Q5JX45;E7ENH5;Q5JX56;Q5JX58;H0Y524;Q5JX59;Q5JX61;Q5JX60;Q5JX44;Q5JX52;Q5JX53;Q5JX54;Q5JX57;E7EV27;Q5JX55	B0QZ18;Q99829;A6PVH9;F2Z2V0;Q5JX45;E7ENH5	Copine-1	CPNE1	0.282941	-0.00477759	-0.0567469	0.805292	0.0887918	1.15295			6	6	6	19.7	59.717	0	13.729	827290000	44	7.64214	7.78054	7.5267	7.61347	7.80309	7.81353	7.73619	7.603	7.62452	3	3	3
341	B1AJY7;O75832;B1AJY5;O75832-2;B1AJY6	B1AJY7;O75832;B1AJY5;O75832-2;B1AJY6	26S proteasome non-ATPase regulatory subunit 10	PSMD10	1.17155	0.153577	1.87062	1.92793	0.129107	3.55887		+	7	7	7	48.7	20.808	0	59.135	2289500000	48	8.10387	7.97255	8.25568	8.15042	8.08084	8.02743	7.96723	7.96033	7.94381	3	3	3
344	B1ALK7;Q14155-1;A0A2R8YG42;Q14155-5;Q14155-6;Q14155-2;Q14155-3;Q14155;E9PDQ5;E7EUY6;E7EU80;F6SJA5;C9JDI6;B1ANY6;C9JAD7;E7ENL8	B1ALK7;Q14155-1;A0A2R8YG42;Q14155-5;Q14155-6;Q14155-2;Q14155-3;Q14155;E9PDQ5;E7EUY6	Rho guanine nucleotide exchange factor 7	ARHGEF7	2.48638	0.288506	5.19779	2.67121	0.21921	5.84818	+	+	26	26	23	49.2	79.831	0	127	8692900000	199	8.80144	8.7933	8.9241	8.76886	8.7895	8.75259	8.47926	8.58809	8.58597	3	3	3
345	B1AUU8;P42566;P42566-2;S4R3U1	B1AUU8;P42566;P42566-2	Epidermal growth factor receptor substrate 15	EPS15	0.317118	0.00229581	0.0485108	0.0282831	-0.0815442	-1.92805			14	14	14	33.3	83.653	0	53.933	1333200000	85	7.93252	7.99494	7.8944	7.8751	7.81645	7.87879	7.86646	7.99067	7.95785	3	3	3
346	G3V4W0;B4DY08;B2R5W2;P07910-2;G3V4C1;P07910-4;P07910;G3V2D6;G3V576;G3V2Q1;P07910-3;G3V555;G3V5V7;G3V575;G3V5X6;G3V3K6;G3V251;B4DSU6;G3V2H6;G3V4M8	G3V4W0;B4DY08;B2R5W2;P07910-2;G3V4C1;P07910-4;P07910;G3V2D6;G3V576;G3V2Q1;P07910-3;G3V555;G3V5V7;G3V575	Heterogeneous nuclear ribonucleoproteins C1/C2	HNRNPC	1.73943	0.0999557	3.09374	1.0824	0.0848246	1.69441	+		6	6	6	37	28.916	0	19.627	1238000000	57	8.01085	8.02995	8.07408	7.94026	8.04778	8.08146	7.90652	7.99059	7.91791	3	3	3
348	H0YMJ0;B3KTM8;Q9UBU8-2;Q9UBU8;H0YNE0;H0YLJ3;H0YMT8;H0YM21;Q9UBU8-3;H0YLV1;H0YNX3;H0YNI8	H0YMJ0;B3KTM8;Q9UBU8-2;Q9UBU8;H0YNE0;H0YLJ3;H0YMT8;H0YM21;Q9UBU8-3	Mortality factor 4-like protein 1	MORF4L1	0.706758	0.281778	0.95671	NaN	NaN	NaN			7	7	7	38.4	28.207	0	14.395	352460000	20	7.5239	7.502	7.41155	7.39683	6.89865	7.56484	6.64475	7.30741	7.63996	3	2	1
350	B4DDF4;B4DUT8;Q99439;Q99439-2;A0A087X271;K7ES69;H3BVI6;A0A087X1X5;H3BQH0;U3KPS3;A0A087WV51	B4DDF4;B4DUT8;Q99439;Q99439-2;A0A087X271;K7ES69	Calponin;Calponin-2	CNN2	6.09914e-05	-0.421755	-11.9513	9.67854e-05	-0.33592	-10.6162			19	19	18	59.4	32.616	0	196.41	4521700000	182	8.30313	8.23129	8.26183	8.33903	8.33602	8.37871	8.63802	8.68677	8.73673	3	3	3
355	J3QKT5;J3KTC1;B4DHE8;Q96DH6-2;Q96DH6	J3QKT5;J3KTC1;B4DHE8;Q96DH6-2;Q96DH6	RNA-binding protein Musashi homolog 2	MSI2	1.36097	0.772103	2.25556	1.56668	0.929996	2.69734	+	+	3	3	3	27.3	11.073	0	6.3946	309140000	20	7.44453	7.43537	7.53932	7.71347	7.53226	7.64716	7.21	6.05417	6.83873	3	3	1
358	B4DIH5;P61201;P61201-2;H0YM03;H0YKU5;H0YMC2	B4DIH5;P61201;P61201-2	COP9 signalosome complex subunit 2	COPS2	0.159632	-0.0649282	-0.544284	0.0392263	-0.225839	-1.65766			11	11	11	38	44.228	0	24.736	828060000	38	7.50361	7.69227	7.55863	7.50157	7.25137	7.51884	7.78557	7.72131	7.44242	3	3	3
365	B4DTY2;G3V439;G3V3U1;O15304;O15304-2;H0YJN1	B4DTY2;G3V439;G3V3U1;O15304	Apoptosis regulatory protein Siva	SIVA1	0.000117876	-0.667427	-10.0903	0.002852	-0.351349	-4.25642			5	5	5	32.5	16.665	0	24.06	1015100000	35	7.4227	7.55129	7.64906	7.86369	7.99583	7.71177	8.19703	8.22596	8.20235	3	3	3
369	Q8NBY1;B4E0Y9;Q9P289;Q9P289-2;Q9P289-3;C9JDH9;C9J6L2;C9JCC0;C9J232;H7C279;O00506-3;O00506-2;O00506;C9JJV0	Q8NBY1;B4E0Y9;Q9P289;Q9P289-2;Q9P289-3	Serine/threonine-protein kinase 26	STK26	0.000257913	-0.450704	-8.23189	6.18367e-05	-0.531043	-11.9093			12	12	7	41.6	43.867	0	52.326	1609800000	57	7.98798	7.85102	7.80803	7.88629	7.78166	7.73806	8.34651	8.33135	8.32129	3	3	3
370	B4E1Q4;O14730-2;O14730	B4E1Q4;O14730-2;O14730	Serine/threonine-protein kinase RIO3	RIOK3	2.72504	0.464111	6.04966	2.39511	0.354671	4.89855	+	+	7	7	7	15.1	57.474	0	23.103	969390000	67	7.9488	7.79401	7.77629	7.7815	7.63319	7.7761	7.32709	7.31685	7.48283	3	3	3
372	B5MBZ0;Q9HC35;Q9HC35-2	B5MBZ0;Q9HC35;Q9HC35-2	Echinoderm microtubule-associated protein-like 4	EML4	3.12621	0.371693	7.74715	2.37145	0.210038	4.82322	+	+	6	6	6	8.6	110.18	0	23.917	787390000	37	7.69649	7.60919	7.7016	7.4739	7.49896	7.54946	7.22381	7.32212	7.34628	3	3	3
374	B5MDF5;P62826;J3KQE5;F5H018;B4DV51;H0YFC6;A0A087X0W0	B5MDF5;P62826;J3KQE5;F5H018;B4DV51	GTP-binding nuclear protein Ran	RAN	0.00326119	-0.355124	-4.09106	0.00884467	-0.35347	-2.99047			12	12	12	42.5	26.224	0	201.43	3385400000	95	8.25535	8.34614	8.20331	8.11421	8.42745	8.26809	8.6993	8.47116	8.6997	3	3	3
379	F5H7S3;H7BYY1;H0YKJ4;H0YK48;B7Z596;P09493-5;P09493-2;H0YN06	F5H7S3;H7BYY1;H0YKJ4;H0YK48;B7Z596;P09493-5;P09493-2	Tropomyosin alpha-1 chain	TPM1	1.87065	0.300354	3.41357	NaN	NaN	NaN	+		11	5	5	31.8	28.524	0	15.78	503880000	16	7.91443	7.64347	7.86496	7.32586	7.13757	7.32261	7.55474	7.45679	7.51026	3	2	3
380	B7Z5N5;Q15796-2;Q15796;K7EJX0;P84022-2;P84022;K7ERC7;P84022-3;O15198-2;O15198;K7ESI8;K7EL92;H3BVD1;P84022-4;H0YMP2;H0YNV1;H0YL71;D6RAY1;D6REQ3;H0YKE2;D6RDN7;H3BP09;D6RD62;H3BQ00;H0YAK7	B7Z5N5;Q15796-2;Q15796;K7EJX0;P84022-2;P84022;K7ERC7;P84022-3;O15198-2;O15198	Mothers against decapentaplegic homolog;Mothers against decapentaplegic homolog 2;Mothers against decapentaplegic homolog 3;Mothers against decapentaplegic homolog 9	SMAD2;SMAD3;SMAD9	0.0117226	-0.17569	-2.71498	0.00796241	-0.238463	-3.09679			6	6	4	13.7	48.669	0	14.353	469230000	43	7.44714	7.48394	7.51048	7.34329	7.50058	7.40937	7.67569	7.54033	7.75262	3	3	3
385	B7ZM99;Q6UB35;A0A087WVM4;Q4VXM0;Q4VXM1;Q6UB35-2;H0Y327	B7ZM99;Q6UB35;A0A087WVM4	Monofunctional C1-tetrahydrofolate synthase, mitochondrial	MTHFD1L	2.02932	0.32369	3.82522	1.69274	0.284871	2.984	+	+	13	11	11	17	105.89	0	24.231	664260000	34	7.79587	7.6832	7.59479	7.6425	7.53118	7.78371	7.25307	7.46343	7.38628	3	3	3
388	B8ZZN6;P63165;B8ZZ67;P63165-2;B8ZZJ0;B9A032	B8ZZN6;P63165;B8ZZ67;P63165-2	Small ubiquitin-related modifier 1	SUMO1	0.0622782	-0.0893006	-1.28806	NaN	NaN	NaN			3	3	3	21.9	16.645	0.00043234	5.7803	367800000	24	7.38677	7.56385	7.53428	6.37727	6.62563	7.53771	7.51602	7.6623	7.57448	3	1	3
389	B8ZZQ6;P06454-2;P06454;B8ZZA1;B8ZZW7;H7C2N1	B8ZZQ6;P06454-2;P06454	Prothymosin alpha;Prothymosin alpha, N-terminally processed;Thymosin alpha-1	PTMA	0.0413196	-0.294091	-1.61547	0.291547	-0.00572268	-0.02944			6	6	6	47.7	11.758	0	219.02	18743000000	125	8.8764	8.73401	8.60727	8.9445	8.90518	9.2331	8.98478	8.77557	9.33959	3	3	3
391	B9A018;Q53GS9-3;Q53GS9;F8WC91;A0A087X1B2;Q53GS9-2;A0A087WW31;C9J0X5;C9JIU2	B9A018;Q53GS9-3;Q53GS9;F8WC91;A0A087X1B2	U4/U6.U5 tri-snRNP-associated protein 2	USP39	0.0287977	-0.104204	-1.9129	0.0141551	-0.115291	-2.53773			11	11	11	24.8	62.043	0	40.035	761000000	53	7.74485	7.69958	7.86051	7.81156	7.68575	7.77436	7.82845	7.87093	7.91817	3	3	3
393	B9A063;Q6PIF6;Q6PIF6-2	B9A063;Q6PIF6;Q6PIF6-2	Unconventional myosin-VIIb	MYO7B	1.30541	0.742683	2.14082	1.36034	0.791043	2.25423	+	+	18	18	18	24.6	110.38	0	54.881	1676200000	81	8.07044	8.09621	8.04564	8.10653	8.21972	8.03113	7.74075	7.60413	6.63937	3	3	2
397	C4AMC7;Q6VEQ5;Q9NQA3;A8K0Z3;A8MWX3	C4AMC7;Q6VEQ5;Q9NQA3	Putative WAS protein family homolog 3;WAS protein family homolog 2;WAS protein family homolog 6	WASH3P;WASH2P;WASH6P	1.76209	0.191897	3.14775	1.74434	0.196425	3.1054	+	+	6	6	6	11.7	49.994	0	26.651	941410000	47	7.64065	7.58205	7.75615	7.57075	7.7573	7.66438	7.53315	7.44458	7.42544	3	3	3
401	C9IYT0;O60832-2;O60832;H7C2Q9;H7C0M1	C9IYT0;O60832-2;O60832;H7C2Q9;H7C0M1	H/ACA ribonucleoprotein complex subunit 4	DKC1	2.69477	0.341505	5.93565	2.84982	0.240995	6.53917	+	+	7	7	7	29.5	29.722	0	33.376	891060000	53	8.07298	7.89169	8.03787	7.87949	7.85542	7.9661	7.64536	7.6431	7.68957	3	3	3
405	C9J1G2;E7ETU0;C9JX00;C9JRD2;C9JXB9;P25686-2;P25686	C9J1G2;E7ETU0;C9JX00;C9JRD2;C9JXB9;P25686-2;P25686	DnaJ homolog subfamily B member 2	DNAJB2	1.79088	0.734005	3.21708	2.06706	0.868009	3.92755	+	+	2	2	2	18.9	13.794	0	8.8746	138530000	16	7.1293	7.18882	7.34547	7.30473	7.41074	7.35013	6.58738	6.06808	6.80611	3	3	0
407	D6RBD7;C9J1V9;O43324-2;O43324;H0YAL7	D6RBD7;C9J1V9;O43324-2;O43324	Eukaryotic translation elongation factor 1 epsilon-1	EEF1E1;EEF1E1-BLOC1S5	6.32726e-05	-0.371286	-11.8396	0.000245263	-0.260607	-8.34107			6	6	6	34.7	16.686	0	70.551	1625500000	72	7.91706	7.95131	7.99499	8.06337	8.10476	8.02727	8.29159	8.36627	8.31936	3	3	3
408	C9J2G0;F8W733;Q9NXR7-4;Q9NXR7-3;Q9NXR7;Q9NXR7-1;A0A075B7D2	C9J2G0;F8W733;Q9NXR7-4;Q9NXR7-3;Q9NXR7;Q9NXR7-1	BRCA1-A complex subunit BRE	BRE	0.229004	-0.0137868	-0.243482	NaN	NaN	NaN			3	3	3	21.6	17.339	0	7.4742	341650000	19	7.3709	7.39728	7.26	7.27843	6.66959	7.32881	7.33391	7.30514	7.43049	3	2	3
411	C9J384;Q9BQ75-2;Q9BQ75	C9J384;Q9BQ75-2;Q9BQ75	Protein CMSS1	CMSS1	0.0128696	-0.128217	-2.62655	0.0993568	-0.051157	-0.921391			4	4	4	19.1	26.228	0	12.775	1474200000	25	8.03443	7.95716	7.99195	8.01599	8.0636	8.13513	8.17455	8.15713	8.03651	3	3	3
414	C9J494;Q9H000-2;Q9H000	C9J494;Q9H000-2;Q9H000	Probable E3 ubiquitin-protein ligase makorin-2	MKRN2	0.613142	0.257068	0.764081	NaN	NaN	NaN			6	6	6	34.3	46.68	0	13.637	783660000	26	7.89396	7.74919	7.826	7.87911	6.1644	7.83629	7.91567	7.8837	6.89857	3	2	2
419	E9PFH4;C9J7E5;Q9Y5L0-3;Q9Y5L0;Q9Y5L0-1;Q9Y5L0-5	E9PFH4;C9J7E5;Q9Y5L0-3;Q9Y5L0;Q9Y5L0-1;Q9Y5L0-5	Transportin-3	TNPO3	0.219779	-0.0172416	-0.278732	NaN	NaN	NaN			4	4	4	6.5	96.669	0	9.2979	269830000	20	7.11869	7.16888	7.27683	7.08743	7.10408	7.24155	7.26687	7.2206	7.12866	3	2	3
420	C9J830;P13861-2;P13861	C9J830;P13861-2;P13861	cAMP-dependent protein kinase type II-alpha regulatory subunit	PRKAR2A	1.03492	0.149688	1.60137	1.98403	0.116928	3.70474		+	2	2	2	22.8	12.702	0.00037922	3.9964	245910000	9	7.42429	7.197	7.50881	7.28504	7.38675	7.36004	7.21165	7.22914	7.24025	3	3	3
422	C9J9K3;P08865;A0A0C4DG17;F8WD59	C9J9K3;P08865;A0A0C4DG17	40S ribosomal protein SA	RPSA	2.42216	0.281559	4.98582	3.4427	0.4892	9.37329	+	+	18	18	18	67.3	29.404	0	226.64	36205000000	283	9.51107	9.53052	9.44015	9.68988	9.73504	9.67975	9.29826	9.12733	9.21147	3	3	3
427	C9JTS3;C9JG97;C9JEH3;Q13685	C9JTS3;C9JG97;C9JEH3;Q13685	Angio-associated migratory cell protein	AAMP	1.32625	0.600477	2.18365	1.23342	0.520562	1.99452	+		3	3	3	23	21.992	0	9.8283	402610000	10	7.58132	7.75971	7.46117	7.51774	7.53003	7.51468	6.48879	7.34594	7.16603	3	3	1
446	C9JY79;Q9H254;M0QZQ3;Q9H254-4;Q9H254-2;Q9H254-3;Q9H254-5	C9JY79;Q9H254;M0QZQ3;Q9H254-4;Q9H254-2	Spectrin beta chain, non-erythrocytic 4	SPTBN4	0.22468	-0.0951926	-0.259864	0.213229	-0.126901	-0.304481			7	3	3	3.7	289.06	0.00039002	4.3264	1531500000	23	7.64043	8.1345	8.04774	7.46867	7.92303	8.33584	7.4432	8.06919	8.59586	3	3	3
448	C9JYJ8;Q9BWE0;Q9BWE0-4;C9JZE3;E7EVL6	C9JYJ8;Q9BWE0;Q9BWE0-4;C9JZE3	Replication initiator 1	REPIN1	0.0858576	-0.0890783	-1.03591	0.185238	-0.0402608	-0.422391			9	9	9	19.1	44.054	0	22.765	592170000	62	7.59822	7.50965	7.60353	7.5579	7.57906	7.72089	7.62181	7.54301	7.81381	3	3	3
451	F2Z3N7;C9JZ87;Q9NUM4	F2Z3N7;C9JZ87;Q9NUM4	Transmembrane protein 106B	TMEM106B	2.08767	0.530156	3.98418	1.69797	0.416851	2.99619	+	+	2	2	2	36.5	11.652	0	10.575	434640000	19	7.73849	7.53242	7.62173	7.59426	7.58514	7.37332	6.91678	7.32333	7.06206	3	3	0
453	C9JZI1;P35249;C9J8M3;P35249-2;C9JXZ7;C9JTT7;C9JGY5;F8WE44;C9JW34	C9JZI1;P35249;C9J8M3;P35249-2;C9JXZ7;C9JTT7	Replication factor C subunit 4	RFC4	0.0541561	-0.161247	-1.39865	0.0427933	-0.16185	-1.58713			9	9	9	34.2	36.877	0	17.256	1162200000	41	7.65934	7.81181	7.93143	7.69035	7.82583	7.88459	7.7947	8.02983	8.06179	3	3	3
503	D3YTB1;F8W727;P62910;D3YTI8	D3YTB1;F8W727;P62910	60S ribosomal protein L32	RPL32	0.89245	0.100353	1.32365	1.74431	0.20943	3.10533		+	11	11	11	49.6	15.616	0	22.711	5365300000	100	8.67983	8.55607	8.74525	8.78062	8.8383	8.68946	8.64924	8.56065	8.4702	3	3	3
504	D3YTK1;Q9C0K0-2;Q9C0K0;A0A2U3TZJ5;Q9H165-6;Q9H165	D3YTK1;Q9C0K0-2;Q9C0K0	B-cell lymphoma/leukemia 11B	BCL11B	0.000141022	-0.988808	-9.63339	NaN	NaN	NaN			11	11	11	25.4	75.372	0	47.236	504320000	27	6.97358	7.11404	7.28021	7.25921	7.45039	7.12759	8.07089	8.04914	8.21423	3	2	3
508	D6R9P3;D6RD18;D6RBZ0;Q99729-3;Q99729-2;Q99729-4;Q99729	D6R9P3;D6RD18;D6RBZ0;Q99729-3;Q99729-2;Q99729-4;Q99729	Heterogeneous nuclear ribonucleoprotein A/B	HNRNPAB	2.42291	0.220544	4.98827	NaN	NaN	NaN	+		4	4	4	22.1	30.302	0	7.4099	167730000	17	7.25902	7.15449	7.23928	7.0754	6.63922	7.24172	7.00139	7.04747	6.94229	3	2	3
522	D6REM4;E7ETM0;P48729-3;P48729;P48729-2	D6REM4;E7ETM0;P48729-3;P48729;P48729-2	Casein kinase I isoform alpha	CSNK1A1	0.951851	0.330058	1.43939	1.01403	0.343013	1.56059			1	1	1	6.8	27.741	0.0010714	3.3386	218120000	17	7.15963	7.41494	7.26546	7.29979	7.34965	7.22945	7.19901	6.51758	7.13325	3	3	2
524	D6RGI3;D6RER5;Q9NVA2;Q9NVA2-2;D6RDU5;H0Y961;H0Y9G8;D6RDP1;D6R9Y6	D6RGI3;D6RER5;Q9NVA2;Q9NVA2-2;D6RDU5;H0Y961	Septin-11	SEPT11	2.75471	0.345953	6.16314	2.71472	0.307375	6.01057	+	+	23	13	13	45.9	49.005	0	228.65	6972100000	124	8.78691	8.85992	8.91185	8.86261	8.81433	8.76601	8.48531	8.5896	8.44591	3	3	3
526	D6REX3;O94979-4;O94979;O94979-6;O94979-3;O94979-10;O94979-9;O94979-2;O94979-8;D6RHZ5;H7BXG7;O94979-7;O94979-5;H0Y9T9;H0Y8W8;H0YAB3;H0YAF5;H0Y9V3;H0Y8V7	D6REX3;O94979-4;O94979;O94979-6;O94979-3;O94979-10;O94979-9;O94979-2;O94979-8;D6RHZ5;H7BXG7;O94979-7	Protein transport protein Sec31A	SEC31A	1.58844	0.147031	2.74588	0.387147	0.0120103	0.242761	+		18	18	18	17.6	136.22	0	54.2	2919400000	102	8.15247	8.15957	8.0452	7.96063	7.94643	8.04513	7.89485	8.01569	8.00561	3	3	3
532	E3W994;J3KR49;A0A0U1RQI6;E7ERI8;E7EW49;O75122;O75122-3;B3KR06;E7ENG2;O75122-2;H7C4M5;H7C4X8;H7C5M8;H7C4I5;D6RBU8;C9J668	E3W994;J3KR49;A0A0U1RQI6;E7ERI8;E7EW49;O75122;O75122-3	CLIP-associating protein 2	CLASP2	1.88662	0.272072	3.45372	2.16741	0.360966	4.2085	+	+	27	27	26	26.9	138.86	0	189.11	3203500000	171	8.28289	8.33548	8.38054	8.33864	8.43807	8.48889	7.91675	8.10758	8.15836	3	3	3
533	E5RHP2;E5RHI8;E5RFK2;E5RGF9;Q9NRY5;E5RK42	E5RHP2;E5RHI8;E5RFK2;E5RGF9;Q9NRY5;E5RK42	Protein FAM114A2	FAM114A2	0.00377006	-0.60062	-3.91732	0.00687294	-0.468995	-3.24912			2	2	2	30.1	11.102	0	16.411	240770000	15	6.97347	7.00398	6.81844	7.09611	7.01435	7.0803	7.28856	7.78095	7.52823	3	3	2
544	E5RI99;P62888;A0A0B4J213;E5RJH3;A0A0C4DH44	E5RI99;P62888;A0A0B4J213	60S ribosomal protein L30	RPL30	1.12076	0.310083	1.76994	1.35206	0.362077	2.23704		+	6	6	6	54.4	12.656	0	19.317	765430000	40	7.80217	7.99914	7.74094	7.9767	7.87613	7.84541	7.84994	7.40526	7.35681	3	3	3
545	E5RIH5;Q6NXR4;E5RHM7	E5RIH5;Q6NXR4;E5RHM7	TELO2-interacting protein 2	TTI2	0.0147339	-0.167913	-2.50074	NaN	NaN	NaN			6	6	6	19.1	53.305	0	22.027	536290000	27	7.42277	7.33578	7.54266	7.44537	7.5878	6.84121	7.54784	7.65229	7.60483	3	2	3
546	E5RJ52;P53677;H0YAY4	E5RJ52;P53677;H0YAY4	AP-3 complex subunit mu-2	AP3M2	2.05421	0.504802	3.89252	1.85833	0.386364	3.38279	+	+	3	2	2	17.1	31.771	0	8.8801	350680000	20	7.52717	7.58949	7.37661	7.40603	7.37705	7.35488	7.21572	6.91707	6.84608	3	3	1
547	E5RJC6;Q6NTE8-3;Q6NTE8;A0A087WZ47;E7EMV9;E5RI52;B7Z1T6;Q6NTE8-2	E5RJC6;Q6NTE8-3;Q6NTE8;A0A087WZ47	UPF0544 protein C5orf45	C5orf45	0.0776885	-0.120035	-1.11428	0.0375587	-0.161592	-1.69307			4	4	4	26.8	22.686	0	10.124	320800000	23	7.41617	7.47414	7.27795	7.34145	7.29966	7.40249	7.34236	7.53207	7.65395	3	3	3
551	E7ENQ1;H7C360;E7EN19;O95819;O95819-6;H7C0P6;G3XAA2;G5E948;A0A0D9SEY1;E7EX83;C9J338;H7C3Z6;I3L2I2	E7ENQ1;H7C360;E7EN19;O95819;O95819-6;H7C0P6;G3XAA2;G5E948;A0A0D9SEY1;E7EX83	Mitogen-activated protein kinase kinase kinase kinase 4	MAP4K4	0.120578	-0.0403426	-0.768849	0.00807303	-0.153711	-3.08271			20	20	1	19.4	132.16	0	160.07	3719000000	174	8.39	8.34317	8.41027	8.28101	8.24529	8.27704	8.34994	8.40038	8.51415	3	3	3
553	E7EPN9;Q9Y520-4;Q9Y520-5;Q9Y520;Q9Y520-7;Q9Y520-6;Q9Y520-2;Q9Y520-3;H7C5N8;A0A2R8YET2;A0A2R8Y7F4;A0A2R8Y424;A0A0A0MS30	E7EPN9;Q9Y520-4;Q9Y520-5;Q9Y520;Q9Y520-7;Q9Y520-6;Q9Y520-2;Q9Y520-3	Protein PRRC2C	PRRC2C	1.93554	0.22223	3.57842	2.59335	0.309118	5.56662	+	+	52	52	52	27.2	308.77	0	158.35	6724000000	289	8.71729	8.67661	8.78992	8.78046	8.84148	8.82254	8.42813	8.48316	8.60583	3	3	3
558	E7EQL8;Q96RT7-2;Q96RT7-3;Q96RT7	E7EQL8;Q96RT7-2;Q96RT7-3;Q96RT7	Gamma-tubulin complex component 6	TUBGCP6	0.382744	0.0168015	0.231224	1.20059	0.113926	1.92859			21	21	21	19.9	163.91	0	107.88	2441300000	126	8.28825	8.16803	8.3794	8.29916	8.45237	8.37552	8.18526	8.28547	8.31454	3	3	3
560	E7EQR4;P15311	E7EQR4;P15311	Ezrin	EZR	0.145706	-0.055071	-0.617977	0.253571	-0.0184782	-0.154732			19	9	8	30	69.371	0	28.227	1258900000	46	7.84585	7.82359	7.80434	7.82738	7.74195	8.01423	7.84619	7.74622	8.04657	3	3	3
562	E7ES08;E7EQU1;O15347;E9PES6	E7ES08;E7EQU1;O15347;E9PES6	High mobility group protein B3	HMGB3	0.0523082	-0.137511	-1.42625	0.0820647	-0.128443	-1.07132			9	8	8	44.7	21.444	0	29.494	1074200000	41	7.56766	7.85074	7.67685	7.7058	7.51961	7.89705	7.76202	7.81451	7.93125	3	3	3
563	E7ERS3;Q86VM9;Q86VM9-2;H3BRN6;H3BP01;H3BRH3	E7ERS3;Q86VM9;Q86VM9-2	Zinc finger CCCH domain-containing protein 18	ZC3H18	0.433567	0.0504362	0.360083	0.946942	0.170551	1.42983			8	8	8	10.1	108.94	0	17.753	359460000	25	7.37577	7.33385	7.60172	7.50821	7.52897	7.63452	7.24209	7.30925	7.6087	3	3	3
565	E7ESI2;G3V5T9;P24941-2;P24941;K7EJ83;Q00526	E7ESI2;G3V5T9;P24941-2;P24941	Cyclin-dependent kinase 2	CDK2	0.0742568	-0.110256	-1.14971	0.171731	-0.0234362	-0.484734			7	6	6	45	27.164	0	32.132	1707300000	75	8.21405	7.98815	7.90324	8.04941	8.19404	8.12245	8.14628	8.10274	8.18718	3	3	3
567	E7ET15;O15042-2;O15042;E7EW00;H0Y8D9;C9J5L1;H7C4V2;O15042-3	E7ET15;O15042-2;O15042;E7EW00;H0Y8D9	U2 snRNP-associated SURP motif-containing protein	U2SURP	0.800271	0.2837	1.14306	NaN	NaN	NaN			6	6	6	10	118.25	0	24.224	403930000	16	7.43189	7.3112	7.49234	7.46427	7.53066	6.62329	6.64775	7.31139	7.42519	3	2	1
568	E7ET89;Q86UW9-2;Q86UW9;C9JEH4;C9JII1;Q75MM6	E7ET89;Q86UW9-2;Q86UW9	Probable E3 ubiquitin-protein ligase DTX2	DTX2	0.000789889	-0.371726	-6.109	NaN	NaN	NaN			3	3	3	8.5	57.296	0	19.646	555820000	15	7.6337	7.5218	7.44312	7.57048	7.65434	6.61	7.85392	7.93295	7.92693	3	2	3
569	Q75MG1;E7ETZ4;Q9Y6E2;E9PFE3;C9JF98;F8WDX8;E7EMS9;Q9Y6E2-2;E9PFD4;B5MCE7;B5MCH7	Q75MG1;E7ETZ4;Q9Y6E2;E9PFE3;C9JF98;F8WDX8;E7EMS9;Q9Y6E2-2	Basic leucine zipper and W2 domain-containing protein 2	BZW2	0.00107259	-0.359582	-5.61835	0.00103388	-0.458886	-5.67551			7	7	7	34.3	31.247	0	55.651	1283500000	62	7.74067	7.77841	7.77665	7.76	7.6527	7.58512	8.06183	8.06221	8.25044	3	3	3
575	E7EVJ5;Q96F07-2;Q96F07;H7C229;E7EW33;A0A087WTQ3;A0A087WWZ1;A0A087WVE1	E7EVJ5;Q96F07-2;Q96F07;H7C229;E7EW33	Cytoplasmic FMR1-interacting protein 2	CYFIP2	0.00373252	-0.33492	-3.92915	0.00294928	-0.354585	-4.21462			9	3	3	7.9	142.58	0	6.2864	326400000	12	7.17482	7.11227	7.18472	7.12199	7.11717	7.17365	7.63025	7.34596	7.50036	3	3	3
580	E7EX17;P23588;P23588-2;F8VX11;F8VP89;F8W0K0;F8VSC7;F8VYE9;F8VRU1	E7EX17;P23588;P23588-2;F8VX11	Eukaryotic translation initiation factor 4B	EIF4B	0.0514112	-0.0684131	-1.44002	0.0170289	-0.240892	-2.36902			39	39	39	63.1	69.697	0	147.97	12423000000	367	8.87982	8.83946	8.80416	8.69989	8.4951	8.81101	8.82564	8.95902	8.94402	3	3	3
582	E7EX90;Q14203-3;Q14203-4;Q14203-6;Q14203;Q14203-5;Q14203-2;Q6AWB1;E7EWF7;C9JJD0;C9JZA4;C9JTE5;C9JJN7;C9JKG6;E9PCY0;C9JUI8;C9J1B7	E7EX90;Q14203-3;Q14203-4;Q14203-6;Q14203;Q14203-5;Q14203-2;Q6AWB1	Dynactin subunit 1	DCTN1;DKFZp686E0752	1.32023	0.175952	2.17126	0.9084	0.117063	1.35475	+		63	63	63	52.2	139.09	0	323.31	18096000000	400	9.15128	9.14647	9.16947	9.13805	9.11591	9.03659	9.00337	9.10633	8.82966	3	3	3
584	E9PB90;P52789	E9PB90;P52789	Hexokinase;Hexokinase-2	HK2	0.320976	0.00483704	0.0598963	0.603383	0.0405084	0.743498			8	8	7	12.4	98.972	0	27.467	953560000	52	7.63558	7.76796	7.85162	7.7658	7.76893	7.82745	7.70499	7.68794	7.84773	3	3	3
588	E9PC52;Q16576;Q16576-2;Q5JP01;Q5JNZ6	E9PC52;Q16576;Q16576-2	Histone-binding protein RBBP7	RBBP7	0.00320805	-0.130045	-4.11108	0.000771453	-0.118028	-6.14832			13	6	6	27.6	46.938	0	31.532	2975800000	72	8.13114	8.22131	8.19504	8.17834	8.19496	8.21024	8.34041	8.315	8.28221	3	3	3
590	E9PCY7;G8JLB6;P31943;D6RBM0;D6RIU0;E5RGV0;D6RFM3;H0YB39;D6RIT2;E7EQJ0;D6RAM1;D6R9T0;E7EN40;D6RDU3;D6RJ04;D6RIH9;H0YBD7;D6RDL0;E5RGH4;D6RF17;H0YBG7;D6R9D3;E5RJ94;H0YAQ2	E9PCY7;G8JLB6;P31943;D6RBM0;D6RIU0;E5RGV0;D6RFM3;H0YB39	Heterogeneous nuclear ribonucleoprotein H;Heterogeneous nuclear ribonucleoprotein H, N-terminally processed	HNRNPH1	0.413181	0.0159537	0.309474	0.111795	-0.041043	-0.828603			26	26	16	60.1	47.087	0	296.23	10126000000	337	8.96365	9.05296	8.97164	8.97622	8.8923	8.94873	8.94472	9.06558	8.93008	3	3	3
591	E9PD50;Q92540-2;Q92540;Q92540-4;Q92540-5;B1ALB4;E9PBK2;D6RAD0;E9PEK3	E9PD50;Q92540-2;Q92540;Q92540-4;Q92540-5	Protein SMG7	SMG7	1.04839e-05	-0.551243	-18.6868	2.41112e-05	-0.426338	-15.1371			15	15	15	18.3	130.86	0	44.552	1503600000	83	7.91775	7.86014	7.88098	7.98771	8.00856	8.03731	8.40138	8.48353	8.42768	3	3	3
592	E9PDF6;O43795;O43795-2;C9JYW1;H7C2Y7;E7EQD9;C9JUP5	E9PDF6;O43795;O43795-2	Unconventional myosin-Ib	MYO1B	1.16249	0.0805817	1.8526	0.529798	0.0197849	0.584085			10	10	10	14.3	128.48	0	21.003	466180000	35	7.44322	7.59036	7.52306	7.414	7.52178	7.43846	7.43209	7.45626	7.42654	3	3	3
597	E9PEM5;P50851-2;P50851;H0YAC6;H0Y9N9	E9PEM5;P50851-2;P50851;H0YAC6	Lipopolysaccharide-responsive and beige-like anchor protein	LRBA	1.68461	0.191191	2.96509	0.462428	0.0273056	0.429614	+		19	19	18	9	286.97	0	152.58	2020300000	79	7.97388	8.01999	8.0125	7.83999	7.82136	7.85335	7.71594	7.78705	7.9298	3	3	3
606	E9PGC8;P78559;P78559-2	E9PGC8;P78559;P78559-2	Microtubule-associated protein 1A;MAP1A heavy chain;MAP1 light chain LC2	MAP1A	3.71729	0.29154	11.0344	3.64524	0.295707	10.5736	+	+	51	51	51	24.9	331.25	0	186.39	7045000000	340	8.81513	8.73868	8.81487	8.8158	8.73993	8.82545	8.49548	8.48714	8.51144	3	3	3
607	E9PGT6;Q99627-2;Q99627;H7C3S9	E9PGT6;Q99627-2;Q99627;H7C3S9	COP9 signalosome complex subunit 8	COPS8	0.372642	0.00920248	0.204448	0.206505	-0.00928179	-0.33159			5	5	5	42.2	19.344	0	18.819	1366300000	49	7.82504	7.82067	7.69763	7.80198	7.72443	7.76148	7.78149	7.73924	7.795	3	3	3
608	E9PH18;O75190;A0A0J9YX62;O75190-3;C9JB42;C9JDR7;C9JDX6;F8WCZ4;C9J2P2;C9J2C4;O75190-2;O75190-4;C9JN01;Q8WWF6;Q7Z6W7	E9PH18;O75190;A0A0J9YX62;O75190-3;C9JB42;C9JDR7;C9JDX6;F8WCZ4;C9J2P2;C9J2C4;O75190-2;O75190-4	DnaJ homolog subfamily B member 6	DNAJB6	0.000111561	-0.738955	-10.2347	0.000148059	-0.669647	-9.51266			6	6	6	36	23.84	0	18.895	616600000	30	7.30166	7.3079	7.46876	7.51817	7.43098	7.3371	8.09279	8.1827	8.0197	3	3	3
610	E9PHT9;P08758;D6RCN3;D6RBE9;D6RBL5	E9PHT9;P08758;D6RCN3;D6RBE9	Annexin;Annexin A5	ANXA5	0.0476684	-0.182501	-1.5004	0.0540266	-0.168672	-1.40055			4	4	4	27.6	18.224	0	10.561	559910000	27	7.37361	7.35031	7.15869	7.26998	7.21775	7.43637	7.57446	7.27515	7.5805	3	3	3
611	E9PHY5;E9PK52;O43491-4;O43491;E9PII3;O43491-2;O43491-3;A0A2R8Y5B3;H0Y5B0;E9PQN0;E9PRG1;E9PIG0;E9PQD2;E9PJP4;Q6R5J7;E9PMV8;E9PMG5;E9PPC9;Q6ZSX4	E9PHY5;E9PK52;O43491-4;O43491;E9PII3;O43491-2;O43491-3;A0A2R8Y5B3	Band 4.1-like protein 2	EPB41L2	1.87367	0.242415	3.42114	1.33586	0.0834646	2.20348	+	+	19	19	19	34.5	104.36	0	92.657	3015600000	132	8.51525	8.45234	8.30142	8.29524	8.2242	8.27272	8.20718	8.11773	8.21685	3	3	3
621	E9PS17;E9PK59;Q96KG9-5;Q96KG9-3;Q96KG9-4;Q96KG9-6;Q96KG9-2;Q96KG9;E9PPN3;H0YCI6;A0A0A0MQX4	E9PS17;E9PK59;Q96KG9-5;Q96KG9-3;Q96KG9-4;Q96KG9-6;Q96KG9-2;Q96KG9;E9PPN3	N-terminal kinase-like protein	SCYL1	0.19919	-0.00845273	-0.361909	0.0258307	-0.0507181	-2.00477			8	8	8	17.4	85.718	0	15.714	516200000	14	7.38232	7.41747	7.35666	7.30782	7.34431	7.37753	7.38757	7.37116	7.42308	3	3	3
623	E9PKC0;Q6IQ23;Q6IQ23-2;A0A1B0GTN9;H0YDE2;Q6IQ23-3;A0A1B0GUM1;A0A1B0GUN0	E9PKC0;Q6IQ23;Q6IQ23-2;A0A1B0GTN9;H0YDE2	Pleckstrin homology domain-containing family A member 7	PLEKHA7	1.60152	0.450414	2.77523	1.70167	0.48004	3.00484	+	+	8	8	8	8.8	144.42	0	22.603	341700000	21	7.41419	7.39489	7.53953	7.41696	7.48182	7.53871	7.30391	6.79031	6.90315	3	3	1
624	H7BXH2;E9PKF6;Q5H9R7-6;Q5H9R7-2;Q5H9R7;Q5H9R7-4;Q5H9R7-5;H0YEN2;E9PQP7;Q5H9R7-3;H0YDK9;H0YDW1;E9PK08;E9PNN8	H7BXH2;E9PKF6;Q5H9R7-6;Q5H9R7-2;Q5H9R7;Q5H9R7-4;Q5H9R7-5;H0YEN2;E9PQP7;Q5H9R7-3	Serine/threonine-protein phosphatase 6 regulatory subunit 3	PPP6R3	1.18478	0.133169	1.89698	1.03486	0.105706	1.60126			10	10	10	14.9	92.407	0	30.286	2157300000	56	8.15168	8.04895	8.20496	8.17944	8.04501	8.09875	7.89942	8.02886	8.0778	3	3	3
629	E9PLD0;Q9H0U4;Q92928	E9PLD0;Q9H0U4;Q92928	Ras-related protein Rab-1B;Putative Ras-related protein Rab-1C	RAB1B;RAB1C	0.00134892	-0.313377	-5.27232	0.00375705	-0.222186	-3.92141			8	8	6	48.5	18.483	0	22.089	966000000	48	7.69131	7.78866	7.63167	7.72132	7.79682	7.86706	8.07111	7.94403	8.03663	3	3	3
633	E9PMI6;J3KN38;P54105;E9PJF4;E9PQ83	E9PMI6;J3KN38;P54105;E9PJF4	Methylosome subunit pICln	CLNS1A	0.400242	0.0286895	0.276628	0.126677	-0.0711967	-0.729731			5	5	5	56.3	18.259	0	25.156	845660000	68	7.67668	7.80532	7.66795	7.60768	7.57501	7.6676	7.50282	7.75514	7.80592	3	3	3
636	E9PP21;P21291;E9PND2;E9PS42	E9PP21;P21291;E9PND2;E9PS42	Cysteine and glycine-rich protein 1	CSRP1	2.86386	0.19323	6.59632	1.95704	0.152254	3.63411	+	+	10	10	10	52.5	16.94	0	146.44	8247200000	130	8.94883	8.88743	8.93704	8.87472	8.94862	8.82703	8.68922	8.76601	8.73838	3	3	3
641	E9PR30;P62861	E9PR30;P62861	40S ribosomal protein S30	FAU	2.15781	0.22734	4.18104	3.4334	0.441081	9.32132	+	+	5	5	5	19.4	10.905	0	16.291	10386000000	80	9.05173	8.97988	8.955	9.22319	9.21735	9.1873	8.84749	8.76894	8.68816	3	3	3
643	E9PSH8;P07766	E9PSH8;P07766	T-cell surface glycoprotein CD3 epsilon chain	CD3E	1.52358	1.39689	2.60229	1.5541	1.44535	2.66944	+	+	11	11	11	56.7	22.563	0	38.705	4681500000	105	8.81311	8.84624	8.87307	8.96514	8.96579	8.74685	8.01637	6.37489	7.95049	3	3	2
644	F2Z2K5;Q96N16-4;Q96N16;Q96N16-2;Q96N16-3;Q96N16-6;Q96N16-7;Q96N16-5	F2Z2K5;Q96N16-4;Q96N16;Q96N16-2;Q96N16-3;Q96N16-6;Q96N16-7;Q96N16-5	Janus kinase and microtubule-interacting protein 1	JAKMIP1	3.59981	0.816584	10.2925	4.0926	0.810176	13.7609	+	+	6	6	6	11.2	66.405	0	13.918	420570000	19	7.5746	7.39817	7.53769	7.4819	7.50621	7.50312	6.59538	6.79544	6.66988	3	3	0
648	F2Z2W7;Q8IZ69-2;Q8IZ69;C9K041	F2Z2W7;Q8IZ69-2;Q8IZ69	tRNA (uracil-5-)-methyltransferase homolog A	TRMT2A	0.639515	0.221306	0.819177	0.668879	0.239707	0.879703			4	4	4	8.2	70.834	0.00040917	4.9993	191370000	16	7.24162	7.30027	7.18239	7.33137	7.16551	7.2826	7.17327	6.4987	7.38839	3	3	1
651	F5GWI4;P00813;F5GXW0;F5GYD4	F5GWI4;P00813;F5GXW0	Adenosine deaminase	ADA	0.0226831	-0.221516	-2.11619	0.0845762	-0.104164	-1.0477			14	14	14	57.2	38.292	0	70.531	5167700000	120	8.47194	8.41192	8.26914	8.40369	8.52989	8.57148	8.5547	8.4898	8.77305	3	3	3
658	F5GY56;Q9UMS4;H0YGF3;F5H2I0	F5GY56;Q9UMS4	Pre-mRNA-processing factor 19	PRPF19	0.0341916	-0.104121	-1.77011	0.112333	-0.053425	-0.824811			7	7	7	43.3	27.718	0	48.344	1127500000	49	7.8223	7.77827	7.79454	7.87488	7.88309	7.78923	8.00497	7.89606	7.80644	3	3	3
661	F5GZ90;Q9NZJ0;Q9NZJ0-2	F5GZ90;Q9NZJ0	Denticleless protein homolog	DTL	0.795179	0.0583282	1.13301	0.326671	0.00524044	0.076535			11	11	11	21.1	74.999	0	35.85	1463600000	61	7.90278	7.9451	7.89334	7.8556	7.94597	7.78038	7.80368	7.80928	7.95328	3	3	3
662	F5GZK9;Q8IZD4-2;Q8IZD4	F5GZK9;Q8IZD4-2;Q8IZD4	mRNA-decapping enzyme 1B	DCP1B	0.886121	0.693494	1.3113	0.965445	0.763746	1.46586			6	6	6	25.4	42.514	0	34.58	563580000	21	7.44528	7.25866	7.59767	7.45119	7.48538	7.5758	6.63317	5.89865	7.68931	3	3	0
663	F5GZS6;J3KPF3;P08195-3;P08195;P08195-4;P08195-2;F5GZI0;F5H0E2;H0YFS2;F5H867;H0YFX4	F5GZS6;J3KPF3;P08195-3;P08195;P08195-4;P08195-2;F5GZI0	4F2 cell-surface antigen heavy chain	SLC3A2	0.000380643	-0.356773	-7.42962	3.87043e-05	-0.504696	-13.4219			10	10	10	17.7	64.872	0	33.877	918480000	35	7.83675	7.72618	7.67493	7.54527	7.57886	7.66997	8.11123	8.09353	8.10343	3	3	3
665	F5H070;Q9Y4C1;F8WE62;C9JC73;C9J7Q7	F5H070;Q9Y4C1;F8WE62	Lysine-specific demethylase 3A	KDM3A	1.02205	0.167205	1.57624	0.35633	0.016123	0.160265			17	17	17	21.3	148.12	0	59.803	1279700000	71	7.90409	7.85342	7.97742	7.74317	7.78552	7.75299	7.66314	7.62725	7.94293	3	3	3
668	F5H1N7;Q6ZU35;A0A1B0GWF1;A0A2R8Y6P1	F5H1N7;Q6ZU35	Uncharacterized protein KIAA1211	KIAA1211	1.59548	0.84564	2.76166	1.49741	0.782135	2.54528	+	+	22	22	22	29.3	136.38	0	75.082	1444100000	97	8.22344	8.2158	8.3069	8.12743	8.16891	8.25928	6.84331	7.89208	7.47384	3	3	0
670	F5H2T0;O95163	F5H2T0;O95163	Elongator complex protein 1	IKBKAP	1.05022	0.146745	1.6313	2.06351	0.113088	3.91784		+	6	6	6	7.3	111.47	0	36.724	458120000	31	7.58303	7.60654	7.33339	7.46565	7.44522	7.51112	7.36994	7.32033	7.39245	3	3	3
672	F5H365;Q15436;G3V5X8;G3V4Q2;G3V4V1;G3V1W4;G3V3G5;G3V2R6;Q15436-2;G3V5K1	F5H365;Q15436;G3V5X8;G3V4Q2;G3V4V1;G3V1W4;G3V3G5;G3V2R6;Q15436-2	Protein transport protein Sec23A	SEC23A	0.00393339	-0.0734814	-3.86747	0.0117927	-0.189344	-2.70929			8	6	6	11.8	82.968	0	16.308	455590000	36	7.35934	7.30786	7.32895	7.31773	7.08476	7.24608	7.42228	7.4114	7.38292	3	3	3
674	F5H4R6;P55209-2;P55209;F8VY35;F8W0J6;H0YIV4;F8VV59;F8VUX1;B7Z9C2;P55209-3;F8W118;H0YHC3;F8W020;F8VXI6;F8VVB5;F8VRJ2	F5H4R6;P55209-2;P55209;F8VY35;F8W0J6;H0YIV4;F8VV59;F8VUX1;B7Z9C2;P55209-3;F8W118;H0YHC3;F8W020;F8VXI6	Nucleosome assembly protein 1-like 1	NAP1L1	2.028	0.381352	3.82168	1.87157	0.418558	3.41588	+	+	32	32	6	65.8	44.626	0	306.75	10730000000	315	9.01301	9.1124	9.01115	9.22037	8.94819	9.07962	8.76899	8.74694	8.47657	3	3	3
676	F5H5I6;Q12849;H0Y8R1;H0YAK1;Q12849-5;H0YAM1	F5H5I6;Q12849;H0Y8R1;H0YAK1;Q12849-5	G-rich sequence factor 1	GRSF1	1.11253	0.287814	1.7537	1.24411	0.355941	2.01609			7	7	7	30.7	47.971	0	18.995	468040000	46	7.55832	7.65164	7.64115	7.70544	7.55251	7.79754	7.13697	7.20069	7.65001	3	3	3
680	F5H8D7;P18887;M0QYS5;M0R1U8;M0QZ96;M0R0D2	F5H8D7;P18887;M0QYS5	DNA repair protein XRCC1	XRCC1	0.434003	0.0214698	0.361151	0.288549	-0.00268586	-0.0388875			10	10	10	24.4	66.013	0	38.76	1278200000	80	7.97223	7.96675	8.05846	7.88426	8.03379	8.00694	7.90242	7.95441	8.0762	3	3	3
683	F6RY50;Q96FS4;E9PIB3	F6RY50;Q96FS4;E9PIB3	Signal-induced proliferation-associated protein 1	SIPA1	0.178498	-0.0535787	-0.452996	0.00194194	-0.132661	-4.75728			2	2	2	3.7	101.82	0.00042772	5.6357	152400000	16	7.23001	7.1247	6.83503	6.96255	7.03798	6.95196	7.12837	7.10534	7.11677	3	3	3
685	F6T1Q0;Q6L8Q7-2;Q6L8Q7	F6T1Q0;Q6L8Q7-2;Q6L8Q7	2,5-phosphodiesterase 12	PDE12	0.0423671	-0.156166	-1.59522	NaN	NaN	NaN			7	7	7	18	52.175	0	16.466	604600000	23	7.618	7.37475	7.42727	7.20586	7.51268	7.61229	7.54333	7.59014	7.75504	3	2	3
688	F6VRR5;Q9BY77;Q9BY77-2;F8WCX5;Q8WUT1;Q6R954;F8WEE2	F6VRR5;Q9BY77;Q9BY77-2;F8WCX5;Q8WUT1	Polymerase delta-interacting protein 3	POLDIP3	2.95062	0.704691	6.95907	4.61532	0.906935	18.6657	+	+	12	12	12	39.3	48.103	0	42.981	727930000	49	7.79751	7.94523	8.13456	8.08253	8.18636	8.21514	7.21951	7.23576	7.30797	3	3	3
693	F8VPD4;P27708;H7C2E4;H7C3Z5;P31327-2;P31327;P31327-3	F8VPD4;P27708	CAD protein;Glutamine-dependent carbamoyl-phosphate synthase;Aspartate carbamoyltransferase;Dihydroorotase	CAD	1.45929	0.159421	2.46309	1.05813	0.120097	1.64679	+		129	129	110	63.1	236.02	0	323.31	113090000000	1975	9.90403	9.97926	9.90724	9.97046	9.87213	9.82997	9.79516	9.8601	9.65701	3	3	3
694	F8VQD4;Q8TAD7	F8VQD4;Q8TAD7	Overexpressed in colon carcinoma 1 protein	C12orf75;OCC1	0.842264	0.384126	1.22557	NaN	NaN	NaN			2	2	2	40.4	9.3362	0	6.8001	118610000	4	7.33979	7.2211	7.15253	7.07529	7.15494	7.07925	6.43547	7.45592	6.66965	3	2	0
698	F8VXB1;F8VUC5;F8W156;F8VYZ4;F8VVA7;P61923-5;P61923;F8VXR1;P61923-4;F8W651	F8VXB1;F8VUC5;F8W156;F8VYZ4;F8VVA7;P61923-5;P61923;F8VXR1;P61923-4	Coatomer subunit zeta-1	COPZ1	1.61711	0.142218	2.81041	0.146441	-0.0194912	-0.613935	+		6	6	6	45.7	10.628	0	23.942	1706000000	41	8.0887	7.95204	7.93288	7.8567	7.77109	7.8607	7.82462	7.85716	7.86519	3	3	3
705	F8VXI9	F8VXI9		GIT2	3.37764	0.391368	9.01547	3.21522	0.353617	8.17632	+	+	32	32	1	57.6	78.866	0	294.96	8270200000	253	8.80155	8.76236	8.75876	8.76262	8.72049	8.72631	8.43748	8.40895	8.30214	3	3	3
710	F8W0J4;O95619;F8W1B9	F8W0J4;O95619;F8W1B9	YEATS domain-containing protein 4	YEATS4	0.0275421	-0.117806	-1.95042	0.17354	-0.0370792	-0.476148			4	4	4	22.5	20.131	0	13.597	1388400000	50	7.97353	8.02645	8.06224	8.03591	8.21181	8.05668	8.02963	8.1856	8.20041	3	3	3
711	F8W108;F8WCU9;Q68CP9-3;Q68CP9;F8VWP4;A0A087WY37	F8W108;F8WCU9;Q68CP9-3;Q68CP9	AT-rich interactive domain-containing protein 2	ARID2	0.275447	-0.00668097	-0.0810132	0.144726	-0.0494771	-0.623396			5	5	5	8	153.12	0	19.344	397740000	27	7.57742	7.41278	7.43999	7.37216	7.40634	7.52332	7.35934	7.57813	7.51276	3	3	3
715	F8W6I7;P09651-3;P09651-2;P09651;F8W646;F8VTQ5;H0YH80;F8VZ49;A0A2R8Y4L2;F8VYN5;Q32P51	F8W6I7;P09651-3;P09651-2;P09651;F8W646	Heterogeneous nuclear ribonucleoprotein A1;Heterogeneous nuclear ribonucleoprotein A1, N-terminally processed	HNRNPA1	1.23243	0.169266	1.99253	1.64442	0.223922	2.87252		+	9	9	9	24.8	33.155	0	60.353	3186200000	83	8.42129	8.42009	8.56825	8.53429	8.58103	8.45828	8.27593	8.1949	8.43099	3	3	3
717	F8W7R3;Q9NVI1-2;Q9NVI1-1;Q9NVI1;H3BP78;H3BS60;H3BQE2;H3BT54;H3BMG4;Q9NVI1-4	F8W7R3;Q9NVI1-2;Q9NVI1-1;Q9NVI1;H3BP78	Fanconi anemia group I protein	FANCI	1.14794	0.223402	1.8237	NaN	NaN	NaN			4	4	4	5.1	123.24	0	13.45	458540000	19	7.33163	7.32607	7.37727	7.22324	6.83779	7.22745	7.29378	7.18378	6.8872	3	2	2
719	F8W7U3;Q641Q2;E7ESD2;Q641Q2-2;A0A087WYF6	F8W7U3;Q641Q2;E7ESD2;Q641Q2-2;A0A087WYF6	WASH complex subunit FAM21A	FAM21A	1.77533	0.14034	3.17952	2.36867	0.137403	4.81442	+	+	42	42	11	54.8	136.86	0	232.85	7465100000	290	8.67531	8.56241	8.56192	8.57691	8.63073	8.5832	8.42162	8.45617	8.50084	3	3	3
720	F8W8D3;Q14493;H0YAE8;E7EUV9;H7C4H8;Q14493-2	F8W8D3;Q14493;H0YAE8;E7EUV9	Histone RNA hairpin-binding protein	SLBP	2.53141	0.387448	5.35058	2.95386	0.442342	6.97292	+	+	7	7	7	28.2	32.094	0	25.632	1317700000	49	7.99388	7.88549	8.09642	8.07657	7.94946	8.11444	7.53691	7.60391	7.67262	3	3	3
721	F8W9U3;Q96IU4-2	F8W9U3;Q96IU4-2	Alpha/beta hydrolase domain-containing protein 14B	ABHD14B	0.693419	0.274973	0.929715	0.930561	0.367515	1.39792			4	4	1	30.8	22.38	0	28.097	1097200000	28	8.02592	7.70452	7.55934	7.86798	7.80695	7.89248	6.98229	7.6256	7.85698	3	3	2
724	F8WAE5;Q9BY44-3;Q9BY44;Q9BY44-4;Q9BY44-2;H7C5R5;C9IZE1;H7C5Q3;F8WF18;F8WAT3	F8WAE5;Q9BY44-3;Q9BY44;Q9BY44-4;Q9BY44-2	Eukaryotic translation initiation factor 2A;Eukaryotic translation initiation factor 2A, N-terminally processed	EIF2A	3.35741	0.301885	8.90683	3.85284	0.360017	11.9534	+	+	29	29	29	59.5	64.449	0	157.77	18626000000	354	9.25032	9.2296	9.30533	9.29407	9.35031	9.31528	8.93992	9.01004	8.92964	3	3	3
736	G3V1D3;G3V180;Q9NY33;Q9NY33-4;E9PQ14;Q9NY33-2;E9PPK9;E9PNX5;E9PKK8	G3V1D3;G3V180;Q9NY33;Q9NY33-4;E9PQ14;Q9NY33-2	Dipeptidyl peptidase 3	DPP3	0.0259993	-0.0916686	-1.99924	0.000599312	-0.0818254	-6.58232			11	11	11	26.5	84.304	0	32.549	1227400000	43	7.86361	7.70602	7.7835	7.77907	7.81572	7.78786	7.88741	7.87111	7.86962	3	3	3
738	G3V1J5;Q9Y2L1-2;Q9Y2L1;F2Z2C0	G3V1J5;Q9Y2L1-2;Q9Y2L1;F2Z2C0	Exosome complex exonuclease RRP44	DIS3	0.0212802	-0.152596	-2.17162	NaN	NaN	NaN			6	6	6	16.8	90.583	0	11.11	388810000	16	7.45685	7.34418	7.47743	7.31194	7.05809	7.31477	7.65477	7.46771	7.61376	3	1	3
743	G3V3G9;Q5TAQ9;V9GY54;Q5TAQ9-2;Q5TAQ8	G3V3G9;Q5TAQ9;V9GY54	DDB1- and CUL4-associated factor 8	DCAF8	0.230189	-0.0244613	-0.239038	1.12322	0.19206	1.77479			7	7	7	9.5	84.752	0	17.002	620710000	34	7.55976	7.69546	7.63196	7.91602	7.74251	7.87823	7.67326	7.80649	7.48083	3	3	3
744	G3V4K3;Q9H9C1;Q9H9C1-2;G3V549	G3V4K3;Q9H9C1;Q9H9C1-2	Spermatogenesis-defective protein 39 homolog	VIPAS39	0.00312987	-0.250928	-4.14127	0.011822	-0.192913	-2.70692			8	8	8	23.5	59.718	0	32.828	873070000	41	7.73532	7.57235	7.55676	7.54679	7.77406	7.71763	7.85206	7.85219	7.91296	3	3	3
750	G3XAJ6;Q14699;C9JHG2	G3XAJ6;Q14699;C9JHG2	Raftlin	RFTN1	1.91945	0.359953	3.53712	0.418732	0.0331004	0.323389	+		11	11	11	35.2	58.762	0	52.179	1041300000	62	8.10374	8.11167	8.01051	7.81055	7.69224	7.74256	7.81907	7.52265	7.80433	3	3	3
751	G5E975;Q12824-2;Q12824;A0A0G2JSE9;C9JTA6;A0A2R8Y5N5;A0A2R8YEE8;A0A0G2JRV3;A0A0U1RQQ2;A0A0U1RRB8;A0A2R8YDN6;B5MCL5	G5E975;Q12824-2;Q12824;A0A0G2JSE9;C9JTA6;A0A2R8Y5N5;A0A2R8YEE8;A0A0G2JRV3	SWI/SNF-related matrix-associated actin-dependent regulator of chromatin subfamily B member 1	SMARCB1	0.286828	-0.00424703	-0.044341	1.20319	0.139533	1.9338			6	6	6	18.5	45.05	0	17.262	1023700000	35	7.88748	7.99794	7.76938	8.06228	7.99411	8.02975	7.75089	7.96894	7.94772	3	3	3
752	G5E9A6;P51784;Q5JXD3	G5E9A6;P51784	Ubiquitin carboxyl-terminal hydrolase;Ubiquitin carboxyl-terminal hydrolase 11	USP11	1.279	0.0780018	2.08686	0.746218	0.0651177	1.03589			16	16	15	28.5	105.03	0	59.671	1001000000	73	7.77902	7.8761	7.82153	7.87673	7.69725	7.86402	7.76648	7.77751	7.69866	3	3	3
757	G5E9V6;G5E9V7;Q8IUR7-6;C9JBY2;C9J2I1;H7C5B7;C9JAA7;C9J8P8	G5E9V6;G5E9V7;Q8IUR7-6;C9JBY2;C9J2I1	Armadillo repeat-containing protein 8	ARMC8	1.74436	0.14159	3.10544	1.79248	0.213787	3.22094	+	+	6	6	2	13.8	44.499	0	12.516	1069200000	37	7.91176	7.87835	7.91012	8.05223	7.8819	7.98269	7.7671	7.83051	7.67785	3	3	3
759	G5EA31;P53992;P53992-2;A0A0U1RR49	G5EA31;P53992	Protein transport protein Sec24C	SEC24C	0.0171696	-0.147753	-2.36161	0.0101488	-0.237884	-2.85429			13	13	12	23.5	111.98	0	69.805	2334300000	104	8.08497	8.04685	7.93224	7.94129	7.80234	8.05003	8.22313	8.08522	8.19896	3	3	3
760	G5EA36;P30260;P30260-2;I3L3H6;F6QPS0;I3L394	G5EA36;P30260;P30260-2	Cell division cycle protein 27 homolog	CDC27	0.0289711	-0.263375	-1.90786	0.0398511	-0.184499	-1.64482			6	6	6	14.7	91.737	0	10.338	277020000	27	7.13373	7.08329	7.41254	7.16212	7.35147	7.35261	7.38636	7.37502	7.65831	3	3	3
762	G8JLD3;X6RLX0;Q8IUD2;Q8IUD2-3;X6RM00;Q8IUD2-2;Q8IUD2-4;Q8IUD2-5;K7EIZ7;A0A0U1RQD6;K7EPD6;A0A0U1RQN0;K7EKH8;A0A0U1RRM0;K7EPP6;A0A0U1RQM4;K7EP25;A0A0U1RR82	G8JLD3;X6RLX0;Q8IUD2;Q8IUD2-3;X6RM00;Q8IUD2-2;Q8IUD2-4;Q8IUD2-5	ELKS/Rab6-interacting/CAST family member 1	ERC1	0.754381	0.0595398	1.05216	0.358911	0.0146869	0.167337			11	11	11	15.9	124.82	0	29.751	1099700000	47	7.84723	7.85423	7.85152	7.73628	7.74181	7.94035	7.70038	7.89507	7.77891	3	3	3
763	G8JLD5;O00429-4;O00429-5;O00429-3;O00429-2;O00429;O00429-8;O00429-6;O00429-7;B4DPZ9;F8W1W3;F8VUJ9;H0YHY4;F8VR28;F8VYL3;B4DDQ3;F8VZ52	G8JLD5;O00429-4;O00429-5;O00429-3;O00429-2;O00429;O00429-8;O00429-6;O00429-7	Dynamin-1-like protein	DNM1L	0.0125933	-0.250745	-2.64699	NaN	NaN	NaN			7	7	7	13.5	79.621	0	15.513	316040000	25	7.19512	7.28742	6.99796	7.02772	6.54659	7.23717	7.48844	7.39559	7.34871	3	2	3
765	X6RLT1;H0UI80;Q8IXH7-4;Q8IXH7;Q8IXH7-3	X6RLT1;H0UI80;Q8IXH7-4;Q8IXH7	Negative elongation factor C/D	NELFCD;TH1L	0.695046	0.25685	0.933014	NaN	NaN	NaN			3	3	3	7.6	66.432	0	9.5912	166040000	27	7.1726	7.32263	6.93447	7.22943	6.58366	6.70333	6.64726	6.62364	7.38825	3	1	2
768	H0Y360;Q01433-2;Q01433;Q01433-5;E9PJF6;H0YCL9;Q01433-3;Q01433-4;E9PIJ1	H0Y360;Q01433-2;Q01433;Q01433-5;E9PJF6;H0YCL9;Q01433-3;Q01433-4	AMP deaminase 2	AMPD2	0.659433	0.0849878	0.860317	0.168193	-0.0370399	-0.50176			9	9	9	12.2	98.401	0	13.65	945350000	31	7.81168	7.70873	7.54296	7.50458	7.54492	7.64779	7.53399	7.55152	7.7229	3	3	3
773	H0Y6A0	H0Y6A0		ARFGAP3	0.488055	0.131965	0.48954	0.549167	0.178366	0.626848			11	3	3	42.5	29.956	0	11.955	360110000	12	7.39749	7.25018	7.46529	7.20038	7.56678	7.485	6.80144	7.20822	7.70741	3	3	1
774	H0Y6E7;H3BT71;P38159-2;P38159;H3BUY5	H0Y6E7;H3BT71;P38159-2;P38159	RNA-binding motif protein, X chromosome;RNA-binding motif protein, X chromosome, N-terminally processed	RBMX	0.386436	0.0130752	0.240903	0.931181	0.045809	1.39913			5	5	3	17.8	31.745	0	10.28	875970000	20	7.88028	7.77027	7.94495	7.84655	7.93773	7.90941	7.83104	7.83605	7.88918	3	3	3
777	P0DP25;P0DP24;P0DP23;H0Y7A7;E7ETZ0;E7EMB3;Q96HY3;M0QZ52;G3V361;F8WBR5;G3V226;G3V479;C9J7T9;P27482;P02585	P0DP25;P0DP24;P0DP23;H0Y7A7;E7ETZ0;E7EMB3;Q96HY3;M0QZ52;G3V361		CALM2;CALM1;CALM3	0.0617817	-0.18512	-1.29438	0.253964	-0.0282998	-0.153365			8	8	8	85.9	16.837	0	126.98	1745100000	39	7.91928	7.81412	7.91055	7.80654	8.09096	8.21691	8.33341	7.86586	8.00004	3	3	3
784	H0YEX0;H0YCN2;Q96T23-3;Q96T23-2;Q96T23	H0YEX0;H0YCN2;Q96T23-3;Q96T23-2;Q96T23	Remodeling and spacing factor 1	RSF1	0.49756	0.0873146	0.511383	NaN	NaN	NaN			1	1	1	10.3	18.51	0.0010768	3.3656	1214400000	25	7.82727	7.70774	7.67624	7.92656	7.74371	6.85421	7.86639	7.75573	7.32718	3	2	2
791	H0YEM7;O75143-4;O75143-3;O75143-2;O75143;O75143-5;H0YCL5	H0YEM7;O75143-4;O75143-3;O75143-2;O75143;O75143-5	Autophagy-related protein 13	ATG13	0.439729	0.0585958	0.375128	0.477378	0.0763734	0.464763			4	4	4	41.5	20.584	0	12.239	313020000	18	7.35734	7.31572	7.38659	7.26304	7.40649	7.44345	7.41934	6.98678	7.47774	3	3	2
792	H0YFD6;P40939;A0A2R8Y4F5;A0A2R8Y688;A0A2R8YG21	H0YFD6;P40939;A0A2R8Y4F5	Trifunctional enzyme subunit alpha, mitochondrial;Long-chain enoyl-CoA hydratase;Long chain 3-hydroxyacyl-CoA dehydrogenase	HADHA	4.71672	1.09111	19.798	3.94482	0.838334	12.618	+	+	9	9	9	18.4	86.371	0	20.489	456900000	28	7.7836	7.8513	7.81971	7.54704	7.50374	7.6455	6.82981	6.68293	6.66853	3	3	0
799	H0YJ50;Q99986	H0YJ50;Q99986	Serine/threonine-protein kinase VRK1	VRK1	1.05422	0.0780668	1.63915	0.450273	0.0444322	0.400613			3	3	3	26.3	26.582	0	10.497	364440000	14	7.09985	7.2293	7.24591	7.36097	6.98169	7.13149	7.12972	7.12028	7.09086	3	3	3
800	H0YJ75;Q13362;Q13362-5;Q13362-3;Q13362-4;Q96B13;Q13362-2;H0YN84;H0YJ35;G3V2U3	H0YJ75;Q13362;Q13362-5;Q13362-3;Q13362-4	Serine/threonine-protein phosphatase 2A 56 kDa regulatory subunit gamma isoform	PPP2R5C	2.23933	0.242025	4.41826	0.834238	0.120894	1.20984	+		11	11	10	18.4	64.063	0	45.23	1164300000	73	7.82949	7.73294	7.78921	7.64407	7.52029	7.82389	7.53691	7.62577	7.46289	3	3	3
807	H0YNT2;H0YKN8;H0YL70;Q04726;A0A0D9SES8;Q04726-2;Q04726-6;Q04726-4;F5H7D6;H0YLW9;H0YNI7	H0YNT2;H0YKN8;H0YL70;Q04726;A0A0D9SES8;Q04726-2;Q04726-6;Q04726-4;F5H7D6;H0YLW9	Transducin-like enhancer protein 3	TLE3	1.11323	0.100979	1.75508	0.107562	-0.0718106	-0.859011			12	12	1	26.5	76.897	0	54.495	1464800000	49	7.82831	7.92298	7.96793	7.62903	7.69696	7.87485	7.72648	7.85822	7.83156	3	3	3
808	H0YMZ4;H0YM56;H0YL64;H0YKR8;H0YNS2;Q8TEB1;H0YLQ1;H0YLF1;H0YLX7;H0YN03;H0YNK2;H0YN21;H0YNT0;H0YN15;H0YLH4;H0YMF7;H0YMN6;H0YL29;H0YLB2;H0YM86;H0YN92;Q8TEB1-2	H0YMZ4;H0YM56;H0YL64;H0YKR8;H0YNS2;Q8TEB1;H0YLQ1;H0YLF1;H0YLX7;H0YN03;H0YNK2;H0YN21;H0YNT0;H0YN15;H0YLH4;H0YMF7;H0YMN6;H0YL29;H0YLB2;H0YM86;H0YN92;Q8TEB1-2	DDB1- and CUL4-associated factor 11	DCAF11	0.933914	0.116907	1.40445	0.721413	0.0636166	0.986227			3	3	3	52.7	10.105	0	13.347	307650000	18	7.29535	7.2444	7.42867	7.25924	7.24876	7.30055	7.08131	7.27775	7.25864	3	3	3
814	H0YMV8;Q71UM5;C9JLI6;C9J1C5	H0YMV8;Q71UM5;C9JLI6	40S ribosomal protein S27;40S ribosomal protein S27-like	RPS27L	1.75775	0.333988	3.13737	2.79503	0.395929	6.32023	+	+	11	3	3	44	11.345	0	8.5314	1322700000	30	7.9166	7.94663	8.19301	8.10948	8.05385	8.07875	7.56907	7.71166	7.77356	3	3	3
815	H0YN26;P39687;H7BZ09;O95626;O43423	H0YN26;P39687	Acidic leucine-rich nuclear phosphoprotein 32 family member A	ANP32A	0.00666762	-0.220724	-3.28104	0.0318879	-0.120272	-1.82781			15	15	14	71.8	19.997	0	88.302	4359600000	127	8.40374	8.34195	8.20631	8.45157	8.30732	8.49446	8.5593	8.4723	8.58258	3	3	3
816	H0YN42;P07355;H0YMD0;H0YMU9;P07355-2;H0YNP5;H0YM50;A6NMY6;H0YKZ7;H0YLV6;H0YMT9;H0YKX9;H0YMM1;H0YKS4;H0YN28;H0YL33;H0YKL9;H0YMD9;H0YKV8;H0YMW4;H0YNB8;H0YKN4;H0YNA0	H0YN42;P07355;H0YMD0;H0YMU9;P07355-2;H0YNP5;H0YM50;A6NMY6;H0YKZ7;H0YLV6;H0YMT9;H0YKX9;H0YMM1;H0YKS4	Annexin;Annexin A2;Putative annexin A2-like protein	ANXA2;ANXA2P2	0.0066308	-0.296082	-3.28689	0.00336943	-0.273273	-4.05149			13	13	13	49.6	28.824	0	65.491	1496300000	50	7.9047	7.91474	7.69773	7.89083	7.78672	7.90806	8.10639	8.24289	8.05614	3	3	3
818	H0YNE9;Q92930	H0YNE9;Q92930	Ras-related protein Rab-8B	RAB8B	0.550332	0.0662104	0.6294	0.260462	-0.0120858	-0.131018			3	2	2	20.2	21.868	0.00039324	4.4624	124440000	4	6.91287	6.86974	7.06778	6.84811	6.83122	6.93616	6.92677	6.71766	7.00732	3	3	3
830	H3BNC9;P08708;H0YN88;A0A075B716;H0YN73;A0A0J9YYC4	H3BNC9;P08708;H0YN88;A0A075B716	40S ribosomal protein S17	RPS17	3.19328	0.350442	8.06856	2.73942	0.37227	6.10444	+	+	22	22	22	19	64.532	0	159.54	20024000000	309	9.32276	9.3256	9.34834	9.40875	9.38546	9.26797	9.06588	8.92711	8.95238	3	3	3
831	H3BND4;Q6P996-3;Q6P996-4;Q6P996-5;Q6P996;Q86XE2;Q6P996-2;Q6XYB5;H3BNL6;J3KNK7;Q6P474	H3BND4;Q6P996-3;Q6P996-4;Q6P996-5;Q6P996	Pyridoxal-dependent decarboxylase domain-containing protein 1	PDXDC1	0.0558052	-0.119972	-1.37484	0.0421651	-0.140058	-1.59908			7	7	7	13.9	88.761	0	32.607	1223200000	47	7.78695	7.6858	7.73718	7.75509	7.73747	7.65711	7.83636	7.7254	8.00809	3	3	3
832	H3BNK9;H3BU93;Q9GZU8;H3BP64;H3BUL4;H3BMX9	H3BNK9;H3BU93;Q9GZU8	Protein FAM192A	FAM192A	0.415767	0.0239189	0.31597	0.0709306	-0.0974979	-1.18569			3	3	3	22.7	16.087	0	6.6676	305290000	19	7.15628	7.16811	7.30589	7.08604	6.98997	7.19002	7.25705	7.07008	7.23139	3	3	3
839	Q9UF94;H3BQH3;Q8TBB5-2;Q8TBB5-3;Q8TBB5	Q9UF94;H3BQH3;Q8TBB5-2;Q8TBB5-3;Q8TBB5	Kelch domain-containing protein 4	DKFZp434G0522;KLHDC4	0.490795	0.0175412	0.495857	0.152754	-0.045653	-0.579934			2	2	2	8.5	29.184	0.0013889	3.0711	228440000	8	7.14433	7.16773	7.21328	7.09743	6.99303	7.24529	7.10013	7.19337	7.17921	3	3	3
843	H3BRB6;Q8ND25;Q8ND25-2	H3BRB6;Q8ND25;Q8ND25-2	E3 ubiquitin-protein ligase ZNRF1	ZNRF1	0.866069	0.304503	1.27215	1.14477	0.43191	1.81742			4	4	4	54.5	21.764	0	5.9123	257500000	21	7.46458	7.32263	7.32114	7.48294	7.43906	7.56857	6.77925	6.88549	7.5301	3	3	1
844	H3BRF9;Q96K21-3;Q96K21-2;Q96K21;H3BN64;H3BRM1;Q96K21-4;H3BUW6	H3BRF9;Q96K21-3;Q96K21-2;Q96K21;H3BN64;H3BRM1;Q96K21-4	Abscission/NoCut checkpoint regulator	ZFYVE19	0.35299	0.0121711	0.151065	0.899424	0.104191	1.33725			14	14	14	38.4	49.203	0	48.849	3364700000	131	8.32508	8.30468	8.38582	8.40538	8.44977	8.4365	8.17519	8.3784	8.42549	3	3	3
848	H3BT57;P29590-4;P29590-12;P29590-2;P29590-5;P29590-9;P29590-13;P29590-3;P29590-8;P29590-11;P29590;P29590-14;P29590-10;H3BVD2;H3BUJ5;H3BT29;H3BRN3	H3BT57;P29590-4;P29590-12;P29590-2;P29590-5;P29590-9;P29590-13;P29590-3;P29590-8;P29590-11;P29590;P29590-14;P29590-10;H3BVD2;H3BUJ5	Protein PML	PML	0.208839	-0.0514496	-0.322097	NaN	NaN	NaN			5	5	5	11.1	62.913	0	22.117	396260000	28	7.54399	7.41417	7.57094	7.45918	7.34173	6.87847	7.25672	7.71036	7.71637	3	2	2
854	H7BYN3;Q00059-2;Q00059	H7BYN3;Q00059-2;Q00059	Transcription factor A, mitochondrial	TFAM	2.33018	0.314804	4.69387	2.65792	0.368308	5.79933	+	+	2	2	2	8.2	25.567	0.0003873	4.2239	215120000	13	7.41	7.3235	7.47487	7.3833	7.47339	7.5122	6.98939	7.11641	7.15816	3	3	0
858	H7BZB3	H7BZB3		CAD	2.82599	0.722971	6.44316	4.41799	0.710234	16.641	+	+	21	2	2	67.7	30.981	0	7.8612	885460000	26	7.83938	7.58923	7.95685	7.77529	7.73206	7.8399	7.02986	7.12764	7.05905	3	3	0
861	H7C0C1;P48047	H7C0C1;P48047	ATP synthase subunit O, mitochondrial	ATP5O	1.42699	0.692328	2.39423	NaN	NaN	NaN	+		2	2	2	8.7	26.799	0.0058824	2.4619	172100000	6	7.41014	7.35991	7.35075	7.06287	6.85992	7.24174	6.11268	6.87981	7.05132	3	1	0
874	I3L2B0	I3L2B0		CLUH	0.00216794	-0.318887	-4.60957	0.000605148	-0.309424	-6.5652			16	16	3	21.1	138.23	0	54.129	1883900000	48	7.85918	7.88012	7.67319	7.84033	7.73137	7.86917	8.14749	8.14139	8.08027	3	3	3
875	I3L2M1	I3L2M1		SEPT1	1.83375	0.608793	3.32185	1.62622	0.504412	2.83106	+	+	3	2	2	54.3	7.6968	0	14.4	1096900000	23	8.08178	8.23333	8.08203	8.08095	7.99816	8.00488	7.87276	7.30801	7.38999	3	3	1
877	I3L2Z5;P56270-3;P56270;P56270-2;H3BQI4;H3BQS2;P56270-4	I3L2Z5;P56270-3;P56270;P56270-2;H3BQI4	Myc-associated zinc finger protein	MAZ	0.0650448	-0.116819	-1.25381	0.0229277	-0.171165	-2.10692			6	6	1	39.1	22.187	0	19.724	564680000	58	7.645	7.58346	7.76834	7.5962	7.56928	7.66827	7.68926	7.7257	7.9323	3	3	3
878	I3L397;I3L504;P63241;Q6IS14;P63241-2;F8WCJ1;C9J7B5;C9J4W5;Q9GZV4	I3L397;I3L504;P63241;Q6IS14;P63241-2;F8WCJ1;C9J7B5;C9J4W5;Q9GZV4	Eukaryotic translation initiation factor 5A;Eukaryotic translation initiation factor 5A-1;Eukaryotic translation initiation factor 5A-1-like;Eukaryotic translation initiation factor 5A-2	EIF5A;EIF5AL1;EIF5A2	0.00449124	-0.446699	-3.71431	0.00713195	-0.340777	-3.21043			7	7	7	59.6	16.019	0	84.825	1509200000	62	7.74564	7.96231	7.69782	7.88495	7.81989	8.0187	8.29259	8.07806	8.37522	3	3	3
881	I3L4X7;Q13227-2;Q13227;I3L3Y9;I3L1H4	I3L4X7;Q13227-2;Q13227;I3L3Y9	G protein pathway suppressor 2	GPS2	0.000894202	-0.553649	-5.90594	0.00429925	-0.406827	-3.76432			7	7	7	35.5	29.334	0	24.482	1091500000	34	7.83628	7.69071	7.76004	7.77312	7.98703	7.96734	8.3079	8.17508	8.465	3	3	3
883	J3KMZ8;Q92785;Q92785-2;E9PN04	J3KMZ8;Q92785	Zinc finger protein ubi-d4	DPF2	0.388317	0.0200432	0.245813	1.38056	0.154437	2.29642		+	9	9	9	37.3	45.78	0	27.117	1045100000	64	7.89778	7.7165	7.92668	7.92882	8.07496	7.94035	7.73214	7.85929	7.88939	3	3	3
889	J3KNZ9;Q9HAH7;Q9HAH7-1;H3BRE6	J3KNZ9;Q9HAH7;Q9HAH7-1	Probable fibrosin-1	FBRS	0.0506433	-0.110037	-1.45202	0.0219399	-0.153913	-2.14505			3	3	3	4.2	103.77	0	7.2255	201240000	14	7.08885	7.12136	7.22071	7.09188	7.04995	7.15746	7.27142	7.13402	7.35559	3	3	3
890	J3QL05;J3KP15;Q01130-2;Q01130;Q9BRL6-2;Q9BRL6	J3QL05;J3KP15;Q01130-2;Q01130	Serine/arginine-rich splicing factor 2	SRSF2	0.208552	-0.0476146	-0.32326	0.233342	-0.0384968	-0.227295			9	9	9	53.8	15.156	0	68.495	979950000	35	7.85925	7.69552	7.7524	7.71294	7.65367	7.96792	7.86384	8.0308	7.55537	3	3	3
894	R4GN15;J3KPQ4;Q9BRR9-4;Q9BRR9-3;Q9BRR9-5;Q9BRR9-2;Q9BRR9;F8VW89;F8VR90;F8W1N6;F8VQR0;H0YI36	R4GN15;J3KPQ4;Q9BRR9-4;Q9BRR9-3;Q9BRR9-5;Q9BRR9-2;Q9BRR9;F8VW89;F8VR90;F8W1N6	Rho GTPase-activating protein 9	ARHGAP9	0.000205596	-0.193322	-8.73457	0.000377241	-0.355566	-7.4473			10	10	10	19.4	80.798	0	31	1143100000	47	7.95865	7.96182	7.93643	7.71494	7.79116	7.86407	8.1358	8.11581	8.18526	3	3	3
896	J3KQ32;Q9NTK5-3;Q9NTK5;C9JCJ9;C9JTK6;Q9NTK5-2	J3KQ32;Q9NTK5-3;Q9NTK5	Obg-like ATPase 1	OLA1	0.0205073	-0.245033	-2.20396	NaN	NaN	NaN			3	3	3	12.7	46.937	0	9.0187	271960000	23	7.17551	7.33864	7.0289	7.18653	6.5211	7.35392	7.33232	7.55345	7.39238	3	1	3
898	J3KQN4;P83881;H0Y5B4;H7BZ11;H7BY91;H0Y3V9;R4GN19	J3KQN4;P83881;H0Y5B4;H7BZ11;H7BY91;H0Y3V9	60S ribosomal protein L36a	RPL36A;RPL36A-HNRNPH2	1.8153	0.133807	3.27653	2.46322	0.236862	5.12055	+	+	18	18	2	51.4	16.378	0	86.92	3263400000	160	8.47777	8.51457	8.46325	8.58043	8.54667	8.63766	8.3981	8.27639	8.37969	3	3	3
900	J3KR35;Q8WUD4;C9JUN5;S4R331	J3KR35;Q8WUD4;C9JUN5;S4R331	Coiled-coil domain-containing protein 12	CCDC12	0.345562	0.0133607	0.130401	0.91863	0.134592	1.37468			20	20	20	68.2	20.501	0	235.82	11232000000	304	9.00621	8.87469	9.05812	9.07449	9.03874	9.18949	8.82004	8.95878	9.12011	3	3	3
902	J3KRR0;Q9BT23;J3QL69;J3QQM5	J3KRR0;Q9BT23;J3QL69;J3QQM5	LIM domain-containing protein 2	LIMD2	0.00567951	-0.186617	-3.45293	0.00800199	-0.196319	-3.09172			3	3	3	47.1	9.5175	0	64.103	514840000	33	7.54631	7.60215	7.64192	7.50615	7.60059	7.65452	7.73625	7.73779	7.87618	3	3	3
904	J3KS31;J3QRS9;X6R4W8;O43670-3;O43670-2;O43670;O43670-4	J3KS31;J3QRS9;X6R4W8;O43670-3;O43670-2;O43670;O43670-4	BUB3-interacting and GLEBS motif-containing protein ZNF207	ZNF207	0.540735	0.263758	0.60831	NaN	NaN	NaN			3	3	3	10	34.987	0	7.2887	259370000	6	7.27531	7.21357	7.26546	7.15198	6.89842	6.98393	7.51013	6.12797	7.32496	3	1	2
910	J3KTA4;P17844;P17844-2;J3QRQ7;J3KRZ1;J3QR02;J3KRX8;J3QSF1;J3KTQ4;X6RLV5;J3QLG9;J3QR62;A0A0U1RQJ0;J3QRN5	J3KTA4;P17844;P17844-2	Probable ATP-dependent RNA helicase DDX5	DDX5	0.235032	-0.0102738	-0.22105	0.381744	0.0104597	0.22859			19	11	11	29.6	69.086	0	34.829	1173800000	57	8.01941	7.97924	7.99102	8.02947	8.00043	8.02197	8.07284	8.02661	7.92104	3	3	3
914	J3QLI9;P62314	J3QLI9;P62314	Small nuclear ribonucleoprotein Sm D1	SNRPD1	0.804504	0.113917	1.1514	0.655582	0.0927116	0.852391			4	4	4	53.3	8.3926	0	19.445	925750000	36	7.92697	7.8761	7.96316	7.92049	7.80303	7.97909	7.85436	7.94584	7.62427	3	3	3
916	J3QQ67;Q07020;H0YHA7;Q07020-2;F8VUA6;G3V203;F8VYV2;A0A075B7A0;F8VXR6	J3QQ67;Q07020;H0YHA7;Q07020-2;F8VUA6;G3V203;F8VYV2;A0A075B7A0	60S ribosomal protein L18	RPL18	0.815025	0.0701742	1.17211	1.44734	0.141789	2.43753		+	18	18	18	58.4	21.728	0	188.12	12121000000	209	8.89408	9.03579	9.03774	8.97076	9.11591	9.0958	8.96385	8.84703	8.94621	3	3	3
919	J3QRS3;P19105;O14950;J3KTJ1;P24844;P24844-2	J3QRS3;P19105;O14950	Myosin regulatory light chain 12A;Myosin regulatory light chain 12B	MYL12A;MYL12B	0.261679	-0.0141052	-0.126879	0.557562	0.0769243	0.645191			10	10	10	64.4	20.457	0	180.19	8636500000	139	8.71468	8.6902	8.59721	8.81046	8.81825	8.64647	8.82348	8.47589	8.74504	3	3	3
923	J3QT87;Q96SW2-2;Q96SW2;A0A1W2PPJ5;J3QT51	J3QT87;Q96SW2-2;Q96SW2;A0A1W2PPJ5;J3QT51	Protein cereblon	CRBN	3.27489	0.491386	8.47593	1.94541	0.406027	3.60394	+	+	4	4	4	21.8	45.341	0	21.543	640560000	41	7.83038	7.75707	7.70222	7.85515	7.49672	7.68172	7.27337	7.34819	7.19396	3	3	3
930	K7EJL1;Q9BXS5;Q9BXS5-2;E7ENJ6;K7EQX3;K7EPR4;K7EJJ1;Q9Y6Q5;Q9Y6Q5-2	K7EJL1;Q9BXS5;Q9BXS5-2;E7ENJ6	AP-1 complex subunit mu-1	AP1M1	1.26721	0.556555	2.06288	1.28464	0.561997	2.09835			4	4	4	14.8	40.296	0	11.996	377880000	13	7.41923	7.52103	7.42312	7.47131	7.44657	7.46183	7.43201	6.59783	6.66387	3	3	1
932	K7EQ55;K7EK33;Q96EP5-2;Q96EP5;K7EQ02	K7EQ55;K7EK33;Q96EP5-2;Q96EP5;K7EQ02	DAZ-associated protein 1	DAZAP1	0.10711	-0.0489704	-0.862322	0.0611624	-0.085471	-1.30233			5	5	5	19.5	43.312	0.00043365	5.8572	352840000	11	7.40649	7.39243	7.48538	7.3041	7.43149	7.43921	7.43615	7.42066	7.5744	3	3	3
935	K7ELC2;P62841;K7EQJ5;K7EJ78;K7EM56;A0A0B4J2B4;S4R417;S4R456	K7ELC2;P62841;K7EQJ5;K7EJ78;K7EM56;A0A0B4J2B4;S4R417;S4R456	40S ribosomal protein S15	RPS15	3.15658	0.366957	7.89123	3.26511	0.37892	8.42614	+	+	16	16	16	76.3	17.723	0	142.15	20041000000	288	9.31687	9.38616	9.36122	9.36314	9.34019	9.39681	9.02292	9.03603	8.90442	3	3	3
936	K7ELC7;P61353	K7ELC7;P61353	60S ribosomal protein L27	RPL27	1.21014	0.216939	1.94772	1.40893	0.300203	2.35602		+	12	12	12	56.9	16.359	0	41.19	5801300000	92	8.69259	8.79311	8.78581	8.93789	8.87836	8.70506	8.73422	8.51974	8.36674	3	3	3
939	K7ELW0;Q99497;K7EN27	K7ELW0;Q99497	Protein deglycase DJ-1	PARK7	0.0104934	-0.469985	-2.82172	0.0508631	-0.270897	-1.44857			5	5	5	33.7	17.91	0	6.8548	743820000	18	7.64324	7.46468	7.51746	7.54054	7.83898	7.84312	8.0582	7.71802	8.25912	3	3	3
944	K7ENH2;K9J957;P61289;P61289-2;K7ESG5;P61289-3;K7EMD0;K7EPX6;K7EKR3;B3KQ25;B7Z8D3;A0A087WTV2;K7EJF8	K7ENH2;K9J957;P61289;P61289-2;K7ESG5;P61289-3;K7EMD0;K7EPX6;K7EKR3;B3KQ25	Proteasome activator complex subunit 3	PSME3	0.0371093	-0.103631	-1.7029	0.179099	-0.0312085	-0.450227			8	8	8	34.1	20.593	0	77.892	873880000	37	7.55147	7.52009	7.63045	7.65094	7.71445	7.55389	7.75428	7.57763	7.681	3	3	3
949	K7ERF1;Q9UBQ5;A0A087WVB9;Q9UBQ5-2;K7ES31;K7EQM4;K7EK53;B4DQ48	K7ERF1;Q9UBQ5;A0A087WVB9;Q9UBQ5-2;K7ES31;K7EQM4	Eukaryotic translation initiation factor 3 subunit K	EIF3K	0.901736	0.109282	1.34176	0.385669	0.0222556	0.238896			10	10	10	52.1	22.095	0	78.663	5018500000	116	8.54366	8.49087	8.44061	8.47689	8.43845	8.29872	8.46558	8.45068	8.23104	3	3	3
952	K7ERV3;P04183;K7ENW5;K7ES52;K7ERJ1	K7ERV3;P04183	Thymidine kinase;Thymidine kinase, cytosolic	TK1	0.0118033	-0.171596	-2.70843	0.0251005	-0.16048	-2.0292			5	5	5	26.6	28.594	0	13.616	564490000	36	7.60756	7.6802	7.50341	7.4829	7.72418	7.61744	7.71214	7.75507	7.83875	3	3	3
958	M0QXB4;O14579-3;O14579;O14579-2;M0R061	M0QXB4;O14579-3;O14579;O14579-2	Coatomer subunit epsilon	COPE	0.902271	0.0984993	1.3428	0.0996128	-0.0706091	-0.91937			9	9	9	33.2	36.923	0	25.242	1304400000	59	7.92808	7.98531	7.95549	7.73797	7.83537	7.78821	7.90561	7.71723	7.95054	3	3	3
961	M0QXN5;P37198;M0QX10;M0QYY0;M0QX13;M0QZL5;M0R1S1;M0QX64;M0R302	M0QXN5;P37198	Nuclear pore glycoprotein p62	NUP62	0.284965	-0.00191243	-0.0502709	0.353744	0.00542911	0.153145			5	5	5	16.1	45.615	0	24.164	473370000	21	7.41066	7.48711	7.49048	7.44329	7.45303	7.51395	7.45172	7.42446	7.5178	3	3	3
962	M0QXZ5;Q96B54	M0QXZ5;Q96B54	Zinc finger protein 428	ZNF428	0.0437787	-0.297644	-1.56877	0.100992	-0.172025	-0.908572			4	4	4	25.7	23.568	0	13.675	304440000	27	7.08632	7.18551	7.274	7.20205	7.36433	7.35631	7.28076	7.31532	7.84269	3	3	2
964	M0QY97;Q9UPT8	M0QY97;Q9UPT8	Zinc finger CCCH domain-containing protein 4	ZC3H4	0.0294248	-0.20622	-1.89483	0.0598634	-0.183183	-1.31928			5	5	5	10.7	95.425	0	14.885	306100000	20	7.31271	7.23842	7.38911	7.17391	7.32734	7.5081	7.36771	7.48359	7.7076	3	3	3
969	M0QZR4;Q92888;Q92888-3;Q92888-2;M0QYC1;M0QZH8;M0R2C7;M0QYS3;M0R3H5	M0QZR4;Q92888;Q92888-3;Q92888-2	Rho guanine nucleotide exchange factor 1	ARHGEF1	0.681723	0.07468	0.905938	0.96571	0.116215	1.46638			27	27	7	31.3	108.32	0	102.72	5020900000	187	8.43992	8.29669	8.36853	8.44838	8.34092	8.44044	8.22742	8.21746	8.43621	3	3	3
976	M0R2B7;P28340;M0QZR8;A0A2R8Y7K6;A0A2R8Y705;M0QZB4;M0QXE6;M0QXQ2;M0R2I8;M0R2J2;M0R3H8	M0R2B7;P28340;M0QZR8;A0A2R8Y7K6	DNA polymerase;DNA polymerase delta catalytic subunit	POLD1	2.10639	0.095844	4.03608	0.0534622	-0.0364841	-1.4089	+		34	34	34	37.5	126.39	0	84.133	2464100000	158	8.2783	8.23817	8.2357	8.14765	8.08796	8.11959	8.1929	8.12988	8.14186	3	3	3
977	M0R2P6;Q8TBC3;M0R0S1;Q8TBC3-2;M0R0S2;M0R0E3;M0QZF4;M0QXA4;M0R1G0;M0QZE8;M0R0K4;M0QYB1;M0R2U6;M0QZF2;M0R204;M0QYJ9	M0R2P6;Q8TBC3;M0R0S1;Q8TBC3-2	SH3KBP1-binding protein 1	SHKBP1	0.000168502	-0.979824	-9.19877	0.000104309	-0.887434	-10.4136			12	12	12	32.3	73.707	0	67.372	1242900000	44	7.32703	7.60501	7.5639	7.70352	7.56259	7.50701	8.39641	8.59997	8.43903	3	3	3
981	O00116;A0A1B0GWA2;A0A2R8YEL0;B8ZZ81	O00116;A0A1B0GWA2;A0A2R8YEL0	Alkyldihydroxyacetonephosphate synthase, peroxisomal	AGPS	0.00355036	-0.185308	-3.98864	0.0188273	-0.133139	-2.27932			6	6	6	11.6	72.911	0	21.17	701890000	28	7.6181	7.59695	7.63179	7.65455	7.73714	7.61165	7.75357	7.89157	7.75762	3	3	3
982	O00139-1;O00139-5;O00139;O00139-4;H0Y8H2	O00139-1;O00139-5;O00139;O00139-4	Kinesin-like protein KIF2A	KIF2A	0.000193454	-0.344818	-8.87425	0.00407494	-0.15536	-3.82625			15	13	2	28.3	76.954	0	54.958	742440000	39	7.55219	7.65132	7.62368	7.73669	7.81655	7.84232	7.99333	7.96146	7.90685	3	3	3
985	O00151	O00151	PDZ and LIM domain protein 1	PDLIM1	4.7596e-05	-0.828481	-12.7329	6.91531e-05	-0.804853	-11.5732			22	22	22	72.3	36.071	0	178.14	6535300000	152	8.42713	8.29528	8.2464	8.34329	8.24554	8.45087	9.13149	9.10085	9.22191	3	3	3
987	O00161;H3BV99;H3BP15;H3BQY9;H3BM38;O00161-2	O00161;H3BV99;H3BP15;H3BQY9	Synaptosomal-associated protein 23;Synaptosomal-associated protein	SNAP23	1.2594	0.931156	2.04703	1.10508	0.781166	1.73901			5	5	5	28.4	23.354	0	37.512	585130000	23	8.01816	7.86528	7.74531	7.7592	7.75966	7.65992	7.83095	6.38601	6.61832	3	3	1
988	O00165;O00165-2;O00165-5;O00165-3;E9PIQ7;Q5VYD6;O00165-4;O00165-6	O00165;O00165-2;O00165-5;O00165-3	HCLS1-associated protein X-1	HAX1	5.13967	0.324436	25.2971	2.78012	0.24763	6.26178	+	+	9	9	9	52	31.62	0	26.186	1441200000	28	8.1919	8.15143	8.15703	8.08799	8.02259	8.15936	7.8454	7.84323	7.83843	3	3	3
989	O00170;E9PMH2;V9GYQ3	O00170;E9PMH2	AH receptor-interacting protein	AIP	0.9654	0.12694	1.46578	0.273369	-0.00717084	-0.0878261			13	13	13	37.9	37.636	0	47.373	1896500000	86	8.18259	8.1232	8.25268	8.02723	8.09965	8.02926	7.96776	7.99528	8.21461	3	3	3
992	O00203-3;O00203;A0A2R8Y2A8;Q13367-3;Q13367;Q13367-4;H0YBD0	O00203-3;O00203	AP-3 complex subunit beta-1	AP3B1	0.715203	0.065896	0.973736	1.492	0.103203	2.53354		+	14	14	14	14.4	116.19	0	40.395	1576900000	83	7.8317	7.99286	8.00247	8.00017	7.98067	7.95812	7.94571	7.87243	7.81121	3	3	3
993	O00231;O00231-2;J3QRY4;J3QS13;J3KSW3	O00231;O00231-2	26S proteasome non-ATPase regulatory subunit 11	PSMD11	0.725234	0.11736	0.993902	0.583286	0.0962251	0.700733			26	26	26	55.7	47.463	0	133.79	10670000000	257	8.89072	8.95114	8.89343	9.01783	8.88845	8.76561	8.86792	8.94899	8.56631	3	3	3
994	O00232;O00232-2;J3KTJ5;J3KSK1	O00232;O00232-2	26S proteasome non-ATPase regulatory subunit 12	PSMD12	0.656985	0.119783	0.855281	0.478451	0.0673952	0.467265			22	22	22	45.6	52.904	0	171.62	5675400000	208	8.61134	8.62356	8.53163	8.62616	8.49657	8.48664	8.60114	8.61103	8.19501	3	3	3
997	O00303;E9PQV8;A0A1W2PP79;H0YDT6	O00303	Eukaryotic translation initiation factor 3 subunit F	EIF3F	1.47075	0.149677	2.48769	0.134586	-0.06987	-0.681526	+		16	16	16	37	37.563	0	95.584	2098700000	97	8.19271	8.23206	8.16188	7.96145	8.13075	7.8358	8.10394	8.10106	7.93261	3	3	3
1000	O00410;O00410-3;H0Y8C6;E7EQT5;E7ETV3;C9JZD8;E7EV12;C9J875;C9JQT6;E7ESA1;E7ESZ1;E7EWK4;E7EX05;E7ETV8;C9JMV5;H0Y3V4;C9JXE0	O00410;O00410-3;H0Y8C6	Importin-5	IPO5	0.00290241	-0.354493	-4.23454	0.00148482	-0.396991	-5.13261			26	26	5	34.8	123.63	0	201.49	4452000000	152	8.29752	8.40577	8.26888	8.32889	8.23654	8.27926	8.73448	8.76663	8.53455	3	3	3
1001	O00425;Q9NZI8-2;F8WD15;F8W930;O00425-2;Q9Y6M1-5;Q9Y6M1-6;Q9Y6M1-3;Q9Y6M1-4;Q9Y6M1-1;Q9Y6M1	O00425	Insulin-like growth factor 2 mRNA-binding protein 3	IGF2BP3	1.08733	0.422879	1.70409	1.06898	0.415987	1.66808			7	3	3	16.1	63.704	0.00042176	5.4332	145290000	7	7.19791	7.24306	7.15158	7.19022	7.12821	7.25346	7.2677	6.54594	6.51028	3	3	0
1004	O00487;C9JW37	O00487	26S proteasome non-ATPase regulatory subunit 14	PSMD14	0.819753	0.139127	1.1814	0.65862	0.115743	0.858646			11	11	11	41.3	34.577	0	128.77	6374700000	125	8.6645	8.59423	8.64118	8.7345	8.59807	8.49718	8.64467	8.57169	8.26616	3	3	3
1005	O00505	O00505	Importin subunit alpha-4	KPNA3	0.165135	-0.0180163	-0.516728	0.222685	-0.0097065	-0.267502			7	7	5	12.9	57.81	0	16.176	1322700000	53	7.9402	7.92426	7.93449	7.92672	7.93413	7.96303	7.89237	7.94864	8.01199	3	3	3
1006	O00512	O00512	B-cell CLL/lymphoma 9 protein	BCL9	0.100301	-0.0781492	-0.913961	0.0380655	-0.140607	-1.68213			35	35	35	40.1	149.29	0	205.74	7508700000	266	8.84463	8.87084	8.95402	8.85094	8.77231	8.85887	8.83325	8.96423	9.10646	3	3	3
1009	O00743-2;O00743;O00743-3	O00743-2;O00743;O00743-3	Serine/threonine-protein phosphatase 6 catalytic subunit;Serine/threonine-protein phosphatase 6 catalytic subunit, N-terminally processed	PPP6C	1.95843	0.258928	3.63771	1.52955	0.208418	2.61539	+	+	14	14	14	41.7	32.532	0	77.326	6350100000	165	8.72096	8.6684	8.72101	8.71335	8.66788	8.57761	8.46781	8.55066	8.31511	3	3	3
1010	O14497;H0Y488;A0A1B0GTU5;O14497-3;O14497-2;A0A087WUV6;H0YCU6;H0YEW5	O14497;H0Y488;A0A1B0GTU5;O14497-3;O14497-2	AT-rich interactive domain-containing protein 1A	ARID1A	0.0960325	-0.0370706	-0.948102	1.26675	0.0752153	2.06195			26	26	26	19.3	242.04	0	117.16	4254900000	205	8.49527	8.4327	8.49559	8.57095	8.57173	8.61772	8.4461	8.53669	8.55197	3	3	3
1011	O14545;F8VNX8;F8VWK2;F8VVF3;O14545-2	O14545	TRAF-type zinc finger domain-containing protein 1	TRAFD1	0.0849522	-0.0690378	-1.04422	0.119174	-0.0423285	-0.778123			13	13	13	35.6	64.84	0	78.436	1632000000	80	8.07878	7.99159	8.12074	8.08952	8.10106	8.08066	8.07386	8.08361	8.24075	3	3	3
1014	O14617;O14617-5;O14617-2;O14617-3;A0A2R8Y611;O14617-4;A0A2R8Y4J3;A0A087WYN6	O14617;O14617-5;O14617-2;O14617-3;A0A2R8Y611;O14617-4	AP-3 complex subunit delta-1	AP3D1	0.457251	0.0308084	0.41731	0.156048	-0.0391264	-0.562687			17	17	17	19.4	130.16	0	147.96	6632600000	192	8.54876	8.48861	8.60153	8.44224	8.47166	8.51518	8.41489	8.49117	8.64041	3	3	3
1015	O14639-3;O14639-5;O14639-2;O14639-6;O14639;F8W8M4;A0A0A0MRL6;O14639-4;J3QSX6;H0Y7N6;F6XFR5	O14639-3;O14639-5;O14639-2;O14639-6;O14639;F8W8M4;A0A0A0MRL6;O14639-4;J3QSX6;H0Y7N6;F6XFR5	Actin-binding LIM protein 1	ABLIM1	1.60136	1.00883	2.77487	1.6401	1.0498	2.86266	+	+	10	10	10	45	48.803	0	26.982	547110000	27	7.8414	7.85062	7.73311	7.79606	7.78076	7.97122	6.64382	6.26578	7.48902	3	3	1
1016	O14641;I3L2N2;I3L2W9;I3L0M7;I3L0Z8	O14641;I3L2N2;I3L2W9	Segment polarity protein dishevelled homolog DVL-2	DVL2	0.0349211	-0.190622	-1.75274	0.0121953	-0.158063	-2.67736			10	10	10	24.2	78.947	0	42.479	1108200000	30	7.94214	7.5889	7.71175	7.69043	7.85806	7.79197	8.0032	7.89313	7.91832	3	3	3
1017	O14672-2;O14672;H0YNC5	O14672-2;O14672	Disintegrin and metalloproteinase domain-containing protein 10	ADAM10	0.348503	0.010162	0.138617	0.539237	0.037703	0.605004			12	12	12	34.2	49.047	0	40.22	1979400000	72	7.99568	8.08408	8.1831	8.04281	8.13149	8.17117	8.10476	8.1461	7.98151	3	3	3
1018	O14733-3;O14733;O14733-4;O14733-2	O14733-3;O14733;O14733-4;O14733-2	Dual specificity mitogen-activated protein kinase kinase 7	MAP2K7	0.0157821	-0.269114	-2.43784	0.0239851	-0.250848	-2.06811			5	5	5	16.3	49.07	0	22.476	313870000	24	7.10158	7.24284	7.27453	7.08102	7.27184	7.32087	7.33646	7.42831	7.66151	3	3	3
1020	O14744;O14744-5;O14744-2;G3V580;G3V2L6;O14744-4;O14744-3;C9JSX3;G3V5L5;G3V2X6;H0YJX6;G3V507;G3V2F5;H0YJD3;H7BZ44;H0YJ77	O14744;O14744-5;O14744-2;G3V580;G3V2L6;O14744-4;O14744-3;C9JSX3	Protein arginine N-methyltransferase 5;Protein arginine N-methyltransferase 5, N-terminally processed	PRMT5	3.49071	0.246875	9.64568	3.11448	0.173147	7.69213	+	+	23	23	23	34.7	72.683	0	119.95	12061000000	261	9.00281	8.97063	8.93557	8.91958	8.90047	8.86778	8.70232	8.75583	8.71024	3	3	3
1022	O14776-2;O14776;G3V220	O14776-2;O14776;G3V220	Transcription elongation regulator 1	TCERG1	0.0355712	-0.0864724	-1.73758	0.00657338	-0.155458	-3.29608			8	8	8	7.9	121.69	0	15.585	584830000	22	7.42177	7.48143	7.48353	7.40389	7.36823	7.40765	7.51226	7.49481	7.63908	3	3	3
1025	O14802;R4GMX2	O14802	DNA-directed RNA polymerase III subunit RPC1	POLR3A	0.395333	0.0152515	0.26401	0.780195	0.0614847	1.1034			13	13	13	14	155.64	0	36.239	1018100000	98	7.82351	7.85802	7.77887	7.90057	7.84835	7.85017	7.87162	7.84289	7.70012	3	3	3
1026	O14818;H0Y586;O14818-2;O14818-4;Q8TAA3-2;Q8TAA3-5;Q8TAA3;A0A087WYS6;F5GY34	O14818;H0Y586;O14818-2	Proteasome subunit alpha type-7	PSMA7	2.13026	0.328079	4.10296	1.31399	0.215653	2.15843	+	+	18	18	18	67.3	27.887	0	132.19	7971900000	174	8.80089	8.90552	8.88591	8.85076	8.62154	8.78274	8.54862	8.6561	8.40336	3	3	3
1027	O14828	O14828	Secretory carrier-associated membrane protein 3	SCAMP3	0.173756	-0.0311216	-0.475126	0.198118	-0.0192448	-0.36643			4	4	1	17.9	38.287	0	37.646	891600000	38	7.9242	7.73482	7.75348	7.74185	7.80656	7.8997	7.82552	7.7965	7.88383	3	3	3
1029	O14929;O14929-2;F8WEW1;F8W9G7	O14929;O14929-2	Histone acetyltransferase type B catalytic subunit	HAT1	0.547955	0.0873081	0.624189	1.29087	0.143703	2.11107			6	6	6	20.8	49.512	0	19.988	810880000	27	7.61567	7.93427	7.5144	7.80859	7.72413	7.70081	7.6908	7.62371	7.4879	3	3	3
1031	O14964;O14964-2;I3L1E3;I3L1P5	O14964;O14964-2;I3L1E3	Hepatocyte growth factor-regulated tyrosine kinase substrate	HGS	0.901278	0.432922	1.34086	0.61988	0.250833	0.778229			5	5	5	10.4	86.191	0	10.883	647880000	19	7.60968	7.4254	7.4269	7.38605	7.19234	7.33732	6.42278	7.3224	7.41804	3	3	2
1032	O14974-4;O14974-2;O14974;O14974-3;O14974-5;F8VZN8;H0YIS4;H0YHI8;H0YHL8;F8VW28;H0YIM2;A0A0U1RQZ1;H0YIS3;E1CKY7;O60237-4;O60237;O60237-6	O14974-4;O14974-2;O14974;O14974-3;O14974-5;F8VZN8	Protein phosphatase 1 regulatory subunit 12A	PPP1R12A	0.0444404	-0.0707604	-1.55669	0.00279457	-0.218729	-4.28191			53	53	53	45.8	109.1	0	323.31	12460000000	395	9.0223	8.88998	8.96444	8.72203	8.86545	8.84533	8.98181	9.04462	9.06258	3	3	3
1033	O14976-2;O14976;A0A087X1U9;H0Y8H5;H0Y9M4;H0YA39	O14976-2;O14976	Cyclin-G-associated kinase	GAK	0.00406936	-0.144783	-3.82784	0.122566	-0.0291249	-0.755902			9	9	9	12.7	134.46	0	22.759	743280000	37	7.54573	7.52653	7.46669	7.62246	7.67454	7.58892	7.71373	7.61419	7.64537	3	3	3
1035	O14980;C9JF49;C9IYM2;F8WF71;C9IZS4;C9JQ02;C9JV99;C9J673;C9JKM9	O14980	Exportin-1	XPO1	0.461294	0.0520921	0.426925	NaN	NaN	NaN			8	8	8	10.7	123.38	0	23.471	619910000	41	7.63572	7.56585	7.34832	7.38801	7.24947	7.29574	7.6199	7.45087	7.32286	3	2	3
1036	O15014;E7ERY8;O15014-2	O15014	Zinc finger protein 609	ZNF609	0.300472	-0.000104427	-0.00171564	0.288843	-0.00172281	-0.0379558			5	5	5	4.7	151.19	0	10.687	173670000	12	7.1358	7.0994	7.24746	7.16131	7.12639	7.19011	7.07813	7.19879	7.20605	3	3	2
1038	O15067;H0YGH1;J3QSG0;J3QSH6;J3KT98;J3KTL4	O15067	Phosphoribosylformylglycinamidine synthase	PFAS	0.000562174	-1.44225	-6.69637	0.00165415	-1.32801	-4.97892			26	26	26	31.2	144.73	0	73.189	1995600000	75	7.66575	6.97775	7.12959	7.15613	7.06755	7.89213	8.62547	8.67117	8.80319	3	3	3
1040	O15084;O15084-4;O15084-1;B4DIW9;O15084-2;Q8N8A2-5;Q8N8A2-3;H7C4A0	O15084;O15084-4;O15084-1;B4DIW9;O15084-2	Serine/threonine-protein phosphatase 6 regulatory ankyrin repeat subunit A	ANKRD28	1.54524	0.208749	2.64987	0.521143	0.0535062	0.564762	+		17	17	15	23.7	112.96	0	65.353	2540900000	97	8.2714	8.21901	8.30805	8.20271	8.1282	8.00182	8.06569	8.18196	7.92456	3	3	3
1042	O15111	O15111	Inhibitor of nuclear factor kappa-B kinase subunit alpha	CHUK	0.691527	0.10968	0.925876	0.404865	0.0536113	0.288432			5	5	5	10.9	84.639	0	11.295	699280000	17	7.62993	7.62437	7.64678	7.29686	7.76862	7.6674	7.54527	7.7174	7.30937	3	3	2
1044	O15117;O15117-2;O15117-3;D6RFJ5;D6RER7;D6RAE8;D6RC38	O15117;O15117-2;O15117-3;D6RFJ5	FYN-binding protein	FYB	4.12347	0.429604	14.0119	3.78241	0.412048	11.4672	+	+	15	15	15	24.3	85.386	0	52.664	2186700000	64	8.09022	8.01732	8.10684	8.01456	8.02711	8.12005	7.62958	7.62702	7.66897	3	3	3
1047	O15160;A0A2R8YEY5;A0A2R8YEZ4;A0A2R8Y5D3;O15160-2;E7EQB9;D6RDJ3;A0A2R8Y8D6;H0Y723	O15160;A0A2R8YEY5;A0A2R8YEZ4;A0A2R8Y5D3;O15160-2;E7EQB9	DNA-directed RNA polymerases I and III subunit RPAC1	POLR1C	0.575202	0.0530252	0.68338	0.829606	0.0818858	1.20075			7	7	7	28.9	39.249	0	18.556	564150000	19	7.66897	7.51358	7.63513	7.69031	7.59106	7.62289	7.46126	7.67001	7.52733	3	3	3
1051	O15355	O15355	Protein phosphatase 1G	PPM1G	2.04359	0.173805	3.86372	2.61591	0.263503	5.64703	+	+	26	26	26	57.7	59.271	0	323.31	13055000000	299	8.95905	8.92353	8.93278	9.01883	9.00569	9.05994	8.69979	8.74632	8.84784	3	3	3
1052	O15371-2;O15371;O15371-3;B0QYA5;B0QYA4;B0QYA6;B0QYA8	O15371-2;O15371;O15371-3;B0QYA5	Eukaryotic translation initiation factor 3 subunit D	EIF3D	1.38136	0.165422	2.2981	0.500069	0.0398649	0.517114	+		39	39	39	70.9	58.14	0	323.31	23053000000	454	9.21184	9.23134	9.21935	9.13938	9.10363	9.04285	9.1211	9.13309	8.91207	3	3	3
1053	O15379;O15379-2;E7EW19;E7ESJ6	O15379;O15379-2	Histone deacetylase 3	HDAC3	0.00698442	-0.317971	-3.23226	0.00458617	-0.365249	-3.69053			6	6	6	20.1	48.847	0	27.625	891340000	51	7.75357	7.86118	7.74407	7.80036	7.75025	7.66638	8.12133	8.25249	7.93891	3	3	3
1054	O15397;F5H815;F5H2I3	O15397;F5H815	Importin-8	IPO8	0.295562	-0.00130272	-0.0168941	0.061958	-0.111361	-1.29213			5	5	5	4	119.94	0	17.551	390740000	28	7.50823	7.35951	7.42213	7.21024	7.40637	7.34309	7.42462	7.32399	7.54517	3	3	2
1056	O15541	O15541	RING finger protein 113A	RNF113A	1.98985	0.242478	3.72009	1.43593	0.158021	2.41321	+	+	20	20	20	45.8	38.787	0	68.105	3525300000	156	8.53042	8.45007	8.55002	8.40305	8.38666	8.48742	8.15713	8.29519	8.35075	3	3	3
1057	O43143	O43143	Pre-mRNA-splicing factor ATP-dependent RNA helicase DHX15	DHX15	0.0219788	-0.189658	-2.14351	0.0181676	-0.189587	-2.31104			10	10	10	9.9	90.932	0	30.354	1255500000	49	7.97978	7.90121	7.86016	7.93035	7.89162	7.91939	8.02057	8.02375	8.26581	3	3	3
1059	O43149;I3L141;O43149-2;O43149-3;I3L3Q3	O43149	Zinc finger ZZ-type and EF-hand domain-containing protein 1	ZZEF1	1.3496	0.17992	2.23193	1.18429	0.154885	1.896	+		28	28	28	14.1	331.07	0	141.2	3226600000	161	8.40069	8.35272	8.33842	8.38048	8.30101	8.33524	8.21013	8.30484	8.03711	3	3	3
1061	O43164-2;O43164	O43164-2;O43164	E3 ubiquitin-protein ligase Praja-2	PJA2	0.0121099	-0.215679	-2.68403	0.124188	-0.0529766	-0.745476			13	13	13	34.3	76.09	0	309.87	3124400000	130	8.25246	8.12001	8.33568	8.45369	8.4444	8.29818	8.41479	8.55094	8.38947	3	3	3
1063	O43237;O43237-2;J3KRI4;J3KRZ2;H3BUM4;B4E2E0;J3KSD2	O43237;O43237-2;J3KRI4	Cytoplasmic dynein 1 light intermediate chain 2	DYNC1LI2	0.0358909	-0.10906	-1.73024	0.0554424	-0.0802126	-1.38002			13	12	12	37.2	54.099	0	56.875	1584500000	80	8.05235	7.98335	8.07159	8.04984	8.08633	8.05767	8.03234	8.18444	8.21769	3	3	3
1064	O43242;O43242-2;H0YGV8;F5H8K4	O43242;O43242-2	26S proteasome non-ATPase regulatory subunit 3	PSMD3	0.890008	0.0875886	1.31889	0.541822	0.048912	0.610707			42	42	42	67.8	60.977	0	305.5	13616000000	406	8.99418	9.02869	8.98989	9.03687	8.98144	8.87842	8.95901	9.00243	8.78857	3	3	3
1065	O43252	O43252	Bifunctional 3-phosphoadenosine 5-phosphosulfate synthase 1;Sulfate adenylyltransferase;Adenylyl-sulfate kinase	PAPSS1	0.0485024	-0.197248	-1.48652	0.0303951	-0.161141	-1.86771			7	7	7	17.5	70.832	0	20.046	268160000	31	7.09036	7.33634	6.94981	7.19413	7.06172	7.22899	7.23449	7.2736	7.46016	3	3	3
1067	O43264;O43264-2;F5H3C1	O43264;O43264-2	Centromere/kinetochore protein zw10 homolog	ZW10	0.0137927	-0.117255	-2.56179	0.00555749	-0.167307	-3.47661			17	17	17	30	88.828	0	65.188	1527800000	96	7.95433	7.9641	7.97323	7.934	7.88261	7.9249	8.09576	8.15152	7.99615	3	3	3
1069	O43303;O43303-2;I3L262	O43303;O43303-2	Centriolar coiled-coil protein of 110 kDa	CCP110	3.01746	0.195302	7.25028	4.49471	0.326899	17.4013	+	+	15	15	15	26	113.42	0	71.337	1704300000	90	8.17566	8.14145	8.22173	8.29197	8.3359	8.30576	7.97377	8.01127	7.96788	3	3	3
1070	O43318-4;O43318-3;O43318-2;O43318;Q9UG54	O43318-4;O43318-3;O43318-2;O43318;Q9UG54	Mitogen-activated protein kinase kinase kinase 7	MAP3K7;DKFZp586F0420	0.547642	0.199109	0.623503	NaN	NaN	NaN			4	4	4	11.2	53.739	0	11.794	331210000	12	7.30361	7.42658	7.47664	7.12652	7.32986	6.35035	7.33177	6.60445	7.67328	3	2	2
1071	O43379;O43379-4;O43379-3;O43379-2;H7C3R4;A0A2R8YD43	O43379;O43379-4	WD repeat-containing protein 62	WDR62	1.47451	0.0850763	2.49578	2.9588	0.213001	6.99416	+	+	20	20	20	18.8	165.95	0	95.391	2527000000	115	8.28201	8.18038	8.19937	8.34649	8.30248	8.39657	8.13204	8.11364	8.16086	3	3	3
1073	O43395;O43395-3	O43395	U4/U6 small nuclear ribonucleoprotein Prp3	PRPF3	0.259889	-0.0445573	-0.132969	NaN	NaN	NaN			3	3	3	5.6	77.528	0	6.0039	183390000	6	7.07976	7.06539	7.05304	7.01803	6.46049	7.15627	7.55542	6.45429	7.32216	3	1	2
1074	O43396;K7ER96;K7EML9;K7EKG2;K7EPB7	O43396;K7ER96	Thioredoxin-like protein 1	TXNL1	0.000381814	-0.414985	-7.42358	0.01565	-0.287265	-2.44549			7	7	7	27.7	32.251	0	21.97	1110400000	35	7.69233	7.56976	7.67641	7.55729	7.84645	7.91792	8.14211	8.01649	8.02486	3	3	3
1076	O43422-2;O43422;E9PSI2	O43422-2;O43422;E9PSI2	52 kDa repressor of the inhibitor of the protein kinase	PRKRIR	0.0145701	-0.223488	-2.51103	0.0100632	-0.21571	-2.86258			5	5	5	12	56.655	0	11.643	361620000	23	7.33092	7.38319	7.52568	7.36008	7.47692	7.42612	7.50211	7.7013	7.70684	3	3	3
1080	O43633;M0QXX8;M0R1L7;M0R1T5	O43633;M0QXX8;M0R1L7	Charged multivesicular body protein 2a	CHMP2A	1.72261	0.161099	3.05397	1.02265	0.0916309	1.5774	+		4	4	4	18	25.104	0	13.349	355060000	25	7.22945	7.3352	7.28497	7.285	7.15045	7.20577	7.11734	7.05011	7.19888	3	3	3
1084	O43684-2;O43684;J3QT28;J3QSX4	O43684-2;O43684;J3QT28;J3QSX4	Mitotic checkpoint protein BUB3	BUB3	0.0235465	-0.180837	-2.08396	0.0207461	-0.313486	-2.19382			5	5	5	19.3	36.954	0	26.992	1417200000	48	7.95552	7.97738	7.94869	8.03667	7.80221	7.64476	8.14148	8.29086	7.99176	3	3	3
1085	O43707;O43707-2;F5GXS2;O43707-3;H7C144;K7EJH8	O43707;O43707-2;F5GXS2;O43707-3	Alpha-actinin-4	ACTN4	0.034306	-0.118519	-1.76736	0.000467673	-0.445015	-7.0341			42	42	30	49	104.85	0	227.39	7817200000	259	8.95281	8.85629	8.74679	8.59741	8.41697	8.56202	9.02247	8.97345	8.91552	3	3	3
1086	O43709;O43709-3;H7C0G4;F8WD87;H7C170;F8WD67;E9PCQ7;O43709-2;F8VZ18;B3KR83;F2Z3D9	O43709;O43709-3	Probable 18S rRNA (guanine-N(7))-methyltransferase	WBSCR22	3.22369	0.33269	8.21822	1.55242	0.254026	2.66574	+	+	10	10	10	42.3	31.88	0	48.91	1368000000	82	8.14749	8.21482	8.25809	8.15854	7.95564	8.27021	7.82592	7.88991	7.90649	3	3	3
1087	O43719;Q5H919;Q5H918	O43719	HIV Tat-specific factor 1	HTATSF1	0.0345551	-0.150739	-1.7614	0.00630243	-0.1447	-3.3408			11	11	11	19.6	85.852	0	98.79	1347100000	98	7.95098	7.73684	7.97231	7.91745	7.86779	7.893	7.96161	8.10178	8.04895	3	3	3
1088	O43776;K7EIU7;O43776-2;K7EJ19;K7EQ35;K7EMQ6;K7EPK2	O43776	Asparagine--tRNA ligase, cytoplasmic	NARS	0.00926673	-0.227261	-2.94395	0.000943197	-0.217259	-5.82036			9	9	9	19.2	62.942	0	38.536	1424600000	53	7.95412	7.89071	7.70228	7.8466	7.80742	7.92309	8.10374	8.05015	8.075	3	3	3
1089	O43813;F8WDS9;E9PHS0	O43813;F8WDS9;E9PHS0	LanC-like protein 1	LANCL1	1.3604	0.175719	2.25436	1.63851	0.249764	2.85901	+	+	5	5	5	9.8	45.283	0	13.82	936030000	22	7.8796	7.90315	7.82723	7.94639	8.02144	7.86428	7.8324	7.67427	7.57615	3	3	3
1091	O43822-2;O43822-3;O43822;O43822-4;REV__O75691	O43822-2;O43822-3;O43822;O43822-4	Protein C21orf2	C21orf2	1.55057	0.570716	2.66164	NaN	NaN	NaN	+		6	6	6	34.9	23.653	0	12.551	314950000	25	7.44957	7.26107	7.50545	7.49777	6.71459	7.39561	6.78477	6.51365	7.20552	3	2	0
1093	O43852;O43852-3;O43852-5;O43852-6;O43852-9;H0Y875;O43852-15;O43852-11;O43852-10;O43852-13;O43852-14;O43852-12	O43852;O43852-3;O43852-5;O43852-6;O43852-9;H0Y875;O43852-15;O43852-11;O43852-10	Calumenin	CALU	0.923321	0.111381	1.38382	1.11552	0.147022	1.7596			28	28	4	55.6	37.106	0	311.44	18312000000	420	9.24514	9.1179	9.20542	9.31254	9.17733	9.18551	9.0667	9.20669	8.96093	3	3	3
1095	O43865;O43865-2;H0Y8B3;Q96HN2-4;Q96HN2-3;Q96HN2-2;Q96HN2	O43865;O43865-2;H0Y8B3;Q96HN2-4;Q96HN2-3;Q96HN2-2;Q96HN2	Putative adenosylhomocysteinase 2;Adenosylhomocysteinase;Putative adenosylhomocysteinase 3	AHCYL1;AHCYL2	0.000114831	-0.394602	-10.1587	0.00015292	-0.426524	-9.43335			7	7	7	20.4	58.951	0	20.47	912410000	23	7.66927	7.69188	7.72752	7.60787	7.68352	7.70152	8.02387	8.14167	8.10694	3	3	3
1098	O60232;H0YEB6;G3V1B8;E9PK41;H0YEK1;E9PN57	O60232;H0YEB6;G3V1B8	Sjoegren syndrome/scleroderma autoantigen 1	SSSCA1	2.46448	0.100682	5.12473	2.41238	0.142068	4.95414	+	+	11	11	11	60.8	21.474	0	112.99	7425200000	144	8.74957	8.69543	8.74338	8.82477	8.74639	8.74137	8.61055	8.63235	8.64343	3	3	3
1099	O60256-4;O60256-2;O60256;O60256-3;I3L0S1;E7EPA1;C9JJS3;C9K0K7;I3L4G9;C9JDU5;C9JDH0;E7EW35	O60256-4;O60256-2;O60256;O60256-3;I3L0S1;E7EPA1	Phosphoribosyl pyrophosphate synthase-associated protein 2	PRPSAP2	0.378132	0.0111418	0.219052	0.0336384	-0.131648	-1.78357			9	9	8	44.2	31.321	0	41.569	2361100000	93	8.17866	8.0766	8.05907	8.03838	8.01532	7.83227	8.10486	8.14715	8.0289	3	3	3
1103	R4GMQ1;O60341;O60341-2;R4GMP9	R4GMQ1;O60341;O60341-2;R4GMP9	Lysine-specific histone demethylase 1A	KDM1A	0.0361463	-0.0767339	-1.72443	0.0646987	-0.0333147	-1.25801			14	14	14	28.1	93.596	0	41.15	2467200000	111	8.33752	8.24536	8.19513	8.34539	8.27749	8.28538	8.3094	8.33558	8.36323	3	3	3
1104	O60343-2;O60343-3;O60343;Q5JU47	O60343-2;O60343-3;O60343	TBC1 domain family member 4	TBC1D4	0.000387635	-0.365319	-7.39388	0.00105023	-0.482786	-5.65105			13	13	13	11.2	139.55	0	43.239	378840000	41	7.14876	7.10799	7.08117	7.01666	6.86039	7.10846	7.51216	7.38814	7.53357	3	3	3
1105	O60488-2;O60488;D6RFW9;D6RDA8;D6RD96;D6RF95;O95573;H0Y9A0	O60488-2;O60488	Long-chain-fatty-acid--CoA ligase 4	ACSL4	0.0355842	-0.180404	-1.73728	0.0537999	-0.148281	-1.40389			11	11	11	23.6	74.435	0	27.698	2024500000	99	8.01945	8.16161	8.09649	8.11528	8.05111	8.20753	8.11264	8.26352	8.44261	3	3	3
1108	O60506-3;B7Z645;O60506;O60506-4;O60506-2;O60506-5;F6UXX1;H0YAA0	O60506-3;B7Z645;O60506;O60506-4;O60506-2;O60506-5;F6UXX1	Heterogeneous nuclear ribonucleoprotein Q	SYNCRIP	2.47807	0.272897	5.16998	2.22693	0.160452	4.38156	+	+	20	20	15	39.7	62.656	0	121.51	4046900000	171	8.73226	8.71535	8.59435	8.53661	8.56006	8.60796	8.34778	8.43621	8.43928	3	3	3
1110	O60566;O60566-3;O60566-2	O60566;O60566-3;O60566-2	Mitotic checkpoint serine/threonine-protein kinase BUB1 beta	BUB1B	0.000340235	-0.435511	-7.65339	NaN	NaN	NaN			12	12	12	18.7	119.54	0	47.759	1065000000	58	7.81037	7.63255	7.699	7.77952	7.6573	7.05557	8.16459	8.1036	8.18027	3	2	3
1111	O60573;B9A044;B8ZZ50;C9JEL3;B8ZZL3;B4E1E4	O60573;B9A044;B8ZZ50;C9JEL3;B8ZZL3	Eukaryotic translation initiation factor 4E type 2	EIF4E2	3.38702	0.421041	9.06629	3.92217	0.505456	12.4512	+	+	18	18	4	59.6	28.362	0	133.42	5478000000	134	8.79324	8.88152	8.81814	8.9423	8.90344	8.9004	8.40562	8.34586	8.47829	3	3	3
1113	O60645-3;O60645-2;O60645;D6RBR9;D6RB59	O60645-3;O60645-2;O60645;D6RBR9;D6RB59	Exocyst complex component 3	EXOC3	0.0439254	-0.041124	-1.56608	0.347415	0.00730387	0.135584			7	7	7	10.9	85.566	0	15.899	1025000000	36	7.75985	7.75384	7.82067	7.73133	7.90886	7.83945	7.82115	7.79186	7.84473	3	3	3
1115	O60711;O60711-2;B7Z5P7;E9PNX9	O60711;O60711-2;B7Z5P7	Leupaxin	LPXN	0.0372051	-0.062012	-1.70079	0.0480087	-0.0686731	-1.4947			20	20	20	60.4	43.332	0	229.04	13924000000	269	9.0051	9.1023	9.02686	9.08668	9.07015	8.95744	9.06397	9.1246	9.13171	3	3	3
1116	O60749;O60749-2;D6RC15	O60749;O60749-2	Sorting nexin-2	SNX2	0.000817782	-0.428851	-6.0516	0.00711052	-0.264684	-3.21357			4	4	4	12.3	58.47	0	10.359	589460000	16	7.33074	7.39435	7.33094	7.49205	7.44954	7.60694	7.78798	7.66033	7.89428	3	3	3
1120	O60826	O60826	Coiled-coil domain-containing protein 22	CCDC22	0.345971	0.0116512	0.131546	NaN	NaN	NaN			10	10	10	22.6	70.755	0	36.303	794600000	25	7.62227	7.44748	7.36721	7.40905	6.88993	7.46066	7.51566	7.37407	7.51227	3	2	3
1121	O60869;O60869-2;O60869-3	O60869;O60869-2;O60869-3	Endothelial differentiation-related factor 1	EDF1	0.0043592	-0.477675	-3.74842	0.00678394	-0.445372	-3.26281			7	7	7	52	16.368	0	18.974	695150000	42	7.37972	7.46538	7.34934	7.37341	7.36754	7.5504	7.82746	7.69182	8.10819	3	3	3
1123	O60884;A0A087WT48;I3L320	O60884	DnaJ homolog subfamily A member 2	DNAJA2	0.00485436	-0.218236	-3.6264	0.0338621	-0.126652	-1.7781			30	30	30	66.3	45.745	0	221.27	14366000000	274	8.92565	8.95145	9.05789	9.14255	9.1065	8.96071	9.25935	9.2199	9.11045	3	3	3
1126	O60930	O60930	Ribonuclease H1	RNASEH1	2.69676	0.909299	5.9431	2.6151	0.835076	5.64415	+	+	7	7	7	30.1	32.064	0	55.032	401610000	25	7.57753	7.4357	7.52446	7.43702	7.46303	7.41497	6.30866	6.75075	6.75038	3	3	0
1127	O60942;O60942-4;O60942-2;O60942-3	O60942;O60942-4;O60942-2;O60942-3	mRNA-capping enzyme;Polynucleotide 5-triphosphatase;mRNA guanylyltransferase	RNGTT	0.0421069	-0.0674332	-1.6002	0.393744	0.00375589	0.259905			8	8	8	19.1	68.556	0	20.8	871320000	37	7.66653	7.8092	7.74933	7.83551	7.80841	7.7947	7.82138	7.81205	7.79392	3	3	3
1129	O75083;O75083-3;D6RD66	O75083;O75083-3;D6RD66	WD repeat-containing protein 1	WDR1	0.357651	0.0131709	0.163887	0.983588	0.105015	1.50121			21	21	21	45	66.193	0	94.3	5874200000	130	8.51992	8.59601	8.34614	8.64001	8.45427	8.64332	8.51912	8.48989	8.41355	3	3	3
1132	O75116;E9PF63;D6REE7;Q14DU5;C9JFJ0	O75116;E9PF63	Rho-associated protein kinase 2	ROCK2	0.604305	0.101861	0.745445	0.177966	-0.0571704	-0.455456			16	11	10	16	160.9	0	35.786	849320000	33	7.79366	7.59427	7.39164	7.55353	7.51929	7.22966	7.36282	7.61236	7.49881	3	3	3
1136	O75150-3;O75150;H3BP71;O75150-4	O75150-3;O75150;H3BP71;O75150-4	E3 ubiquitin-protein ligase BRE1B	RNF40	1.17135	0.609963	1.87023	NaN	NaN	NaN			7	7	7	14.6	94.823	0	17.856	628850000	25	7.5699	7.56352	7.47119	7.54336	7.49758	6.9005	6.75112	7.55347	6.47013	3	2	1
1139	O75165;H0Y8Q2	O75165	DnaJ homolog subfamily C member 13	DNAJC13	2.08496	0.516729	3.97669	2.45007	0.331608	5.07709	+	+	14	14	14	8.6	254.41	0	58.712	769800000	39	7.82355	7.54213	7.43584	7.36425	7.45879	7.42312	7.20216	7.02735	7.02182	3	3	2
1140	O75170-4;O75170-3;O75170-5;T1ECW5;O75170-6;O75170-2;O75170;A0A0A0MSJ8	O75170-4;O75170-3;O75170-5;T1ECW5;O75170-6;O75170-2;O75170;A0A0A0MSJ8	Serine/threonine-protein phosphatase 6 regulatory subunit 2	PPP6R2	1.26104	0.18334	2.05036	1.13427	0.146798	1.79663			21	21	21	30.5	101.24	0	67.878	1615600000	87	8.01254	7.91718	8.05824	7.96071	7.92389	7.99373	7.68357	7.79774	7.95663	3	3	3
1141	O75179-6;O75179-2;O75179;H0YM23;O75179-7;O75179-4;O75179-3;A0A1W2PQ15;H0YLQ3;O75179-5	O75179-6;O75179-2;O75179;H0YM23;O75179-7;O75179-4	Ankyrin repeat domain-containing protein 17	ANKRD17	1.73009	0.278883	3.07163	1.70555	0.263039	3.0139	+	+	28	21	21	19.6	246.75	0	77.381	2767900000	116	8.29645	8.30417	8.40047	8.2739	8.34541	8.33423	7.92234	8.03044	8.21166	3	3	3
1142	O75306-2;O75306	O75306-2;O75306	NADH dehydrogenase [ubiquinone] iron-sulfur protein 2, mitochondrial	NDUFS2	3.19755	0.590215	8.08942	NaN	NaN	NaN	+		2	2	2	8.5	51.851	0.00042159	5.4314	224000000	14	7.40083	7.46767	7.49596	6.48146	7.07372	6.45246	6.99747	6.77962	6.81672	3	0	0
1143	O75351	O75351	Vacuolar protein sorting-associated protein 4B	VPS4B	0.0062577	-0.288743	-3.34841	0.00574458	-0.309291	-3.44055			5	3	3	15.1	49.301	0.00043459	5.8899	527590000	17	7.32329	7.48895	7.42078	7.30307	7.37812	7.49018	7.61111	7.64669	7.84145	3	3	3
1144	O75362	O75362	Zinc finger protein 217	ZNF217	0.561846	0.08155	0.654508	0.351632	0.0211643	0.147308			4	4	4	5.7	115.27	0	15.944	211940000	26	7.11598	7.08948	7.13274	6.97837	6.98106	7.19761	7.10326	6.78972	7.20058	3	3	3
1145	O75369-2;O75369-9;O75369;O75369-6;O75369-3;E7EN95;O75369-7;O75369-5;O75369-4;A0A0A0MT44;H7C5L4;A0A0C4DGA1	O75369-2;O75369-9;O75369;O75369-6;O75369-3;E7EN95;O75369-7;O75369-5;O75369-4	Filamin-B	FLNB	1.26197	0.260027	2.05224	1.09933	0.114219	1.7277			292	2	2	89.6	275.66	0	35.152	6085100000	50	8.8241	8.58562	8.42562	8.53816	8.46526	8.39449	8.44971	8.27531	8.33023	3	3	3
1146	O75369-8	O75369-8	Filamin-B	FLNB	2.05824	0.211864	3.90347	0.480094	0.0193144	0.471092	+		294	294	4	88.9	281.63	0	323.31	422320000000	5030	10.6363	10.5149	10.4991	10.406	10.3424	10.3242	10.2961	10.4025	10.3161	3	3	3
1147	O75376;O75376-2;A0A088AWL3;E7EVK1;E7EVU5;E7EW50;J3KS51;O75376-3;J3QKP0;J3KS29;C9JAP0;J3KRE4;J3KT44	O75376;O75376-2;A0A088AWL3;E7EVK1	Nuclear receptor corepressor 1	NCOR1	0.000742447	-0.317674	-6.21258	0.00240163	-0.240437	-4.47533			100	100	100	55.7	270.21	0	323.31	23486000000	808	9.22128	9.21349	9.24797	9.26743	9.33319	9.31385	9.44675	9.57902	9.61	3	3	3
1148	O75385	O75385	Serine/threonine-protein kinase ULK1	ULK1	0.935618	0.240718	1.40777	1.08593	0.282638	1.70134			8	8	8	12.8	112.63	0	14.577	339220000	16	7.27175	7.43723	7.30399	7.35205	7.34637	7.44031	6.77709	7.31425	7.19948	3	3	1
1149	O75420	O75420	PERQ amino acid-rich with GYF domain-containing protein 1	GIGYF1	0.234236	-0.00590229	-0.223987	1.72612	0.11364	3.06225		+	20	20	20	25.9	114.6	0	115.82	2135400000	108	8.34926	8.36265	8.37425	8.4743	8.43872	8.53177	8.31765	8.39843	8.3878	3	3	3
1151	O75449;B7ZBC8;O75449-2;B7ZBC9;Q9BW62	O75449;B7ZBC8;O75449-2	Katanin p60 ATPase-containing subunit A1	KATNA1	0.282114	-0.00400273	-0.0594011	0.277603	-0.00360759	-0.0739834			4	4	4	11.6	55.964	0	11.411	297740000	26	7.41805	7.41696	7.22071	7.30389	7.30822	7.44479	7.36968	7.32515	7.3729	3	3	2
1152	O75475;O75475-3;O75475-2	O75475;O75475-3;O75475-2	PC4 and SFRS1-interacting protein	PSIP1	2.79507	0.352832	6.32038	3.13074	0.439219	7.76851	+	+	7	6	6	18.7	60.103	0	14.834	525640000	47	7.76269	7.62061	7.60731	7.70331	7.69559	7.85087	7.26005	7.3387	7.33337	3	3	2
1153	O75489;G3V194;E9PS48;O75489-2	O75489	NADH dehydrogenase [ubiquinone] iron-sulfur protein 3, mitochondrial	NDUFS3	3.26588	0.443465	8.43005	3.25555	0.388636	8.37775	+	+	12	12	12	34.8	30.241	0	40.877	2288300000	65	8.49513	8.40376	8.48813	8.37718	8.41559	8.42975	8.09255	7.94148	8.02259	3	3	3
1155	O75531	O75531	Barrier-to-autointegration factor;Barrier-to-autointegration factor, N-terminally processed	BANF1	0.500313	0.078128	0.517672	1.20198	0.192914	1.93138			5	5	5	68.5	10.058	0	35.899	1218700000	32	8.15397	7.81977	7.74232	8.05911	7.90946	8.09184	7.79562	7.70258	7.98348	3	3	3
1156	O75533;B4DGZ4;O75533-2;H7C341;F8WC19	O75533	Splicing factor 3B subunit 1	SF3B1	0.086351	-0.0524092	-1.03142	0.218303	-0.0139627	-0.284481			60	60	60	44.2	145.83	0	323.31	20662000000	546	9.18783	9.07715	9.18472	9.19404	9.12694	9.24405	9.13331	9.22253	9.25108	3	3	3
1157	O75534-2;O75534;O75534-3;O75534-4;E9PLT0	O75534-2;O75534;O75534-3;O75534-4;E9PLT0	Cold shock domain-containing protein E1	CSDE1	1.52088	0.142709	2.59638	0.518983	0.0301488	0.559919	+		24	24	24	25.9	85.746	0	191.34	6011400000	156	8.66768	8.67818	8.74301	8.60566	8.54213	8.6034	8.46477	8.55948	8.6365	3	3	3
1160	O75643;O75643-2;B4E0P5	O75643	U5 small nuclear ribonucleoprotein 200 kDa helicase	SNRNP200	0.0136115	-0.125395	-2.57409	0.0228997	-0.133994	-2.10797			27	27	27	16.2	244.5	0	118.79	2199300000	151	8.11032	8.151	8.05979	8.02682	8.1912	8.07729	8.25071	8.29243	8.15415	3	3	3
1161	O75663;O75663-2	O75663;O75663-2	TIP41-like protein	TIPRL	0.0122676	-0.118537	-2.67176	0.011877	-0.10844	-2.7025			7	7	7	33.5	31.444	0	20.89	1832900000	47	8.00835	8.07719	7.93097	8.0911	7.9781	7.97759	8.12723	8.14582	8.09906	3	3	3
1162	O75717;O75717-2;C9JYB3	O75717;O75717-2	WD repeat and HMG-box DNA-binding protein 1	WDHD1	0.293102	-0.000740687	-0.0245676	0.185676	-0.0135005	-0.420435			32	32	32	34.6	125.97	0	228	5863600000	207	8.52869	8.4338	8.45146	8.42935	8.52084	8.42549	8.47841	8.45662	8.48114	3	3	3
1163	O75791;O75791-2;B1AH86	O75791;O75791-2	GRB2-related adapter protein 2	GRAP2	2.42635	0.455744	4.99944	3.31163	0.63876	8.66536	+	+	10	10	10	36.4	37.909	0	48.104	2005000000	68	8.1749	7.87039	8.08633	8.22053	8.35606	8.10408	7.57316	7.61073	7.58049	3	3	3
1164	O75792;A0A2R8Y606;A0A2R8Y658	O75792;A0A2R8Y606;A0A2R8Y658	Ribonuclease H2 subunit A	RNASEH2A	0.298984	-0.000452677	-0.00629549	2.3735	0.128506	4.82969		+	17	17	17	46.5	33.395	0	55.334	3424200000	129	8.28542	8.37852	8.14563	8.38182	8.41905	8.39559	8.24522	8.24684	8.31888	3	3	3
1166	O75821;K7ER90;K7EL20;K7ENA8;K7EP16;K7EL60;K7ENH0	O75821;K7ER90;K7EL20;K7ENA8	Eukaryotic translation initiation factor 3 subunit G	EIF3G	1.00175	0.0930077	1.53661	0.355731	0.00714048	0.158617			24	24	24	65.9	35.611	0	323.31	26288000000	314	9.24002	9.11384	9.24741	9.12001	9.13833	9.08533	9.14907	9.15026	9.02292	3	3	3
1167	O75822;O75822-2;O75822-3;H0YLP3	O75822;O75822-2;O75822-3	Eukaryotic translation initiation factor 3 subunit J	EIF3J	0.190348	-0.0186485	-0.399812	0.00251268	-0.251921	-4.41698			17	17	17	51.6	29.062	0	92.602	3400100000	113	8.2772	8.20504	8.18828	8.0613	7.99564	7.91376	8.28771	8.16705	8.2717	3	3	3
1171	O75915;F8WF90;C9JQU6;F8WF33	O75915	PRA1 family protein 3	ARL6IP5	1.91037	0.540031	3.51394	NaN	NaN	NaN	+		5	5	5	26.1	21.614	0	53.536	312270000	46	7.50573	7.53885	7.34153	7.28454	6.70207	7.27339	7.04403	7.08127	6.64072	3	2	2
1172	O75937;S4R3J5	O75937;S4R3J5	DnaJ homolog subfamily C member 8	DNAJC8	0.427721	0.0278234	0.345706	0.989862	0.0533689	1.51344			4	4	4	24.9	29.841	0	24.346	282070000	18	7.30591	7.05706	7.11049	7.22727	7.15764	7.16519	7.11863	7.1823	7.08906	3	3	3
1178	O76071	O76071	Probable cytosolic iron-sulfur protein assembly protein CIAO1	CIAO1	0.143594	-0.0401491	-0.629699	0.0907416	-0.0486549	-0.992547			3	3	3	11.5	37.84	0	10.416	626290000	21	7.69219	7.62911	7.78244	7.66893	7.72761	7.68169	7.78648	7.78765	7.65006	3	3	3
1179	O76080;Q5QPB1;H0YMR5;H0YLR2;H0YK21	O76080;Q5QPB1	AN1-type zinc finger protein 5	ZFAND5	2.5656	0.57905	5.46898	2.68003	0.499218	5.88083	+	+	14	14	13	90.1	23.132	0	150.47	2674100000	139	8.45637	8.34727	8.56761	8.36631	8.37674	8.3887	7.74835	7.84865	8.03711	3	3	3
1180	O76094-2;O76094;R4GNC1;D6RDY6	O76094-2;O76094	Signal recognition particle subunit SRP72	SRP72	0.249056	-0.0180051	-0.170532	0.0486817	-0.151066	-1.48357			13	13	13	26.4	67.879	0	82.234	1376000000	69	7.76283	7.87189	7.90464	7.70542	7.66144	7.77331	7.7876	7.74959	8.05618	3	3	3
1181	O94763;O94763-3;O94763-2;I3L280;I3L130;I3L467;I3NI51	O94763;O94763-3;O94763-2	Unconventional prefoldin RPB5 interactor 1	URI1	1.66663	0.146671	2.92351	2.33358	0.210093	4.70442	+	+	16	16	3	43.7	59.832	0	75.58	2226800000	116	8.13716	8.18763	8.2874	8.20208	8.33288	8.2675	8.02193	8.10274	8.04751	3	3	3
1184	O94776;O94776-2;H7C3F3	O94776;O94776-2	Metastasis-associated protein MTA2	MTA2	0.416975	0.0140419	0.318996	0.390889	0.00791486	0.252506			41	41	39	58.4	75.022	0	235.67	12305000000	372	8.86813	8.92044	8.99419	8.90659	8.9602	8.8976	8.88468	8.96229	8.89367	3	3	3
1195	O94919	O94919	Endonuclease domain-containing 1 protein	ENDOD1	2.47326	0.685948	5.15393	NaN	NaN	NaN	+		5	5	5	15.4	55.016	0	29.622	174990000	7	7.50922	7.47502	7.42679	7.11311	6.89571	7.32816	6.66934	6.6382	7.04563	3	1	0
1197	O94927;O94927-2;U3KQJ5;U3KQG4;K7EQ61	O94927	HAUS augmin-like complex subunit 5	HAUS5	1.5998	0.462407	2.77137	1.54984	0.452819	2.66003	+	+	8	8	8	10.7	71.682	0	18.536	469770000	19	7.55119	7.5594	7.43393	7.40601	7.58582	7.52393	7.37585	6.87868	6.90278	3	3	1
1202	O95071-2;O95071;E7EMW7;E7ET84;E5RFK7;H0YBB4;H0YAV7	O95071-2;O95071;E7EMW7	E3 ubiquitin-protein ligase UBR5	UBR5	5.18168e-05	-0.636675	-12.4597	0.000244043	-0.483236	-8.35196			55	55	55	28.4	309.22	0	323.31	5775400000	220	8.41649	8.38794	8.36998	8.55565	8.59124	8.48783	9.02796	9.11358	8.9429	3	3	3
1205	O95197-3;O95197-4;O95197-7;O95197-2;O95197;B7Z4M1;F5H891;F5GWG7;F5H617;O95197-6;O95197-5	O95197-3;O95197-4;O95197-7;O95197-2;O95197	Reticulon-3	RTN3	3.09287	0.396628	7.59169	1.36674	0.174366	2.26756	+	+	3	3	3	27.5	25.609	0	26.285	949580000	28	7.91852	7.96316	7.87735	7.69003	7.80765	7.59457	7.57747	7.56007	7.43161	3	3	3
1209	O95239;O95239-2;Q2VIQ3	O95239	Chromosome-associated kinesin KIF4A	KIF4A	0.0111791	-0.221008	-2.76047	NaN	NaN	NaN			9	9	9	12.8	139.88	0	14.134	279390000	24	7.04485	7.10948	6.9927	6.97753	7.01522	7.31348	7.21938	7.17751	7.41317	3	1	3
1210	O95248;O95248-5;O95248-4;H0Y5W8	O95248;O95248-5;O95248-4	Myotubularin-related protein 5	SBF1	0.0367876	-0.0841708	-1.71002	0.126645	-0.0286142	-0.729929			5	5	5	3.5	208.44	0	8.4258	222080000	19	7.13966	7.21381	7.24135	7.26107	7.24192	7.25849	7.31952	7.20499	7.32282	3	3	3
1212	O95336;M0R261;M0R1L2;M0R0U3	O95336;M0R261	6-phosphogluconolactonase	PGLS	0.0291984	-0.220242	-1.9013	0.0577046	-0.155594	-1.34833			13	13	13	78.7	27.547	0	29.91	1008100000	46	7.60413	7.63126	7.4592	7.54545	7.61719	7.72589	7.8254	7.59037	7.93954	3	3	3
1213	O95347;O95347-2;A0A0C4DGE5;Q5T821	O95347;O95347-2	Structural maintenance of chromosomes protein 2	SMC2	1.33843	0.11389	2.20879	1.19889	0.0935694	1.92519	+		83	83	83	56.6	135.65	0	323.31	23432000000	655	9.14783	9.12277	9.185	9.12985	9.14183	9.12297	9.07339	9.09809	8.94246	3	3	3
1218	O95433;G3V438;O95433-2;H0YJG7;H0YJ63;H0YJU2;G3V3W9	O95433;G3V438;O95433-2;H0YJG7	Activator of 90 kDa heat shock protein ATPase homolog 1	AHSA1	9.5648e-05	-0.387861	-10.6486	4.01457e-05	-0.374196	-13.2976			10	10	10	32	38.274	0	37.764	1648100000	65	7.83156	7.77189	7.71267	7.76455	7.75637	7.8362	8.1837	8.14333	8.15269	3	3	3
1220	O95456-2;O95456;F8WBH7	O95456-2;O95456	Proteasome assembly chaperone 1	PSMG1	0.00833603	-0.24097	-3.05015	0.0470394	-0.149158	-1.51104			9	9	9	28.1	30.288	0	49.263	1197100000	53	7.73362	7.69037	7.62777	7.88035	7.65179	7.79507	7.85402	7.85022	8.07044	3	3	3
1221	O95466-2;K7EK60;O95466;O95466-3;K7EJE6;A0A0A0MR62;K7ERL1	O95466-2;K7EK60;O95466;O95466-3	Formin-like protein 1	FMNL1	0.449065	0.0181678	0.397708	1.26349	0.0725559	2.05532			20	20	20	16.9	122.41	0	79.916	4412100000	135	8.52302	8.55363	8.40589	8.48008	8.57646	8.58917	8.46322	8.47483	8.48999	3	3	3
1223	O95487-2;O95487;O95487-3	O95487-2;O95487;O95487-3	Protein transport protein Sec24B	SEC24B	0.002627	-0.173917	-4.36009	0.00203572	-0.216722	-4.69358			12	12	12	16.4	133.63	0	34.615	766810000	42	7.63464	7.54857	7.55616	7.50188	7.50004	7.60903	7.6983	7.79556	7.76726	3	3	3
1228	O95628-8;O95628-4;O95628-9;O95628-10;O95628-6;O95628-3;O95628-2;O95628;O95628-7;O95628-5	O95628-8;O95628-4;O95628-9;O95628-10;O95628-6;O95628-3;O95628-2;O95628;O95628-7	CCR4-NOT transcription complex subunit 4	CNOT4	0.063804	-0.0908486	-1.26898	0.0548113	-0.102518	-1.3891			12	12	12	34	70.338	0	100.47	4732600000	124	8.48793	8.57327	8.60541	8.47082	8.55493	8.60585	8.52372	8.68759	8.72784	3	3	3
1229	O95684;A0A087WV25;O95684-2;O95684-3	O95684;A0A087WV25;O95684-2;O95684-3	FGFR1 oncogene partner	FGFR1OP	1.787	0.144655	3.20769	0.299528	-0.000183582	-0.0046179	+		10	10	10	30.3	43.064	0	43.472	1409800000	97	7.99478	8.01284	8.07467	7.89948	7.86067	7.88763	7.85155	7.95851	7.83826	3	3	3
1230	O95721;C9JAF7	O95721;C9JAF7	Synaptosomal-associated protein 29;Synaptosomal-associated protein	SNAP29	0.00696929	-0.241784	-3.23453	0.107028	-0.112712	-0.862929			7	7	7	39.9	28.97	0	33.271	580450000	37	7.39716	7.45054	7.51691	7.36292	7.65733	7.73157	7.58856	7.68435	7.81704	3	3	3
1232	O95757;E9PDE8;D6RJ96	O95757;E9PDE8	Heat shock 70 kDa protein 4L	HSPA4L	0.000264838	-0.296144	-8.1749	0.00112498	-0.205119	-5.54489			32	28	28	43.7	94.511	0	133.44	4746700000	211	8.49017	8.40949	8.47133	8.53228	8.59789	8.5139	8.73614	8.71761	8.80568	3	3	3
1233	O95782-2;O95782	O95782-2;O95782	AP-2 complex subunit alpha-1	AP2A1	1.32563	0.118016	2.18237	0.460454	0.0306686	0.42493	+		19	19	14	26.3	105.36	0	47.946	1286800000	62	7.85964	7.86801	7.95822	7.8873	7.69672	7.8398	7.77431	7.85477	7.70273	3	3	3
1234	O95793-2;O95793;Q5JW30;O95793-3;A0A087X1A5;Q5JW28;F6UDC6	O95793-2;O95793;Q5JW30;O95793-3;A0A087X1A5	Double-stranded RNA-binding protein Staufen homolog 1	STAU1	0.993158	0.203572	1.51986	1.46509	0.248764	2.47553		+	12	12	11	33.5	54.933	0	23.067	836230000	42	7.74077	7.87043	8.09391	7.84699	7.96688	8.02682	7.66416	7.57005	7.86019	3	3	3
1235	O95801	O95801	Tetratricopeptide repeat protein 4	TTC4	0.0670448	-0.0944767	-1.22997	0.0170745	-0.142825	-2.36661			8	8	8	31	44.678	0	52.161	1141500000	46	7.86941	7.75509	7.64367	7.79607	7.65297	7.67409	7.92559	7.84011	7.78591	3	3	3
1236	O95816-2;O95816	O95816-2;O95816	BAG family molecular chaperone regulator 2	BAG2	0.00101917	-0.632292	-5.69793	0.000991135	-0.56938	-5.74176			6	6	6	37.6	20.189	0	63.744	1942300000	29	7.87562	7.88396	8.14789	7.94797	8.1801	7.96814	8.63521	8.69461	8.47452	3	3	3
1237	O95817;C9JFK9	O95817;C9JFK9	BAG family molecular chaperone regulator 3	BAG3	0.0786094	-0.138594	-1.10504	0.177267	-0.0501463	-0.458693			7	7	7	22.3	61.594	0	15.031	963800000	23	7.75934	7.75174	7.95904	7.88	7.88622	7.96925	7.87401	7.83991	8.17199	3	3	3
1239	O95831-3;O95831;O95831-6;O95831-4;O95831-2;E9PMA0;O95831-5	O95831-3;O95831;O95831-6;O95831-4	Apoptosis-inducing factor 1, mitochondrial	AIFM1	2.5628	0.876318	5.45921	2.55593	0.817287	5.43529	+	+	6	6	6	15.4	66.294	0	13.232	418650000	20	7.72658	7.61661	7.51958	7.5885	7.57552	7.52166	6.54585	6.65177	7.0362	3	3	0
1240	O95835-2;O95835;H0YG09	O95835-2;O95835	Serine/threonine-protein kinase LATS1	LATS1	0.0116738	-0.21237	-2.71896	0.0292641	-0.164385	-1.89942			5	5	5	18.1	76.192	0	13.622	437380000	16	7.51561	7.40389	7.46486	7.43861	7.6043	7.48541	7.56348	7.65127	7.80672	3	3	3
1242	O95983-2;O95983;A0A0A0MTS6;K7EIE8;A0A087X1H1;A0A087WT34	O95983-2;O95983;A0A0A0MTS6;K7EIE8;A0A087X1H1;A0A087WT34	Methyl-CpG-binding domain protein 3	MBD3	0.0897148	-0.0761112	-1.00147	0.14223	-0.0432711	-0.637351			12	12	11	49.8	29.014	0	45.41	2007000000	120	8.18966	8.0854	8.20011	8.20857	8.19981	8.1653	8.10195	8.31209	8.28946	3	3	3
1245	O96019;O96019-2;H7C5S0;C9JQT2	O96019;O96019-2;H7C5S0	Actin-like protein 6A	ACTL6A	1.00098	0.0662119	1.53513	0.64197	0.0243301	0.824268			10	10	10	36.8	47.46	0	20.536	964490000	47	7.96295	7.97928	7.85199	7.86276	7.93886	7.86696	7.83545	7.89104	7.8691	3	3	3
1246	P00338;P00338-3;P00338-4;P00338-5;P00338-2;F5GXY2;F5GYU2;F5GXH2;F5H5J4;F5H6W8;A0A087WUM2;Q6ZMR3;F5H8H6;F5GXC7;F5GWW2;F5GXU1;F5GZQ4;F5H5G7;F5H155;G3XAP5;F5H245;P07864	P00338;P00338-3;P00338-4;P00338-5;P00338-2	L-lactate dehydrogenase A chain	LDHA	0.00160391	-0.508603	-5.02244	0.00113028	-0.435109	-5.53768			25	22	22	73.2	36.688	0	183.08	11858000000	245	8.67585	8.798	8.48293	8.68939	8.6344	8.85348	9.15305	9.09072	9.23882	3	3	3
1247	P00367;P00367-3;P00367-2;P49448	P00367;P00367-3;P00367-2;P49448	Glutamate dehydrogenase 1, mitochondrial;Glutamate dehydrogenase 2, mitochondrial	GLUD1;GLUD2	3.02295	0.957609	7.27466	3.10071	1.00436	7.628	+	+	7	7	7	17.2	61.397	0	31.158	997240000	32	7.75773	7.70697	7.65818	7.77028	7.69834	7.79453	6.66368	6.58362	7.00275	3	3	0
1248	P00441;H7BYH4	P00441;H7BYH4	Superoxide dismutase [Cu-Zn]	SOD1	0.0595009	-0.344124	-1.32408	0.0923509	-0.269608	-0.978764			11	11	11	90.9	15.936	0	234.52	4102200000	137	8.31629	8.16903	8.0385	8.13024	8.12496	8.49216	8.46731	8.11859	8.97028	3	3	3
1249	P00491;G3V5M2;G3V2H3	P00491;G3V5M2;G3V2H3	Purine nucleoside phosphorylase	PNP	0.0110273	-0.493092	-2.77365	0.0136406	-0.316591	-2.57211			5	5	5	29.1	32.118	0	25.965	754610000	30	7.55347	7.57488	7.12021	7.51505	7.52227	7.74073	8.01808	7.71303	7.99673	3	3	3
1253	P00558;P00558-2;P07205	P00558;P00558-2	Phosphoglycerate kinase 1	PGK1	0.00896008	-0.52906	-2.9775	0.0544475	-0.257049	-1.39439			31	31	31	79.6	44.614	0	146.07	6568700000	239	8.45023	8.38153	8.21211	8.45699	8.65317	8.74974	9.01381	8.55238	9.06487	3	3	3
1256	P01116-2;P01116;P01111	P01116-2;P01116	GTPase KRas;GTPase KRas, N-terminally processed	KRAS	0.929511	0.402513	1.39588	1.11033	0.506705	1.74937			3	3	3	23.9	21.424	0.0004158	5.2202	381770000	22	7.61603	7.47156	7.49008	7.59082	7.73494	7.56449	7.29446	6.56739	7.50828	3	3	0
1259	P02786;G3V0E5;F8WBE5	P02786;G3V0E5	Transferrin receptor protein 1;Transferrin receptor protein 1, serum form	TFRC	0.000661325	-0.22149	-6.41006	3.66516e-05	-0.418426	-13.6094			12	12	12	19.7	84.87	0	107.12	2838400000	70	8.26649	8.16325	8.21872	8.03743	7.96919	8.05104	8.40396	8.46232	8.44665	3	3	3
1262	P04040	P04040	Catalase	CAT	0.741424	0.493786	1.02632	0.811636	0.548741	1.16544			6	6	6	18	59.755	0	22.819	739830000	27	7.92108	7.6665	7.56698	7.75027	7.84463	7.72452	7.61076	6.29019	7.77226	3	3	2
1264	P04075;J3KPS3;P04075-2;H3BQN4;H3BPS8;H3BUH7;H3BR04;H3BMQ8;H3BU78;H3BR68;P09972;K7EKH5;C9J8F3;J3KSV6;J3QKP5;A8MVZ9;A0A087WXX2;P05062	P04075;J3KPS3;P04075-2;H3BQN4;H3BPS8;H3BUH7;H3BR04	Fructose-bisphosphate aldolase A;Fructose-bisphosphate aldolase	ALDOA	0.0011447	-0.603156	-5.5183	0.00700233	-0.393598	-3.22958			28	28	28	64.3	39.42	0	192.72	8111700000	207	8.50713	8.50546	8.3571	8.55574	8.63764	8.80498	9.06145	8.89028	9.22742	3	3	3
1266	P04234;E9PMT5;H0YE18;P04234-2	P04234;E9PMT5;H0YE18;P04234-2	T-cell surface glycoprotein CD3 delta chain	CD3D	4.99447	1.10151	23.2575	4.29589	1.05444	15.4975	+	+	4	4	4	28.1	18.929	0	39.136	972890000	31	8.19363	8.2354	8.32121	8.26783	8.26136	8.07983	7.12382	7.2061	7.11578	3	3	3
1267	P04264	P04264	Keratin, type II cytoskeletal 1	KRT1	0.891714	0.275963	1.32221	1.26477	0.271579	2.05792			74	74	6	67.5	66.038	0	323.31	85002000000	901	10.3439	9.68021	9.85591	9.89457	10.1785	9.79376	9.81183	9.63408	9.6062	3	3	3
1269	P04406;P04406-2;E7EUT5;H0Y4M7;E7EX67;H0Y6T3;O14556;O60733-4;O60733-3;O60733	P04406;P04406-2;E7EUT5	Glyceraldehyde-3-phosphate dehydrogenase	GAPDH	0.041309	-0.150815	-1.61568	0.108314	-0.0646458	-0.853526			44	44	44	76.1	36.053	0	323.31	79441000000	633	9.68501	9.72254	9.46997	9.69227	9.62518	9.81858	9.87468	9.70869	9.74658	3	3	3
1270	Q5SRN5;P04439;A0A0G2JIF2;P13746;P30455;P30443;P13746-2;Q5SRN7;A0A1W2PS24;P16188;A0A0G2JI36;A0A1W2PSE7;A0A0G2JL56;A0A1W2PQD0;P30447;P05534;A0A140T975;Q9GJ45;A0A1W2PS39;Q09160;P30459;P10314;A0A140T955;A0A140T933;A0A1W2PRT9;A0A140T9I0;A0A140T9X5;A0A140T913;P01893;P01892;A0A1W2PRX1;A0A140T941;A0A140T8W8;A0A1W2PR61;A0A1W2PQS8;A0A1W2PPQ2;A0A1W2PPF8;A0A140T9Z6;B0UXQ0;A0A140T8Y4;A0A0G2JPD3;P30512;P30457;…	Q5SRN5;P04439;A0A0G2JIF2;P13746;P30455;P30443;P13746-2;Q5SRN7;A0A1W2PS24;P16188;A0A0G2JI36;A0A1W2PSE7;A0A0G2JL56;A0A1W2PQD0;P30447;P05534;A0A140T975;Q9GJ45;A0A1W2PS39;Q09160;P30459;P10314	HLA class I histocompatibility antigen, A-3 alpha chain;HLA class I histocompatibility antigen, A-11 alpha chain;HLA class I histocompatibility antigen, A-36 alpha chain;HLA class I histocompatibility antigen, A-1 alpha chain;HLA class I histocompatibility antigen, A-30 alpha chain;HLA class I histocompatibility antigen, A-23 alpha chain;HLA class I histocompatibility antigen, A-24 alpha chain;HL…	HLA-A	1.65958	0.288369	2.90728	0.605072	0.0674915	0.747067	+		11	11	6	39.6	41.368	0	81.391	1326600000	61	8.22973	8.09202	8.04427	7.97458	7.87848	7.85033	7.97939	7.69512	7.8264	3	3	3
1271	P04818;P04818-3;P04818-2	P04818;P04818-3;P04818-2	Thymidylate synthase	TYMS	0.00106571	-0.364275	-5.62832	0.00494713	-0.315336	-3.6052			9	9	9	40.3	35.716	0	33.73	2697100000	78	7.99114	8.09212	7.9411	7.99613	7.97125	8.20379	8.39655	8.28151	8.43913	3	3	3
1272	P04899;P04899-4;P04899-6;P04899-3;P04899-5;P04899-2;F8WE78	P04899;P04899-4;P04899-6;P04899-3;P04899-5;P04899-2	Guanine nucleotide-binding protein G(i) subunit alpha-2	GNAI2	1.48865	0.260832	2.52628	0.160904	-0.0424833	-0.537842	+		14	14	13	41.1	40.45	0	48.931	1289600000	76	8.24304	8.23724	8.02755	7.91481	7.84608	7.83699	8.03687	7.77687	7.9116	3	3	3
1275	P05023-4;P05023;P05023-3;P05023-2;M0R116;A0A2R8YEY8;A0A0A0MT26;P13637;P13637-2;P13637-3;B1AKY9;P50993;H0Y7C1;Q13733;P20648;Q5TC02;Q5TC01;M0QXF2	P05023-4;P05023;P05023-3;P05023-2;M0R116;A0A2R8YEY8;A0A0A0MT26;P13637;P13637-2;P13637-3	Sodium/potassium-transporting ATPase subunit alpha-1;Sodium/potassium-transporting ATPase subunit alpha-3	ATP1A1;ATP1A3	0.173647	-0.0285072	-0.475642	0.0456617	-0.0826225	-1.53489			11	11	8	12.9	113	0	36.392	880950000	33	7.64849	7.79813	7.72726	7.70316	7.60203	7.70633	7.8361	7.71492	7.70838	3	3	3
1277	P05114;F2Z2W6;F2Z2Y5;H7BXJ5;A6NEL0;A6NL93	P05114;F2Z2W6;F2Z2Y5;H7BXJ5;A6NEL0	Non-histone chromosomal protein HMG-14	HMGN1	1.88463	0.286412	3.4487	1.81602	0.301011	3.27828	+	+	8	8	8	69	10.659	0	18.054	726580000	54	7.83197	7.84037	7.69865	7.81016	7.6979	7.90673	7.39823	7.47935	7.63417	3	3	3
1279	P05198;G3V4T5;H0YJS4	P05198;G3V4T5;H0YJS4	Eukaryotic translation initiation factor 2 subunit 1	EIF2S1	1.45054	0.226381	2.44436	1.17596	0.18582	1.8794	+		24	24	24	69.8	36.112	0	146.91	5676800000	185	8.7208	8.68614	8.71655	8.7334	8.66013	8.60827	8.63123	8.49901	8.3141	3	3	3
1280	P05204	P05204	Non-histone chromosomal protein HMG-17	HMGN2	1.43369	0.172617	2.40846	1.11191	0.186149	1.75248	+		7	7	6	53.3	9.3926	0	69.078	6031500000	131	8.66059	8.59458	8.67873	8.6287	8.53237	8.81343	8.34661	8.49406	8.57538	3	3	3
1281	P05386	P05386	60S acidic ribosomal protein P1	RPLP1	0.462105	0.051336	0.428848	1.09814	0.232323	1.72535			5	4	4	99.1	11.514	0	92.36	2937300000	84	8.29239	8.3073	8.27478	8.37147	8.58637	8.45959	8.29068	8.01288	8.41691	3	3	3
1282	P05387;H0YDD8;P05386-2	P05387	60S acidic ribosomal protein P2	RPLP2	1.23056	0.262717	1.98875	1.97581	0.449468	3.68314		+	11	11	10	100	11.665	0	96.509	2860100000	105	8.45387	8.27957	8.39069	8.55987	8.57269	8.55183	8.30003	7.88363	8.15232	3	3	3
1283	P05388;F8VWS0;P05388-2;F8VU65;F8VPE8;G3V210;F8VW21;Q8NHW5;F8VQY6;F8VRK7;F8VZS0;F8W1K8;F8VWV4;F8VS58	P05388;F8VWS0;P05388-2;F8VU65;F8VPE8;G3V210;F8VW21;Q8NHW5	60S acidic ribosomal protein P0;60S acidic ribosomal protein P0-like	RPLP0;RPLP0P6	1.73362	0.333372	3.07996	1.75902	0.341924	3.1404	+	+	17	17	17	59.6	34.273	0	141.68	5877500000	173	8.70928	8.85369	8.69936	8.81469	8.81311	8.66017	8.605	8.37572	8.28149	3	3	3
1284	P05423;E5RHT4;E7EQ68	P05423;E5RHT4;E7EQ68	DNA-directed RNA polymerase III subunit RPC4	POLR3D	0.000358534	-0.228625	-7.54819	0.000550333	-0.112687	-6.7347			10	10	10	31.9	44.395	0	36.896	1118100000	44	7.81891	7.81866	7.73866	7.89414	7.92408	7.90582	8.03092	7.99249	8.0387	3	3	3
1285	P05455;E7ERC4;E9PFL9;E9PGX9	P05455	Lupus La protein	SSB	0.00413258	-0.169559	-3.80995	0.174525	-0.0404021	-0.471503			22	22	22	58.8	46.836	0	256.71	6334700000	217	8.5685	8.5909	8.60471	8.71335	8.59102	8.84721	8.79445	8.80691	8.67142	3	3	3
1286	P05556;P05556-2;P05556-5;P05556-4;P05556-3;E7EQW5;C9JPK5;Q5T3E6;E9PLR6;E7EUI6;H7C4N8;E7ERX5;C9JJP8;Q5T3E5;E9PQJ2	P05556;P05556-2;P05556-5;P05556-4;P05556-3	Integrin beta-1	ITGB1	0.386646	0.0107298	0.241451	0.196835	-0.0144272	-0.371865			27	27	27	29.1	88.414	0	110.81	4630100000	141	8.47173	8.38128	8.47067	8.39085	8.45714	8.40023	8.36549	8.45533	8.47067	3	3	3
1287	P05771-2;P05771;I3L148;I3L1Z0	P05771-2;P05771	Protein kinase C beta type	PRKCB	0.00667068	-0.148487	-3.28055	0.013528	-0.118574	-2.57983			10	9	9	16.6	77.011	0	26.347	787750000	70	7.68853	7.56373	7.68474	7.68805	7.59784	7.74085	7.797	7.82592	7.75954	3	3	3
1290	P06239;P06239-3;Q573B4;P06239-2;E9PAP0;E9PJ92;F8W6B9;E9PKQ8	P06239;P06239-3;Q573B4;P06239-2;E9PAP0;E9PJ92	Tyrosine-protein kinase Lck;Non-specific protein-tyrosine kinase	LCK	2.84297	0.573769	6.51147	2.79538	0.400608	6.32163	+	+	19	19	18	41.3	58	0	152.85	7085700000	217	8.99602	9.02477	8.8277	8.78606	8.77548	8.76747	8.47277	8.25722	8.39719	3	3	3
1291	P06400	P06400	Retinoblastoma-associated protein	RB1	0.00025182	-1.19812	-8.28363	0.00081265	-0.801717	-6.06198			14	14	14	16.1	106.16	0	58.11	1464200000	56	7.39002	7.30326	6.97722	7.5493	7.4726	7.83781	8.43805	8.29017	8.53663	3	3	3
1292	P06576;H0YH81;F8W079;H0YI37;F8W0P7	P06576;H0YH81;F8W079	ATP synthase subunit beta, mitochondrial;ATP synthase subunit beta	ATP5B	3.35623	1.13805	8.90049	3.52357	0.873057	9.83638	+	+	14	14	14	42.5	56.559	0	39.229	2184700000	91	8.57937	8.41081	8.21669	8.07254	8.23586	8.1035	7.36038	7.12038	7.31196	3	3	3
1293	P06729	P06729	T-cell surface antigen CD2	CD2	2.95135	1.23962	6.96219	2.71762	1.08861	6.02153	+	+	8	8	8	29.6	39.448	0	31.961	1484600000	87	8.21851	8.25849	8.2163	8.02098	8.07983	8.13947	6.65298	7.2535	7.06796	3	3	0
1294	P06733;A0A2R8Y6G6;P06733-2;K7EM90;A0A2R8YEM5;A0A2R8Y879;K7ERS8;A0A2R8Y798;A0A2R8YEG5;P13929-3;P13929-2;P13929;A0A2R8Y6I8;E5RI09;E5RG95;K7EPM1;K7EKN2;E5RGZ4	P06733;A0A2R8Y6G6;P06733-2	Alpha-enolase	ENO1	0.0100977	-0.404408	-2.85923	0.10359	-0.147254	-0.888611			34	34	31	83.6	47.168	0	215.84	12527000000	291	8.75825	8.69504	8.65649	8.87192	8.86635	9.14298	9.19709	8.83629	9.28963	3	3	3
1295	P06748-2;P06748;E5RI98	P06748-2;P06748	Nucleophosmin	NPM1	0.0651858	-0.0810223	-1.2521	0.330557	0.00532659	0.0877803			16	16	4	68.3	29.464	0	121.17	7106200000	184	8.69622	8.6771	8.76551	8.77163	8.82175	8.8045	8.89873	8.78814	8.69504	3	3	3
1297	P07195;A8MW50;C9J7H8;F5H793	P07195;A8MW50	L-lactate dehydrogenase B chain;L-lactate dehydrogenase	LDHB	0.000955742	-0.404609	-5.79933	0.00212961	-0.330782	-4.63327			26	26	23	62.3	36.638	0	280.14	35066000000	355	9.21648	9.17493	9.02526	9.17736	9.13107	9.32972	9.51861	9.49252	9.61937	3	3	3
1298	P07237;H7BZ94;H0Y3Z3;I3L3P5;I3L312;I3L0S0;I3L398;I3L3U6;I3L4M2;I3NI03	P07237;H7BZ94	Protein disulfide-isomerase	P4HB	0.00217072	-0.441418	-4.60787	0.00467399	-0.293407	-3.66905			13	13	13	27	57.116	0	30.732	1513900000	71	7.85788	7.77107	7.62895	7.88414	7.83957	7.97823	8.22575	8.06236	8.29405	3	3	3
1300	Q5JP53;P07437;Q5ST81;K7ESM5;A6NNZ2;G3V2A3;M0R1I1;G3V5W4;G3V2R8;G3V3R4;G3V2N6	Q5JP53;P07437;Q5ST81	Tubulin beta chain	TUBB	0.117855	-0.053743	-0.786923	0.00119024	-0.146828	-5.45902			49	49	10	79.8	47.766	0	323.31	190910000000	1423	10.0825	10.1955	9.96683	9.98675	9.95408	10.0247	10.1518	10.1003	10.1539	3	3	3
1301	P07737;K7EJ44;CON__P02584;I3L3D5	P07737;K7EJ44	Profilin-1	PFN1	0.0174297	-0.549422	-2.34811	0.067968	-0.325862	-1.21922			12	12	12	89.3	15.054	0	68.036	2561000000	69	8.1473	7.94827	7.68607	7.81687	8.45899	8.17647	8.55581	8.11143	8.76267	3	3	3
1302	P07741;H3BQZ9;H3BQF1;P07741-2;H3BSW3;H3BQB1	P07741;H3BQZ9;H3BQF1;P07741-2;H3BSW3;H3BQB1	Adenine phosphoribosyltransferase	APRT	0.00998045	-0.356583	-2.87068	0.0104857	-0.290152	-2.82243			8	8	8	35.6	19.608	0	133.57	1158800000	64	7.72657	7.85174	7.53728	7.66155	7.78935	7.86398	8.0859	7.90554	8.1939	3	3	3
1303	P07814;V9GYZ6	P07814;V9GYZ6	Bifunctional glutamate/proline--tRNA ligase;Glutamate--tRNA ligase;Proline--tRNA ligase	EPRS	0.000263026	-0.344096	-8.18963	0.000585822	-0.295848	-6.62272			120	120	120	63.6	170.59	0	323.31	58176000000	1223	9.50224	9.52165	9.50986	9.58124	9.5694	9.52785	9.87002	9.91899	9.77702	3	3	3
1304	P07900;P07900-2;G3V2J8;Q58FG0;Q14568;Q58FG1	P07900;P07900-2	Heat shock protein HSP 90-alpha	HSP90AA1	0.0103303	-0.257907	-2.83698	0.00217165	-0.377875	-4.60731			98	68	68	75	84.659	0	323.31	63711000000	1019	9.57812	9.6656	9.44496	9.54139	9.37227	9.41512	9.87678	9.89331	9.69232	3	3	3
1305	P07954-2;P07954	P07954-2;P07954	Fumarate hydratase, mitochondrial	FH	1.21708	0.499742	1.96165	NaN	NaN	NaN			7	7	7	34.3	50.212	0	26.586	412010000	27	7.61148	7.35843	7.34686	7.37983	6.21333	7.54575	7.34159	6.5124	6.96355	3	2	1
1306	P08047;P08047-3;P08047-2;H3BUU5;H3BVI2;A0A087X0Q6;Q3SY56;Q8IXZ3-2;Q8IXZ3-1;P0CG40;Q8IXZ3;Q8IXZ3-4;Q02086-2;Q02086	P08047;P08047-3;P08047-2	Transcription factor Sp1	SP1	1.92819	0.231953	3.55952	2.23698	0.204673	4.41128	+	+	14	14	13	21.4	80.692	0	93.37	2249900000	124	8.24346	8.28504	8.43476	8.28867	8.23454	8.3582	8.03173	8.10582	8.12985	3	3	3
1307	P08133;P08133-2;E5RK69;E7EMC6;E5RFF0;E5RI05;E5RJR0;E5RIU8;E5RJF5;E5RK63;H0YC77	P08133;P08133-2;E5RK69;E7EMC6	Annexin A6;Annexin	ANXA6	0.0255349	-0.203525	-2.01457	0.0585357	-0.135963	-1.33701			24	24	24	45.6	75.872	0	89.361	2732100000	164	8.10928	8.1788	7.92457	8.17208	7.99194	8.25132	8.40628	8.22613	8.19081	3	3	3
1308	P08238;Q58FF7	P08238	Heat shock protein HSP 90-beta	HSP90AB1	0.0446357	-0.125234	-1.55316	0.00963801	-0.268532	-2.90504			119	119	77	81.6	83.263	0	323.31	279900000000	2017	10.227	10.2669	10.1255	10.1843	10.0235	9.98159	10.3883	10.4119	10.1948	3	3	3
1309	P08575-4;P08575;M3ZCP1;A0A075B788;E9PKH0;A0A140TA77;A0A140TA68;A0A0G2JNW2	P08575-4;P08575	Receptor-type tyrosine-protein phosphatase C	PTPRC	3.62193	0.726722	10.4285	3.33541	0.609436	8.79002	+	+	36	36	36	33	131.13	0	247.19	9515600000	259	8.99078	8.91413	8.90302	8.87142	8.79946	8.7852	8.30827	8.22999	8.08952	3	3	3
1310	P08579	P08579	U2 small nuclear ribonucleoprotein B	SNRPB2	0.95679	0.0443805	1.449	0.848321	0.0553125	1.23743			6	6	5	27.1	25.486	0	23.509	3743800000	75	8.50538	8.52332	8.46249	8.57886	8.4528	8.49233	8.45454	8.49459	8.40892	3	3	3
1311	P08670;B0YJC4;A0A1B0GTT5;A0A1B0GVG8;B0YJC5;H7C5W5;P17661;P41219;P41219-2;F8W835	P08670;B0YJC4	Vimentin	VIM	2.40658e-05	-0.548937	-15.1443	2.69395e-05	-0.471845	-14.717			39	39	38	70.4	53.651	0	234.98	7330000000	224	8.54528	8.54178	8.60406	8.65642	8.64654	8.61944	9.11076	9.06149	9.16569	3	3	3
1313	P09132;A0A087WYR0;A0A2U3TZN1;A0A087WWU9;P09132-2;D6RBG4;A0A2R8Y4M3	P09132;A0A087WYR0;A0A2U3TZN1;A0A087WWU9;P09132-2	Signal recognition particle 19 kDa protein	SRP19	1.88856	0.323844	3.45862	1.97555	0.233825	3.68245	+	+	5	5	5	40.3	16.156	0	15.133	1671300000	49	8.0077	8.19501	7.92445	7.87085	7.98944	7.99682	7.62127	7.766	7.76837	3	3	3
1314	P09211;A8MX94;A0A2R8Y5E5;A0A087X243;A0A087X2E9	P09211;A8MX94	Glutathione S-transferase P	GSTP1	0.0756383	-0.228523	-1.13525	0.283027	-0.0115013	-0.0564702			9	9	9	41.9	23.356	0	115.61	4290400000	107	8.41644	8.30818	8.0821	8.28434	8.62555	8.5479	8.53113	8.17791	8.78325	3	3	3
1316	P09429;Q5T7C4;B2RPK0;P23497	P09429;Q5T7C4;B2RPK0	High mobility group protein B1;Putative high mobility group protein B1-like 1	HMGB1;HMGB1P1	0.0110756	-0.195364	-2.76943	0.0434363	-0.1531	-1.5751			23	23	20	55.8	24.893	0	323.31	47348000000	496	9.34463	9.45933	9.31888	9.44765	9.26578	9.53619	9.4591	9.61173	9.63809	3	3	3
1317	P09496-2;P09496-5;P09496-4;P09496-3;P09496;C9J8P9;F8WF69	P09496-2;P09496-5;P09496-4;P09496-3;P09496;C9J8P9	Clathrin light chain A	CLTA	0.115183	-0.0955903	-0.805039	1.29146	0.161306	2.11227			9	9	9	34.9	23.662	0	26.977	1380300000	63	8.11644	7.86848	7.80061	8.12652	8.23027	8.19943	8.15082	7.90961	8.01187	3	3	3
1318	P09543-2;P09543;K7EN66;C9K0L8;K7ERZ0;K7ERC4	P09543-2;P09543	2,3-cyclic-nucleotide 3-phosphodiesterase	CNP	4.38181	0.435435	16.2939	4.52945	0.448995	17.7566	+	+	12	12	12	38.7	45.098	0	50.296	2181300000	101	8.24657	8.29367	8.26792	8.28459	8.26397	8.30029	7.79009	7.84392	7.86785	3	3	3
1319	P09661;H0YMA0;H0YLR3;H0YKK0	P09661;H0YMA0	U2 small nuclear ribonucleoprotein A	SNRPA1	0.0296989	-0.0762199	-1.88707	0.136208	-0.031539	-0.671968			22	22	22	69.4	28.415	0	86.66	2140900000	94	8.17664	8.16137	8.17785	8.21995	8.17266	8.25729	8.1882	8.23221	8.32412	3	3	3
1320	P09693;A8MUH3	P09693;A8MUH3	T-cell surface glycoprotein CD3 gamma chain	CD3G	3.87966	1.72688	12.1436	3.81874	1.73308	11.7156	+	+	2	2	2	23.6	20.469	0	39.072	1199100000	30	8.23922	8.38491	8.36741	8.34007	8.44135	8.22873	6.37235	6.60003	6.83853	3	3	1
1321	P09874;Q5VX84;Q5VX85	P09874	Poly [ADP-ribose] polymerase 1	PARP1	0.478103	0.0302471	0.466455	0.773055	0.0666234	1.08926			54	54	54	49.7	113.08	0	323.31	13712000000	534	8.99738	9.00728	9.09691	9.10765	9.07529	9.02776	9.08789	9.0269	8.89604	3	3	3
1322	P09960;P09960-4;P09960-2;P09960-3;B4DEH5	P09960;P09960-4;P09960-2	Leukotriene A-4 hydrolase	LTA4H	0.0118808	-0.346658	-2.70219	0.0295716	-0.292203	-1.89067			5	5	5	9.3	69.284	0	13.839	794750000	27	7.54255	7.46898	7.43199	7.56666	7.36286	7.67737	7.80542	7.62496	8.05312	3	3	3
1324	P0C7P0	P0C7P0	CDGSH iron-sulfur domain-containing protein 3, mitochondrial	CISD3	0.851222	0.263469	1.24311	1.24957	0.432671	2.02713			5	5	5	26.8	14.215	0	6.0169	428280000	13	7.50193	7.41981	7.49802	7.6699	7.56964	7.68782	6.79383	7.36436	7.47116	3	3	2
1325	P0CAP2-3;P0CAP2;P0CAP2-2;Q9BZD3	P0CAP2-3;P0CAP2;P0CAP2-2;Q9BZD3	DNA-directed RNA polymerase II subunit GRINL1A;Putative GRINL1B complex locus protein 2	POLR2M;GCOM2	1.08628	0.695324	1.70204	1.11954	0.724533	1.76753			14	14	1	51.2	40.733	0	41.557	815040000	32	7.69067	7.66086	7.80654	7.65292	7.84613	7.74664	6.25676	7.17698	7.63836	3	3	1
1326	P0CG12	P0CG12	Chromosome transmission fidelity protein 8 homolog isoform 2	CHTF8	0.000357807	-0.715243	-7.55225	0.000976238	-0.611424	-5.76568			32	32	32	90.1	51.391	0	323.31	27006000000	339	9.02206	9.05774	9.0762	9.1304	9.08425	9.25281	9.61877	9.74342	9.93955	3	3	3
1327	P0DN76;Q01081-2;Q01081;A0A1B0GW87;M0QYK5;M0R2N4;Q01081-3;Q01081-4;Q8WU68-3;Q8WU68-2;Q8WU68	P0DN76;Q01081-2;Q01081;A0A1B0GW87;M0QYK5;M0R2N4;Q01081-3;Q01081-4;Q8WU68-3;Q8WU68-2;Q8WU68	Splicing factor U2AF 35 kDa subunit;Splicing factor U2AF 26 kDa subunit	U2AF1;U2AF1L4	0.741309	0.352449	1.02609	NaN	NaN	NaN			2	2	2	15	27.872	0	9.9885	233410000	18	7.22696	7.50876	7.27219	7.25064	7.39233	7.31633	7.40674	7.21543	6.32839	3	2	2
1330	P10412;P16402;Q02539;P22492	P10412;P16402	Histone H1.4;Histone H1.3	HIST1H1E;HIST1H1D	3.32216	0.507126	8.72037	3.9257	0.732032	12.477	+	+	8	8	3	28.8	21.865	0	26.389	861540000	32	7.87064	7.88384	7.87713	8.10089	8.11767	8.08778	7.47761	7.35413	7.2785	3	3	3
1334	P10644;P10644-2;K7EM13;K7EPB2;K7EKR1;K7EPR5;K7EQK3;K7EMU2;X6RAV4;K7EMZ6;K7EIE5;K7EID3;K7EJ40;K7EK41;C9JSK5	P10644	cAMP-dependent protein kinase type I-alpha regulatory subunit;cAMP-dependent protein kinase type I-alpha regulatory subunit, N-terminally processed	PRKAR1A	7.34682e-06	-0.320399	-20.4399	0.000286384	-0.260434	-8.00873			7	7	6	19.4	42.981	0	37.873	1834500000	46	8.03798	8.08451	8.06621	8.17981	8.07089	8.1179	8.382	8.39761	8.37029	3	3	3
1337	P10809;E7EXB4;E7ESH4;P10809-2;C9JL25;C9JCQ4;C9JL19;C9J0S9;F8WBB1	P10809	60 kDa heat shock protein, mitochondrial	HSPD1	4.12274	0.664966	14.0059	3.42015	0.519109	9.24779	+	+	61	61	61	92.1	61.054	0	323.31	26420000000	538	9.43989	9.4209	9.32267	9.27671	9.15676	9.31241	8.77756	8.67273	8.73826	3	3	3
1338	P11021	P11021	78 kDa glucose-regulated protein	HSPA5	0.000675872	-0.228763	-6.37252	0.00033531	-0.247267	-7.68291			70	69	69	67.7	72.332	0	323.31	74089000000	1118	9.70119	9.64943	9.6186	9.67324	9.61343	9.62704	9.89271	9.92703	9.83577	3	3	3
1339	P11142;E9PKE3;E9PNE6;P11142-2;A8K7Q2;E9PN89;E9PLF4;E9PS65;E9PQQ4;E9PQK7;E9PK54;E9PPY6;E9PN25;E9PM13;E9PI65	P11142;E9PKE3;E9PNE6;P11142-2;A8K7Q2;E9PN89	Heat shock cognate 71 kDa protein	HSPA8	0.00319116	-0.259336	-4.11752	0.00791606	-0.250273	-3.10275			97	97	74	80.5	70.897	0	323.31	330140000000	2228	10.3139	10.3178	10.2992	10.3965	10.3379	10.2238	10.5979	10.6614	10.4497	3	3	3
1340	P11171-5;P11171-2;P11171;A0A2U3TZH6;A0A2R8Y7Y3;Q4VB86;A0A2R8YD30;P11171-6;P11171-4;P11171-3;A0A2R8YFR9;A0A2R8Y6G5;A0A2R8YCW8;A0A2R8Y570;A0A2R8Y5G2;A0A2R8Y5Z6;P11171-7;A0A2R8Y4N6;A0A2R8Y420;A0A2R8Y7N0;A0A2R8Y5C8;A0A2R8Y783;A0A1B0GWG0;A0A2R8Y6D0;A0A2R8YFU8;A0A2R8Y6T6	P11171-5;P11171-2;P11171;A0A2U3TZH6;A0A2R8Y7Y3;Q4VB86;A0A2R8YD30;P11171-6;P11171-4;P11171-3;A0A2R8YFR9;A0A2R8Y6G5;A0A2R8YCW8;A0A2R8Y570;A0A2R8Y5G2;A0A2R8Y5Z6;P11171-7;A0A2R8Y4N6;A0A2R8Y420;A0A2R8Y7N0	Protein 4.1	EPB41	0.374892	0.009377	0.21045	0.00363814	-0.179109	-3.95952			12	12	12	20.6	86.602	0	61.124	765520000	53	7.83439	7.74514	7.766	7.53728	7.62333	7.61947	7.82208	7.70373	7.7916	3	3	3
1341	P11177-3;P11177-2;P11177	P11177-3;P11177-2;P11177	Pyruvate dehydrogenase E1 component subunit beta, mitochondrial	PDHB	1.97714	0.460447	3.68663	1.7497	0.394083	3.11815	+	+	3	3	3	13.8	37.514	0	7.3729	186080000	11	7.31125	7.32015	7.29469	7.25686	7.20145	7.26867	6.85621	6.62843	7.0601	3	3	0
1344	P11274-2;P11274;I3L1U8;I3L2P5;H0Y554;B7Z683;A0A0G2JQ41;A0A1C7CYZ0;Q12979-4;Q12979-2;Q12979	P11274-2;P11274	Breakpoint cluster region protein	BCR	0.00148094	-0.471114	-5.13638	4.57441e-05	-0.481302	-12.8624			10	10	10	12.8	137.73	0	50.067	889580000	42	7.54957	7.39519	7.68829	7.54664	7.54643	7.5094	7.94714	8.06513	8.03411	3	3	3
1346	P11413;P11413-3;P11413-2;E9PD92;E7EM57;E7EUI8	P11413;P11413-3;P11413-2	Glucose-6-phosphate 1-dehydrogenase	G6PD	0.0065181	-0.402996	-3.30503	0.00163969	-0.409731	-4.99128			8	8	8	16.3	59.256	0	34.713	664560000	45	7.44246	7.66009	7.31479	7.4099	7.55491	7.43233	7.90972	7.74324	7.97338	3	3	3
1347	P11441;Q5HY81;F8WB70	P11441;Q5HY81	Ubiquitin-like protein 4A	UBL4A	3.26567	1.26642	8.42897	2.94873	1.14076	6.95099	+	+	14	14	14	67.5	17.776	0	71.532	1705700000	85	8.09318	8.1208	8.1125	8.0588	8.04017	7.85054	6.67082	7.14137	6.71503	3	3	0
1348	P11586;F5H2F4;V9GYY3	P11586;F5H2F4	C-1-tetrahydrofolate synthase, cytoplasmic;Methylenetetrahydrofolate dehydrogenase;Methenyltetrahydrofolate cyclohydrolase;Formyltetrahydrofolate synthetase;C-1-tetrahydrofolate synthase, cytoplasmic, N-terminally processed	MTHFD1	0.0380458	-0.0738357	-1.68255	4.17537e-05	-0.216922	-13.1652			59	59	57	62.7	101.56	0	315.6	22261000000	488	9.13165	9.13656	9.00676	8.95434	8.92511	8.96627	9.15649	9.15253	9.18746	3	3	3
1349	P11717;S4R328	P11717	Cation-independent mannose-6-phosphate receptor	IGF2R	3.15996	0.436733	7.9074	3.07581	0.271504	7.51322	+	+	26	26	26	14.3	274.37	0	102.42	2549800000	121	8.38394	8.33554	8.24038	8.15515	8.14445	8.16456	7.8184	7.88984	7.94142	3	3	3
1352	P11908;P11908-2;A6NMS2;H7C540;D3YTJ7	P11908;P11908-2	Ribose-phosphate pyrophosphokinase 2	PRPS2	0.0698315	-0.0903934	-1.19795	0.00331631	-0.16	-4.07072			8	8	3	32.7	34.769	0	33.976	2194000000	64	7.99794	8.18173	7.97446	7.99848	7.98845	7.95838	8.15945	8.1959	8.06996	3	3	3
1353	P11940;E7EQV3;E7ERJ7;P11940-2;A0A087WTT1;H0YAR2;Q9H361;E5RJB9;H0YB86;E5RGH3;E5RH24;H0YAP2;H0YAS6;H0YB75;H0YAW6;H0YBN4;Q4VXU2;H0YAS7;E5RHG7;Q4VXU2-2;H0YC10;E5RGC4;E5RFD8;Q96DU9-2;Q96DU9;E5RJM8;H0YER0	P11940;E7EQV3;E7ERJ7;P11940-2;A0A087WTT1	Polyadenylate-binding protein 1;Polyadenylate-binding protein	PABPC1	1.80285	0.145891	3.24613	1.82275	0.149313	3.29478	+	+	43	43	28	71.9	70.67	0	319.08	15690000000	373	9.15869	9.12992	9.13792	9.16631	9.13459	9.1359	9.08343	8.94074	8.96469	3	3	3
1354	P12004	P12004	Proliferating cell nuclear antigen	PCNA	0.0127948	-0.328701	-2.63203	0.0066498	-0.295503	-3.28386			9	9	9	35.2	28.768	0	25.34	1690400000	48	8.06811	7.91497	7.66784	7.93758	7.7724	8.04052	8.30077	8.15661	8.17964	3	3	3
1355	P12268;H0Y4R1;E7ETK5	P12268;H0Y4R1	Inosine-5-monophosphate dehydrogenase 2	IMPDH2	0.0200862	-0.138697	-2.22217	0.0160687	-0.185815	-2.42148			54	54	50	75.9	55.804	0	323.31	62624000000	802	9.57617	9.66757	9.60574	9.67361	9.51951	9.515	9.73451	9.8614	9.66966	3	3	3
1356	P12270;P12270-2;Q5SWX9	P12270	Nucleoprotein TPR	TPR	0.0489474	-0.0968815	-1.47921	0.0259464	-0.120657	-2.00097			18	18	18	12.9	267.29	0	110.06	2628400000	115	8.31412	8.25319	8.39604	8.36099	8.27731	8.25373	8.37447	8.5192	8.36033	3	3	3
1357	P12814-2;P12814;P12814-3;P12814-4;H9KV75;H0YJ11;P35609-2;P35609;G3V2W4;G3V2N5;H7C5W8;H0YJW3;G3V2X9;F6THM6;K7EP19;G3V2E8;G3V5M4	P12814-2;P12814;P12814-3;P12814-4;H9KV75	Alpha-actinin-1	ACTN1	0.00399101	-0.443195	-3.85048	1.71173e-05	-0.877529	-16.5094			26	15	15	35.3	102.71	0	71.864	1535500000	80	8.0943	7.9333	7.72785	7.53979	7.46835	7.44431	8.45113	8.31399	8.31992	3	3	3
1360	P12956;P12956-2;B1AHC9	P12956;P12956-2;B1AHC9	X-ray repair cross-complementing protein 6	XRCC6	2.77382	0.316287	6.23719	2.66846	0.321531	5.83805	+	+	56	56	56	64	69.842	0	323.31	34247000000	799	9.49762	9.48476	9.48383	9.5376	9.46801	9.47632	9.22971	9.2159	9.07173	3	3	3
1361	P13010;C9JZ81;H7C0H9	P13010	X-ray repair cross-complementing protein 5	XRCC5	2.3044	0.371249	4.61441	2.11416	0.328901	4.05777	+	+	43	43	43	56.7	82.704	0	323.31	32163000000	622	9.46975	9.52866	9.44621	9.48762	9.43331	9.39665	9.1564	9.21381	8.96067	3	3	3
1366	P13612;E7EP60;P13612-2	P13612;E7EP60	Integrin alpha-4	ITGA4	0.193024	-0.0343976	-0.388189	1.01609	0.0909111	1.56459			6	6	6	9.8	114.9	0	24.523	773950000	24	7.68371	7.47728	7.3858	7.53177	7.72596	7.66499	7.55555	7.53162	7.56282	3	3	3
1367	P13639	P13639	Elongation factor 2	EEF2	0.00359219	-0.296471	-3.97466	0.00179381	-0.287534	-4.86595			72	72	70	73.9	95.337	0	323.31	49766000000	1102	9.41209	9.51901	9.2678	9.44891	9.29645	9.48037	9.72811	9.6746	9.68561	3	3	3
1368	P13667	P13667	Protein disulfide-isomerase A4	PDIA4	0.000611931	-0.533917	-6.54554	0.00345253	-0.426338	-4.02213			20	20	20	29	72.932	0	76.982	2631900000	83	8.03177	8.03072	7.88424	8.06588	7.95855	8.24504	8.48004	8.4257	8.64275	3	3	3
1369	P13674;P13674-2;P13674-3	P13674;P13674-2;P13674-3	Prolyl 4-hydroxylase subunit alpha-1	P4HA1	0.332148	0.00528431	0.0923563	0.453082	0.0202742	0.407349			13	13	13	35.2	61.049	0	37.71	1808500000	66	8.02633	7.92858	7.83617	8.01317	7.96802	7.85484	7.93019	7.95006	7.89497	3	3	3
1370	P13796;Q5TBN3;P13796-2;Q5TBN5;U3KQI3	P13796	Plastin-2	LCP1	6.6376e-05	-0.827373	-11.6953	6.0218e-05	-0.945347	-11.9904			67	67	63	78.9	70.288	0	323.31	29780000000	531	9.03759	8.99929	8.93033	8.77937	8.93363	8.90028	9.92903	9.70963	9.81066	3	3	3
1371	P13807-2;P13807;P54840;M0QYU1	P13807-2;P13807	Glycogen [starch] synthase, muscle	GYS1	0.331699	0.0138493	0.091067	0.512281	0.0825233	0.544833			17	17	17	32.8	76.482	0	56.069	1848900000	65	8.10799	8.04731	8.0746	8.16679	8.13011	8.13903	8.10738	8.29927	7.7817	3	3	3
1372	P13984	P13984	General transcription factor IIF subunit 2	GTF2F2	0.0118671	-0.202825	-2.7033	0.0543659	-0.139274	-1.39558			5	5	5	24.1	28.38	0	19.938	687980000	26	7.52785	7.57972	7.46972	7.6083	7.45433	7.70531	7.852	7.71625	7.61751	3	3	3
1374	P13995-2;P13995;B8ZZU9;B9A062	P13995-2;P13995;B8ZZU9	Bifunctional methylenetetrahydrofolate dehydrogenase/cyclohydrolase, mitochondrial;NAD-dependent methylenetetrahydrofolate dehydrogenase;Methenyltetrahydrofolate cyclohydrolase	MTHFD2	2.63629	0.153959	5.72051	1.71149	0.0932728	3.02782	+	+	5	5	5	25.8	26.849	0	17.502	635400000	26	7.66245	7.67795	7.60367	7.62851	7.59738	7.53613	7.46708	7.49801	7.51712	3	3	3
1375	P14174	P14174	Macrophage migration inhibitory factor	MIF	0.0182892	-0.426676	-2.30509	0.0831408	-0.25498	-1.06111			9	9	9	46.1	12.476	0	52.019	7569800000	85	8.61285	8.4202	8.26902	8.27321	8.90317	8.64078	8.94491	8.55827	9.07893	3	3	3
1377	P14317;E7EVW7;F8WDD5;F8WEZ6	P14317;E7EVW7	Hematopoietic lineage cell-specific protein	HCLS1	0.000297544	-0.388894	-7.92864	0.00121149	-0.33755	-5.43231			21	21	15	51.2	54.013	0	144.09	5550700000	158	8.41471	8.32854	8.2465	8.39869	8.26666	8.47844	8.71368	8.71029	8.73246	3	3	3
1380	P14618;P14618-2;H3BTN5;P14618-3;B4DNK4;H3BR70;H3BQ34;H3BT25;H3BUW1;H3BTJ2;H3BU13;P30613-2;P30613;H3BN34;H3BQZ3	P14618;P14618-2;H3BTN5;P14618-3;B4DNK4;H3BR70;H3BQ34	Pyruvate kinase PKM;Pyruvate kinase	PKM	0.029236	-0.24594	-1.90022	0.0262269	-0.175359	-1.99183			45	45	45	80.6	57.936	0	323.31	26012000000	577	9.14277	9.18642	8.81869	9.1086	9.01034	9.24067	9.36599	9.1815	9.3382	3	3	3
1381	P14625;H0YIV0;Q96GW1;A0A1W2PRR1;Q58FF3;F8W026	P14625	Endoplasmin	HSP90B1	0.00228008	-0.271671	-4.54307	0.00165377	-0.396892	-4.97925			43	41	41	53.2	92.468	0	323.31	10222000000	297	8.66706	8.68806	8.52343	8.49932	8.37389	8.62969	8.95437	8.88703	8.85218	3	3	3
1382	P14635-2;P14635;D6RHI0;E9PC90	P14635-2;P14635;D6RHI0;E9PC90	G2/mitotic-specific cyclin-B1	CCNB1	0.00235508	-0.480969	-4.50077	0.00191548	-0.471893	-4.77594			5	5	5	20.2	44.102	0	37.198	580160000	15	7.38686	7.46662	7.32017	7.38473	7.39314	7.423	7.76716	7.78112	8.06826	3	3	3
1383	P14649;F8W1I5;F8VSA2	P14649;F8W1I5	Myosin light chain 6B	MYL6B	1.35281	0.192588	2.23858	0.261237	-0.00826565	-0.12838	+		11	8	8	52.4	22.764	0	16.934	785530000	53	7.67044	7.70387	7.86782	7.53567	7.58805	7.51585	7.50033	7.4881	7.67593	3	3	3
1385	P14713_1	P14713_1			2.66987	0.313103	5.84326	3.21943	0.411392	8.19713	+	+	93	93	93	80.6	74.088	0	323.31	227400000000	1982	10.3479	10.4578	10.3105	10.4534	10.4111	10.5465	10.0709	10.0016	10.1044	3	3	3
1390	P14868;P14868-2;H7BZ35;C9J7S3;H7C278;C9JLC1;C9JQM9	P14868;P14868-2	Aspartate--tRNA ligase, cytoplasmic	DARS	0.00370034	-0.40748	-3.9394	0.00506674	-0.316246	-3.57855			33	33	33	60.7	57.136	0	161.72	6022600000	143	8.50365	8.63705	8.43339	8.5965	8.66748	8.58381	9.05265	8.97445	8.76942	3	3	3
1391	P14923;C9JTX4;C9J826;C9JK18;C9JKY1;A0A2R8Y6G0;A0A2R8Y5C3;A0A2R8Y750	P14923	Junction plakoglobin	JUP	0.682771	0.256093	0.908073	1.56118	0.363963	2.68513		+	12	12	11	21.9	81.744	0	33.487	601970000	29	8.29073	7.43502	7.47349	7.8913	8.03535	7.59619	7.49385	7.39935	7.53776	3	3	3
1392	P15153;B1AH77;B1AH80;B1AH78	P15153;B1AH77;B1AH80;B1AH78	Ras-related C3 botulinum toxin substrate 2	RAC2	0.170047	-0.0296615	-0.4928	0.766485	0.0580066	1.07623			18	17	12	53.1	21.429	0	90.036	7679800000	200	8.66953	8.77679	8.74404	8.78378	8.83563	8.83394	8.68531	8.73629	8.85774	3	3	3
1394	P15498-2;P15498;F5H5P4;Q96D37;A0A0A0MR07	P15498-2;P15498;F5H5P4;Q96D37;A0A0A0MR07	Proto-oncogene vav	VAV1	3.5523e-05	-0.317015	-13.7182	4.93248e-05	-0.291574	-12.6175			9	9	9	16.9	94.492	0	23.982	975150000	51	7.68851	7.73112	7.75241	7.71268	7.77452	7.76116	8.01874	8.06524	8.0391	3	3	3
1396	P15880;H0YEN5;E9PQD7;E9PM36;I3L404;E9PMM9;E9PPT0	P15880;H0YEN5;E9PQD7;E9PM36;I3L404;E9PMM9	40S ribosomal protein S2	RPS2	1.99643	0.272547	3.73749	2.23853	0.290052	4.41588	+	+	36	36	36	70.6	31.324	0	232.08	48560000000	484	9.6301	9.79211	9.70471	9.76323	9.75862	9.65758	9.5415	9.41701	9.35077	3	3	3
1397	P15923;P15923-3;X6REB3;P15923-2;A0A0A0MRB7;K7ELF3;K7EPS2;K7EKB9;K7ERZ7;K7ENI0;K7ENH8;A0A0A0MTS0;K7EMM4	P15923;P15923-3;X6REB3;P15923-2;A0A0A0MRB7;K7ELF3	Transcription factor E2-alpha	TCF3	0.0142507	-0.177267	-2.5315	0.0285119	-0.140193	-1.92128			12	10	10	41.6	67.6	0	53.677	1174200000	74	7.83778	7.85005	7.85742	7.86426	7.86411	7.9281	7.89497	8.04864	8.13344	3	3	3
1400	P16150;C9JUK7	P16150;C9JUK7	Leukosialin	SPN	1.01506	0.147103	1.56259	0.191966	-0.0266132	-0.392766			4	4	4	17.5	40.321	0	10.849	1459200000	43	8.01111	8.27284	8.16101	7.8993	8.02567	7.99883	8.05434	7.88966	8.05964	3	3	3
1402	P16401	P16401	Histone H1.5	HIST1H1B	0.998853	0.31528	1.53097	1.55709	0.551525	2.67606		+	7	6	6	25.2	22.58	0	16.067	443770000	20	7.57678	7.43922	7.50657	7.69427	7.71291	7.82413	7.36459	6.7895	7.42265	3	3	1
1403	P16403	P16403	Histone H1.2	HIST1H1C	2.64124	0.741952	5.73847	3.23852	0.940108	8.29214	+	+	8	3	3	29.6	21.364	0	11.482	365260000	24	7.46175	7.34733	7.59125	7.62593	7.73094	7.63794	6.67566	6.93229	6.56653	3	3	0
1405	P16949;P16949-2;A2A2D0	P16949;P16949-2;A2A2D0	Stathmin	STMN1	0.0105064	-0.316361	-2.82051	0.0626121	-0.153433	-1.28385			28	28	23	83.2	17.302	0	298.6	21703000000	386	9.06206	8.9081	8.97895	9.03619	9.15606	9.24564	9.27226	9.13618	9.48975	3	3	3
1406	P16989;P16989-2;P16989-3;A0A0D9SEI8	P16989;P16989-2;P16989-3	Y-box-binding protein 3	YBX3	0.914651	0.149702	1.36693	0.708119	0.104807	0.959458			16	10	10	48.4	40.089	0	61.692	2289500000	115	8.33151	8.36459	8.32391	8.2966	8.27759	8.31114	8.26501	7.97595	8.32995	3	3	3
1409	P17096;P17096-3	P17096;P17096-3	High mobility group protein HMG-I/HMG-Y	HMGA1	1.03077	0.0900146	1.59327	1.49503	0.169282	2.5401		+	4	4	1	57	11.676	0	15.95	903900000	44	7.88826	7.83141	7.83464	7.96758	7.85104	7.9735	7.82394	7.80517	7.65517	3	3	3
1412	P17252;J3KRN5;M0R0I9;P05129-2;P05129;J3KN97	P17252;J3KRN5	Protein kinase C alpha type	PRKCA	1.51261	0.0878057	2.57834	0.911335	0.0713123	1.36047	+		21	21	20	31.4	76.749	0	127.49	4125500000	156	8.49013	8.45137	8.42338	8.45355	8.35532	8.50653	8.42238	8.34782	8.33127	3	3	3
1414	P17542;P17542-3;Q16559;P12980	P17542	T-cell acute lymphocytic leukemia protein 1	TAL1	0.00041398	-0.43099	-7.26604	0.000583826	-0.270313	-6.62879			11	11	1	53.2	34.27	0	36.447	3396800000	83	8.22596	8.14965	8.30475	8.36511	8.4072	8.39007	8.58399	8.67327	8.71606	3	3	3
1417	P17706-2;P17706-4;P17706;P17706-3;K7EIY0;K7ENP9;K7EIE9;D3DUJ3;K7EQG9;K7ER87;A0A2R8YD79;K7ERU1	P17706-2;P17706-4;P17706;P17706-3;K7EIY0;K7ENP9;K7EIE9;D3DUJ3;K7EQG9	Tyrosine-protein phosphatase non-receptor type 2;Protein-tyrosine-phosphatase;Tyrosine-protein phosphatase non-receptor type	PTPN2	0.00117868	-0.291558	-5.4738	0.00236694	-0.285224	-4.49423			7	7	7	21.2	45.168	0	27.781	526150000	22	7.45123	7.29994	7.29931	7.4049	7.23495	7.42964	7.61061	7.6684	7.64616	3	3	3
1418	P17812;P17812-2	P17812;P17812-2	CTP synthase 1	CTPS1	0.0485748	-0.101179	-1.48532	0.0394735	-0.100012	-1.65255			19	19	19	42	66.69	0	69.876	3543800000	130	8.28914	8.27724	8.15269	8.27205	8.17998	8.27054	8.41684	8.36517	8.2406	3	3	3
1419	P17858;P17858-2;F8WEU2	P17858;P17858-2	ATP-dependent 6-phosphofructokinase, liver type	PFKL	0.00370414	-0.340982	-3.93819	0.0088365	-0.247539	-2.9914			9	8	8	16.3	85.018	0	21.546	755080000	28	7.41581	7.4241	7.21722	7.44496	7.33776	7.55473	7.73485	7.58611	7.75911	3	3	3
1421	P17987;E7EQR6;E7ERF2;F5H282;F5GZ03;F5GZI8;F5H136;F5H676;F5GYL4;F5H726;F5H7Y1	P17987;E7EQR6;E7ERF2;F5H282	T-complex protein 1 subunit alpha	TCP1	2.93738	0.13229	6.9026	0.0480559	-0.047005	-1.49392	+		63	63	63	82	60.343	0	323.31	74920000000	913	9.67576	9.71052	9.67574	9.55891	9.5008	9.46443	9.54347	9.5853	9.53638	3	3	3
1422	P18077;F8WBS5;F8WB72;C9K025	P18077;F8WBS5;F8WB72;C9K025	60S ribosomal protein L35a	RPL35A	1.77823	0.188879	3.1865	3.4489	0.350272	9.40807	+	+	6	6	6	32.7	12.538	0	10.821	4522400000	43	8.6907	8.6841	8.53395	8.80072	8.83445	8.75775	8.4728	8.48151	8.3878	3	3	3
1423	P18124;A8MUD9;C9JIJ5;C9JZ88	P18124;A8MUD9	60S ribosomal protein L7	RPL7	1.67716	0.185293	2.94784	1.82281	0.208767	3.29494	+	+	28	28	28	68.1	29.225	0	243.7	20133000000	372	9.20358	9.28968	9.31412	9.24497	9.35955	9.27328	9.18718	9.05385	9.01047	3	3	3
1425	P18615;P18615-3;A0A0A0MT02;P18615-4;A2ABK4	P18615;P18615-3;A0A0A0MT02;P18615-4	Negative elongation factor E	NELFE	2.32553	0.389389	4.67946	2.78248	0.426219	6.271	+	+	21	21	4	60.3	43.239	0	110.49	2727600000	90	8.3367	8.20393	8.1498	8.32039	8.25416	8.22637	7.72518	7.93737	7.85971	3	3	3
1426	P18669;P15259;Q8N0Y7	P18669;P15259;Q8N0Y7	Phosphoglycerate mutase 1;Phosphoglycerate mutase 2;Probable phosphoglycerate mutase 4	PGAM1;PGAM2;PGAM4	0.022627	-0.404639	-2.11833	0.10723	-0.189039	-0.861444			10	10	10	44.5	28.804	0	49.548	3105300000	83	8.20219	8.09985	7.94546	8.1119	8.23088	8.55152	8.49573	8.17837	8.78733	3	3	3
1427	P18858;F5GZ28;P18858-3;M0R0Q7;P18858-2;B4E135;M0R1S4;M0QY71;M0R1G7	P18858;F5GZ28;P18858-3;M0R0Q7;P18858-2	DNA ligase 1;DNA ligase	LIG1	0.00248028	-0.513258	-4.43368	0.000161613	-0.590523	-9.29902			15	15	15	20.5	101.73	0	74.224	2135900000	82	7.89214	7.95209	7.60259	7.71381	7.67077	7.83045	8.37094	8.24502	8.37064	3	3	3
1428	P19174;P19174-2;V9GY71;A0A0D9SEK2;V9GYH5;V9GY63	P19174;P19174-2	1-phosphatidylinositol 4,5-bisphosphate phosphodiesterase gamma-1	PLCG1	0.00189662	-0.379448	-4.78942	0.00154361	-0.374024	-5.07693			7	7	7	8.6	148.53	0	15.079	584930000	47	7.47371	7.39191	7.37236	7.41218	7.40324	7.43883	7.76602	7.68093	7.92936	3	3	3
1429	P19338;H7BY16;C9JYW2;C9JLB1;C9J1H7;C9JWL1	P19338;H7BY16	Nucleolin	NCL	0.194646	-0.0335134	-0.381206	0.706271	0.0835142	0.955727			53	53	53	46.6	76.613	0	323.31	35795000000	651	9.48715	9.42705	9.41312	9.56141	9.52291	9.59407	9.61152	9.49679	9.31954	3	3	3
1430	P19367-4;P19367-2;P19367;P19367-3;B1AR62;B1AR63;Q2TB90-3;Q2TB90-2;Q2TB90;P52790	P19367-4;P19367-2;P19367;P19367-3	Hexokinase-1	HK1	0.184248	-0.0449201	-0.426829	0.174856	-0.0385149	-0.469945			7	6	6	12.6	101.08	0	41.697	758890000	39	7.52477	7.56194	7.78481	7.5998	7.72297	7.56797	7.56348	7.79306	7.64973	3	3	3
1431	P19387;H3BRR2	P19387	DNA-directed RNA polymerase II subunit RPB3	POLR2C	1.54515	0.258907	2.64968	1.60744	0.229245	2.78856	+	+	10	10	10	48.7	31.441	0	54.464	1370000000	54	8.11301	7.96812	7.84953	8.04914	7.93168	7.86085	7.6336	7.83692	7.68342	3	3	3
1433	P19525-2;P19525;F8WBH4;C9JZT2	P19525-2;P19525;F8WBH4;C9JZT2	Interferon-induced, double-stranded RNA-activated protein kinase	EIF2AK2	2.38776	0.768677	4.87504	NaN	NaN	NaN	+		4	4	4	6.9	57.39	0.00041736	5.2618	188970000	18	7.29603	7.1972	7.31118	7.32284	7.36229	6.99855	6.46868	6.77951	6.25019	3	2	0
1435	P19784;H3BSA1;H3BV19	P19784;H3BSA1;H3BV19	Casein kinase II subunit alpha	CSNK2A2	0.553105	0.0581684	0.635466	0.338538	0.0095528	0.110603			7	7	7	23.4	41.213	0	44.277	1304900000	58	7.95536	7.91511	7.80473	7.90705	7.79507	7.82723	7.94271	7.87959	7.67839	3	3	3
1436	P19793-2;P19793;A0A087WZ88;P48443	P19793-2;P19793;A0A087WZ88;P48443	Retinoic acid receptor RXR-alpha;Retinoic acid receptor RXR-gamma	RXRA;RXRG	1.15987	0.628596	1.84739	1.10994	0.592392	1.74859			4	4	4	14.5	41.06	0	7.7984	404840000	16	7.61511	7.60395	7.51371	7.55077	7.53983	7.53356	6.708	7.61784	6.52113	3	3	0
1437	P19838;P19838-2;P19838-3;D6RF93;D6RH30;D6RC45	P19838;P19838-2;P19838-3;D6RF93	Nuclear factor NF-kappa-B p105 subunit;Nuclear factor NF-kappa-B p50 subunit	NFKB1	0.84561	0.193355	1.23213	NaN	NaN	NaN			9	9	9	13	105.35	0	25.311	753670000	29	7.40412	7.80697	7.79725	7.42075	7.54917	7.37732	7.58169	7.53595	7.31063	3	2	3
1438	P20042	P20042	Eukaryotic translation initiation factor 2 subunit 2	EIF2S2	2.51683	0.1623	5.30072	2.01045	0.156411	3.77474	+	+	31	31	31	58.3	38.388	0	219.51	6166900000	285	8.77828	8.71674	8.72485	8.78595	8.67021	8.74604	8.62354	8.54397	8.56546	3	3	3
1442	P20618	P20618	Proteasome subunit beta type-1	PSMB1	1.46834	0.190247	2.48251	2.00438	0.171134	3.75856	+	+	16	16	16	67.6	26.489	0	168.49	8938700000	157	8.81486	9.01758	8.84467	8.85218	8.89953	8.86806	8.66671	8.78837	8.65129	3	3	3
1443	P20839;P20839-3;P20839-7;P20839-5;P20839-6;C9J381;P20839-2;P20839-4;C9K0R9;C9J029;H7C5T1;H7C511	P20839;P20839-3;P20839-7;P20839-5;P20839-6;C9J381;P20839-2;P20839-4;C9K0R9	Inosine-5-monophosphate dehydrogenase 1;Inosine-5-monophosphate dehydrogenase	IMPDH1	0.0319627	-0.196938	-1.82586	0.0301687	-0.192732	-1.87395			19	15	15	39.1	55.405	0	147.36	1868700000	104	7.9304	8.0886	8.03961	8.08994	8.00082	7.98047	8.1939	8.39498	8.06055	3	3	3
1444	P20963	P20963	T-cell surface glycoprotein CD3 zeta chain	CD247	1.90678	1.00361	3.50478	1.95026	1.0148	3.61649	+	+	9	2	2	54.3	18.696	0	10.614	354370000	20	7.88213	7.77915	7.98451	7.91207	7.86138	7.90592	6.69832	7.42783	6.50881	3	3	0
1445	P20963-3	P20963-3	T-cell surface glycoprotein CD3 zeta chain	CD247	3.06185	1.36503	7.44954	3.93677	1.25831	12.5585	+	+	10	10	3	54	18.568	0	57.864	658320000	37	8.0911	7.89295	8.45853	8.14789	8.04336	7.93116	6.93891	6.69966	6.70893	3	3	3
1446	P21281;H0YC04;C9JL73;P15313;H0YAT8;E5RGH6;C9JNS9;C9JZ02	P21281;H0YC04	V-type proton ATPase subunit B, brain isoform	ATP6V1B2	0.0344947	-0.149028	-1.76284	0.00464123	-0.290685	-3.677			21	21	21	57.7	56.5	0	104.78	2907700000	173	8.22678	8.20222	7.96617	7.95427	7.87737	8.13856	8.29376	8.24961	8.29888	3	3	3
1450	P21580;D3TTY5;A0A087WU80;A0A087WXL5;A0A087X1N1;Q5VXR0;Q5VXQ9;Q5VXQ8;A0A087WVN3	P21580;D3TTY5;A0A087WU80	Tumor necrosis factor alpha-induced protein 3;A20p50;A20p37	TNFAIP3	1.4168	0.266833	2.37265	NaN	NaN	NaN	+		5	5	5	10.1	89.613	0	11.264	304620000	26	7.44226	7.33824	7.52463	7.37394	7.45515	6.96918	7.09121	7.3641	7.04932	3	2	2
1452	P22102;P22102-2;F8WD69;C9JBJ1;C9JTV6;C9JZG2;C9JKQ7;H7C366;A0A140TA71	P22102	Trifunctional purine biosynthetic protein adenosine-3;Phosphoribosylamine--glycine ligase;Phosphoribosylformylglycinamidine cyclo-ligase;Phosphoribosylglycinamide formyltransferase	GART	0.0485669	-0.12163	-1.48545	0.0233339	-0.132909	-2.09177			29	29	29	37.8	107.77	0	96.066	4065300000	165	8.33524	8.32593	8.10051	8.3009	8.12911	8.29783	8.42197	8.3235	8.3811	3	3	3
1453	P22234;E9PBS1;P22234-2;D6RF62	P22234;E9PBS1;P22234-2;D6RF62	Multifunctional protein ADE2;Phosphoribosylaminoimidazole-succinocarboxamide synthase;Phosphoribosylaminoimidazole carboxylase	PAICS	0.00984942	-0.222804	-2.88366	0.0205249	-0.215396	-2.20321			30	30	30	62.8	47.079	0	223.95	13114000000	257	8.75815	8.73506	8.61011	8.64741	8.61945	8.85868	8.94303	8.80809	9.02061	3	3	3
1455	P22314;P22314-2;Q5JRR6;Q5JRR9;Q5JRS0;Q5JRS1;Q5JRS3;Q5JRS2	P22314;P22314-2	Ubiquitin-like modifier-activating enzyme 1	UBA1	0.00177682	-0.453183	-4.87911	0.012638	-0.239177	-2.64364			26	26	26	37.2	117.85	0	136	4370300000	251	8.29813	8.22264	8.10127	8.34092	8.40085	8.52229	8.72912	8.51448	8.73799	3	3	3
1456	Q32Q12;P22392-2;P22392;O60361;E7ERL0;J3KPD9;P15531;P15531-2;C9K028;F6XY72;E5RHP0	Q32Q12;P22392-2;P22392;O60361;E7ERL0;J3KPD9;P15531;P15531-2	Nucleoside diphosphate kinase;Nucleoside diphosphate kinase B;Putative nucleoside diphosphate kinase;Nucleoside diphosphate kinase A	NME1-NME2;NME2;NME2P1;NME1	0.0140168	-0.464077	-2.54682	0.0241596	-0.37806	-2.06189			10	10	10	52.1	32.642	0	26.568	2099700000	25	8.05717	7.88317	7.87191	7.96665	7.95376	8.1499	8.31309	8.15767	8.73373	3	3	3
1457	P22626;P22626-2;A0A087WUI2	P22626;P22626-2;A0A087WUI2	Heterogeneous nuclear ribonucleoproteins A2/B1	HNRNPA2B1	0.0884849	-0.0684945	-1.01229	2.36128	0.12756	4.79109		+	16	16	16	53.5	37.429	0	113.25	4806500000	129	8.62709	8.42979	8.62495	8.74346	8.79641	8.73013	8.60288	8.62267	8.66176	3	3	3
1459	P22830;P22830-2;K7ELX4;K7EKP7;K7EPN2;K7EJM8;K7EJX5	P22830;P22830-2;K7ELX4	Ferrochelatase, mitochondrial	FECH	3.89557	1.26372	12.2579	3.67657	1.08797	10.7717	+	+	14	14	14	43.5	47.862	0	76.39	2470900000	99	8.40797	8.47363	8.38034	8.24289	8.27772	8.21407	7.08775	7.35276	7.03027	3	3	1
1460	P23246;P23246-2	P23246	Splicing factor, proline- and glutamine-rich	SFPQ	0.349695	0.0160933	0.141933	0.34469	0.0134405	0.127959			5	5	5	12.2	76.149	0	9.5778	323780000	23	7.43001	7.34151	7.55915	7.40309	7.38609	7.53354	7.31433	7.35368	7.61438	3	3	3
1461	P23258;Q9NRH3;K7EIS0;K7EKE5	P23258;Q9NRH3	Tubulin gamma-1 chain;Tubulin gamma-2 chain	TUBG1;TUBG2	0.709023	0.0362097	0.961282	1.14839	0.107773	1.8246			27	27	27	58.1	51.169	0	166.42	12542000000	326	8.9686	9.03755	9.01191	9.13555	9.11863	8.97856	9.00668	8.99634	8.9064	3	3	3
1464	P23396;P23396-2;E9PL09;E9PPU1;F2Z2S8;H0YCJ7;H0YF32;H0YEU2;E9PQ96;E9PJH4;E9PK82;E9PSF4;E9PQX2;E9PJN9;H0YES8	P23396;P23396-2;E9PL09;E9PPU1;F2Z2S8;H0YCJ7	40S ribosomal protein S3	RPS3	2.09406	0.362798	4.00183	2.30325	0.362303	4.6109	+	+	35	35	35	82.3	26.688	0	185.89	43058000000	386	9.61802	9.8108	9.61388	9.75407	9.69313	9.59402	9.39342	9.36844	9.19246	3	3	3
1466	P23511-2;P23511	P23511-2;P23511	Nuclear transcription factor Y subunit alpha	NFYA	3.19861	0.468793	8.09464	2.09414	0.507522	4.00208	+	+	3	3	3	13.8	33.939	0	81.876	604210000	40	7.66778	7.67686	7.71535	7.95278	7.6051	7.6183	7.28715	7.25955	7.10691	3	3	2
1467	P23526;P23526-2	P23526	Adenosylhomocysteinase	AHCY	0.00488093	-0.619187	-3.62028	0.00839352	-0.534269	-3.04319			10	10	10	18.3	47.716	0	73.969	811120000	38	7.59708	7.54606	7.28103	7.38927	7.53653	7.75312	8.13997	7.83134	8.31042	3	3	3
1468	P23528;E9PP50;E9PK25;G3V1A4;E9PS23;E9PQB7;Q9Y281;Q9Y281-3;E9PLJ3;F8WDN3	P23528;E9PP50;E9PK25;G3V1A4;E9PS23	Cofilin-1	CFL1	0.000887277	-0.465821	-5.9185	0.000635816	-0.476704	-6.47841			18	18	16	86.1	18.502	0	171.95	12556000000	199	8.82069	8.80719	8.58597	8.69348	8.62477	8.86295	9.18495	9.24398	9.18239	3	3	3
1469	P23634-7;P23634-6;P23634-8;P23634;P23634-5;P23634-4;P23634-3;P23634-2;P20020-5;P20020-2;P20020-6;P20020;P20020-4;P20020-1;E7ERY9;A0A2R8Y4R4;H0Y7S3;A0A2U3U055;A0A2U3TZI3;Q16720-8;Q16720-7;Q16720-6;Q01814-4;Q16720-3;Q16720-5;Q01814-7;Q16720-2;Q01814-3;Q01814-6;Q01814-2;Q16720-4;Q01814-8;Q16720;Q01814-5;Q01814	P23634-7;P23634-6;P23634-8;P23634;P23634-5;P23634-4;P23634-3;P23634-2	Plasma membrane calcium-transporting ATPase 4	ATP2B4	1.22834	0.374408	1.9843	1.13883	0.342754	1.80566			10	10	10	18.3	132.59	0	30.77	684610000	26	7.58826	7.49161	7.55068	7.57829	7.45981	7.49748	7.33668	7.37407	6.79658	3	3	2
1470	P23743;G3V4E1;H0YJE7;H0YJH4;P23743-3	P23743;G3V4E1	Diacylglycerol kinase alpha;Diacylglycerol kinase	DGKA	1.17746	0.0896651	1.88238	1.68409	0.129564	2.96388		+	16	16	16	25.7	82.629	0	50.157	2090200000	59	8.20281	8.11066	8.10921	8.20464	8.13178	8.20596	8.12199	8.0026	8.0291	3	3	3
1471	P24534;C9JZW3;F2Z2G2;F8WF65	P24534;C9JZW3	Elongation factor 1-beta	EEF1B2	2.12927	0.109537	4.10017	1.70196	0.0973161	3.00552	+	+	19	17	17	75.1	24.763	0	160.06	23246000000	199	9.23795	9.19471	9.17577	9.24247	9.16572	9.16358	9.08289	9.13078	9.06614	3	3	3
1474	P24752;H0YEL7;P24752-2;E9PRQ6;E9PKF3	P24752	Acetyl-CoA acetyltransferase, mitochondrial	ACAT1	4.00459	0.751796	13.0688	4.08041	0.604836	13.663	+	+	16	16	16	49.6	45.199	0	96.098	2899600000	84	8.44982	8.35774	8.31765	8.25365	8.22272	8.20796	7.67283	7.53939	7.6576	3	3	3
1475	P24928;P24928-2	P24928;P24928-2	DNA-directed RNA polymerase II subunit RPB1	POLR2A	0.175764	-0.0168915	-0.465695	0.0157153	-0.117415	-2.4417			25	25	25	21.1	217.17	0	106.71	3602700000	145	8.39782	8.34936	8.40161	8.29095	8.33965	8.21661	8.33558	8.43363	8.43025	3	3	3
1477	P25098;E9PRV7;Q8N433	P25098	Beta-adrenergic receptor kinase 1	ADRBK1	0.329525	0.00731023	0.0848011	0.13116	-0.0449003	-0.702074			9	9	7	16.3	79.573	0	20.968	686310000	31	7.46226	7.66012	7.42318	7.37508	7.52477	7.48909	7.58455	7.42773	7.51136	3	3	3
1478	P25205;P25205-2;J3KQ69;Q7Z6P5	P25205;P25205-2;J3KQ69	DNA replication licensing factor MCM3	MCM3	2.58716	0.304701	5.54474	1.85046	0.156687	3.3632	+	+	49	49	49	58.3	90.98	0	316.27	13515000000	377	9.03711	9.12804	8.97082	8.95084	8.83139	8.9097	8.78781	8.75107	8.68298	3	3	3
1480	P25398	P25398	40S ribosomal protein S12	RPS12	4.34447	0.517122	15.9431	3.28517	0.554679	8.52854	+	+	19	19	19	92.4	14.515	0	297.6	16207000000	223	9.24839	9.22139	9.22948	9.22907	9.38324	9.19962	8.77639	8.70077	8.67073	3	3	3
1481	P25685;P25685-2;M0R080;M0QYT3;M0QXK0;M0R1D6;M0QZD0;M0R128;A0A1B0GX60	P25685;P25685-2;M0R080	DnaJ homolog subfamily B member 1	DNAJB1	1.02395e-05	-0.58376	-18.7984	0.00245259	-0.312055	-4.44816			31	31	30	77.1	38.044	0	323.31	16391000000	371	8.81535	8.82183	8.78713	9.16233	9.12284	8.95426	9.36603	9.45008	9.35947	3	3	3
1482	P25705-2;P25705;K7EK77;K7ERX7;K7EJP1;K7ENJ4;P25705-3;K7EQH4	P25705-2;P25705;K7EK77;K7ERX7;K7EJP1;K7ENJ4;P25705-3	ATP synthase subunit alpha, mitochondrial	ATP5A1	2.09417	1.1423	4.00216	1.60054	0.776275	2.77302	+	+	10	10	10	19.7	54.493	0	32.348	1628500000	41	8.37918	8.19899	8.1554	7.89114	7.94039	7.80394	7.45053	7.30133	6.55479	3	3	2
1483	P25786;P25786-2;F5GX11;B4DEV8	P25786;P25786-2;F5GX11	Proteasome subunit alpha type-1	PSMA1	2.28335	0.224234	4.55027	1.9974	0.224806	3.74006	+	+	24	24	24	80.2	29.555	0	230.16	34621000000	345	9.43927	9.39086	9.36968	9.46559	9.32736	9.40858	9.18853	9.24603	9.09255	3	3	3
1484	P25788-2;P25788;G3V4X5;G3V3W4;G3V5N4;H0YJ03	P25788-2;P25788	Proteasome subunit alpha type-3	PSMA3	1.77143	0.286216	3.17015	1.94533	0.247781	3.60371	+	+	10	10	10	49.6	27.647	0	51.856	4753900000	92	8.52671	8.71819	8.5306	8.59391	8.51134	8.55495	8.32096	8.40885	8.18704	3	3	3
1485	P25789;H0YMA1;H0YMZ1;H0YL69;H0YMI6;H0YN18;P25789-2;H0YLC2;H0YKT8;H0YKS0;H0YLS6;H0YMV3	P25789;H0YMA1;H0YMZ1;H0YL69;H0YMI6;H0YN18;P25789-2;H0YLC2;H0YKT8	Proteasome subunit alpha type-4;Proteasome subunit alpha type;Proteasome subunit beta type	PSMA4	1.6548	0.313053	2.89629	1.14568	0.212659	1.81923	+		10	10	10	45.2	29.483	0	54.202	1791000000	62	8.19474	8.30595	8.14761	8.2445	8.06198	8.04064	8.00411	7.99667	7.70837	3	3	3
1487	P26038;P35241-4;V9GZ54	P26038	Moesin	MSN	0.0106663	-0.170154	-2.80584	0.170367	-0.0459607	-0.49126			41	41	29	56.5	67.819	0	308.39	9935400000	359	8.70164	8.75253	8.59249	8.78432	8.67067	8.96425	8.85382	8.78574	8.91756	3	3	3
1488	P26196;Q8IV96	P26196;Q8IV96	Probable ATP-dependent RNA helicase DDX6	DDX6	4.06856	0.419351	13.5684	4.73367	0.387913	19.9938	+	+	18	18	18	44.3	54.416	0	203.14	10005000000	198	8.94827	8.98902	8.8959	8.93711	8.89857	8.90319	8.53106	8.54771	8.49636	3	3	3
1489	P26358;P26358-3;K7ENW7;K7EJL0;K7ENQ6;K7EIZ6;K7EMU8;K7ERQ1	P26358;P26358-3	DNA (cytosine-5)-methyltransferase 1	DNMT1	0.0147395	-0.0717614	-2.50038	0.00481678	-0.0570669	-3.63513			57	57	1	33.2	183.16	0	323.31	7850500000	405	8.64912	8.5819	8.66635	8.6527	8.62901	8.65974	8.6873	8.69639	8.72897	3	3	3
1491	P26373;P26373-2;J3QSB4;H3BTH3;J3KS98;H3BUK8	P26373;P26373-2;J3QSB4	60S ribosomal protein L13	RPL13	1.69445	0.159788	2.98798	2.10359	0.234886	4.0283	+	+	23	23	23	70.6	24.261	0	209.31	20406000000	272	9.23006	9.25811	9.38414	9.2889	9.4669	9.34181	9.17716	9.09223	9.12356	3	3	3
1492	P26583;D6R9A6	P26583;D6R9A6	High mobility group protein B2	HMGB2	1.09689	0.0979242	1.7229	0.939349	0.097532	1.41504			18	15	14	51.7	24.033	0	133.99	18389000000	251	8.978	9.10701	8.99441	9.06153	8.91588	9.10082	8.85139	8.9843	8.94994	3	3	3
1493	P26639;P26639-2;D6R9F8;D6RJ97;D6RHV7;D6RCS6;D6RCA5;D6RDJ6	P26639;P26639-2	Threonine--tRNA ligase, cytoplasmic	TARS	0.00675447	-0.285489	-3.26739	0.0012175	-0.327322	-5.42485			12	12	12	22.1	83.434	0	61.18	1132700000	65	7.79836	7.71256	7.50834	7.74795	7.57446	7.57136	7.96888	7.97847	7.92839	3	3	3
1494	P26640;A0A140T936;A0A140T954;A2ABF4;A0A0G2JJT9;P26640-2;H0Y426;A0A140T904	P26640;A0A140T936	Valine--tRNA ligase	VARS	3.03084	0.336682	7.30982	2.85027	0.332597	6.54101	+	+	64	64	64	56.2	140.47	0	323.31	32797000000	728	9.37031	9.33612	9.37149	9.40415	9.33009	9.33143	9.00091	9.10836	8.9586	3	3	3
1495	P26641;P26641-2	P26641;P26641-2	Elongation factor 1-gamma	EEF1G	0.609174	0.041441	0.755726	0.397555	0.0195681	0.269733			48	48	48	71.4	50.118	0	323.31	123570000000	900	9.90133	9.92139	9.87288	9.97102	9.85564	9.80332	9.92085	9.89854	9.75188	3	3	3
1496	P27348;E9PG15	P27348;E9PG15	14-3-3 protein theta	YWHAQ	0.000117154	-0.393879	-10.1064	0.000835884	-0.285068	-6.01563			14	12	12	38.8	27.764	0	109.59	3252100000	60	8.14398	8.13459	8.13491	8.1978	8.29155	8.25057	8.60384	8.47062	8.52067	3	3	3
1497	P27361;E9PQW4;P27361-3;B3KR49;E9PBK7;P27361-2;H0YEX6;E9PRH7;E9PJF0	P27361;E9PQW4;P27361-3;B3KR49;E9PBK7;P27361-2;H0YEX6;E9PRH7;E9PJF0	Mitogen-activated protein kinase 3;Mitogen-activated protein kinase	MAPK3	0.695933	0.331037	0.934812	0.654705	0.300877	0.850585			9	9	8	24.8	43.135	0	23.255	801670000	29	7.62881	7.55798	7.63334	7.54281	7.58339	7.60344	6.57303	7.56261	7.69136	3	3	2
1498	P27635;X1WI28;B8A6G2;A6QRI9;Q96L21	P27635;X1WI28	60S ribosomal protein L10	RPL10	0.889111	0.0827872	1.31714	1.53943	0.15559	2.63708		+	20	20	4	73.4	24.604	0	118.33	10647000000	220	8.89656	8.98019	8.9983	9.04175	9.06397	8.98775	8.96448	8.88568	8.77654	3	3	3
1499	P27694;I3L4R8;I3L524;I3L2M5	P27694	Replication protein A 70 kDa DNA-binding subunit;Replication protein A 70 kDa DNA-binding subunit, N-terminally processed	RPA1	0.0172938	-0.158113	-2.35514	0.250077	-0.0106497	-0.166941			10	10	10	22.1	68.137	0	63.941	2051000000	94	8.01435	8.0984	7.89447	8.04131	8.18534	8.22295	8.21746	8.10785	8.15625	3	3	3
1500	P27695;G3V5Q1;G3V3M6;A0A0C4DGK8;G3V3C7;G3V5D9;G3V5M0;G3V359;H7C4A8;G3V3Y6	P27695;G3V5Q1;G3V3M6;A0A0C4DGK8;G3V3C7;G3V5D9	DNA-(apurinic or apyrimidinic site) lyase;DNA-(apurinic or apyrimidinic site) lyase, mitochondrial	APEX1	0.00216201	-0.260771	-4.6132	0.0103848	-0.200857	-2.83185			13	13	13	55.3	35.554	0	86.872	1842500000	77	7.98085	7.86252	7.81527	7.91414	7.85252	8.07173	8.18153	8.09209	8.16735	3	3	3
1502	P27797;K7EJB9;K7EL50	P27797;K7EJB9	Calreticulin	CALR	0.007534	-0.375431	-3.15356	0.0136103	-0.313581	-2.57418			12	12	12	45.6	48.141	0	73.826	6857100000	153	8.65631	8.45045	8.31418	8.60941	8.3325	8.66458	8.87076	8.72643	8.95004	3	3	3
1503	P27816;P27816-6	P27816;P27816-6	Microtubule-associated protein 4	MAP4	0.00457444	-0.137829	-3.69344	0.0417599	-0.052921	-1.60689			87	87	1	73.4	121	0	323.31	45674000000	1182	9.50784	9.4697	9.54589	9.59417	9.56907	9.61492	9.60128	9.70319	9.63246	3	3	3
1507	P28066;P28066-2	P28066;P28066-2	Proteasome subunit alpha type-5	PSMA5	1.81579	0.277924	3.27772	1.57558	0.245798	2.71715	+	+	9	9	9	43.6	26.411	0	120.79	4264300000	82	8.50436	8.64415	8.48663	8.62228	8.42007	8.49642	8.28215	8.37774	8.14148	3	3	3
1508	P28070	P28070	Proteasome subunit beta type-4	PSMB4	2.33209	0.26916	4.69979	2.55882	0.213509	5.44534	+	+	11	11	11	48.9	29.204	0	59.316	4169800000	93	8.47513	8.62137	8.58796	8.53509	8.48961	8.49282	8.2283	8.35422	8.29447	3	3	3
1509	P28072;A0A087X2I4;I3L3X7	P28072;A0A087X2I4	Proteasome subunit beta type-6;Proteasome subunit beta type	PSMB6	1.80124	0.144888	3.24222	0.987268	0.0645571	1.50838	+		12	12	12	46.9	25.357	0	51.336	3322100000	139	8.39957	8.45257	8.46189	8.38232	8.33199	8.35872	8.22308	8.29376	8.36252	3	3	3
1511	P28482;P28482-2	P28482;P28482-2	Mitogen-activated protein kinase 1	MAPK1	0.00817651	-0.226666	-3.06975	0.0572972	-0.175876	-1.35394			7	6	6	21.4	41.389	0	36.719	895380000	54	7.74957	7.60554	7.76767	7.73012	7.97638	7.56866	7.98902	7.82805	7.98571	3	3	3
1512	P28702;P28702-3;E9PK75;A0A0G2JKR7	P28702;P28702-3;E9PK75	Retinoic acid receptor RXR-beta	RXRB	1.52138	0.302426	2.59748	1.77107	0.254227	3.16927	+	+	6	6	6	11.6	56.921	0	12.718	290640000	14	7.31998	7.41441	7.65311	7.33005	7.4036	7.50924	7.21342	7.22855	7.03823	3	3	1
1515	P28907;P28907-2;H0Y950	P28907	ADP-ribosyl cyclase/cyclic ADP-ribose hydrolase 1	CD38	2.4983	1.25484	5.23789	2.5351	1.1837	5.36327	+	+	7	7	7	31	34.328	0	11.078	588710000	22	7.60943	7.74828	7.95122	7.63609	7.75375	7.7057	6.40135	6.20688	6.9362	3	3	0
1518	P29144	P29144	Tripeptidyl-peptidase 2	TPP2	2.1971e-05	-0.643806	-15.498	8.73476e-05	-0.577391	-10.9001			55	55	2	44.2	138.35	0	323.31	12553000000	381	8.72315	8.76753	8.78508	8.8865	8.75653	8.83197	9.42047	9.45591	9.3308	3	3	3
1519	P29350;P29350-3;P29350-2;P29350-4;F5H0N8;F5H1V7;F5H4Z1;F5GXD4;U3KQS1;F5H5H9;F5GY79;F5H1Z8	P29350;P29350-3;P29350-2;P29350-4	Tyrosine-protein phosphatase non-receptor type 6	PTPN6	0.000223067	-0.72313	-8.55059	0.000182047	-0.678049	-9.01575			10	10	10	20.5	67.56	0	30.391	1092800000	25	7.44928	7.57585	7.73937	7.48453	7.71632	7.69888	8.33021	8.30788	8.29579	3	3	3
1520	P29401;P29401-2;A0A0B4J1R6;E9PFF2;F8W888;F8WAX4	P29401;P29401-2;A0A0B4J1R6;E9PFF2	Transketolase	TKT	0.000202634	-0.890532	-8.76768	0.00239695	-0.76317	-4.47786			22	22	22	48	67.877	0	157.56	4631700000	143	8.16909	8.11421	8.01932	8.14882	8.02877	8.50711	8.96959	8.84467	9.15996	3	3	3
1521	P29692;E9PK01;E9PRY8;P29692-2;A0A087X1X7;E9PQ49;E9PI39;P29692-4;E9PPR1;E9PL12;E9PQZ1;E9PMW7;E9PK06;H0YCK7;E9PIZ1;E9PK72;H0YE72;E9PKK3;H0YE58;E9PNW6;E9PJD0;E9PQC9	P29692;E9PK01;E9PRY8;P29692-2;A0A087X1X7;E9PQ49;E9PI39;P29692-4;E9PPR1;E9PL12;E9PQZ1;E9PMW7	Elongation factor 1-delta	EEF1D	2.78936	0.200799	6.29794	2.22279	0.144392	4.36938	+	+	29	29	4	94.3	31.121	0	323.31	38491000000	434	9.4103	9.47818	9.46995	9.41646	9.35037	9.42239	9.25892	9.28908	9.20804	3	3	3
1523	P30040;F8VY02;F8W1G0;P30040-2	P30040;F8VY02	Endoplasmic reticulum resident protein 29	ERP29	0.000168282	-0.702007	-9.2019	0.00145455	-0.517466	-5.16234			6	6	6	22.2	28.993	0	13.636	868500000	39	7.43826	7.46485	7.26382	7.4239	7.55991	7.73675	8.06562	8.03258	8.17476	3	3	3
1524	P30041	P30041	Peroxiredoxin-6	PRDX6	0.00844521	-0.430548	-3.03698	0.0301272	-0.27178	-1.8751			10	10	10	37.1	25.035	0	46.023	1460100000	57	7.84133	7.73125	7.75845	7.84621	7.98139	7.97973	8.15809	7.9974	8.46718	3	3	3
1527	P30050;P30050-2	P30050;P30050-2	60S ribosomal protein L12	RPL12	2.17096	0.285706	4.21868	2.86033	0.419793	6.58192	+	+	14	14	14	75.2	17.818	0	93.416	9848800000	138	8.96951	8.94844	8.81719	8.98044	9.12379	9.03318	8.70766	8.54106	8.62932	3	3	3
1530	P30101	P30101	Protein disulfide-isomerase A3	PDIA3	0.000201649	-0.564248	-8.77882	0.00014072	-0.536591	-9.63875			31	31	21	47.1	56.782	0	222.21	13839000000	300	8.68007	8.74977	8.54628	8.63488	8.63721	8.78701	9.2065	9.19251	9.26986	3	3	3
1531	P30153;B3KQV6;C9J9C1;E9PH38;E9PPI5;E9PNM7;E9PHZ6	P30153;B3KQV6;C9J9C1	Serine/threonine-protein phosphatase 2A 65 kDa regulatory subunit A alpha isoform	PPP2R1A	0.221668	-0.0189651	-0.271421	0.120628	-0.05725	-0.768522			29	29	23	54.7	65.308	0	118.83	10089000000	247	8.76672	8.81686	8.73644	8.80125	8.72106	8.68286	8.86023	8.856	8.66069	3	3	3
1532	P30154-4;P30154;P30154-2;P30154-3;P30154-5;H0YDG7	P30154-4;P30154;P30154-2;P30154-3;P30154-5	Serine/threonine-protein phosphatase 2A 65 kDa regulatory subunit A beta isoform	PPP2R1B	0.144877	-0.0440154	-0.622559	0.152502	-0.0350871	-0.581266			16	10	10	36.2	61.313	0	34.241	1408000000	82	7.92455	7.97456	7.8081	7.97562	7.86776	7.8906	8	7.99411	7.84515	3	3	3
1535	P30419-2;P30419;K7EN82;B7Z8J4;Q5VUC6;O60551	P30419-2;P30419;K7EN82	Glycylpeptide N-tetradecanoyltransferase 1	NMT1	0.348196	0.0112243	0.13776	0.102175	-0.0450791	-0.899418			7	7	7	27.4	48.14	0	29.026	546060000	33	7.63269	7.674	7.41679	7.53943	7.42781	7.58733	7.53995	7.59563	7.55422	3	3	3
1536	P30520	P30520	Adenylosuccinate synthetase isozyme 2	ADSS	0.00914778	-0.342123	-2.9568	NaN	NaN	NaN			9	9	9	21.5	50.097	0	22.135	878680000	32	7.67406	7.62475	7.39452	7.53696	7.58457	7.09223	7.9786	7.75219	7.98892	3	2	3
1537	P30622-2;P30622-1;P30622;J3KP58;F5H1T5;F6VGP8;F5H6A0;F5H367;F5H270;F5H0N7	P30622-2;P30622-1;P30622;J3KP58;F5H1T5;F6VGP8;F5H6A0	CAP-Gly domain-containing linker protein 1	CLIP1	2.26703	0.386444	4.50099	2.22127	0.335765	4.3649	+	+	18	18	18	15	156.78	0	220.32	2289100000	81	8.21256	8.2748	8.36635	8.28035	8.209	8.21232	7.7516	7.97653	7.96626	3	3	3
1538	P31146;H3BRY3;H3BTU6;H3BRJ0;H3BNA2;H3BU76;H3BSL1	P31146;H3BRY3;H3BTU6	Coronin-1A;Coronin	CORO1A	0.00560655	-0.166679	-3.46702	0.00118292	-0.323751	-5.46836			32	32	32	62.5	51.026	0	180.84	11911000000	312	8.93659	8.92031	8.79531	8.79431	8.61486	8.77182	9.02135	9.04782	9.08307	3	3	3
1541	P31153;P31153-2;Q00266	P31153;P31153-2	S-adenosylmethionine synthase isoform type-2	MAT2A	0.00503973	-0.396522	-3.58451	0.00952659	-0.323229	-2.91653			11	11	11	22.5	43.66	0	34.529	1690700000	50	7.9908	7.89422	7.81174	7.89243	7.95383	8.07037	8.28221	8.13309	8.47101	3	3	3
1543	P31689;P31689-2	P31689;P31689-2	DnaJ homolog subfamily A member 1	DNAJA1	0.00898281	-0.122755	-2.97496	0.23915	-0.0129344	-0.20598			65	65	65	93.2	44.868	0	323.31	65985000000	918	9.66447	9.68985	9.67999	9.86317	9.80166	9.69894	9.83525	9.84736	9.71997	3	3	3
1545	P31939;P31939-2;C9JLK0;H7C1S2;F8WEF0	P31939;P31939-2	Bifunctional purine biosynthesis protein PURH;Phosphoribosylaminoimidazolecarboxamide formyltransferase;IMP cyclohydrolase	ATIC	0.0167649	-0.225984	-2.3831	0.120385	-0.0815652	-0.770121			29	29	29	57.1	64.615	0	195.35	5354200000	200	8.40382	8.42261	8.16498	8.45687	8.3194	8.6484	8.54558	8.48277	8.64101	3	3	3
1546	P31942-2;P31942;P31942-4;P31942-3;P31942-6;P31942-5	P31942-2;P31942;P31942-4;P31942-3	Heterogeneous nuclear ribonucleoprotein H3	HNRNPH3	0.0251336	-0.305457	-2.02807	0.143243	-0.122803	-0.631663			7	7	7	38.7	35.238	0	46.658	601830000	33	7.60636	7.53223	7.59241	7.63742	8.00966	7.63188	7.58663	8.00091	8.05983	3	3	3
1547	P31946;Q4VY20;Q4VY19;A0A0J9YWE8;A0A0J9YWZ2	P31946;Q4VY20;Q4VY19;A0A0J9YWE8	14-3-3 protein beta/alpha;14-3-3 protein beta/alpha, N-terminally processed	YWHAB	0.00272714	-0.282587	-4.31267	0.00123074	-0.4588	-5.40859			8	4	3	24.8	28.082	0	43.752	1272700000	50	7.835	7.77849	7.89741	7.69048	7.53827	7.75351	8.00924	8.16005	8.18938	3	3	3
1549	P31948;P31948-2;P31948-3;F5H783;F5GXD8;H0YGI8	P31948;P31948-2;P31948-3	Stress-induced-phosphoprotein 1	STIP1	0.000112046	-0.475587	-10.2233	0.000244046	-0.487475	-8.35193			81	81	81	92.8	62.639	0	323.31	58203000000	982	9.3838	9.38213	9.40183	9.44711	9.3284	9.35658	9.77346	9.89999	9.92106	3	3	3
1550	P32119;A6NIW5	P32119	Peroxiredoxin-2	PRDX2	0.0478062	-0.187029	-1.49808	0.220156	-0.030935	-0.277266			7	6	6	40.9	21.892	0	16.812	637530000	28	7.57914	7.49627	7.37903	7.61424	7.66694	7.64154	7.73664	7.45641	7.82247	3	3	3
1552	P32969;D6RAN4;A0A2R8Y5Y7;E7ESE0;H0Y9R4;H0Y9V9	P32969;D6RAN4;A0A2R8Y5Y7;E7ESE0	60S ribosomal protein L9	RPL9	1.29925	0.243175	2.12821	1.16553	0.22646	1.85864			12	12	12	43.2	21.863	0	39.121	1818500000	97	8.28292	8.34819	8.15848	8.20279	8.38333	8.15333	8.21069	7.97579	7.87358	3	3	3
1553	P33176;A0A0G2JMZ6;J3KNA1;O60282;Q12840;O60282-2;C9JWB9	P33176	Kinesin-1 heavy chain	KIF5B	2.6454	0.0782846	5.75359	0.00618947	-0.0566645	-3.36013	+		42	42	42	51	109.68	0	276.77	6626000000	190	8.54717	8.55343	8.52169	8.41929	8.42015	8.378	8.4435	8.47043	8.47352	3	3	3
1554	P33316-2;H0YNJ9;H0YNW5;H0YKC5;P33316;H0YMM5;H0YKI0;A0A0C4DGL3;H0YMP1	P33316-2;H0YNJ9;H0YNW5;H0YKC5;P33316;H0YMM5;H0YKI0;A0A0C4DGL3	Deoxyuridine 5-triphosphate nucleotidohydrolase, mitochondrial	DUT	0.00796394	-0.601653	-3.09659	0.0460775	-0.320098	-1.52761			8	8	8	54.9	17.748	0	40.876	1665800000	68	7.82837	7.72333	7.55745	7.76215	8.09985	8.09181	8.27868	8.01098	8.62445	3	3	3
1555	P33981;P33981-2;D6RF82;D6REX1;D6RIC6;D6RFY1	P33981;P33981-2	Dual specificity protein kinase TTK	TTK	0.000182423	-0.431051	-9.01091	0.000614185	-0.343587	-6.53907			29	29	29	38.5	97.071	0	231.38	4053100000	213	8.25377	8.276	8.24497	8.3119	8.39118	8.33405	8.60486	8.69599	8.76704	3	3	3
1556	P33991;E5RFJ8;E5RG31;E5RFR3;E5RG53;Q9UJA3-2;Q9UJA3-3;Q9UJA3;Q9UJA3-4	P33991	DNA replication licensing factor MCM4	MCM4	0.0682769	-0.0574166	-1.21565	0.0334991	-0.173047	-1.787			34	34	34	49.4	96.557	0	200.51	7454900000	224	8.53212	8.51622	8.4755	8.45329	8.22217	8.50148	8.62777	8.58817	8.48014	3	3	3
1557	P33992;B1AHB1;B1AHB2;B1AHA9;F8WFD7	P33992;B1AHB1	DNA replication licensing factor MCM5;DNA helicase	MCM5	2.49893	0.250566	5.24002	1.33079	0.0839198	2.19302	+	+	37	37	37	44	82.285	0	215.78	19972000000	410	9.1724	9.26088	9.15085	9.06292	9.01536	9.00591	8.97372	8.9823	8.87641	3	3	3
1558	P33993;P33993-3;P33993-2;C9J8M6	P33993;P33993-3	DNA replication licensing factor MCM7	MCM7	0.109265	-0.0477597	-0.846642	0.00705134	-0.158303	-3.22229			41	41	41	61.2	81.307	0	191.46	10406000000	255	8.79684	8.75961	8.64075	8.67787	8.54927	8.63842	8.81748	8.80458	8.71842	3	3	3
1560	P34897-3;P34897;P34897-2;G3V5L0;H0YIZ0;G3V241;G3V3Y8;G3V4T0;G3V4X0;G3V2W0;G3V2E4;G3V540;G3V4W5;G3V2Y4;G3V2Y1;G3V3C6	P34897-3;P34897;P34897-2	Serine hydroxymethyltransferase, mitochondrial	SHMT2	2.87864	0.746288	6.65693	2.50068	0.627016	5.24592	+	+	19	19	19	53	53.454	0	80.061	3059000000	80	8.40968	8.35809	8.09531	8.19382	7.9738	8.33764	7.52717	7.64406	7.45298	3	3	2
1561	P34932;A0A087WYC1;A0A087WTS8;P34932-2	P34932;A0A087WYC1	Heat shock 70 kDa protein 4	HSPA4	0.00933558	-0.130543	-2.9366	0.121547	-0.0361592	-0.762517			61	61	57	69.5	94.33	0	323.31	20117000000	605	9.17079	9.13443	9.15891	9.27464	9.26224	9.2104	9.31597	9.33973	9.20006	3	3	3
1562	P35244;B5MC59	P35244	Replication protein A 14 kDa subunit	RPA3	0.016516	-0.258501	-2.3966	0.171207	-0.0436441	-0.487238			5	5	5	47.1	13.569	0	17.326	924810000	49	7.77382	7.62104	7.57029	7.89235	7.85483	7.86254	7.90982	7.76157	8.06926	3	3	3
1564	P35268;K7ERI7;K7EMH1;K7EP65;K7EKS7;K7ELC4;K7EJT5	P35268;K7ERI7;K7EMH1	60S ribosomal protein L22	RPL22	0.971572	0.240043	1.4778	1.01236	0.260972	1.55732			8	8	8	70.3	14.787	0	26.701	1855800000	53	8.14414	8.33796	8.1532	8.37623	8.20099	8.12087	8.21811	7.9957	7.70136	3	3	3
1565	P35269;M0QXD6;M0R0Z3;M0R0R9	P35269;M0QXD6	General transcription factor IIF subunit 1	GTF2F1	0.131385	-0.0271195	-0.700709	0.071406	-0.0623051	-1.18044			13	13	13	26.5	58.24	0	59.53	1862100000	89	7.98318	8.08458	8.08153	8.00217	7.93666	8.1049	8.08533	8.03929	8.10602	3	3	3
1568	P35573-2;P35573-3;P35573	P35573-2;P35573-3;P35573	Glycogen debranching enzyme;4-alpha-glucanotransferase;Amylo-alpha-1,6-glucosidase	AGL	0.33343	0.0121142	0.096035	0.646249	0.106411	0.833128			35	35	35	33.3	172.62	0	119.56	3758300000	197	8.41197	8.48673	8.43012	8.5783	8.55493	8.4785	8.59787	8.50633	8.18828	3	3	3
1569	P35579;P35579-2;Q5BKV1;B1AH99;A0A2R8Y4C3;A0A0C4DFM8;A1L2Z2;P13535;Q9UKX3;Q9Y623;P12882;P11055;Q9UKX2;A0A2R8Y454;REV__S4R3H4;REV__E7EQT4;REV__Q9UKV3-5;REV__Q9UKV3	P35579;P35579-2	Myosin-9	MYH9	0.0851007	-0.0355673	-1.04285	0.0600074	-0.0641826	-1.31738			284	284	248	80.3	226.53	0	323.31	269560000000	3862	10.1798	10.1288	10.176	10.1779	10.1645	10.0564	10.2288	10.1373	10.2252	3	3	3
1570	P35580;P35580-3;P35580-5;P35580-2;P35580-4;E7ERA5	P35580;P35580-3;P35580-5;P35580-2;P35580-4	Myosin-10	MYH10	3.67026	0.204723	10.7315	2.43071	0.168554	5.01364	+	+	177	147	137	66	229	0	323.31	45658000000	1236	9.43533	9.42052	9.45728	9.42505	9.43697	9.3426	9.23017	9.20712	9.26167	3	3	3
1571	P35606-2;P35606;H0Y938;H0YAC7;D6RBZ7;D6RCL6;D6RBG7;D6RBT6;D6R997	P35606-2;P35606	Coatomer subunit beta	COPB2	1.02917	0.13555	1.59015	0.34032	0.011912	0.115651			29	29	29	43	99.045	0	129.11	7584600000	140	8.6906	8.62039	8.64972	8.56321	8.61548	8.41112	8.60618	8.5953	8.35259	3	3	3
1572	P35611;P35611-3;E7EV99;E7ENY0;P35611-2;P35611-6;P35611-4;H0Y9H2;P35611-5;A0A0A0MSR2;D6RAH3;D6RJE2;D6RF25;H0YG19;H0YFD8;P35612;P35612-2;P35612-8;P35612-9;P35612-4;P35612-3	P35611;P35611-3;E7EV99;E7ENY0;P35611-2;P35611-6;P35611-4;H0Y9H2;P35611-5	Alpha-adducin	ADD1	1.60689	0.126392	2.78731	0.147292	-0.0400194	-0.609272	+		21	21	20	35	80.954	0	79.533	3312500000	139	8.433	8.45108	8.43767	8.29616	8.18256	8.3438	8.24925	8.29265	8.40068	3	3	3
1573	P35637-2;P35637;H3BPE7	P35637-2;P35637;H3BPE7	RNA-binding protein FUS	FUS	0.769162	0.0527782	1.08154	1.68995	0.161825	2.97751		+	12	12	11	24.6	53.354	0	154.01	6778000000	166	8.73159	8.6944	8.70474	8.82335	8.8628	8.77173	8.723	8.68432	8.56508	3	3	3
1574	P35658-2;P35658-4;P35658;P35658-3;P35658-5;A0A0A0MSW3;H0YF36;H0Y837;B7ZAV2;E9PKD2;H0YDS4	P35658-2;P35658-4;P35658;P35658-3;P35658-5;A0A0A0MSW3	Nuclear pore complex protein Nup214	NUP214	0.00208359	-0.299655	-4.66241	0.0052246	-0.308545	-3.54452			17	17	17	14.7	212.57	0	84.55	2009500000	100	8.04017	7.97191	8.09819	7.89125	8.07777	8.11458	8.23681	8.35528	8.41714	3	3	3
1576	P35908	P35908	Keratin, type II cytoskeletal 2 epidermal	KRT2	0.739724	0.218716	1.02292	1.6834	0.393851	2.96229		+	47	44	1	72.6	65.432	0	323.31	15929000000	435	9.44585	8.75642	9.29208	9.21654	9.58988	9.21333	8.88537	9.03475	8.91808	3	3	3
1577	P35998;A0A1W2PQS1;P35998-2;C9JLS9	P35998;A0A1W2PQS1;P35998-2	26S protease regulatory subunit 7	PSMC2	1.20484	0.139678	1.93709	0.867741	0.104407	1.27542			50	50	50	90.3	48.633	0	323.31	59004000000	811	9.66135	9.64873	9.60111	9.67742	9.59898	9.52898	9.53476	9.59507	9.36233	3	3	3
1578	P36402-5;B7WNT5;P36402-6;P36402-9;P36402-13;P36402-15;P36402-7;P36402;P36402-11;P36402-3;E5RHL1;E5RG75;P36402-10;P36402-14;P36402-16;P36402-8;P36402-2;P36402-12;P36402-4;H0YBM1;E5RJ51;H0YAR8;E5RG34;E5RGQ1;H0YBC8	P36402-5;B7WNT5;P36402-6;P36402-9;P36402-13;P36402-15;P36402-7;P36402;P36402-11;P36402-3	Transcription factor 7	TCF7	0.000390924	-0.529324	-7.37734	0.0001492	-0.529704	-9.49376			6	6	6	27.9	41.551	0	33.967	1299500000	52	7.74803	7.96318	7.84234	7.84959	7.77707	7.92575	8.42794	8.31069	8.40288	3	3	3
1581	P36578;H3BM89;H3BU31;H3BTP7	P36578;H3BM89	60S ribosomal protein L4	RPL4	1.25364	0.118273	2.03537	2.06583	0.225487	3.92418		+	48	48	48	66.7	47.697	0	323.31	44014000000	659	9.5461	9.59878	9.55588	9.67123	9.69913	9.65204	9.5588	9.40917	9.37796	3	3	3
1583	P36915;A0A140T8Y2;P36915-2;A2AB27	P36915;A0A140T8Y2;P36915-2	Guanine nucleotide-binding protein-like 1	GNL1	0.0166004	-0.209126	-2.392	0.0836507	-0.0888069	-1.05632			10	10	10	23.6	68.66	0	27.525	969390000	61	7.60316	7.63904	7.51411	7.73562	7.64908	7.73255	7.77086	7.67087	7.94195	3	3	3
1585	P37108;H0YLA2	P37108;H0YLA2	Signal recognition particle 14 kDa protein	SRP14	1.25869	0.124269	2.04559	1.65258	0.175447	2.89119		+	9	9	9	50	14.57	0	135.36	5331000000	118	8.66673	8.59906	8.67218	8.70228	8.73481	8.65443	8.63164	8.48552	8.44801	3	3	3
1587	P37268-5;P37268;E9PNM1;A0A1W2PQ47;P37268-4;P37268-3;P37268-2;E9PJG4;E9PQ90;E9PNJ2;E9PSH1	P37268-5;P37268;E9PNM1;A0A1W2PQ47;P37268-4;P37268-3;P37268-2	Squalene synthase	FDFT1	0.00671745	-0.196863	-3.27318	NaN	NaN	NaN			6	6	6	23.8	43.06	0	16.883	493680000	18	7.5442	7.48683	7.36222	6.48371	7.5507	6.43286	7.62969	7.71512	7.63903	3	1	3
1588	P37802;P37802-2;X6RJP6;C9J5W6;Q9UI15	P37802;P37802-2;X6RJP6	Transgelin-2	TAGLN2	2.75892e-05	-1.13508	-14.6283	3.85003e-06	-1.0286	-24.0499			32	32	32	99.5	22.391	0	323.31	16631000000	232	8.5694	8.44581	8.31454	8.4908	8.54659	8.6118	9.59221	9.53046	9.61233	3	3	3
1589	P37837;F2Z393	P37837;F2Z393	Transaldolase	TALDO1	0.00481144	-0.260566	-3.63637	0.0213092	-0.189706	-2.17043			9	9	9	31.5	37.54	0	22.528	1168200000	37	7.68549	7.70844	7.55901	7.59685	7.73664	7.83202	7.98321	7.80447	7.94696	3	3	3
1591	P38606;P38606-2;C9JVW8;C9JA17;F8WDJ3	P38606;P38606-2	V-type proton ATPase catalytic subunit A	ATP6V1A	0.034816	-0.145328	-1.75521	0.00421665	-0.144549	-3.78666			17	17	17	41.7	68.303	0	79.214	2266000000	96	8.10988	8.05154	7.85675	7.991	7.98028	8.04922	8.19984	8.09202	8.1623	3	3	3
1592	P38646;D6RJI2;H0Y8S0;H0YBG6;D6RA73	P38646	Stress-70 protein, mitochondrial	HSPA9	3.87362	0.529815	12.1006	3.94939	0.557216	12.652	+	+	59	59	59	71	73.68	0	323.31	53680000000	756	9.76403	9.72869	9.72105	9.73853	9.7713	9.78615	9.2769	9.21466	9.13277	3	3	3
1593	P38919;I3L3H2	P38919	Eukaryotic initiation factor 4A-III;Eukaryotic initiation factor 4A-III, N-terminally processed	EIF4A3	0.774488	0.0743593	1.0921	NaN	NaN	NaN			9	6	6	19.7	46.871	0	17.789	657120000	36	7.53064	7.73059	7.69172	7.5397	6.969	7.62177	7.591	7.61956	7.5193	3	2	3
1594	P39019;A0A075B6E2;M0QXK4;M0R2L9;M0QYF7;M0R140	P39019	40S ribosomal protein S19	RPS19	2.49006	0.276838	5.21016	2.98973	0.367762	7.12818	+	+	40	40	40	94.5	16.06	0	323.31	60533000000	622	9.77201	9.81805	9.79805	9.89444	9.88068	9.88576	9.61947	9.44915	9.48897	3	3	3
1595	P39023;G5E9G0;B5MCW2;H7C422;H7C3M2;F8WCR1;Q92901	P39023;G5E9G0;B5MCW2;H7C422;H7C3M2	60S ribosomal protein L3	RPL3	1.4564	0.190938	2.4569	2.01827	0.267053	3.7956	+	+	29	29	29	54.6	46.108	0	138.19	14339000000	250	9.04949	9.1583	9.16062	9.1946	9.22848	9.17368	9.0585	8.91392	8.82317	3	3	3
1596	P39748;P39748-2;I3L3E9;F5H1Y3;CON__P01030;CON__ENSEMBL:ENSBTAP00000007350	P39748;P39748-2	Flap endonuclease 1	FEN1	0.00819194	-0.279063	-3.06784	0.011547	-0.14687	-2.7294			18	18	18	40	42.592	0	100.64	3319900000	129	8.1801	8.18882	7.94015	8.27928	8.16501	8.26136	8.46225	8.33252	8.35149	3	3	3
1597	P40121;P40121-2;E7ENU9;B8ZZL6;H7C0X8	P40121;P40121-2;E7ENU9	Macrophage-capping protein	CAPG	0.00231954	-1.17693	-4.5206	0.00788843	-0.976939	-3.10633			11	11	11	48.3	38.498	0	53.161	954980000	41	6.91082	7.22407	7.00497	6.89207	7.58181	7.26595	8.25542	7.7872	8.62803	3	3	3
1598	P40222	P40222	Alpha-taxilin	TXLNA	1.38254	0.141144	2.30056	0.642418	0.0692698	0.825196	+		10	10	10	29.5	61.89	0	70.485	2218600000	85	8.07214	8.04273	7.96361	8.0515	7.98256	7.8288	7.986	7.85671	7.81233	3	3	3
1599	P40227;P40227-2	P40227;P40227-2	T-complex protein 1 subunit zeta	CCT6A	1.78024	0.135536	3.19134	0.134594	-0.0371828	-0.681478	+		63	63	55	70.1	58.024	0	323.31	84542000000	967	9.71941	9.73205	9.73849	9.62593	9.53175	9.51411	9.62149	9.64998	9.51187	3	3	3
1601	P40429;Q8J015;M0QYS1;Q6NVV1;M0QZU1;A0A096LPE0	P40429;Q8J015;M0QYS1	60S ribosomal protein L13a	RPL13A;RPL13a	2.03002	0.212843	3.8271	2.60413	0.335068	5.60494	+	+	23	23	23	50.2	23.577	0	77.388	9887800000	213	8.87914	8.9329	8.97714	8.98983	9.11394	9.05208	8.80874	8.69425	8.64767	3	3	3
1602	P40818-2;P40818;A0A075B720	P40818-2;P40818;A0A075B720	Ubiquitin carboxyl-terminal hydrolase 8	USP8	0.936498	0.21583	1.40949	NaN	NaN	NaN			9	9	9	12.1	115.08	0	24.029	390480000	17	7.27733	7.22745	7.29075	7.14727	6.6078	7.36881	7.28997	6.76839	7.08968	3	2	1
1603	P40926-2;P40926;G3XAL0	P40926-2;P40926;G3XAL0	Malate dehydrogenase, mitochondrial;Malate dehydrogenase	MDH2	0.438473	0.0584695	0.37207	0.720938	0.161232	0.985274			8	8	8	37.5	30.875	0	33.437	1643400000	71	8.08976	7.95944	7.69524	7.80657	8.00792	8.23825	7.85318	7.67443	8.04143	3	3	3
1604	P40937;F5H304;C9JH72;F5H0U6;P40937-2	P40937	Replication factor C subunit 5	RFC5	0.00173005	-0.257691	-4.91614	0.0347956	-0.117197	-1.7557			4	4	4	13.5	38.496	0	203.24	1601700000	45	7.91174	7.83312	7.83606	7.98758	7.92387	8.09096	8.20876	8.08146	8.06378	3	3	3
1606	P41091;Q2VIR3;Q2VIR3-2;H7BZU1	P41091;Q2VIR3	Eukaryotic translation initiation factor 2 subunit 3;Putative eukaryotic translation initiation factor 2 subunit 3-like protein	EIF2S3;EIF2S3L	1.00109	0.0777836	1.53533	1.28424	0.106069	2.09753			27	27	27	48.3	51.109	0	195.74	13813000000	309	9.00864	9.06841	9.06707	9.11505	9.06039	9.05354	9.04052	8.98835	8.8819	3	3	3
1613	Q6NXS1;P41236;E7EUI7;E7EMN6	Q6NXS1;P41236;E7EUI7;E7EMN6	Protein phosphatase inhibitor 2-like protein 3;Protein phosphatase inhibitor 2	PPP1R2P3;PPP1R2	0.044306	-0.224881	-1.55913	NaN	NaN	NaN			2	2	2	10.7	23.106	0.00040404	4.8676	229340000	8	7.19772	7.09001	7.19802	7.07104	6.63612	7.17522	7.26019	7.23444	7.66577	3	2	3
1615	P41250	P41250	Glycine--tRNA ligase	GARS	0.00368556	-0.428026	-3.94415	0.00265954	-0.278837	-4.34445			12	12	12	22.5	83.165	0	88.191	1085500000	68	7.65937	7.63428	7.34506	7.60403	7.70543	7.77682	7.93912	8.05423	7.92944	3	3	3
1616	P41252;A0A0A0MSX9;J3KR24;Q5TCD1;Q5TCC6	P41252;A0A0A0MSX9;J3KR24	Isoleucine--tRNA ligase, cytoplasmic	IARS	0.106168	-0.102871	-0.869274	0.0804656	-0.109764	-1.08674			36	36	36	33.8	144.5	0	186.94	4490300000	257	8.45475	8.66271	8.47394	8.56591	8.48108	8.52373	8.74076	8.72159	8.43767	3	3	3
1617	P41743	P41743	Protein kinase C iota type	PRKCI	1.52674	0.19231	2.60921	0.624599	0.0517341	0.788108	+		5	5	5	14.3	68.262	0	12.491	957160000	30	7.87238	8.02313	7.8899	7.84417	7.7922	7.72731	7.62478	7.77787	7.80583	3	3	3
1618	P42025	P42025	Beta-centractin	ACTR1B	4.09567	0.358667	13.7857	3.59062	0.365494	10.2365	+	+	14	6	6	45.7	42.293	0	33.677	6302000000	135	8.66203	8.68014	8.64996	8.72248	8.65024	8.63988	8.29636	8.35158	8.26818	3	3	3
1619	P42166;G5E972;P42167-3;P42167-2;P42167;H0YJH7	P42166	Lamina-associated polypeptide 2, isoform alpha;Thymopoietin;Thymopentin	TMPO	0.000319951	-0.276147	-7.7785	0.000324971	-0.320805	-7.74664			17	17	17	32.4	75.491	0	68.179	1900600000	102	8.08182	8.03274	7.99205	7.92903	8.0445	7.9991	8.26769	8.3161	8.35126	3	3	3
1620	P42285;H0Y8U3;D6REC7	P42285	Superkiller viralicidic activity 2-like 2	SKIV2L2	0.169182	-0.0394494	-0.496969	0.689141	0.0811372	0.92103			3	3	3	5	117.8	0	11.737	405800000	23	7.47976	7.42511	7.40722	7.58472	7.61716	7.47198	7.60621	7.34199	7.48224	3	3	3
1622	P42345;B1AKP8	P42345	Serine/threonine-protein kinase mTOR	MTOR	0.810601	0.389797	1.16341	0.70633	0.31979	0.955847			13	13	13	8.5	288.89	0	42.084	765390000	32	7.8255	7.80939	7.63947	7.59384	7.78985	7.68065	6.71961	7.7953	7.59006	3	3	2
1625	P42677	P42677	40S ribosomal protein S27	RPS27	1.71416	0.238255	3.03411	2.74187	0.287938	6.1138	+	+	15	15	7	57.1	9.461	0	84.779	26976000000	256	9.25971	9.2921	9.48394	9.35376	9.45518	9.37586	9.06636	9.0766	9.17803	3	3	3
1627	P42695;E9PKK4;G3V1A9	P42695;E9PKK4;G3V1A9	Condensin-2 complex subunit D3	NCAPD3	0.0655292	-0.054077	-1.24797	0.101645	-0.0366759	-0.903509			6	6	6	6.5	168.89	0	25.996	1054600000	47	7.84336	7.89309	7.89872	7.87934	7.90997	7.89806	7.99792	7.93837	7.86112	3	3	3
1629	P42766;F2Z388	P42766	60S ribosomal protein L35	RPL35	1.02623	0.0844876	1.58441	2.26747	0.219513	4.50231		+	12	12	12	48.8	14.551	0	106.39	6481400000	130	8.70771	8.75655	8.80565	8.86109	8.88969	8.92421	8.73259	8.58369	8.70017	3	3	3
1631	P43034;P43034-2;I3L495;I3L3N5	P43034	Platelet-activating factor acetylhydrolase IB subunit alpha	PAFAH1B1	1.65775	0.285236	2.90306	2.00935	0.291329	3.77181	+	+	5	5	5	15.1	46.637	0	5.9923	683500000	12	7.82837	7.93879	8.07875	8.0237	7.9536	7.88689	7.53681	7.7613	7.69209	3	3	3
1632	P43403;P43403-3;P43403-2;Q8NFD2	P43403;P43403-3	Tyrosine-protein kinase ZAP-70	ZAP70	5.57275	2.01193	32.4926	5.83813	2.22809	37.8711	+	+	108	108	107	92.2	69.872	0	323.31	201510000000	1234	10.4447	10.6133	10.5576	10.8229	10.7733	10.6679	8.60064	8.4931	8.48608	3	3	3
1635	P43487-2;P43487;F6WQW2;C9JJ34;C9JXG8;C9JGV6;C9JDM3;C9JIC6	P43487-2;P43487;F6WQW2;C9JJ34;C9JXG8;C9JGV6	Ran-specific GTPase-activating protein	RANBP1	0.00340165	-0.682492	-4.04	0.00282279	-0.678658	-4.26931			9	9	9	57.5	23.239	0	43.94	1219700000	41	7.66144	7.50465	7.45183	7.4927	7.55537	7.58135	8.30313	7.9189	8.44337	3	3	3
1637	P43686;P43686-2	P43686;P43686-2	26S protease regulatory subunit 6B	PSMC4	1.09789	0.147442	1.72485	0.860383	0.121304	1.26103			39	39	39	83.3	47.366	0	205.61	25747000000	530	9.24172	9.26956	9.25823	9.31829	9.20178	9.17102	9.15734	9.22626	8.94358	3	3	3
1639	P45974-2;P45974;F5H571;H7C5J3;Q92995-2;Q92995	P45974-2;P45974	Ubiquitin carboxyl-terminal hydrolase 5	USP5	0.290426	-0.00316763	-0.0329632	0.450165	0.0392776	0.400353			14	14	14	32.3	93.307	0	39.101	855980000	57	7.75945	7.71325	7.65913	7.69523	7.74754	7.81639	7.649	7.59772	7.8946	3	3	3
1642	P46060;B0QYT6;B0QYT5;B0QYT4;H0Y4Q3	P46060	Ran GTPase-activating protein 1	RANGAP1	0.0155034	-0.118774	-2.45408	0.0350144	-0.111321	-1.75054			11	11	11	24.7	63.541	0	73.166	1079500000	100	7.78743	7.88815	7.72738	7.85057	7.68553	7.88922	7.94311	7.91239	7.90378	3	3	3
1645	P46776;E9PLL6;E9PJD9;E9PLX7;E9PKT2;H0YF34	P46776;E9PLL6;E9PJD9	60S ribosomal protein L27a	RPL27A	2.1651	0.171028	4.20188	3.01535	0.307466	7.24091	+	+	13	13	13	63.5	16.561	0	71.626	9210600000	146	8.91136	8.9312	8.93907	9.04665	9.0515	9.09279	8.83586	8.71405	8.71864	3	3	3
1646	P46777;A0A2R8Y6J3;A0A2R8Y4A2;Q5T7N0;R4GNJ2	P46777;A0A2R8Y6J3	60S ribosomal protein L5	RPL5	2.72582	0.428664	6.05262	2.73834	0.487189	6.10031	+	+	30	30	30	60.6	34.362	0	206.5	19043000000	433	9.25069	9.29314	9.31218	9.39865	9.26331	9.36962	8.85793	8.9746	8.73749	3	3	3
1647	P46778;M0R181;G3V1B3;M0R3I5	P46778;M0R181	60S ribosomal protein L21	RPL21	1.58667	0.157965	2.7419	1.62104	0.206299	2.81931	+	+	15	15	15	53.8	18.565	0	44.314	11118000000	174	8.91671	9.04716	9.08824	8.94684	9.18455	9.06573	8.90462	8.85687	8.81672	3	3	3
1648	P46779;H0YKD8;P46779-2;P46779-3;H0YMF4;P46779-4;P46779-5;H0YLP6	P46779;H0YKD8;P46779-2;P46779-3;H0YMF4;P46779-4;P46779-5;H0YLP6	60S ribosomal protein L28	RPL28	0.753589	0.066076	1.05058	1.50006	0.183611	2.55103		+	20	20	20	78.1	15.747	0	47.364	3271100000	116	8.3985	8.41581	8.4283	8.47803	8.51693	8.60024	8.46202	8.33492	8.24743	3	3	3
1649	P46782;M0R0F0;M0R0R2;M0QZN2	P46782;M0R0F0;M0R0R2;M0QZN2	40S ribosomal protein S5;40S ribosomal protein S5, N-terminally processed	RPS5	3.1635	0.375661	7.92441	3.2982	0.373868	8.59565	+	+	31	31	31	69.6	22.876	0	282.69	20465000000	476	9.32201	9.36165	9.27483	9.34959	9.30954	9.29398	9.02177	8.92212	8.88762	3	3	3
1650	P46783;F6U211;A0A2R8Y7H1;A0A2R8YFH6;A0A1W2PQS6;A0A2R8Y6L3;S4R435;Q9NQ39	P46783;F6U211;A0A2R8Y7H1;A0A2R8YFH6;A0A1W2PQS6;A0A2R8Y6L3;S4R435	40S ribosomal protein S10	RPS10;RPS10-NUDT3	4.00917	0.360415	13.104	4.3802	0.406404	16.2786	+	+	17	17	17	64.2	18.898	0	192.46	23926000000	335	9.37718	9.42425	9.3753	9.4277	9.46042	9.42658	9.07265	8.9956	9.02723	3	3	3
1652	P46940;A0A0J9YXZ5;H0YLE8;A0A087WWP1	P46940;A0A0J9YXZ5	Ras GTPase-activating-like protein IQGAP1	IQGAP1	0.000875127	-0.81656	-5.94082	0.000199158	-1.11765	-8.80732			43	43	43	32.7	189.25	0	227.23	4142000000	169	8.09036	8.02044	7.77817	7.77881	7.51275	7.69415	8.95595	8.77196	8.61074	3	3	3
1653	P46976-2;P46976;C9JQ42;G5E9W8;P46976-3	P46976-2;P46976;C9JQ42	Glycogenin-1	GYG1	0.247404	-0.028012	-0.176366	0.706942	0.15233	0.957081			6	6	6	21	37.478	0	52.456	2205500000	45	8.12044	8.19276	8.22034	8.41236	8.3032	8.35902	8.18834	8.48441	7.94483	3	3	3
1655	P47756-2;B1AK87;B1AK88;P47756;B1AK85	P47756-2;B1AK87;B1AK88;P47756;B1AK85	F-actin-capping protein subunit beta	CAPZB	2.30777	0.116966	4.62475	1.61469	0.0722262	2.80494	+	+	22	22	22	65.4	30.628	0	274.31	10943000000	275	8.89158	8.94326	8.94073	8.9149	8.85783	8.86863	8.77253	8.81538	8.83677	3	3	3
1656	P47897;P47897-2;A0A1B0GVU9;B4DDN1;H7C0R3;A0A0U1RQT0;A0A0U1RQM8;A0A0U1RQU2;A0A0U1RQE9;A0A0U1RQQ5;A0A0U1RQX5;A0A1B0GTT3;A0A0U1RRI9;A0A0U1RR66;A0A0U1RRC8;F2Z2V6;A0A0U1RQL2;A0A0U1RQC3;A0A0U1RQX9;A0A0U1RQJ6;A0A0U1RR79	P47897;P47897-2;A0A1B0GVU9;B4DDN1	Glutamine--tRNA ligase	QARS	0.105293	-0.0692437	-0.875787	0.194699	-0.0281153	-0.380981			47	47	31	59.1	87.798	0	323.31	13529000000	440	9.00762	9.12898	8.99625	9.13539	9.09395	9.0269	9.14758	9.20817	8.98482	3	3	3
1657	P47914	P47914	60S ribosomal protein L29	RPL29	1.23401	0.154038	1.99572	1.75823	0.24972	3.13851		+	15	15	15	49.7	17.752	0	60.542	17679000000	248	9.09149	9.10867	9.29506	9.13168	9.36233	9.28825	8.98055	8.95973	9.09283	3	3	3
1658	P47974;Q07352	P47974	Zinc finger protein 36, C3H1 type-like 2	ZFP36L2	0.00201458	-0.218774	-4.70762	0.00370876	-0.138856	-3.93671			5	5	5	10.5	51.062	0	11.473	480520000	25	7.39957	7.36065	7.28836	7.41716	7.41757	7.45361	7.5959	7.50232	7.60668	3	3	3
1660	P48059-5;F8WE10	P48059-5	LIM and senescent cell antigen-like-containing domain protein 1	LIMS1	0.657728	0.0292606	0.856811	0.998237	0.0763501	1.52977			16	16	5	41.7	41.571	0	41.469	1493900000	76	7.98885	7.98795	8.06711	8.11939	8.09244	7.97335	8.02358	7.94787	7.98468	3	3	3
1661	P48426-2;P48426;H7BXS3;S4R320	P48426-2;P48426;H7BXS3	Phosphatidylinositol 5-phosphate 4-kinase type-2 alpha	PIP4K2A	2.34472	0.156272	4.73913	0.913514	0.0449387	1.36471	+		7	7	5	25.1	39.802	0	35.533	814310000	21	7.84205	7.79021	7.86458	7.68295	7.7209	7.75898	7.64595	7.72465	7.65741	3	3	3
1662	P48444;B0YIW6;P48444-2;Q6P1Q5;E9PK34	P48444;B0YIW6;P48444-2	Coatomer subunit delta	ARCN1	2.98621	0.19931	7.11282	0.213032	-0.0156752	-0.305267	+		27	27	27	44.8	57.21	0	127.82	5582500000	149	8.53798	8.47084	8.44877	8.3024	8.17164	8.3386	8.30209	8.28269	8.27487	3	3	3
1663	P48634;P48634-2;P48634-3;P48634-4	P48634;P48634-2;P48634-3;P48634-4	Protein PRRC2A	PRRC2A	0.331385	0.0032746	0.0901634	0.455435	0.0175899	0.412976			26	26	26	19.3	228.86	0	73.561	2821900000	148	8.36855	8.3439	8.43823	8.337	8.46147	8.39515	8.34978	8.3661	8.42496	3	3	3
1664	P48643;E7ENZ3;B7ZAR1;E9PCA1;P48643-2;D6RIZ7;H0Y914	P48643;E7ENZ3;B7ZAR1;E9PCA1;P48643-2	T-complex protein 1 subunit epsilon	CCT5	0.655807	0.0296818	0.852855	0.371582	0.00710773	0.201614			55	55	55	86.7	59.67	0	323.31	61668000000	809	9.5347	9.57484	9.52932	9.54432	9.53329	9.49353	9.57997	9.48684	9.483	3	3	3
1665	P48730;H7BYT1;J3KRM8;H0Y2N6;J3QQI9;B0QY36	P48730;H7BYT1	Casein kinase I isoform delta	CSNK1D	0.996282	0.059964	1.52596	NaN	NaN	NaN			5	3	1	17.1	47.33	0	8.4821	297490000	13	7.37016	7.33756	7.41303	7.3858	7.80526	6.41213	7.27086	7.29223	7.37776	3	2	3
1666	P48735-2;P48735;H0YL11	P48735-2;P48735	Isocitrate dehydrogenase [NADP], mitochondrial	IDH2	0.846407	0.374378	1.23369	1.26682	0.597476	2.06209			10	10	10	29.5	45.179	0	23.282	1886200000	35	7.76711	7.93623	7.54627	8.09621	7.86204	7.96065	7.75678	7.54401	6.82569	3	3	2
1667	P49005;F8W8R3;A0A087WWF6;C9IZD2;C9J8Z7;C9JLE1;C9JHC7	P49005;F8W8R3;A0A087WWF6;C9IZD2;C9J8Z7;C9JLE1	DNA polymerase delta subunit 2	POLD2	0.14246	-0.059075	-0.63606	0.220086	-0.0194774	-0.277539			9	9	9	31.3	51.289	0	39.881	629350000	38	7.51242	7.63441	7.39463	7.53562	7.6174	7.50722	7.52852	7.49495	7.69521	3	3	3
1668	P49006	P49006	MARCKS-related protein	MARCKSL1	0.608628	0.134117	0.754575	0.557251	0.111729	0.644512			12	12	12	83.6	19.529	0	145.49	3161500000	104	8.42915	8.21769	8.43218	8.23774	8.44249	8.33163	8.19382	7.96055	8.52231	3	3	3
1669	P49023-2;P49023-4	P49023-2;P49023-4	Paxillin	PXN	0.0413998	-0.187933	-1.6139	0.0164083	-0.25222	-2.40252			13	13	1	40.9	60.966	0	50.775	1707100000	84	8.03108	8.01448	8.20844	7.97341	8.0917	7.99603	8.08138	8.32701	8.40941	3	3	3
1670	P49189;P49189-2	P49189;P49189-2	4-trimethylaminobutyraldehyde dehydrogenase	ALDH9A1	0.140829	-0.107528	-0.645287	0.120021	-0.13117	-0.772517			3	3	3	7.7	53.801	0	14.72	200750000	15	7.14959	7.15488	7.04167	6.99405	7.12991	7.15125	7.52132	6.9622	7.1852	3	3	2
1671	P49207	P49207	60S ribosomal protein L34	RPL34	1.25463	0.191504	2.03737	2.12059	0.322969	4.07578		+	9	9	9	31.6	13.293	0	43.481	4908400000	114	8.52816	8.60173	8.73421	8.68986	8.80046	8.76817	8.55802	8.42308	8.30848	3	3	3
1672	P49247	P49247	Ribose-5-phosphate isomerase	RPIA	0.0492987	-0.157118	-1.4735	0.0703335	-0.128414	-1.19233			3	3	3	15.8	33.269	0.00041102	5.0712	393420000	12	7.45509	7.39352	7.39347	7.41579	7.49374	7.41867	7.46888	7.46416	7.7804	3	3	3
1673	P49321;P49321-3;P49321-2;P49321-4;Q5T624;H0YDS9;H0YF33;E9PRH9;E9PI86;E9PPQ8;E9PPR5	P49321;P49321-3;P49321-2;P49321-4;Q5T624;H0YDS9	Nuclear autoantigenic sperm protein	NASP	0.0101376	-0.277566	-2.85537	0.031385	-0.172264	-1.84101			14	14	14	24.2	85.237	0	155.14	4462400000	87	8.39796	8.34751	8.1852	8.44713	8.30211	8.49733	8.58993	8.46028	8.71316	3	3	3
1674	P49327;A0A0U1RQF0;A0A0U1RRG3;A0A1B0GTR5;J3KTF0	P49327;A0A0U1RQF0	Fatty acid synthase;[Acyl-carrier-protein] S-acetyltransferase;[Acyl-carrier-protein] S-malonyltransferase;3-oxoacyl-[acyl-carrier-protein] synthase;3-oxoacyl-[acyl-carrier-protein] reductase;3-hydroxyacyl-[acyl-carrier-protein] dehydratase;Enoyl-[acyl-carrier-protein] reductase;Oleoyl-[acyl-carrier-protein] hydrolase	FASN	2.05916e-05	-0.642388	-15.7548	1.44397e-07	-0.794061	-54.7766			77	77	77	40.6	273.42	0	323.31	16977000000	446	8.84808	8.76181	8.711	8.63673	8.59778	8.63135	9.41587	9.42969	9.40249	3	3	3
1675	P49368;P49368-2;B4DUR8;E9PRC8;Q5SZX6;E9PM09;Q5SZX9;E9PQ35;Q5SZW8	P49368;P49368-2;B4DUR8	T-complex protein 1 subunit gamma	CCT3	1.54371	0.153172	2.64651	0.539129	0.0449333	0.604765	+		72	72	72	80.6	60.533	0	323.31	88417000000	1017	9.75715	9.76445	9.68879	9.73343	9.57394	9.57831	9.62919	9.64301	9.47868	3	3	3
1676	P49411;H3BNU3	P49411	Elongation factor Tu, mitochondrial	TUFM	1.69993	0.327607	3.00078	1.0433	0.165406	1.61777	+		10	10	10	32.3	49.541	0	32.832	856880000	46	7.82649	7.78018	7.63477	7.58562	7.5097	7.65952	7.56382	7.24672	7.44807	3	3	3
1677	P49458;E9PE20;P49458-2	P49458;E9PE20;P49458-2	Signal recognition particle 9 kDa protein	SRP9	0.506326	0.0630409	0.531354	1.51361	0.220101	2.58052		+	6	6	6	54.7	10.112	0	30.479	659010000	27	7.63549	7.93464	7.69982	7.83828	7.96254	7.94031	7.79696	7.54486	7.739	3	3	3
1678	P49585;C9JEJ2;C9JVS0;C9JPY0;F8WAZ5;C9J2E1;C9J050;F8WBU2;F2Z2B1;H7C1T3;Q9Y5K3-2;Q9Y5K3-4;Q9Y5K3-3;Q9Y5K3	P49585;C9JEJ2;C9JVS0;C9JPY0;F8WAZ5;C9J2E1;C9J050	Choline-phosphate cytidylyltransferase A	PCYT1A	2.90615	0.16397	6.77102	2.91642	0.365559	6.81405	+	+	9	9	9	27.5	41.731	0	32.145	859910000	47	7.69732	7.65181	7.69671	7.78393	7.94408	7.9226	7.49826	7.4998	7.55588	3	3	3
1679	P49588;P49588-2;H3BPK7	P49588;P49588-2	Alanine--tRNA ligase, cytoplasmic	AARS	0.0121734	-0.453154	-2.67907	0.00455435	-0.293773	-3.69844			16	16	16	25.4	106.81	0	47.753	1287700000	65	7.74864	7.82388	7.30296	7.87039	7.65888	7.82436	8.17061	8.04505	8.01928	3	3	3
1680	Q5T5C7;P49591	Q5T5C7;P49591	Serine--tRNA ligase, cytoplasmic	SARS	0.00246656	-0.52835	-4.44082	0.0119775	-0.381435	-2.69448			5	5	5	7.5	61.312	0	12.689	343380000	30	7.17266	7.2048	6.97332	7.17739	7.14041	7.47372	7.60675	7.50446	7.82463	3	3	3
1682	P49643;A0A096LP51	P49643	DNA primase large subunit	PRIM2	0.418658	0.0304122	0.323202	NaN	NaN	NaN			8	8	8	24	58.805	0	13.822	344710000	20	7.2529	7.25283	7.52999	7.25931	6.44374	7.285	7.33453	7.27907	7.33088	3	2	3
1684	P49720;A0A087WUL2;A0A087WXQ8;A0A087WY10	P49720;A0A087WUL2;A0A087WXQ8;A0A087WY10	Proteasome subunit beta type-3	PSMB3	1.11984	0.604041	1.76811	1.07141	0.550936	1.67283			10	10	10	54.6	22.949	0	36.576	1296400000	52	7.9497	8.28616	8.01708	8.12603	7.96903	7.99856	7.83329	7.77808	6.82945	3	3	2
1685	P49721;A0A087WVV1	P49721	Proteasome subunit beta type-2	PSMB2	2.09395	0.269883	4.00155	2.33815	0.276165	4.71865	+	+	12	12	12	56.2	22.836	0	212.38	16248000000	197	9.11488	9.19518	9.00582	9.19357	9.04567	9.09548	8.77534	8.90912	8.82178	3	3	3
1686	P49736;H0Y8E6;F8WDM3;C9JZ21;H7C4N9;C9J013	P49736;H0Y8E6	DNA replication licensing factor MCM2	MCM2	0.0971829	-0.0495962	-0.938758	0.0348858	-0.140625	-1.75357			37	37	37	45.5	101.89	0	261.46	6898700000	222	8.51037	8.4882	8.38396	8.4237	8.22755	8.45818	8.57853	8.49485	8.45794	3	3	3
1687	P49748-2;P49748;P49748-3;G3V1M7;J3QRJ8	P49748-2;P49748;P49748-3;G3V1M7	Very long-chain specific acyl-CoA dehydrogenase, mitochondrial	ACADVL	3.59302	1.0481	10.2511	4.02878	1.08022	13.2556	+	+	9	9	9	22.6	68.058	0	29.183	723420000	40	7.69967	7.9486	7.66414	7.67369	7.85976	7.87532	6.82154	6.67009	6.67649	3	3	0
1690	P49790;P49790-2;P49790-3	P49790;P49790-2;P49790-3	Nuclear pore complex protein Nup153	NUP153	0.18082	-0.0416002	-0.442345	0.134141	-0.0533803	-0.684171			29	29	29	32.1	153.94	0	104.49	3478900000	162	8.36547	8.18665	8.37116	8.23576	8.32181	8.33037	8.29374	8.26226	8.49208	3	3	3
1691	P49792	P49792	E3 SUMO-protein ligase RanBP2	RANBP2	0.265037	-0.00506242	-0.115532	0.494154	0.0181828	0.503577			25	25	18	12.7	358.2	0	76.974	2097800000	114	8.13008	8.10626	8.22243	8.15884	8.1437	8.22596	8.12245	8.20812	8.14339	3	3	3
1694	P49841;P49841-2	P49841;P49841-2	Glycogen synthase kinase-3 beta	GSK3B	0.000295128	-0.228472	-7.94566	NaN	NaN	NaN			6	6	5	29	46.744	0	16.551	813620000	30	7.68266	7.71267	7.66151	7.5135	7.57299	6.62138	7.87469	7.90818	7.95939	3	2	3
1695	P49902;P49902-2;Q5JUV6;H0YHR8	P49902;P49902-2	Cytosolic purine 5-nucleotidase	NT5C2	0.00347847	-0.364924	-4.01314	0.00138602	-0.480764	-5.23252			74	74	40	89.3	64.969	0	323.31	230590000000	1318	10.1601	10.4122	10.2652	10.31	10.0696	10.1104	10.6148	10.7489	10.5686	3	3	3
1696	P49915-2;P49915	P49915-2;P49915	GMP synthase [glutamine-hydrolyzing]	GMPS	0.00613839	-0.340006	-3.36901	0.00152062	-0.327924	-5.09839			12	12	12	25.4	65.928	0	36.795	1480900000	59	7.91965	7.86758	7.66292	7.82582	7.81394	7.84663	8.25302	8.03659	8.18056	3	3	3
1697	P49916-4;P49916-3;P49916-2;P49916;K7ERZ5;K7EQB6;K7ENR9	P49916-4;P49916-3;P49916-2;P49916;K7ERZ5	DNA ligase 3	LIG3	0.728034	0.0517646	0.999521	0.809092	0.0645062	1.16044			5	5	5	5.5	95.801	0	8.1812	213380000	21	7.25782	7.08171	7.18915	7.19139	7.09237	7.28314	7.11106	7.13685	7.12548	3	3	3
1698	P49959;P49959-3;F8W7U8;P49959-2;F5GXT0;F5H742;F5H256	P49959;P49959-3;F8W7U8;P49959-2	Double-strand break repair protein MRE11A	MRE11A	2.49333	0.793179	5.22115	2.25815	0.694256	4.47434	+	+	13	13	13	23	80.592	0	37.253	1355700000	57	8.13252	8.16696	8.13152	8.0762	7.97747	8.08055	7.2447	7.15755	7.64922	3	3	3
1699	P50148;B1AM21	P50148;B1AM21	Guanine nucleotide-binding protein G(q) subunit alpha	GNAQ	0.708699	0.0710575	0.960628	0.266513	-0.00615581	-0.110578			6	6	6	17	42.142	0	17.243	359090000	47	7.55138	7.61347	7.37345	7.45099	7.33714	7.51853	7.45156	7.46543	7.40814	3	3	3
1700	P50213;H0YL72;H0YKD0;H0YLI6;H0YM64;H0YMU3;P50213-2;H0YM46;H0YNF5	P50213;H0YL72;H0YKD0;H0YLI6;H0YM64;H0YMU3;P50213-2	Isocitrate dehydrogenase [NAD] subunit alpha, mitochondrial	IDH3A	0.941764	0.302151	1.41974	0.931403	0.29711	1.39956			10	10	10	19.1	39.591	0	34.705	1238100000	27	7.75136	7.63758	7.65625	7.61331	7.71396	7.70279	7.63761	6.96382	7.5373	3	3	2
1701	P50238;K4DIB9;H3BRQ4	P50238	Cysteine-rich protein 1	CRIP1	0.111335	-0.109639	-0.831854	0.0794418	-0.148591	-1.09678			5	5	5	71.4	8.5328	0	23.42	1903400000	43	8.11534	8.24866	8.22212	8.09054	8.25773	8.121	8.16197	8.19825	8.55483	3	3	3
1702	P50395;P50395-2;Q5SX87;Q5SX91;V9GYJ7;V9GYF8;Q5SX90;Q5SX86	P50395;P50395-2;Q5SX87	Rab GDP dissociation inhibitor beta	GDI2	0.000823526	-0.539972	-6.04008	0.00190295	-0.441927	-4.78488			18	18	11	49	50.663	0	75.272	3372000000	156	8.14538	8.14842	7.99777	8.08604	8.24045	8.25921	8.73141	8.49055	8.68952	3	3	3
1705	P50552;K7EM16;K7EQD0;K7ENR7;K7ENL7	P50552;K7EM16	Vasodilator-stimulated phosphoprotein	VASP	0.00260576	-0.375162	-4.37043	0.00294451	-0.344454	-4.21663			13	13	13	32.4	39.829	0	59.012	1097300000	66	7.70399	7.6271	7.57036	7.63716	7.63519	7.72122	7.93677	7.92805	8.16212	3	3	3
1706	P50570-3;P50570-4;K7EMQ3;E5RHK8;Q9UQ16-2;Q9UQ16-3;Q9UQ16;Q9UQ16-4;Q9UQ16-5;E5RIK2	P50570-3;P50570-4	Dynamin-2	DNM2	0.00329887	-0.369149	-4.07711	0.000102422	-0.493915	-10.4627			23	23	1	35.6	97.553	0	73.288	4568600000	139	8.33159	8.33124	8.09177	8.1246	8.16295	8.09276	8.61758	8.69601	8.54846	3	3	3
1707	P50579;G3V1U3;P50579-3;F8VSC4	P50579;G3V1U3;P50579-3;F8VSC4	Methionine aminopeptidase 2	METAP2	0.00354597	-0.190357	-3.99012	0.00655511	-0.192779	-3.29903			10	10	2	30.3	52.891	0	152.86	2370700000	119	8.20736	8.12218	8.17892	8.23975	8.09419	8.16726	8.29473	8.35037	8.43444	3	3	3
1708	P50748;E7ES84;P50748-2	P50748;E7ES84	Kinetochore-associated protein 1	KNTC1	0.0426133	-0.130402	-1.59054	0.0124711	-0.24865	-2.65619			10	10	10	4.9	250.75	0	26.09	1421500000	53	7.95524	7.87811	7.96916	7.90999	7.81241	7.72537	8.14201	8.14101	7.91069	3	3	3
1710	P50914;E7EPB3	P50914;E7EPB3	60S ribosomal protein L14	RPL14	1.43998	0.130069	2.42184	2.05303	0.21991	3.88931	+	+	15	15	15	59.1	23.432	0	69.534	3304200000	166	8.39475	8.45693	8.44971	8.47217	8.55975	8.53899	8.39738	8.2872	8.2266	3	3	3
1711	P50990;P50990-2;P50990-3;H7C4C8;H7C2U0	P50990;P50990-2;P50990-3	T-complex protein 1 subunit theta	CCT8	1.08795	0.104783	1.7053	0.138314	-0.043162	-0.659704			62	62	62	75.9	59.62	0	323.31	80994000000	921	9.71047	9.72137	9.65875	9.60799	9.52356	9.51521	9.63337	9.66594	9.47695	3	3	3
1712	P50991;P50991-2	P50991;P50991-2	T-complex protein 1 subunit delta	CCT4	0.865543	0.0581557	1.27112	0.102587	-0.0360101	-0.896257			66	66	66	91.8	57.924	0	323.31	66432000000	935	9.57287	9.64835	9.52031	9.5462	9.46076	9.45208	9.56023	9.536	9.47084	3	3	3
1716	P51148;P51148-2;K7EIP6;K7ENY4;K7ERI8;K7ERQ8;F8VVZ0;F8VUA5;F8VVK3	P51148;P51148-2	Ras-related protein Rab-5C	RAB5C	0.0379318	-0.112401	-1.685	0.0449003	-0.109027	-1.54841			6	6	5	31.5	23.482	0	29.682	824450000	44	7.7009	7.79348	7.73684	7.68647	7.80818	7.7467	7.82614	7.7687	7.97359	3	3	3
1717	P51149;C9J4V0;C9J8S3;C9J4S4;C9IZZ0;C9J592	P51149;C9J4V0;C9J8S3;C9J4S4	Ras-related protein Rab-7a	RAB7A	1.00745	0.0556013	1.54774	NaN	NaN	NaN			4	4	4	32.4	23.489	0	13.548	321780000	23	7.40529	7.39456	7.32189	7.35641	6.83872	7.2403	7.3032	7.28536	7.36639	3	2	3
1719	P51572;P51572-2;A0A2R8Y5M6;C9JSP1;C9JQ75;C9J0M4;C9JMD7	P51572;P51572-2;A0A2R8Y5M6;C9JSP1;C9JQ75;C9J0M4	B-cell receptor-associated protein 31	BCAP31	2.46681	0.303955	5.13245	2.44867	0.102884	5.07249	+	+	10	10	10	34.6	27.991	0	69.231	2277100000	82	8.37258	8.29682	8.49632	8.20758	8.20096	8.15397	8.06521	8.10418	8.08447	3	3	3
1720	P51610-2;P51610;A6NEM2;P51610-4;H7C1C4;P51610-3;Q9Y5Z7	P51610-2;P51610;A6NEM2;P51610-4	Host cell factor 1;HCF N-terminal chain 1;HCF N-terminal chain 2;HCF N-terminal chain 3;HCF N-terminal chain 4;HCF N-terminal chain 5;HCF N-terminal chain 6;HCF C-terminal chain 1;HCF C-terminal chain 2;HCF C-terminal chain 3;HCF C-terminal chain 4;HCF C-terminal chain 5;HCF C-terminal chain 6	HCFC1	0.0197852	-0.112788	-2.23546	0.00916352	-0.157524	-2.95509			38	38	38	28.7	201.85	0	307.38	8446700000	315	8.7143	8.71568	8.75093	8.66388	8.65875	8.72406	8.74562	8.86317	8.91048	3	3	3
1721	P51665;H3BNT7;H3BTM8;H3BQV2	P51665;H3BNT7;H3BTM8	26S proteasome non-ATPase regulatory subunit 7	PSMD7	0.939847	0.11878	1.41601	1.05279	0.150676	1.63633			22	22	22	59	37.025	0	156.79	10021000000	244	8.865	8.90604	8.94126	8.98842	8.9708	8.84877	8.85784	8.87439	8.62373	3	3	3
1724	P51970	P51970	NADH dehydrogenase [ubiquinone] 1 alpha subcomplex subunit 8	NDUFA8	0.325034	0.00627947	0.0717719	0.696053	0.0876505	0.935057			5	5	5	39.5	20.105	0	14.207	173080000	15	7.14712	7.12811	7.06115	7.24687	7.10938	7.22425	7.01237	7.0327	7.27247	3	3	3
1725	P51991;H7C1J8	P51991	Heterogeneous nuclear ribonucleoprotein A3	HNRNPA3	0.812653	0.0685848	1.16744	1.70299	0.185716	3.00791		+	4	4	2	14.6	39.594	0	40.572	345460000	19	7.45159	7.36035	7.5397	7.6181	7.62743	7.4575	7.3381	7.37443	7.43335	3	3	2
1727	P52209-2;P52209;K7EM49;K7EMN2;K7EPF6;K7ELN9	P52209-2;P52209;K7EM49;K7EMN2	6-phosphogluconate dehydrogenase, decarboxylating	PGD	0.00304337	-0.422753	-4.17574	0.008135	-0.270345	-3.07493			23	23	23	58.7	51.872	0	80.636	4943600000	120	8.3425	8.31494	8.03387	8.40846	8.22471	8.51536	8.69631	8.61806	8.6452	3	3	3
1728	P52292;J3QLL0;J3KS65	P52292;J3QLL0;J3KS65	Importin subunit alpha-1	KPNA2	0.000735957	-0.103149	-6.22738	3.48625e-05	-0.164673	-13.7838			21	21	21	45.2	57.861	0	223.52	10431000000	281	8.85038	8.84845	8.80988	8.78755	8.77015	8.76643	8.93032	8.95939	8.92845	3	3	3
1731	P52566;F5H6Q0;F5H3P3;F5H2R5;H0YGX7	P52566;F5H6Q0;F5H3P3;F5H2R5;H0YGX7	Rho GDP-dissociation inhibitor 2	ARHGDIB	0.0222753	-0.347254	-2.13189	0.211012	-0.0434125	-0.313343			10	10	10	58.7	22.988	0	180.13	7649800000	143	8.52629	8.3014	8.22817	8.60259	8.68397	8.68082	8.78183	8.43353	8.88226	3	3	3
1732	P52594-2;P52594-3;P52594;P52594-4;B8ZZY2;C9J2I0	P52594-2;P52594-3;P52594;P52594-4;B8ZZY2;C9J2I0	Arf-GAP domain and FG repeat-containing protein 1	AGFG1	2.41756	0.190271	4.9709	2.8532	0.193367	6.55291	+	+	8	8	8	19.9	54.181	0	73.504	2374100000	65	8.2804	8.20919	8.32031	8.31568	8.24692	8.2566	8.06453	8.0548	8.11975	3	3	3
1733	P52597;A0A1B0GW42	P52597	Heterogeneous nuclear ribonucleoprotein F;Heterogeneous nuclear ribonucleoprotein F, N-terminally processed	HNRNPF	1.43681	0.0973632	2.41508	2.00746	0.0959508	3.76676	+	+	14	11	11	44.6	45.671	0	79.701	3058900000	112	8.39328	8.3982	8.48948	8.4283	8.4249	8.42352	8.32609	8.37533	8.28744	3	3	3
1734	P52732	P52732	Kinesin-like protein KIF11	KIF11	1.81735	0.147732	3.28153	1.8856	0.16069	3.45115	+	+	57	57	57	43.8	119.16	0	323.31	16567000000	440	9.04131	9.04265	9.11381	9.10643	9.10479	9.02543	8.87102	8.99366	8.8899	3	3	3
1736	P52907	P52907	F-actin-capping protein subunit alpha-1	CAPZA1	1.22416	0.078056	1.97589	0.830458	0.0340751	1.20242			19	19	13	68.5	32.922	0	144.68	11116000000	212	8.94499	8.887	8.83489	8.85547	8.81369	8.86577	8.81926	8.84668	8.76677	3	3	3
1737	P52948-4;P52948-3;P52948-6;P52948-2;P52948-5;P52948;H0YEN4;H0YCR0	P52948-4;P52948-3;P52948-6;P52948-2;P52948-5;P52948;H0YEN4;H0YCR0	Nuclear pore complex protein Nup98-Nup96;Nuclear pore complex protein Nup98;Nuclear pore complex protein Nup96	NUP98	0.00298015	-0.400735	-4.2017	0.010448	-0.364842	-2.82594			5	5	5	8.6	96.073	0	30.872	484760000	19	7.33646	7.39622	7.34254	7.39259	7.2409	7.54941	7.75133	7.6013	7.92479	3	3	3
1738	P53350;I3L387;I3L2H5	P53350;I3L387	Serine/threonine-protein kinase PLK1	PLK1	0.000452737	-0.314173	-7.09518	0.000151117	-0.375715	-9.46239			6	6	6	15.9	68.254	0	18.385	769870000	24	7.62548	7.70188	7.67472	7.60738	7.62363	7.58644	7.97387	8.05123	7.9195	3	3	3
1739	P53396;P53396-2;P53396-3;K7ESG8;K7EIE7	P53396;P53396-2;P53396-3	ATP-citrate synthase	ACLY	0.00335709	-0.284019	-4.05592	3.05217e-05	-0.380027	-14.2577			42	42	42	45.2	120.84	0	183.44	10182000000	290	8.68765	8.75338	8.53042	8.56222	8.53724	8.58397	8.98439	8.93312	8.90601	3	3	3
1740	P53618;E9PP73;E9PP63;E9PKQ1	P53618	Coatomer subunit beta	COPB1	1.25237	0.203546	2.0328	0.538837	0.0537554	0.604121			26	26	26	35.3	107.14	0	217.31	4995100000	138	8.50511	8.53998	8.32693	8.35282	8.357	8.21283	8.37493	8.27077	8.11568	3	3	3
1741	P53621;P53621-2	P53621;P53621-2	Coatomer subunit alpha;Xenin;Proxenin	COPA	1.05844	0.0985285	1.64742	0.387264	0.0167936	0.243067			60	60	60	52.9	138.34	0	323.31	16549000000	485	8.99348	9.04517	8.96532	8.94971	8.97197	8.83708	9.01038	8.86924	8.82876	3	3	3
1744	P53985	P53985	Monocarboxylate transporter 1	SLC16A1	0.358443	0.00878859	0.166058	NaN	NaN	NaN			2	2	2	8.2	53.944	0.00041169	5.0838	669200000	12	7.69363	7.70749	7.7991	7.65079	7.07525	6.79502	7.78628	7.64618	7.74139	3	1	3
1745	P53999;D6RC37;D6R970	P53999	Activated RNA polymerase II transcriptional coactivator p15	SUB1	0.0265547	-0.164372	-1.9813	0.0600501	-0.119034	-1.31682			9	9	9	72.4	14.395	0	113.53	3556100000	71	8.37598	8.28076	8.11942	8.27007	8.18027	8.46183	8.41868	8.36354	8.48705	3	3	3
1746	P54098;A0A0D9SFM1;A0A1B0GTQ6;H0YCV2;A0A1B0GTU7;A0A1B0GW33;A0A1B0GVT8;H0YE43;H0YCD2;H0YDF1	P54098;A0A0D9SFM1;A0A1B0GTQ6	DNA polymerase subunit gamma-1	POLG	0.752725	0.21494	1.04886	0.760735	0.219395	1.0648			7	7	7	8.7	139.56	0	23.802	363560000	15	7.34739	7.35015	7.26231	7.3061	7.39372	7.27339	7.31471	6.69931	7.30101	3	3	2
1747	P54136;P54136-2;E5RH09;E5RJM9	P54136;P54136-2	Arginine--tRNA ligase, cytoplasmic	RARS	0.00306437	-0.402758	-4.16727	0.00678274	-0.252948	-3.263			16	16	16	31.1	75.378	0	106.48	2220400000	115	8.00411	8.19193	8.01953	8.21468	8.25416	8.19615	8.54481	8.55551	8.32352	3	3	3
1748	P54577;A0A0C4DGZ5	P54577	Tyrosine--tRNA ligase, cytoplasmic;Tyrosine--tRNA ligase, cytoplasmic, N-terminally processed	YARS	0.00421702	-0.473363	-3.78656	0.00149148	-0.404976	-5.12616			16	16	16	31.6	59.143	0	41.732	3802600000	75	8.14959	8.2464	7.86523	8.15324	8.05127	8.26188	8.62229	8.46051	8.59852	3	3	3
1749	P54578;P54578-2;P54578-3;A6NJA2;J3QQT6;J3KS55	P54578;P54578-2;P54578-3;A6NJA2	Ubiquitin carboxyl-terminal hydrolase 14;Ubiquitin carboxyl-terminal hydrolase	USP14	0.0705431	-0.0700833	-1.18999	0.00983553	-0.108604	-2.88505			23	23	23	58.7	56.068	0	96.156	3329000000	138	8.2987	8.32558	8.17301	8.25227	8.21181	8.21764	8.38625	8.26743	8.35386	3	3	3
1751	P54709;C9JA36;P54709-2;C9JXZ1;H7C4L9;C9J6S2	P54709;C9JA36;P54709-2;C9JXZ1	Sodium/potassium-transporting ATPase subunit beta-3	ATP1B3	1.12851	0.137425	1.78525	0.095333	-0.040422	-0.953838			6	6	6	34.4	31.512	0	16.107	797710000	35	7.73006	7.86294	7.63234	7.6005	7.54797	7.54332	7.67861	7.58285	7.55161	3	3	3
1755	P55010;H0YLZ1;H0YN40;H0YK29;H0YK11;H0YMJ8;H0YM54	P55010	Eukaryotic translation initiation factor 5	EIF5	0.0213934	-0.0944519	-2.16699	0.000222901	-0.208361	-8.55225			12	12	12	22.3	49.222	0	30.075	2321500000	92	8.10109	8.23373	8.1229	8.06666	8.00117	8.04817	8.22526	8.2748	8.24102	3	3	3
1756	P55036;Q5VWC4;P55036-2;A6PVX3;H0Y3Y9;A2A3N6;H0Y561	P55036;Q5VWC4;P55036-2;A6PVX3	26S proteasome non-ATPase regulatory subunit 4	PSMD4	0.00275265	-0.0989927	-4.30093	0.122423	-0.0462742	-0.756826			21	21	21	53.3	40.736	0	135.08	8243200000	200	8.68749	8.71437	8.71665	8.76299	8.85622	8.65746	8.76313	8.82727	8.82509	3	3	3
1757	P55060-4;P55060-3;P55060;P55060-2	P55060-4;P55060-3;P55060	Exportin-2	CSE1L	1.46683	0.0903788	2.47926	0.0504978	-0.0730085	-1.45431	+		24	24	24	20.9	103.88	0	246.21	6666900000	179	8.57186	8.63702	8.66253	8.52902	8.47334	8.37889	8.519	8.50009	8.58119	3	3	3
1758	P55072;C9JUP7;C9IZA5	P55072	Transitional endoplasmic reticulum ATPase	VCP	1.83431	0.255237	3.32323	2.26835	0.182599	4.50497	+	+	60	60	60	72.8	89.321	0	323.31	13147000000	455	8.98114	8.89348	8.72718	8.808	8.72682	8.84908	8.64042	8.61912	8.57655	3	3	3
1759	P55084-2;P55084;B5MD38;F5GZQ3;C9JEY0;C9JE81;C9K0M0	P55084-2;P55084;B5MD38;F5GZQ3	Trifunctional enzyme subunit beta, mitochondrial;3-ketoacyl-CoA thiolase	HADHB	5.1464	1.97953	25.3957	4.89027	1.80197	21.895	+	+	10	10	10	24.8	48.879	0	57.498	2319800000	68	8.41223	8.44954	8.38684	8.26124	8.27935	8.17534	6.58795	6.36939	6.35267	3	3	0
1760	P55210-2	P55210-2	Caspase-7;Caspase-7 subunit p20;Caspase-7 subunit p11	CASP7	0.936389	0.351264	1.40927	NaN	NaN	NaN			3	3	3	8.7	28.03	0.0067851	2.347	1137800000	19	8.06573	7.95169	8.09339	8.04195	6.69347	7.90658	7.94857	7.91325	7.19519	3	2	2
1761	P55327-2;P55327-4;P55327;P55327-7;P55327-5;P55327-6;P55327-3;E5RK35;E5RFR7	P55327-2;P55327-4;P55327;P55327-7;P55327-5;P55327-6;P55327-3;E5RK35	Tumor protein D52	TPD52	0.00421735	-0.531695	-3.78647	0.00653271	-0.470445	-3.30265			6	6	4	39.7	19.863	0	78.887	1516300000	50	7.65773	7.71493	7.47164	7.53339	7.69592	7.79873	8.29772	7.91017	8.2315	3	3	3
1765	P55884;P55884-2;C9JZG1;C9JQN7	P55884;P55884-2	Eukaryotic translation initiation factor 3 subunit B	EIF3B	0.960883	0.125694	1.45698	0.369622	0.0185102	0.19636			54	54	54	63.9	92.48	0	323.31	21592000000	494	9.14289	9.13846	9.15725	9.06483	9.08877	8.96344	9.11204	9.10102	8.84845	3	3	3
1766	P55957;P55957-2;B2ZP78;P55957-4;P55957-3	P55957;P55957-2	BH3-interacting domain death agonist;BH3-interacting domain death agonist p15;BH3-interacting domain death agonist p13;BH3-interacting domain death agonist p11	BID	0.00941151	-0.457412	-2.92856	0.0173864	-0.344215	-2.35035			6	6	6	37.9	21.994	0	26.971	800730000	38	7.52013	7.34015	7.53415	7.5253	7.57641	7.63231	7.79431	7.76434	8.20801	3	3	3
1767	P56192;P56192-2;F5H2V6;H0YIP0;H0YHV5;F8VS26;F8W0M7;F8W0S4;F8VZZ9;H0YIC2;H0YI94;F8VPL7;H0YHL6;H0YI27	P56192;P56192-2	Methionine--tRNA ligase, cytoplasmic	MARS	0.000134401	-0.477841	-9.75403	0.000158863	-0.402699	-9.34052			36	36	36	44.8	101.11	0	271.65	11137000000	297	8.76387	8.71533	8.8011	8.82401	8.85234	8.82937	9.25496	9.30107	9.15779	3	3	3
1770	P56537;B7ZBH1;A0A0U1RQV5;P56537-2	P56537;B7ZBH1	Eukaryotic translation initiation factor 6	EIF6	1.2976	0.271555	2.12483	1.06392	0.216277	1.65815			4	4	4	21.6	26.599	0	20.909	430960000	33	7.69777	7.59833	7.5583	7.64512	7.47567	7.56778	7.54233	7.3716	7.12581	3	3	1
1775	U3KQK0;Q99879;Q99877;Q93079;Q5QNW6;P62807;P58876;Q5QNW6-2;O60814;Q16778;P33778;P23527;P57053;P06899;Q96A08;Q6DRA6;Q6DN03	U3KQK0;Q99879;Q99877;Q93079;Q5QNW6;P62807;P58876;Q5QNW6-2;O60814;Q16778;P33778;P23527;P57053;P06899	Histone H2B;Histone H2B type 1-M;Histone H2B type 1-N;Histone H2B type 1-H;Histone H2B type 2-F;Histone H2B type 1-C/E/F/G/I;Histone H2B type 1-D;Histone H2B type 1-K;Histone H2B type 2-E;Histone H2B type 1-B;Histone H2B type 1-O;Histone H2B type F-S;Histone H2B type 1-J	HIST1H2BN;HIST1H2BM;HIST1H2BH;HIST2H2BF;HIST1H2BC;HIST1H2BD;HIST1H2BK;HIST2H2BE;HIST1H2BB;HIST1H2BO;H2BFS;HIST1H2BJ	2.09791	0.415673	4.01252	1.94294	0.332873	3.59754	+	+	13	13	2	56	18.804	0	74.837	3244800000	120	8.40712	8.62513	8.57559	8.54593	8.41644	8.39707	8.23335	8.16143	7.96604	3	3	3
1778	P60174-1;P60174;P60174-4;U3KPZ0;U3KQF3	P60174-1;P60174;P60174-4	Triosephosphate isomerase	TPI1	0.0275272	-0.365594	-1.95088	0.0915383	-0.198121	-0.985694			15	15	15	55.8	26.669	0	94.163	2421400000	129	8.01862	8.09433	7.88252	8.02197	8.12927	8.34665	8.38819	8.04642	8.65765	3	3	3
1779	P60228;E5RGA2;E5RIT4;H0YBR5;E5RHS5;H0YAW4;E5RIP5;E5RJ25;E5RII3	P60228;E5RGA2;E5RIT4;H0YBR5	Eukaryotic translation initiation factor 3 subunit E	EIF3E	1.23563	0.189812	1.99899	0.715923	0.0993891	0.975186			19	19	19	41.8	52.22	0	85.968	6603500000	189	8.64399	8.69787	8.71799	8.64184	8.63673	8.51001	8.60784	8.5691	8.31347	3	3	3
1780	P60660-2;F8W1R7;G3V1V0;P60660;G8JLA2;J3KND3;B7Z6Z4;F8VPF3;G3V1Y7;F8VZU9;F8W180;F8VXL3;H0YI43	P60660-2;F8W1R7;G3V1V0;P60660;G8JLA2;J3KND3;B7Z6Z4;F8VPF3	Myosin light polypeptide 6	MYL6	0.0333064	-0.154089	-1.79176	0.0933076	-0.0840575	-0.970682			22	22	19	96	16.961	0	323.31	66741000000	492	9.55822	9.42912	9.4821	9.58976	9.60693	9.48284	9.63357	9.51529	9.78285	3	3	3
1781	P60709;A0A2R8Y793;G5E9R0;E7EVS6;A0A2R8YGF8;C9JUM1;C9JZR7;C9JTX5;A0A2R8YEA7;P63267-2;A0A2R8YFE2;F8WCH0	P60709;A0A2R8Y793	Actin, cytoplasmic 1;Actin, cytoplasmic 1, N-terminally processed	ACTB	0.100538	-0.0865653	-0.912113	0.048458	-0.108007	-1.48725			70	4	4	85.6	41.736	0	274.14	39326000000	256	9.50002	9.55468	9.31509	9.51257	9.388	9.4049	9.66277	9.50632	9.4604	3	3	3
1782	P60842;J3KT12;P60842-2;J3QS69;J3KSZ0;J3QL43;J3KTB5;J3QLN6;J3QR64;J3QKZ9;J3KS25;J3QL52;J3KTN0;J3KT04;J3KS93;J3QQP0;J3KSN7	P60842;J3KT12;P60842-2;J3QS69;J3KSZ0;J3QL43	Eukaryotic initiation factor 4A-I	EIF4A1	0.00128203	-0.320126	-5.34756	0.000699039	-0.341429	-6.31474			27	27	15	65.3	46.153	0	287.33	19776000000	252	8.99778	8.9831	8.88407	8.98029	8.89569	8.92507	9.36506	9.25943	9.20085	3	3	3
1783	P60866;P60866-2;E5RJX2;G3XAN0;E5RIP1	P60866;P60866-2;E5RJX2	40S ribosomal protein S20	RPS20	2.57596	0.347076	5.50527	2.80297	0.386704	6.3516	+	+	20	20	20	90.8	13.373	0	83.123	19363000000	261	9.30343	9.28974	9.38591	9.40187	9.37867	9.31744	9.08106	8.96647	8.89033	3	3	3
1784	P60900;G3V295;G3V5Z7;P60900-2;G3V3I1;P60900-3;G3V3U4;G3V4S5;G3V2S7;H0YJC4	P60900;G3V295;G3V5Z7;P60900-2;G3V3I1;P60900-3	Proteasome subunit alpha type-6;Proteasome subunit alpha type	PSMA6	1.69389	0.202555	2.98668	0.947786	0.117112	1.43147	+		21	21	21	66.3	27.399	0	115.92	4874000000	206	8.54327	8.67526	8.55379	8.59792	8.38669	8.53138	8.40601	8.46976	8.28888	3	3	3
1785	P60953;P60953-1;Q5JYX0;F8WET9;B1AH79;G3V4H1;G3V476;Q9H4E5-2;P17081;Q9H4E5	P60953;P60953-1	Cell division control protein 42 homolog	CDC42	0.0196716	-0.0590248	-2.24053	0.405064	0.0133403	0.288939			20	20	19	66	21.258	0	78.549	12862000000	212	8.92288	8.93855	8.90896	8.94374	9.07184	8.97191	8.93266	9.00681	9.008	3	3	3
1787	P61011;G3V4F7;P61011-2;G3V346;A0A0D9SFN7;G3V3L9;G3V480	P61011;G3V4F7;P61011-2	Signal recognition particle 54 kDa protein	SRP54	3.9082	0.219822	12.3493	0.761887	0.0158579	1.06709	+		8	8	8	21	55.704	0	35.327	891150000	42	7.78229	7.73183	7.77471	7.58229	7.55402	7.54063	7.52664	7.54884	7.55388	3	3	3
1789	P61026;A0A2R8YDI9;H0YLJ8;H0YL94;H0YMN7;G3V196;A0A2R8YFB8;P51153;P61006-2;P61006;P59190-2;P59190	P61026	Ras-related protein Rab-10	RAB10	0.439669	0.0401173	0.37498	0.0614198	-0.10005	-1.29901			3	2	2	17	22.541	0	10.994	378350000	41	7.33999	7.25525	7.51032	7.23507	7.20766	7.24232	7.28753	7.22152	7.47615	3	3	3
1790	P61073;P61073-2	P61073;P61073-2	C-X-C chemokine receptor type 4	CXCR4	1.35194	0.376282	2.23679	1.25732	0.415822	2.04282	+		2	2	2	5.4	39.745	0	13.517	136050000	16	6.93355	6.87823	6.82829	6.93506	6.70689	7.11674	6.61255	6.1787	6.71998	3	3	1
1791	P61077;D6RAH7;H9KV45;A0A087WY85;P61077-3;P61077-2;D6RFM0;A0A0A0MQU3;P62837-2;D6RAW0;D6RA11;D6R9F6;D6R933;D6RGD0;D6R980;D6RIZ3;A0A087WW00;C9J9H9;Q9Y2X8;P51668	P61077;D6RAH7;H9KV45;A0A087WY85;P61077-3;P61077-2	Ubiquitin-conjugating enzyme E2 D3	UBE2D3	0.00502743	-0.564037	-3.58723	0.00530091	-0.487846	-3.52851			7	7	4	57.8	16.687	0	17.253	1069300000	51	7.4768	7.39836	7.67468	7.52798	7.60781	7.64262	7.83394	8.11321	8.2948	3	3	3
1793	P61088;F8VSD4;F8VV71;F8VZ29;F8VQQ8;Q5JXB2	P61088;F8VSD4;F8VV71;F8VZ29;F8VQQ8;Q5JXB2	Ubiquitin-conjugating enzyme E2 N;Putative ubiquitin-conjugating enzyme E2 N-like	UBE2N;UBE2NL	0.00300379	-0.425919	-4.19192	0.00876422	-0.285899	-2.99964			6	6	6	36.8	17.138	0	24.998	1139800000	51	7.63384	7.50051	7.65046	7.70036	7.79853	7.70599	8.10288	7.8414	8.1183	3	3	3
1795	P61158;B4DXW1;F8WEW2;F8WE84;F8WDR7;Q9P1U1-2;Q9P1U1-3;Q9P1U1	P61158;B4DXW1	Actin-related protein 3	ACTR3	0.00144367	-0.255301	-5.1732	0.00585169	-0.206225	-3.42052			12	12	12	34.7	47.371	0	116.34	2460500000	108	8.02358	8.05546	7.90299	8.01212	7.96189	8.15525	8.27487	8.21785	8.2552	3	3	3
1796	P61160;P61160-2;A0A1B0GWD0;A0A1B0GWH0;F5H6T1	P61160;P61160-2	Actin-related protein 2	ACTR2	0.0154802	-0.19678	-2.45545	0.000523229	-0.284887	-6.82639			10	10	9	31	44.76	0	96.076	2577500000	74	8.03791	8.26788	8.08429	8.02028	8.07265	8.03282	8.25797	8.33084	8.39161	3	3	3
1797	P61163;R4GMT0;A0A1B0GVS3	P61163;R4GMT0	Alpha-centractin	ACTR1A	3.29627	0.344854	8.5857	2.62723	0.24875	5.68776	+	+	20	20	12	61.2	42.613	0	162.83	27104000000	310	9.36842	9.49585	9.41719	9.39792	9.33858	9.25665	9.09642	9.09882	9.05165	3	3	3
1798	P61221;D6R9I9;D6RGF4;H0Y990	P61221;D6R9I9;D6RGF4	ATP-binding cassette sub-family E member 1	ABCE1	0.0257915	-0.102078	-2.00606	4.67868e-05	-0.216888	-12.7887			24	24	24	48.1	67.314	0	116.16	5661800000	205	8.56151	8.41164	8.56605	8.36818	8.40157	8.42501	8.62193	8.61527	8.60823	3	3	3
1799	P61224-4;P61224-3;P61224;F5H823;B7ZB78;F5GZG1;P61224-2;A6NIZ1;E7ESV4;F5H7Y6;F5H6R7;F5H004;F5GX62;F8WBC0;F5H4H0;F5GYH7;F5H077;F5GWU8;F5H491;F5H0B7;F5H500;A0A075B6Q0;F5GYB5	P61224-4;P61224-3;P61224;F5H823;B7ZB78;F5GZG1;P61224-2;A6NIZ1;E7ESV4;F5H7Y6	Ras-related protein Rap-1b;Ras-related protein Rap-1b-like protein	RAP1B	0.88676	0.163236	1.31255	1.68914	0.312339	2.97563		+	5	5	2	37.3	16.033	0	14.793	569140000	29	7.61734	7.71267	7.89907	7.82242	7.86745	7.98651	7.48568	7.4882	7.76549	3	3	3
1800	P61247;H0Y9Y4;D6RAT0;D6RG13;E9PFI5;H0Y8L7;D6RB09;D6R9B6;D6RI02;D6RAS7;D6RED7;D6RGE0	P61247;H0Y9Y4;D6RAT0;D6RG13;E9PFI5;H0Y8L7;D6RB09;D6R9B6	40S ribosomal protein S3a	RPS3A	1.38497	0.291113	2.30566	1.60459	0.356559	2.78215	+	+	57	57	57	85.2	29.945	0	323.31	86193000000	827	9.93613	9.95657	9.90676	10.05	9.98287	9.96298	9.77114	9.76376	9.39122	3	3	3
1801	P61254;J3QRI7;J3QQQ9;J3QQV1;J3KSS0;J3QRC4;J3KS10	P61254;J3QRI7;J3QQQ9;J3QQV1;J3KSS0;J3QRC4	60S ribosomal protein L26	RPL26	1.78738	0.141794	3.2086	2.77529	0.259713	6.24292	+	+	18	18	7	59.3	17.258	0	217.91	17078000000	274	9.13694	9.09806	9.20772	9.20941	9.30162	9.28544	9.04477	9.02661	8.94594	3	3	3
1802	P61313;A0A2R8YEM3;E7EQV9;E7ENU7;E7EX53;A0A2R8Y738;P61313-2;E7ERA2	P61313;A0A2R8YEM3;E7EQV9;E7ENU7	60S ribosomal protein L15;Ribosomal protein L15	RPL15	1.85617	0.156201	3.37741	3.50148	0.238933	9.70782	+	+	19	19	19	46.1	24.146	0	70.879	11006000000	220	8.95972	8.95915	9.08969	9.04829	9.10785	9.10061	8.8743	8.84653	8.81913	3	3	3
1803	P61586;C9JX21;Q5JR08;P08134;Q5JR07;C9JNR4;E9PQH6;Q5JR05	P61586	Transforming protein RhoA	RHOA	0.00502099	-0.273837	-3.58866	0.0712345	-0.0720774	-1.18233			7	7	7	36.3	21.768	0	18.005	1617500000	66	7.91237	7.89467	7.75183	8.01301	8.08675	8.06438	8.209	8.01749	8.15387	3	3	3
1804	P61604;B8ZZL8;B8ZZ54;S4R3N1	P61604;B8ZZL8;B8ZZ54	10 kDa heat shock protein, mitochondrial	HSPE1	1.628	0.535831	2.8351	1.31912	0.431646	2.16897	+	+	11	11	11	84.3	10.932	0	35.091	2110100000	83	8.34904	8.25251	8.14389	7.98865	8.15872	8.28551	7.7281	7.39436	8.01549	3	3	3
1805	P61758;B4DWR3	P61758;B4DWR3	Prefoldin subunit 3	VBP1	0.0403557	-0.080224	-1.6346	0.575746	0.0348436	0.684551			7	7	6	50.8	22.658	0	17.034	255810000	32	7.16773	7.24773	7.15797	7.27363	7.27586	7.36914	7.2736	7.20099	7.33951	3	3	3
1806	P61769;H0YLF3;F5H6I0	P61769;H0YLF3;F5H6I0	Beta-2-microglobulin;Beta-2-microglobulin form pI 5.3	B2M	1.58804	0.231858	2.74498	0.377201	0.0232944	0.216585	+		4	4	4	44.5	13.714	0	28.738	1390600000	50	8.21381	8.09628	8.02629	7.73129	7.99423	7.98517	7.90213	7.75949	7.97918	3	3	3
1807	P61927;D6RG19;D6R9X9	P61927;D6RG19;D6R9X9	60S ribosomal protein L37;Ribosomal protein L37	RPL37	1.04239	0.141197	1.61599	1.92786	0.30683	3.55868		+	6	6	6	39.2	11.078	0	15.621	559370000	51	7.68278	7.75021	7.57829	7.81467	7.76577	7.92774	7.67251	7.456	7.45918	3	3	3
1810	P61962;P61962-2	P61962	DDB1- and CUL4-associated factor 7	DCAF7	0.462194	0.129785	0.429058	0.486115	0.146296	0.485058			5	5	5	21.1	38.926	0	23.044	447640000	13	7.39123	7.54508	7.47898	7.55724	7.48191	7.42568	7.62953	7.65266	6.74376	3	3	2
1811	P61964;V9GYQ5;V9GZ59	P61964	WD repeat-containing protein 5	WDR5	0.342294	0.0145726	0.121222	0.475206	0.0615309	0.459691			3	3	3	11.4	36.588	0	11.639	783340000	32	7.77338	7.52899	7.61816	7.6703	7.53594	7.85517	7.50535	7.55452	7.81694	3	3	3
1812	P61978;P61978-2;P61978-3;Q5T6W2;S4R457;S4R359	P61978;P61978-2;P61978-3;Q5T6W2	Heterogeneous nuclear ribonucleoprotein K	HNRNPK	0.102931	-0.0244265	-0.893626	0.0273555	-0.0439933	-1.95616			17	17	17	47.5	50.976	0	113.93	6563500000	190	8.68502	8.62872	8.6169	8.65154	8.61581	8.60458	8.68361	8.63308	8.68722	3	3	3
1813	P61981	P61981	14-3-3 protein gamma;14-3-3 protein gamma, N-terminally processed	YWHAG	0.0214696	-0.0746187	-2.1639	0.0185296	-0.112327	-2.29347			13	12	10	37.7	28.302	0	98.625	14124000000	121	8.91511	8.96766	8.94815	8.83006	8.93982	8.94792	9.02024	9.07074	8.9638	3	3	3
1814	P62081;A0A2R8Y623;B5MCP9	P62081;A0A2R8Y623;B5MCP9	40S ribosomal protein S7	RPS7	1.62623	0.409519	2.83109	1.74704	0.407498	3.11181	+	+	23	23	23	83	22.127	0	116.77	6113900000	214	8.76794	8.99539	8.79592	8.887	8.88866	8.77751	8.69304	8.34543	8.29221	3	3	3
1815	P62136;P62136-2;E9PMD7;P62136-3;F5H1L6;F5H037	P62136;P62136-2;E9PMD7;P62136-3	Serine/threonine-protein phosphatase PP1-alpha catalytic subunit;Serine/threonine-protein phosphatase	PPP1CA	2.56548	0.237001	5.46857	2.15604	0.181808	4.17599	+	+	13	13	6	41.8	37.512	0	105.45	3896600000	122	8.57374	8.56813	8.5183	8.48296	8.47738	8.53425	8.30775	8.38888	8.25254	3	3	3
1816	P62140;E7ETD8;C9J9S3;C9JP48	P62140;E7ETD8	Serine/threonine-protein phosphatase PP1-beta catalytic subunit;Serine/threonine-protein phosphatase	PPP1CB	0.0203761	-0.129875	-2.20959	0.00386902	-0.264404	-3.88682			13	6	6	53.2	37.186	0	26.159	3503300000	58	8.32986	8.36401	8.51813	8.3235	8.34918	8.13574	8.52863	8.51967	8.55332	3	3	3
1817	P62191;P62191-2;G3V4X1	P62191;P62191-2	26S protease regulatory subunit 4	PSMC1	1.13037	0.0783536	1.78892	0.719087	0.0442581	0.981553			57	57	57	80.5	49.184	0	323.31	43356000000	710	9.44465	9.43455	9.50442	9.45849	9.44354	9.37931	9.37133	9.45365	9.32358	3	3	3
1818	P62195;P62195-2;J3QSA9;J3KRP2;J3QQM1;J3QLH6;J3QRW1;J3QSE0;J3QRR3;J3KTQ9	P62195;P62195-2;J3QSA9;J3KRP2;J3QQM1	26S protease regulatory subunit 8	PSMC5	0.816087	0.118642	1.1742	0.506858	0.0609446	0.532562			44	44	43	93.6	45.626	0	291.48	18488000000	435	9.06468	9.11531	9.03969	9.12921	8.97995	8.93743	9.01296	9.08845	8.76234	3	3	3
1819	P62241;Q5JR95	P62241;Q5JR95	40S ribosomal protein S8	RPS8	2.50501	0.247205	5.2606	2.57168	0.285992	5.49028	+	+	31	31	31	75.5	24.205	0	323.31	62390000000	488	9.76069	9.7961	9.77683	9.85535	9.82391	9.77072	9.57161	9.58128	9.43911	3	3	3
1820	P62244;I3L3P7;I3L246;H3BV27;H3BT37;I3L303;H3BVC7	P62244;I3L3P7;I3L246	40S ribosomal protein S15a	RPS15A	1.4134	0.235499	2.36545	1.86011	0.373662	3.38722	+	+	15	15	8	77.7	14.839	0	69.726	10844000000	163	9.04376	9.03322	8.94791	9.15186	9.2413	9.04622	8.96159	8.69391	8.66289	3	3	3
1821	P62249;M0R210;M0R3H0;Q6IPX4;M0R1M5;M0QX76	P62249;M0R210;M0R3H0;Q6IPX4;M0R1M5	40S ribosomal protein S16	RPS16	2.24504	0.345503	4.43522	2.40079	0.410695	4.91677	+	+	20	20	20	76.7	16.445	0	82.203	19730000000	226	9.29912	9.3676	9.31503	9.44358	9.41214	9.3216	9.12362	8.9535	8.8681	3	3	3
1822	P62258;P62258-2;B4DJF2;I3L3T1;K7EM20;I3L0W5;K7EIT4	P62258;P62258-2	14-3-3 protein epsilon	YWHAE	0.0317403	-0.103357	-1.83166	0.121599	-0.0432542	-0.762178			11	10	10	42.7	29.174	0	42.803	10428000000	143	8.7756	8.705	8.78495	8.86048	8.81479	8.77059	8.93866	8.87166	8.7653	3	3	3
1823	P62266;D6RD47;D6RIX0;D6R9I7;D6RDJ2	P62266;D6RD47;D6RIX0;D6R9I7	40S ribosomal protein S23	RPS23	2.82592	0.339673	6.44289	3.77298	0.390168	11.4035	+	+	17	17	17	72	15.807	0	163.78	9292800000	247	8.93734	9.06126	9.05431	9.06985	9.07162	9.06292	8.73512	8.68165	8.61713	3	3	3
1824	P62269;J3JS69;A0A0G2JQH2;Q5GGW2	P62269	40S ribosomal protein S18	RPS18	1.81166	0.255011	3.26763	1.93672	0.300584	3.58147	+	+	32	32	32	80.3	17.718	0	323.31	33023000000	399	9.47379	9.56447	9.5018	9.60018	9.59945	9.47715	9.36805	9.28769	9.11929	3	3	3
1825	P62277;J3KMX5;E9PS50	P62277;J3KMX5;E9PS50	40S ribosomal protein S13	RPS13	1.9789	0.256791	3.69124	2.7871	0.3264	6.28909	+	+	28	28	28	84.8	17.222	0	307.41	51970000000	451	9.6684	9.8604	9.67035	9.8691	9.81859	9.72028	9.53203	9.45294	9.44381	3	3	3
1826	P62280;M0QZC5;M0R1H6;M0R1H5	P62280;M0QZC5	40S ribosomal protein S11	RPS11	2.37365	0.26624	4.83017	3.13815	0.313292	7.8035	+	+	39	39	39	86.7	18.431	0	210.16	64268000000	534	9.75025	9.7533	9.9163	9.83107	9.93102	9.79892	9.55063	9.53189	9.53861	3	3	3
1827	P62304;A6NHK2	P62304;A6NHK2	Small nuclear ribonucleoprotein E	SNRPE	0.683463	0.0361061	0.909483	NaN	NaN	NaN			2	2	2	29.3	10.803	0	21.388	481000000	19	7.60152	7.69667	7.5736	7.58686	7.05051	7.74109	7.56042	7.60285	7.6002	3	2	3
1830	P62316;K7ERG4;K7EJB5;P62316-2	P62316;K7ERG4	Small nuclear ribonucleoprotein Sm D2	SNRPD2	1.25885	0.166516	2.04593	1.06378	0.123103	1.65787			5	5	5	49.2	13.527	0	12.249	3150100000	32	8.33076	8.46452	8.53033	8.42557	8.46526	8.30453	8.16429	8.34762	8.31414	3	3	3
1831	P62318-2;P62318;H3BT13	P62318-2;P62318;H3BT13	Small nuclear ribonucleoprotein Sm D3	SNRPD3	1.40828	0.160324	2.35464	1.75846	0.101133	3.13906	+	+	3	3	3	30.8	13.291	0	9.9323	190880000	17	7.29504	7.34984	7.13786	7.19882	7.23933	7.16702	7.13925	7.05519	7.10733	3	3	2
1832	P62328	P62328	Thymosin beta-4;Hematopoietic system regulatory peptide	TMSB4X	0.0762818	-0.347952	-1.12861	0.201924	-0.110608	-0.35047			7	7	7	93.2	5.0526	0	140.77	10397000000	88	8.63763	8.42167	8.35526	8.52406	8.70206	8.90047	8.78822	8.32263	9.34756	3	3	3
1833	P62333;A0A087X2I1;H0YJS8;H0YJC0;H0YJX2;H0YJE9;H0YJT1;H0YJY8;H0YJD2	P62333;A0A087X2I1	26S protease regulatory subunit 10B	PSMC6	0.520316	0.0319014	0.562909	0.568695	0.0474428	0.669347			38	38	38	81.2	44.172	0	226.13	15026000000	386	9.0408	9.07474	9.03571	9.14204	9.06722	8.98861	9.00694	9.11962	8.92899	3	3	3
1834	P62424;Q5T8U3;Q5T8U2	P62424;Q5T8U3	60S ribosomal protein L7a	RPL7A	1.90385	0.167719	3.49733	2.92839	0.250463	6.86451	+	+	35	35	35	68	29.995	0	128.79	26136000000	407	9.33131	9.29303	9.4131	9.39477	9.44531	9.44559	9.24152	9.15734	9.13542	3	3	3
1835	P62495;D6RCB3;B7Z7P8;P62495-2;D6RJE8;I3L492	P62495;D6RCB3;B7Z7P8;P62495-2	Eukaryotic peptide chain release factor subunit 1	ETF1	0.0015286	-0.362265	-5.09089	NaN	NaN	NaN			5	5	5	17.6	49.03	0	17.641	337460000	24	7.29577	7.28144	7.15241	7.10151	6.95431	7.26838	7.56821	7.71307	7.53513	3	1	3
1836	P62633-2;P62633;P62633-7;P62633-3;P62633-5;P62633-6;D6RAT4	P62633-2;P62633;P62633-7;P62633-3;P62633-5;P62633-6	Cellular nucleic acid-binding protein	CNBP	0.398239	0.0224787	0.271489	0.159269	-0.040102	-0.54613			18	18	2	85.3	18.742	0	323.31	25711000000	361	9.30662	9.1395	9.24647	9.14314	9.1329	9.22881	9.08679	9.2211	9.31727	3	3	3
1837	P62633-8;P62633-4	P62633-8;P62633-4	Cellular nucleic acid-binding protein	CNBP	0.0667877	-0.0613356	-1.23299	0.00198162	-0.203338	-4.72988			18	2	2	85.4	18.871	0	106.99	1136500000	42	7.87523	7.80847	7.71011	7.69535	7.69832	7.57414	7.87316	7.87181	7.83285	3	3	3
1838	P62701;C9JEH7;P22090;Q8TD47	P62701	40S ribosomal protein S4, X isoform	RPS4X	2.21532	0.268706	4.34741	2.81858	0.299935	6.41355	+	+	50	50	50	93.5	29.597	0	323.31	43812000000	644	9.59795	9.75667	9.7505	9.71845	9.7952	9.68516	9.49857	9.38789	9.41254	3	3	3
1839	P62750;H7BY10;K7ERT8;A8MUS3;K7EJV9;K7EMA7	P62750;H7BY10;K7ERT8;A8MUS3;K7EJV9	60S ribosomal protein L23a	RPL23A	2.12438	0.198709	4.08641	3.10088	0.301982	7.62879	+	+	22	22	22	69.9	17.695	0	135.66	14614000000	251	9.1521	9.07284	9.2154	9.24219	9.20238	9.30559	8.9981	8.91236	8.93376	3	3	3
1840	P62753;A2A3R5;A2A3R7	P62753;A2A3R5	40S ribosomal protein S6	RPS6	2.33893	0.277198	4.72106	2.51204	0.317978	5.28444	+	+	35	35	35	71.5	28.68	0	323.31	43584000000	480	9.58696	9.70934	9.67343	9.74751	9.72318	9.62138	9.45007	9.3954	9.29268	3	3	3
1841	P62805	P62805	Histone H4	HIST1H4A	1.56379	0.309294	2.69091	2.19882	0.220079	4.29922	+	+	10	10	10	37.9	11.367	0	32.5	6613800000	97	8.5996	8.93299	8.93324	8.72876	8.80747	8.66196	8.46953	8.50014	8.56828	3	3	3
1842	P62829;J3KT29;C9JD32;B9ZVP7;J3KTJ3;J3QQT9	P62829;J3KT29;C9JD32;B9ZVP7	60S ribosomal protein L23	RPL23	2.23062	0.274247	4.39246	2.9884	0.449463	7.12235	+	+	17	17	17	75.7	14.865	0	111.45	16152000000	258	9.13526	9.22863	9.1247	9.37954	9.36463	9.27007	8.99288	8.85288	8.82008	3	3	3
1844	P62851	P62851	40S ribosomal protein S25	RPS25	1.72057	0.361112	3.04917	1.91938	0.386693	3.53694	+	+	19	19	19	66.4	13.742	0	127.93	17967000000	253	9.28466	9.39236	9.16652	9.38952	9.30287	9.22789	9.08743	8.92755	8.74523	3	3	3
1845	P62854;Q5JNZ5	P62854;Q5JNZ5	40S ribosomal protein S26;Putative 40S ribosomal protein S26-like 1	RPS26;RPS26P11	2.06953	0.216121	3.9343	2.64508	0.263476	5.75245	+	+	7	7	7	47.8	13.015	0	31.696	16277000000	147	9.08322	9.22037	9.21714	9.16835	9.28319	9.21125	8.90842	8.94846	9.01549	3	3	3
1846	P62857	P62857	40S ribosomal protein S28	RPS28	2.79031	0.656506	6.3017	3.27274	0.715644	8.46497	+	+	14	14	14	87	7.8409	0	199.31	22901000000	269	9.51192	9.36923	9.2931	9.4492	9.48618	9.41629	8.78749	8.57391	8.84333	3	3	3
1847	P62873;P62873-2;B3KVK2;F6UT28;B1AKQ8;F6X3N5	P62873;P62873-2;B3KVK2;F6UT28	Guanine nucleotide-binding protein G(I)/G(S)/G(T) subunit beta-1	GNB1	2.02895	0.255964	3.82422	0.998451	0.0775661	1.53019	+		12	12	9	56.2	37.377	0	248.76	3201900000	82	8.47963	8.63597	8.43623	8.28524	8.4218	8.30959	8.30863	8.21075	8.26456	3	3	3
1849	P62879;C9JZN1;C9JIS1;C9JXA5;E7EP32;P62879-2	P62879;C9JZN1;C9JIS1;C9JXA5	Guanine nucleotide-binding protein G(I)/G(S)/G(T) subunit beta-2	GNB2	1.01124	0.128478	1.55514	0.0670698	-0.0755661	-1.22968			9	7	6	33.8	37.331	0	25.139	1014200000	46	8.04419	8.07056	7.81867	7.71163	7.88923	7.72042	7.89112	7.82877	7.82809	3	3	3
1850	Q59GN2;P62891	Q59GN2;P62891	Putative 60S ribosomal protein L39-like 5;60S ribosomal protein L39	RPL39P5;RPL39	1.55263	0.235802	2.66621	2.0723	0.311329	3.94189	+	+	3	3	3	25.5	6.3225	0	12.253	2862900000	49	8.40968	8.58253	8.53832	8.5598	8.65165	8.54567	8.37304	8.31505	8.13504	3	3	3
1851	P62899;H7C2W9;C9JU56;B7Z4E3;B7Z4C8;P62899-3;P62899-2;B8ZZK4	P62899;H7C2W9;C9JU56;B7Z4E3;B7Z4C8;P62899-3;P62899-2;B8ZZK4	60S ribosomal protein L31	RPL31	1.22684	0.166305	1.98127	2.19898	0.282945	4.29967		+	19	19	19	74.4	14.463	0	144.36	12911000000	218	9.15984	9.00809	9.17009	9.21922	9.2317	9.23702	9.07452	8.90657	8.85801	3	3	3
1852	P62906	P62906	60S ribosomal protein L10a	RPL10A	0.936792	0.125519	1.41006	1.53415	0.214393	2.62547		+	13	13	13	47.9	24.831	0	196.04	14452000000	168	9.15506	9.04368	9.02808	9.17137	9.19254	9.12953	9.0958	8.93249	8.82198	3	3	3
1853	P62913;Q5VVC8	P62913;Q5VVC8	60S ribosomal protein L11	RPL11	2.12576	0.265534	4.09029	2.18689	0.290395	4.26459	+	+	11	11	2	49.4	20.252	0	55.824	3755400000	112	8.55927	8.51788	8.52827	8.57807	8.58953	8.51242	8.39505	8.22634	8.18744	3	3	3
1855	P62917;E9PKZ0;E9PKU4;G3V1A1;E9PP36	P62917;E9PKZ0;E9PKU4;G3V1A1	60S ribosomal protein L8	RPL8	0.760566	0.0839081	1.06447	1.82218	0.195736	3.29339		+	24	24	24	60.3	28.024	0	306.27	21346000000	252	9.16797	9.13656	9.37731	9.24077	9.43107	9.34547	9.18625	9.13351	9.11035	3	3	3
1856	P62937;F8WE65;C9J5S7;P62937-2;E5RIZ5;P0DN26;A0A0H2UH34;A0A0B4J2A2;A0A075B767;A0A075B759;Q9Y536;F5H284;P0DN37	P62937;F8WE65;C9J5S7	Peptidyl-prolyl cis-trans isomerase A;Peptidyl-prolyl cis-trans isomerase A, N-terminally processed;Peptidyl-prolyl cis-trans isomerase	PPIA	0.0190249	-0.476644	-2.27006	0.0956892	-0.232072	-0.950912			18	18	18	93.9	18.012	0	175.23	15894000000	216	8.90358	8.65957	8.6195	8.71341	9.24242	8.96054	9.21048	8.87152	9.53058	3	3	3
1857	P62979;J3QS39;J3QTR3;F5H6Q2;F5GYU3;F5H2Z3;F5H265;B4DV12;F5H388;F5H747;F5GXK7;J3QKN0;Q5PY61;Q96C32;P0CG47;P0CG48;A0A2R8Y422;M0R1V7;Q49A90;F5GZ39;J3QSA3	P62979;J3QS39;J3QTR3;F5H6Q2;F5GYU3;F5H2Z3;F5H265;B4DV12;F5H388;F5H747;F5GXK7;J3QKN0;Q5PY61;Q96C32;P0CG47;P0CG48;A0A2R8Y422;M0R1V7;Q49A90	Ubiquitin-40S ribosomal protein S27a;Ubiquitin;40S ribosomal protein S27a;Polyubiquitin-B;Ubiquitin;Polyubiquitin-C;Ubiquitin	RPS27A;UBB;UBC;UBA52	0.690776	0.0533899	0.924351	0.760731	0.0770086	1.06479			26	26	6	82.1	17.965	0	323.31	49810000000	820	9.54794	9.55549	9.55944	9.63256	9.60955	9.49161	9.5552	9.56185	9.38564	3	3	3
1858	P62987;M0R1M6;M0R2S1	P62987;M0R1M6;M0R2S1	Ubiquitin-60S ribosomal protein L40;Ubiquitin;60S ribosomal protein L40	UBA52	0.918649	0.325422	1.37472	0.869521	0.324933	1.27889			22	2	2	68.8	14.728	0.00042445	5.5221	528070000	23	7.59924	7.64217	7.59072	7.54523	7.79485	7.49058	7.57552	7.46292	6.81742	3	3	2
1860	P63000;P63000-2;P60763;J3KSC4;J3QLK0	P63000;P63000-2	Ras-related C3 botulinum toxin substrate 1	RAC1	0.00860358	-0.477054	-3.01824	0.00490194	-0.539185	-3.61547			13	7	7	51	21.45	0	19.141	1188300000	27	7.72792	7.866	7.69272	7.68891	7.69731	7.71404	8.31103	7.953	8.45378	3	3	3
1861	P63010-3;P63010;P63010-2;A0A087X253;A0A087WU93;A0A087WZQ6;A0A087WYD1;K7ERB2;C9J1E7	P63010-3;P63010;P63010-2;A0A087X253	AP-2 complex subunit beta	AP2B1	0.0490565	-0.150865	-1.47743	0.0109568	-0.223401	-2.77984			11	11	9	16.1	98.117	0	23.493	1272600000	62	7.77452	7.9958	7.7573	7.85765	7.73094	7.72142	7.92024	7.93213	8.12785	3	3	3
1862	P63092;P63092-4;P63092-3;P63092-2;Q5JWF2;Q5JWF2-2;A0A0A0MR13;Q5JWD1;S4R3E3;Q5JWE9;H0Y7E8;S4R3V9;H0Y7F4;A0A1W2PRE1;A2A2R6;A0A1W2PQK2;A0A087WTB6;A0A1W2PRJ7;A0A087WZE5;A0A1W2PS82;P11488;P63096;P19087;P09471-2;P09471;P08754;A8MTJ3;P38405;P38405-2	P63092;P63092-4;P63092-3;P63092-2;Q5JWF2;Q5JWF2-2;A0A0A0MR13	Guanine nucleotide-binding protein G(s) subunit alpha isoforms short;Guanine nucleotide-binding protein G(s) subunit alpha isoforms XLas	GNAS	1.75193	0.35945	3.12346	0.774833	0.121796	1.09278	+		11	10	10	30.5	45.664	0	25.215	929590000	52	8.07438	7.96528	7.95339	7.79271	7.77806	7.7093	7.8532	7.50575	7.55575	3	3	3
1863	P63104;E7EX29;E5RIR4;E9PD24;E7EVZ2;E7ESK7;E5RGE1;B7Z2E6;H0YB80;B0AZS6;P63104-2	P63104;E7EX29;E5RIR4;E9PD24;E7EVZ2;E7ESK7;E5RGE1	14-3-3 protein zeta/delta	YWHAZ	4.42584e-05	-0.448841	-12.9712	1.9932e-05	-0.344336	-15.8853			15	15	13	45.3	27.745	0	104.79	8815900000	141	8.60811	8.50645	8.55273	8.66	8.6402	8.6806	8.99137	8.98172	9.04072	3	3	3
1865	P63167;F8VXL2;F8VRV5;F8VXI7	P63167;F8VXL2;F8VRV5;F8VXI7	Dynein light chain 1, cytoplasmic	DYNLL1	0.110838	-0.0475456	-0.835374	0.25418	-0.0126225	-0.152617			4	4	3	51.7	10.366	0	18.762	1185000000	37	7.91874	7.89185	7.86054	8.04462	7.89684	7.83443	8.02255	7.95474	7.83646	3	3	3
1867	P63173;J3KT73;J3QL01;J3KSP2	P63173;J3KT73;J3QL01	60S ribosomal protein L38	RPL38	3.11188	0.421779	7.67998	3.52311	0.482134	9.83369	+	+	7	7	7	60	8.2178	0	22.277	3063600000	112	8.4942	8.57581	8.49046	8.60185	8.58201	8.55767	8.19134	8.06741	8.03639	3	3	3
1868	P63208;E5RJR5;E7ERH2;F8W8N3;P63208-2;E5RGM3	P63208;E5RJR5;E7ERH2;F8W8N3;P63208-2	S-phase kinase-associated protein 1	SKP1	0.0192232	-0.218794	-2.26089	0.0727234	-0.132888	-1.16609			7	7	6	68.7	18.658	0	34.183	884050000	34	7.74385	7.57935	7.57387	7.82383	7.77428	7.55668	8.00702	7.79651	7.74992	3	3	3
1869	P63220;Q8WVC2;Q9BYK1;Q9BYK2	P63220;Q8WVC2;Q9BYK1	40S ribosomal protein S21	RPS21	1.22542	0.251004	1.97841	1.76112	0.410378	3.14542		+	14	14	14	100	9.1113	0	135.55	11733000000	244	9.063	9.00217	9.1003	9.14439	9.28885	9.21035	8.68947	8.67183	9.05115	3	3	3
1870	P63244;J3KPE3;D6RAC2;H0YAM7;H0Y8W2;D6REE5;H0YAF8;D6RHH4;D6R9Z1;D6R9L0;H0Y8R5;D6RFX4;D6RBD0;D6RF23;D6RFZ9;D6RAU2;E9PD14;D6RHJ5;D6RGK8;H0Y9P0;D6R909;D6RDI0	P63244;J3KPE3;D6RAC2;H0YAM7;H0Y8W2;D6REE5;H0YAF8;D6RHH4;D6R9Z1;D6R9L0;H0Y8R5;D6RFX4	Guanine nucleotide-binding protein subunit beta-2-like 1;Guanine nucleotide-binding protein subunit beta-2-like 1, N-terminally processed	GNB2L1	1.66067	0.498385	2.90979	1.30465	0.370802	2.13926	+	+	27	27	27	79.2	35.076	0	207.37	11306000000	226	9.01945	9.16628	8.92543	9.05869	8.84738	8.82234	8.70839	8.68111	8.2265	3	3	3
1871	P63261;I3L3I0;I3L1U9;I3L4N8;I3L3R2;J3KT65;K7EM38	P63261;I3L3I0;I3L1U9	Actin, cytoplasmic 2;Actin, cytoplasmic 2, N-terminally processed	ACTG1	0.376882	0.0178502	0.215739	0.0329332	-0.141615	-1.80108			70	70	4	85.6	41.792	0	323.31	1189500000000	2880	11.0172	11.1059	10.9892	10.9238	10.8673	10.8429	11.0605	11.1239	10.8743	3	3	3
1873	P67775;P62714;P67775-2;H0YBN9;H0YC23;E5RHC1;E7ESG8	P67775;P62714;P67775-2	Serine/threonine-protein phosphatase 2A catalytic subunit alpha isoform;Serine/threonine-protein phosphatase 2A catalytic subunit beta isoform	PPP2CA;PPP2CB	0.0459972	-0.170781	-1.52901	0.0589361	-0.174325	-1.33162			8	8	7	42.4	35.594	0	30.238	673920000	32	7.49396	7.5716	7.47521	7.5518	7.36551	7.61283	7.88739	7.64533	7.52039	3	3	3
1874	P67809;H0Y449;C9J5V9;Q9Y2T7	P67809;H0Y449	Nuclease-sensitive element-binding protein 1	YBX1	1.31147	0.233768	2.15325	1.15956	0.205555	1.84678	+		27	27	21	69.4	35.924	0	323.31	27717000000	490	9.42236	9.38559	9.32077	9.3952	9.3772	9.27168	9.28659	8.93951	9.20131	3	3	3
1875	Q5SRQ6;P67870;Q5SRQ3;N0E472;A0A0G2JM12	Q5SRQ6;P67870;Q5SRQ3	Casein kinase II subunit beta	CSNK2B;CSNK2B-LY6G5B-1181	1.33738	0.136402	2.20663	1.49183	0.143185	2.53317	+	+	15	15	15	53.8	26.925	0	116.37	7965600000	177	8.68579	8.82008	8.75192	8.7523	8.81384	8.712	8.60928	8.70283	8.53647	3	3	3
1876	P67936;A0A2R8YGX3;A0A2R8Y5V9;A0A2R8YH90;A0A2R8YE05;K7ENT6;P67936-2;K7EPB9	P67936;A0A2R8YGX3;A0A2R8Y5V9;A0A2R8YH90	Tropomyosin alpha-4 chain	TPM4	0.00179496	-0.443186	-4.86507	0.000662642	-0.666962	-6.40662			20	13	13	51.2	28.521	0	163.55	4434500000	76	8.5146	8.27662	8.26074	8.22435	7.93422	8.22207	8.78641	8.7295	8.86561	3	3	3
1877	P68133;P68032;P63267;P62736;A6NL76;F8WB63;B8ZZJ2;C9JFL5;F6UVQ4;F6QUT6	P68133;P68032;P63267;P62736;A6NL76;F8WB63;B8ZZJ2;C9JFL5;F6UVQ4;F6QUT6	Actin, alpha skeletal muscle;Actin, alpha cardiac muscle 1;Actin, gamma-enteric smooth muscle;Actin, aortic smooth muscle	ACTA1;ACTC1;ACTG2;ACTA2	0.0222813	-0.355003	-2.13166	0.0148076	-0.710138	-2.49614			39	5	5	39	42.051	0	195.25	7986200000	109	8.73709	8.83095	8.63672	8.52453	7.91584	8.69899	9.10534	9.35349	8.81094	3	3	3
1879	P68104;Q5VTE0;A0A087WVQ9;A0A087WV01;A0A2U3TZH3;Q05639;A0A2R8Y488;Q5JR01;A0A2R8Y660;A6PW80;A0A2R8YDN5	P68104;Q5VTE0;A0A087WVQ9;A0A087WV01	Elongation factor 1-alpha 1;Putative elongation factor 1-alpha-like 3;Elongation factor 1-alpha	EEF1A1;EEF1A1P5	1.46416	0.165003	2.47352	0.335645	0.00695451	0.102371	+		51	51	5	76.4	50.14	0	323.31	220530000000	888	10.2254	10.3899	10.2643	10.2339	10.1097	10.0619	10.1792	10.166	10.0394	3	3	3
1881	P68363;P68363-2;F8VVB9;F8VQQ4;F8VS66;F8VRZ4;F8VX09;F8VWV9;F8VRK0;A6NHL2-2;A6NHL2;F8W0F6;C9K0S6;F8VXZ7	P68363;P68363-2	Tubulin alpha-1B chain	TUBA1B	0.0604141	-0.111399	-1.31205	0.00252809	-0.177674	-4.40913			48	48	1	78.7	50.151	0	323.31	153590000000	963	9.97098	10.1075	9.83425	9.9538	9.86999	9.89014	10.145	10.0479	10.0541	3	3	3
1883	P68371;M0R2D3;M0R2T4;A0A075B724	P68371	Tubulin beta-4B chain	TUBB4B	0.0221207	-0.197079	-2.13793	0.00537677	-0.252268	-3.51286			47	10	2	80.7	49.83	0	265.51	24947000000	226	9.09139	9.23608	8.99708	9.02481	9.00484	9.12933	9.31431	9.19615	9.40533	3	3	3
1884	Q71DI3;Q16695;P68431;Q5TEC6;Q6NXT2	Q71DI3;Q16695;P68431;Q5TEC6;Q6NXT2	Histone H3.2;Histone H3.1t;Histone H3.1;Histone H3;Histone H3.3C	HIST2H3A;HIST3H3;HIST1H3A;HIST2H3PS2;H3F3C	2.04533	0.280061	3.86841	2.32495	0.179125	4.67768	+	+	10	10	2	41.9	15.388	0	17.616	3091600000	64	8.34555	8.39485	8.57655	8.35925	8.38347	8.27142	8.13232	8.15241	8.19204	3	3	3
1885	P78318;A0A1W2PR95	P78318	Immunoglobulin-binding protein 1	IGBP1	0.00621941	-0.204592	-3.35497	0.00563357	-0.241655	-3.46178			11	11	11	34.8	39.221	0	60.442	3102000000	91	8.24383	8.22076	8.33043	8.1345	8.29068	8.25866	8.38032	8.47141	8.55707	3	3	3
1886	P78344;D3DQV9;P78344-2;H0Y3P2;H0YCH5;H0YD77;H0YEC5;E9PKF8;H0YD99;H0YEN8;H0YDC0;H0YCF8;H0YEI7;H0YE22	P78344;D3DQV9;P78344-2;H0Y3P2;H0YCH5	Eukaryotic translation initiation factor 4 gamma 2	EIF4G2	0.000957843	-0.194044	-5.79584	0.000779465	-0.299061	-6.13109			45	45	45	50.7	102.36	0	291.17	10747000000	328	8.80828	8.7905	8.72706	8.59299	8.74236	8.67545	8.9287	8.97225	9.00702	3	3	3
1887	P78345;Q5VUC3	P78345	Ribonuclease P protein subunit p38	RPP38	0.99712	0.498732	1.52759	0.946645	0.468442	1.42925			5	5	5	14.1	31.834	0.00043029	5.7032	647030000	13	7.76556	7.71292	7.86062	7.74767	7.66031	7.84026	6.65004	7.47147	7.7214	3	3	2
1888	Q5VU11;P78346;P78346-2;Q5VU10	Q5VU11;P78346;P78346-2	Ribonuclease P protein subunit p30	RPP30	0.612798	0.118988	0.763358	0.344836	0.0200508	0.128368			3	3	3	9.8	28.112	0	8.0531	239430000	21	7.3308	7.4485	7.44124	7.24849	7.29283	7.38241	7.06726	7.21917	7.57716	3	3	2
1889	P78347-2;P78347-4;P78347-3;P78347;P78347-5;A0A087WW90;A0A0D9SF80;Q86UP8-3;Q86UP8;Q6EKJ0	P78347-2;P78347-4;P78347-3;P78347	General transcription factor II-I	GTF2I	0.0155947	-0.128792	-2.44873	0.00330847	-0.17089	-4.07358			11	11	11	20.3	107.97	0	119.34	1378500000	57	7.94001	7.91219	8.02539	7.89248	7.93185	7.92696	8.01372	8.09899	8.15125	3	3	3
1891	P78362;P78362-2;H7C5L6;F8WBW4;H7C521	P78362;P78362-2;H7C5L6	SRSF protein kinase 2;SRSF protein kinase 2 N-terminal;SRSF protein kinase 2 C-terminal	SRPK2	1.13416	0.522223	1.79642	1.36183	0.643693	2.25734		+	6	5	5	10.8	77.526	0	10.226	493090000	17	7.54092	7.60623	7.7956	7.68963	7.8652	7.75233	7.36435	7.4454	6.56633	3	3	2
1892	P78371;F5GWF6;F8VQ14	P78371;F5GWF6;F8VQ14	T-complex protein 1 subunit beta	CCT2	1.3642	0.113597	2.26226	0.0405241	-0.0696322	-1.63122	+		71	71	10	91.6	57.488	0	323.31	66445000000	1016	9.6195	9.70125	9.56709	9.4974	9.3981	9.44265	9.53274	9.55982	9.45448	3	3	3
1896	P78527;P78527-2	P78527;P78527-2	DNA-dependent protein kinase catalytic subunit	PRKDC	1.62294	0.170014	2.82361	1.43065	0.181972	2.40198	+	+	52	52	52	15.7	469.08	0	231.5	5689100000	249	8.65499	8.69895	8.67641	8.70951	8.759	8.59773	8.55436	8.57623	8.38973	3	3	3
1897	P81605;P81605-2	P81605;P81605-2	Dermcidin;Survival-promoting peptide;DCD-1	DCD	1.10014	0.533783	1.72929	1.13257	0.400616	1.79329			4	4	4	37.3	11.284	0	10.194	242710000	9	7.85381	7.1954	7.23119	7.25888	7.31831	7.30371	7.06341	6.45147	7.16418	3	3	2
1901	P83436	P83436	Conserved oligomeric Golgi complex subunit 7	COG7	0.208214	-0.0213451	-0.324633	0.05803	-0.0591869	-1.34388			8	8	8	13.9	86.343	0	29.365	428480000	22	7.53273	7.32017	7.38696	7.30291	7.38489	7.43853	7.3999	7.4678	7.43619	3	3	3
1902	P83731;C9JXB8;C9JNW5	P83731;C9JXB8;C9JNW5	60S ribosomal protein L24	RPL24	1.6711	0.149916	2.93383	2.5516	0.274829	5.42026	+	+	19	19	19	63.7	17.779	0	116.85	12161000000	249	9.00432	9.06767	9.01544	9.18478	9.12093	9.15646	8.96978	8.81073	8.85717	3	3	3
1903	P84095	P84095	Rho-related GTP-binding protein RhoG	RHOG	0.0769057	-0.118185	-1.12222	0.200822	-0.0224803	-0.355067			9	8	8	78	21.308	0	35.838	1316900000	53	7.84731	8.09212	8.19187	8.0571	8.25205	8.10928	8.14273	8.21109	8.13204	3	3	3
1904	P84098;J3QR09;J3KTE4	P84098;J3QR09;J3KTE4	60S ribosomal protein L19;Ribosomal protein L19	RPL19	1.90865	0.158111	3.50955	2.48894	0.188054	5.20639	+	+	20	20	20	56.6	23.466	0	92.14	3881500000	148	8.48775	8.57416	8.59167	8.5759	8.55375	8.61375	8.4558	8.36825	8.35518	3	3	3
1905	P84103-2;P84103;A0A087X2D0	P84103-2;P84103;A0A087X2D0	Serine/arginine-rich splicing factor 3	SRSF3	4.16466	0.459175	14.3538	2.96853	0.387595	7.03608	+	+	10	10	10	70.2	14.203	0	35.453	2196600000	60	8.32824	8.3428	8.3963	8.29866	8.19234	8.3616	7.94188	7.88972	7.85822	3	3	3
1909	P98179	P98179	RNA-binding protein 3	RBM3	0.619683	0.0590609	0.777817	1.36142	0.203145	2.25648		+	4	4	4	33.1	17.17	0	10.529	909140000	22	7.86829	7.75988	7.92225	7.89217	8.123	7.9675	7.69068	7.78744	7.89512	3	3	3
1910	Q00403;B1APE1;B1APE2	Q00403;B1APE1;B1APE2	Transcription initiation factor IIB	GTF2B	1.14829	0.0917776	1.82441	1.85754	0.158295	3.38081		+	12	12	12	51.3	34.833	0	74.013	1492200000	78	7.97274	7.96033	8.055	8.06841	8.01953	8.09968	7.82317	7.94874	7.94083	3	3	3
1911	Q00534	Q00534	Cyclin-dependent kinase 6	CDK6	1.12506	0.14833	1.77842	0.273582	-0.00680621	-0.0871263			16	15	15	44.8	36.938	0	67.201	2458700000	121	8.32652	8.20604	8.08839	8.06915	7.93646	8.14993	8.026	7.99822	8.15174	3	3	3
1912	Q00535;Q00535-2	Q00535;Q00535-2	Cyclin-dependent-like kinase 5	CDK5	0.318651	0.00317828	0.0530478	0.277701	-0.00411812	-0.0736656			8	7	7	33.2	33.304	0	24.252	1131900000	66	7.80999	7.80843	7.67359	7.69567	7.74313	7.83132	7.82812	7.69196	7.7624	3	3	3
1913	Q00653-4;Q00653;Q00653-3	Q00653-4;Q00653	Nuclear factor NF-kappa-B p100 subunit;Nuclear factor NF-kappa-B p52 subunit	NFKB2	0.552777	0.146429	0.634748	0.361178	0.0400794	0.173524			8	8	8	14.9	96.677	0	28.798	538410000	29	7.35769	7.25952	7.27584	7.18859	7.13653	7.24888	7.18977	7.52668	6.73732	3	3	2
1914	Q00688;G3V5F2	Q00688	Peptidyl-prolyl cis-trans isomerase FKBP3	FKBP3	0.00102545	-0.139031	-5.6883	0.00608366	-0.0945376	-3.37862			6	6	6	33	25.177	0	30.545	617570000	34	7.5451	7.50875	7.53573	7.57974	7.5418	7.60151	7.69431	7.68702	7.62533	3	3	3
1916	Q00839;Q00839-2;A0A1W2PPS1;A0A1X7SBS1;A0A1W2PP35;Q5RI18;A0A1W2PPL4;A0A1W2PPH7;A0A1W2PQ74;A0A1W2PQL0;A0A1W2PP34;A0A1W2PRZ7;A0A1W2PQD4;A0A1W2PPE9;A0A1W2PRI6;A0A1W2PP22;A0A1W2PNG3	Q00839;Q00839-2;A0A1W2PPS1;A0A1X7SBS1;A0A1W2PP35;Q5RI18;A0A1W2PPL4;A0A1W2PPH7;A0A1W2PQ74;A0A1W2PQL0;A0A1W2PP34;A0A1W2PRZ7;A0A1W2PQD4	Heterogeneous nuclear ribonucleoprotein U	HNRNPU	0.56728	0.0120274	0.666287	0.0548382	-0.0358909	-1.38871			37	37	37	41.1	90.583	0	323.31	19598000000	475	9.26972	9.26675	9.2616	9.2318	9.18121	9.2413	9.28565	9.2237	9.25263	3	3	3
1917	Q01082;A0A087WUZ3;Q01082-2;F8W6C1;A4QPE4;H0YJE6	Q01082;A0A087WUZ3;Q01082-2	Spectrin beta chain, non-erythrocytic 1	SPTBN1	0.0493267	-0.102965	-1.47304	0.00447855	-0.262433	-3.71754			198	198	15	66.4	274.61	0	323.31	127340000000	2299	10.1517	10.0336	9.99784	9.99217	9.83137	9.88123	10.207	10.2249	10.0601	3	3	3
1918	Q01082-3	Q01082-3	Spectrin beta chain, non-erythrocytic 1	SPTBN1	0.0245049	-0.0963678	-2.04973	0.000707328	-0.25865	-6.29464			189	6	6	68.6	251.39	0	36.037	4672800000	98	8.63625	8.56525	8.63937	8.43669	8.46419	8.45313	8.70078	8.78395	8.64523	3	3	3
1919	Q01085;Q01085-2;A6NKZ9;E7ETJ9;E7ETC0	Q01085;Q01085-2	Nucleolysin TIAR	TIAL1	0.486166	0.00921043	0.485175	NaN	NaN	NaN			4	4	3	14.4	41.59	0	7.2145	239310000	16	7.28087	7.21762	7.23691	7.20758	6.84559	7.2446	7.24197	7.23454	7.23127	3	2	2
1921	Q01196-8;Q01196;Q01196-9;Q01196-10;Q01196-2;H9KVB1;Q01196-7;Q01196-4;A8MZI9;Q01196-3;Q01196-11;C9JWM1;Q01196-6;Q01196-5;A0A0C4DG58;V9GYT3;V9GYT5	Q01196-8;Q01196;Q01196-9;Q01196-10;Q01196-2;H9KVB1;Q01196-7;Q01196-4;A8MZI9;Q01196-3;Q01196-11	Runt-related transcription factor 1	RUNX1	0.00912949	-0.184453	-2.9588	0.0331917	-0.115018	-1.79461			17	17	17	49.6	51.818	0	49.026	2504800000	137	8.20777	8.2755	8.25049	8.26611	8.34871	8.32724	8.32292	8.43693	8.52727	3	3	3
1923	Q01518;Q5T0R5;Q5T0R4;Q5T0R3;Q5T0R2;Q5T0R1;Q5T0R7;Q5T0R6;Q5T0S3;Q5T0R8	Q01518	Adenylyl cyclase-associated protein 1	CAP1	0.00211083	-0.134588	-4.64507	0.0101077	-0.240823	-2.85826			31	31	3	57.9	51.901	0	150.38	12503000000	263	8.74179	8.71837	8.69763	8.57642	8.4962	8.76647	8.80205	8.87554	8.88397	3	3	3
1929	Q01804-3;Q01804;Q01804-5;D6RI06	Q01804-3;Q01804;Q01804-5	OTU domain-containing protein 4	OTUD4	0.775475	0.109632	1.09406	0.509643	0.0465762	0.538871			12	12	12	13.3	117.08	0	29.067	748390000	36	7.63555	7.81335	7.90456	7.64336	7.68026	7.84067	7.55555	7.76159	7.70743	3	3	3
1930	Q01813;Q01813-2;B1APP8;B1APP6;H0Y757;H0Y3Y3;V9GYV7;Q5VSR5;F8VZI0;A0A2R8Y891;P08237-2;P08237;P08237-3	Q01813;Q01813-2	ATP-dependent 6-phosphofructokinase, platelet type	PFKP	0.000273179	-0.340733	-8.10865	0.00415341	-0.244837	-3.80413			23	23	22	32.7	85.595	0	111.14	5017300000	184	8.29226	8.28242	8.2332	8.31374	8.31252	8.46931	8.62677	8.53773	8.66557	3	3	3
1932	Q02413;Q02413-2;Q86SJ6;Q86SJ6-2	Q02413	Desmoglein-1	DSG1	0.81041	0.262481	1.16303	0.887545	0.376612	1.31408			10	10	10	16.4	113.75	0	38.462	434940000	17	8.05937	7.37134	7.43696	7.50565	8.29691	7.40751	7.32932	7.2865	7.46441	3	3	3
1934	Q02543;M0R1A7;M0R3D6;M0R117;M0R0P7	Q02543;M0R1A7;M0R3D6;M0R117;M0R0P7	60S ribosomal protein L18a	RPL18A	1.49649	0.159889	2.54327	1.83353	0.242158	3.32132	+	+	19	19	19	83.5	20.762	0	53.779	7842700000	148	8.78938	8.8331	8.94038	8.8936	9.05154	8.86453	8.76294	8.70805	8.6122	3	3	3
1936	Q02790;F5H120;H0YFG2	Q02790	Peptidyl-prolyl cis-trans isomerase FKBP4;Peptidyl-prolyl cis-trans isomerase FKBP4, N-terminally processed	FKBP4	0.00016558	-0.386144	-9.24067	0.000221573	-0.461165	-8.56561			15	15	15	38.1	51.804	0	97.042	3296800000	77	8.12584	8.05507	8.05805	8.02576	8.06281	7.92533	8.50817	8.39676	8.49247	3	3	3
1937	Q02878;F8VZ45;U3KQR5;F8VR69;F8VZA3;F8VWR1;F8VU16	Q02878;F8VZ45;U3KQR5	60S ribosomal protein L6	RPL6	1.23817	0.0842342	2.00411	1.86523	0.15374	3.4		+	30	30	30	60.1	32.728	0	172.78	23084000000	418	9.23722	9.28972	9.34704	9.29447	9.41742	9.3706	9.26095	9.1905	9.16982	3	3	3
1939	Q04637-3;Q04637;Q04637-5;Q04637-4;Q04637-9;Q04637-6;C9JF13;C9J6B6	Q04637-3;Q04637;Q04637-5;Q04637-4;Q04637-9;Q04637-6	Eukaryotic translation initiation factor 4 gamma 1	EIF4G1	1.82953	0.0845133	3.31145	1.41205	0.0519727	2.3626	+	+	65	65	2	40.9	171.51	0	323.31	36242000000	641	9.3625	9.31484	9.36605	9.3249	9.32611	9.29475	9.23757	9.25083	9.30144	3	3	3
1942	Q04837;C9K0U8;A0A0G2JLD8;E7EUY5	Q04837;C9K0U8;A0A0G2JLD8;E7EUY5	Single-stranded DNA-binding protein, mitochondrial	SSBP1	2.00128	0.806661	3.75034	2.07181	0.852969	3.94055	+	+	7	7	7	48	17.259	0	28.935	683340000	39	7.81968	7.74975	7.73749	7.75525	7.81312	7.87747	7.1049	6.54234	7.2397	3	3	1
1944	Q04917;F8WEB6;A2IDB1;A2IDB2	Q04917	14-3-3 protein eta	YWHAH	0.00207935	-0.157039	-4.66514	0.00836627	-0.17841	-3.04648			9	8	8	32.1	28.218	0	95.048	6151400000	97	8.58815	8.56198	8.57905	8.64508	8.54135	8.47864	8.75656	8.77499	8.66875	3	3	3
1945	Q05086-3;Q05086;A0A0D9SG77;A0A1B0GVL3;Q05086-2;A0A0D9SGI3;A0A0D9SES7;A0A0D9SF91;A0A0D9SEJ2;A0A0D9SG54;A0A0D9SG63;S4R306	Q05086-3;Q05086;A0A0D9SG77;A0A1B0GVL3;Q05086-2	Ubiquitin-protein ligase E3A	UBE3A	0.5291	0.059052	0.582532	0.244558	-0.0165203	-0.186491			10	10	10	14.4	100.1	0	43.668	791590000	48	7.78194	7.56048	7.6484	7.64716	7.50821	7.60874	7.69197	7.67337	7.44832	3	3	3
1947	Q06124-2;Q06124;Q06124-3;A0A1W2PPU4	Q06124-2;Q06124;Q06124-3;A0A1W2PPU4	Tyrosine-protein phosphatase non-receptor type 11	PTPN11	0.00201512	-0.362822	-4.70726	NaN	NaN	NaN			7	7	7	15.5	68.01	0	42.25	1141300000	51	7.95679	7.724	7.75687	7.63961	6.96182	7.83346	8.20693	8.12493	8.19426	3	2	3
1948	Q06210-2;Q06210;O94808;E5RJP4	Q06210-2;Q06210	Glutamine--fructose-6-phosphate aminotransferase [isomerizing] 1	GFPT1	0.000293671	-0.297423	-7.95601	0.000874036	-0.185608	-5.94285			15	15	15	27.6	76.758	0	42.381	1422400000	54	7.90523	7.80011	7.86894	7.93413	8.0128	7.96279	8.19706	8.14161	8.12788	3	3	3
1949	Q06323-3;Q06323;Q06323-2;H0YLU2	Q06323-3;Q06323;Q06323-2	Proteasome activator complex subunit 1	PSME1	0.0592347	-0.149713	-1.32763	0.663976	0.10204	0.869649			9	9	9	39.1	26.87	0	24.038	704040000	53	7.60755	7.37774	7.38952	7.60317	7.65698	7.86993	7.62156	7.45538	7.74702	3	3	3
1953	Q06830;A0A0A0MSI0;A0A0A0MRQ5	Q06830;A0A0A0MSI0	Peroxiredoxin-1	PRDX1	0.00878462	-0.328352	-2.9973	0.0269501	-0.211175	-1.96878			18	18	16	76.4	22.11	0	185.23	18127000000	279	9.04108	8.94622	8.8843	8.99536	9.10585	9.12192	9.32098	9.09806	9.43762	3	3	3
1955	Q07021;I3L3Q7;I3L3B0	Q07021;I3L3Q7;I3L3B0	Complement component 1 Q subcomponent-binding protein, mitochondrial	C1QBP	2.98505	1.99874	7.10775	2.82327	1.82777	6.43229	+	+	11	11	11	46.1	31.362	0	100.17	12546000000	157	9.3977	9.2938	9.10013	9.26883	9.07276	8.93713	7.68819	7.3368	6.77043	3	3	2
1956	Q07666;Q07666-2;Q07666-3;Q5VWX1;E5RG12;H0YAQ1;H0YAQ3;E5RJZ9;O75525-2;O75525	Q07666;Q07666-2;Q07666-3	KH domain-containing, RNA-binding, signal transduction-associated protein 1	KHDRBS1	0.013134	-0.218334	-2.60746	0.0115845	-0.172121	-2.7263			20	20	20	41.5	48.227	0	71.246	12644000000	243	8.84693	8.87926	9.03105	8.95038	8.95225	8.99324	9.02115	9.16044	9.23065	3	3	3
1959	Q08211;Q08211-2	Q08211	ATP-dependent RNA helicase A	DHX9	0.664618	0.0561444	0.870967	0.9652	0.0969899	1.46539			11	11	11	15	140.96	0	33.38	1282800000	73	8.04867	8.06025	8.03499	8.0607	8.11846	8.08728	8.08579	8.02024	7.86945	3	3	3
1961	Q08378-4;Q08378-2;Q08378	Q08378-4;Q08378-2;Q08378	Golgin subfamily A member 3	GOLGA3	2.08556	0.253018	3.97836	1.5494	0.235697	2.65906	+	+	13	13	13	18.6	126.13	0	39.028	800310000	43	7.80521	7.8317	7.75776	7.90208	7.67757	7.76306	7.46207	7.66125	7.5123	3	3	3
1962	Q08380	Q08380	Galectin-3-binding protein	LGALS3BP	4.00549	1.06097	13.0757	4.06827	1.28482	13.5661	+	+	3	3	3	7.9	65.33	0	8.6271	697170000	23	7.75663	7.73115	7.78969	7.97352	8.07693	7.89859	6.63225	6.85617	6.60614	3	3	0
1964	Q08722;A0A2R8Y484;Q08722-2;Q08722-3;Q08722-4;H7BYS8	Q08722;A0A2R8Y484;Q08722-2;Q08722-3;Q08722-4	Leukocyte surface antigen CD47	CD47	0.00425144	-0.227304	-3.77719	NaN	NaN	NaN			5	5	5	9.9	35.213	0	8.7855	354320000	8	7.36393	7.43857	7.49024	7.32545	6.86558	6.73715	7.6679	7.57115	7.73561	3	1	3
1966	Q08945;A0A0U1RRK2;E9PMD4	Q08945	FACT complex subunit SSRP1	SSRP1	0.432605	0.0595835	0.357725	0.46585	0.0634144	0.437707			22	22	22	28.2	81.074	0	60.59	2585400000	81	8.21574	8.50841	8.30335	8.33224	8.39979	8.30696	8.40352	8.44568	7.99955	3	3	3
1967	Q08AM6;H3BUU8;H3BN23;A0A087WT26;H3BQD9	Q08AM6	Protein VAC14 homolog	VAC14	0.83728	0.0750505	1.2158	0.937872	0.0963244	1.41216			6	6	6	11	87.972	0	24.268	1903000000	63	8.11143	8.21598	8.1407	8.20539	8.23287	8.09367	8.14576	8.12192	7.97528	3	3	3
1968	Q08J23-2;Q08J23;Q08J23-3;A0A140T9Y7	Q08J23-2;Q08J23;Q08J23-3	tRNA (cytosine(34)-C(5))-methyltransferase	NSUN2	0.114585	-0.076551	-0.80915	0.160994	-0.0519241	-0.537389			17	17	17	31.7	82.392	0	69.616	1462900000	87	7.96633	7.87828	7.90627	8.00247	7.89113	7.93116	8.17493	7.89087	7.91473	3	3	3
1969	Q09028-3;Q09028;Q09028-2;Q09028-4;E9PNS6;H0YF10;E9PNS2;E9PIC4;H0YCT5;H0YDK2;H0YEU5;Q5JP02;C9JAJ9	Q09028-3;Q09028;Q09028-2;Q09028-4	Histone-binding protein RBBP4	RBBP4	0.37291	0.0131505	0.205164	1.05634	0.0754391	1.64329			19	19	12	46.1	46.158	0	162.22	15430000000	247	9.03443	8.87372	8.95639	9.03387	9.02445	8.99309	9.01912	8.94001	8.86596	3	3	3
1973	Q0VDF9	Q0VDF9	Heat shock 70 kDa protein 14	HSPA14	1.27662	0.171859	2.08202	1.99084	0.285971	3.7227		+	5	5	5	13.6	54.794	0	17.597	551060000	33	7.58207	7.52085	7.43971	7.66838	7.57425	7.64235	7.48247	7.2971	7.24748	3	3	3
1974	Q10570;A0A087X101	Q10570	Cleavage and polyadenylation specificity factor subunit 1	CPSF1	0.388484	0.0818569	0.24625	0.372562	0.0678153	0.204234			6	6	6	8.4	160.88	0	16.915	301490000	18	7.40071	7.34134	7.3329	7.36805	7.34684	7.31794	6.7525	7.18597	7.89091	3	3	1
1976	Q12834	Q12834	Cell division cycle protein 20 homolog	CDC20	0.00110415	-0.275294	-5.57358	0.00183576	-0.293646	-4.8341			10	10	10	32.3	54.722	0	34.412	974060000	48	7.74452	7.74169	7.81625	7.73198	7.83062	7.68481	8.0172	7.98456	8.12659	3	3	3
1977	Q12874	Q12874	Splicing factor 3A subunit 3	SF3A3	0.393359	0.0183981	0.25891	0.2855	-0.00363588	-0.048564			12	12	12	22.8	58.848	0	47.6	1790500000	99	8.08142	8.06371	8.14079	8.03906	8.0412	8.13956	7.96882	8.06198	8.19992	3	3	3
1979	Q12899;A2AE48;Q5SPU2;A0A0G2JIW2;A2AE50	Q12899;A2AE48	Tripartite motif-containing protein 26	TRIM26	0.00209947	-0.47323	-4.65227	0.00348399	-0.305478	-4.01124			14	14	14	36.7	62.165	0	86.047	2640400000	90	7.94582	8.0959	8.27184	8.17374	8.39707	8.24601	8.5463	8.65406	8.53289	3	3	3
1980	Q12904;Q12904-2;D6R937	Q12904;Q12904-2	Aminoacyl tRNA synthase complex-interacting multifunctional protein 1;Endothelial monocyte-activating polypeptide 2	AIMP1	0.000123906	-0.522639	-9.9612	0.000764148	-0.338561	-6.16422			21	21	21	74.4	34.352	0	119.07	4577500000	108	8.37319	8.31869	8.2804	8.44716	8.52548	8.55186	8.88088	8.90183	8.75748	3	3	3
1981	Q12906-7;Q12906-4;Q12906-6;Q12906;Q12906-5;Q12906-2;Q12906-3;K7EQR9;K7EKJ9;K7ERM6;K7ENK6;K7EM82;K7EJ09;K7ER69	Q12906-7;Q12906-4;Q12906-6;Q12906;Q12906-5;Q12906-2;Q12906-3	Interleukin enhancer-binding factor 3	ILF3	2.14139	0.15255	4.13436	2.5453	0.167013	5.39843	+	+	22	22	22	38.3	95.807	0	114.85	4176200000	140	8.54223	8.57373	8.63404	8.56858	8.59443	8.63039	8.46096	8.45069	8.3807	3	3	3
1982	Q12931;I3L0K7;Q12931-2;I3L239;I3L3L4;I3L2D5	Q12931;I3L0K7;Q12931-2;I3L239	Heat shock protein 75 kDa, mitochondrial	TRAP1	1.19948	0.542768	1.92637	0.948379	0.386548	1.43262			6	6	6	10.7	80.109	0	15.281	663200000	19	7.75205	7.79053	7.52875	7.55113	7.52299	7.52854	7.44939	6.60964	7.384	3	3	1
1986	Q13011;M0R248	Q13011	Delta(3,5)-Delta(2,4)-dienoyl-CoA isomerase, mitochondrial	ECH1	2.83058	0.422732	6.46157	3.62383	0.498477	10.4402	+	+	6	6	6	18.9	35.816	0	32.949	1013500000	46	7.7995	7.73508	7.62143	7.75903	7.77761	7.84659	7.30144	7.36165	7.22471	3	3	3
1987	Q13015	Q13015	Protein AF1q	MLLT11	1.21592	0.104967	1.95931	2.72047	0.311296	6.03232		+	11	11	11	100	10.061	0	323.31	25280000000	323	9.34897	9.31298	9.28838	9.50705	9.5418	9.52047	9.11414	9.23767	9.28362	3	3	3
1988	Q13033-2;Q13033;G3V340;G3V3G7;H0YJZ4;H0YJT2	Q13033-2;Q13033;G3V340	Striatin-3	STRN3	1.13931	0.0892793	1.80661	NaN	NaN	NaN			6	6	6	18.4	77.744	0	38.218	357090000	17	7.58742	7.52898	7.45553	7.46842	7.18532	6.52432	7.46917	7.37199	7.46293	3	1	1
1990	Q13043;F5H5B4;Q13043-2;A0A087WYT4	Q13043;F5H5B4;Q13043-2	Serine/threonine-protein kinase 4;Serine/threonine-protein kinase 4 37kDa subunit;Serine/threonine-protein kinase 4 18kDa subunit	STK4	0.00229345	-0.301277	-4.5354	0.054233	-0.067396	-1.39752			9	9	5	22.4	55.63	0	17.425	906030000	27	7.66239	7.59644	7.49226	7.79047	7.8545	7.80776	7.89684	7.95503	7.80305	3	3	3
1991	Q13045;Q13045-3;J3QQQ2;J3QQU5;K7EQZ7;J3QLR6;K7EP37;K7EP27;J3KT47	Q13045;Q13045-3	Protein flightless-1 homolog	FLII	3.74164	0.238614	11.1944	3.72255	0.206766	11.0688	+	+	57	57	2	54.8	144.75	0	323.31	12626000000	528	9.02354	9.05377	8.98736	9.008	8.95736	9.00376	8.78922	8.7949	8.76471	3	3	3
1992	Q13049;Q5JVY0	Q13049	E3 ubiquitin-protein ligase TRIM32	TRIM32	8.43874e-05	-1.36589	-10.997	0.000229681	-0.916208	-8.48554			19	19	19	29.4	71.988	0	121.09	1561300000	57	7.22008	7.37317	7.08586	7.64355	7.78487	7.59975	8.65239	8.71354	8.41086	3	3	3
1994	Q13085;Q13085-3;Q13085-2;Q13085-4;Q59FY4;O00763-3;O00763-2;O00763;A0A087X0W4;A0A0C4DGT1;A0A087WVR6;S4R3S7;A0A087WWN5;A0A087X2F8;A0A087WYS8;A0A087X126;F8W8T8;H0YGH5	Q13085;Q13085-3;Q13085-2;Q13085-4	Acetyl-CoA carboxylase 1;Biotin carboxylase	ACACA	0.0018611	-0.577375	-4.81528	0.00165798	-0.560404	-4.97567			37	37	37	22.1	265.55	0	240.29	3318500000	148	8.1697	8.06506	8.26562	8.25358	8.18534	8.11237	8.78748	8.90045	8.54458	3	3	3
1995	Q13094;A0A0D9SGG1;E7ESF6;E5RKA2	Q13094;A0A0D9SGG1;E7ESF6	Lymphocyte cytosolic protein 2	LCP2	0.000205314	-0.69009	-8.7377	0.000310427	-0.649959	-7.84067			10	10	10	29.8	60.187	0	28.42	718160000	36	7.40276	7.30916	7.2032	7.30957	7.25847	7.46748	7.98882	7.90494	8.09163	3	3	3
1998	Q13112	Q13112	Chromatin assembly factor 1 subunit B	CHAF1B	0.0541009	-0.0953089	-1.39946	0.0809684	-0.0819791	-1.08186			6	6	6	16.8	61.492	0	18.963	727780000	35	7.67496	7.61307	7.76104	7.58812	7.75735	7.7436	7.69922	7.75708	7.8787	3	3	3
1999	Q13131;Q13131-2;Q96E92;A0A087WXX9;P54646	Q13131;Q13131-2	5-AMP-activated protein kinase catalytic subunit alpha-1	PRKAA1	0.0260119	-0.112207	-1.99883	0.0132905	-0.111722	-2.59637			5	5	5	13.4	64.009	0	31.829	684330000	31	7.62812	7.6299	7.5179	7.57854	7.59094	7.60789	7.65687	7.66734	7.78832	3	3	3
2000	Q13137-5;Q13137-2;Q13137;Q13137-3;Q13137-4;D6REB0;H0Y9G3;I3L493;D6RBI4;D6RF70	Q13137-5;Q13137-2;Q13137;Q13137-3;Q13137-4	Calcium-binding and coiled-coil domain-containing protein 2	CALCOCO2	3.49791	0.853371	9.68722	3.37023	0.901457	8.97555	+	+	9	9	9	34.5	43.669	0	50.213	1603000000	58	8.18509	8.21099	8.07518	8.32587	8.18024	8.10941	7.43478	7.16608	7.31029	3	3	2
2001	Q13144;C9JRD9;H7C2X0	Q13144	Translation initiation factor eIF-2B subunit epsilon	EIF2B5	0.00451418	-0.207092	-3.70851	0.020893	-0.101024	-2.18765			12	12	12	15.3	80.379	0	36.143	1354100000	73	8.02735	7.90836	7.95675	8.06401	8.04895	8.09771	8.23487	8.19176	8.08711	3	3	3
2003	Q13153;B3KNX7;Q13153-2;E9PM17;H0YCG5;E9PMP2;E9PQW5;E9PKH9;E9PRP6;H0YCM0;E9PJF8	Q13153;B3KNX7;Q13153-2;E9PM17	Serine/threonine-protein kinase PAK 1;Non-specific serine/threonine protein kinase	PAK1	0.676502	0.0906916	0.89529	0.296253	-0.00131226	-0.0147482			15	8	8	34.3	60.646	0	24.418	976220000	43	7.84378	7.64521	7.64269	7.64243	7.68312	7.53012	7.48393	7.74794	7.62774	3	3	3
2004	Q13155;F8W950;A8MU58;F8WCL2	Q13155;F8W950;A8MU58	Aminoacyl tRNA synthase complex-interacting multifunctional protein 2	AIMP2	0.000324542	-0.520703	-7.74934	0.000304649	-0.387372	-7.87956			13	13	13	44.1	35.348	0	101.09	5404500000	117	8.39176	8.52507	8.35717	8.59889	8.5552	8.51991	9.01017	8.96333	8.86261	3	3	3
2005	Q13162;H7C3T4;A6NG45	Q13162	Peroxiredoxin-4	PRDX4	6.3682e-05	-0.609672	-11.82	0.000356432	-0.612744	-7.55994			6	5	5	35.4	30.54	0	66.707	1647300000	39	7.70616	7.71008	7.7384	7.79788	7.5907	7.75685	8.23747	8.33385	8.41234	3	3	3
2006	Q13177;A0A087X294;O75914-2;O75914;O75914-4;O75914-3;H7C1X3;B1AKS5	Q13177	Serine/threonine-protein kinase PAK 2;PAK-2p27;PAK-2p34	PAK2	0.106499	-0.0797774	-0.866829	0.0319189	-0.102118	-1.827			30	30	23	66.8	58.042	0	252.53	15302000000	311	8.94504	8.95555	8.72137	8.89562	8.82688	8.83244	8.94867	8.86745	9.04517	3	3	3
2008	Q13188;Q13188-2;A0A087WZ06;A0A087WVN8;E5RFQ9	Q13188;Q13188-2;A0A087WZ06	Serine/threonine-protein kinase 3;Serine/threonine-protein kinase 3 36kDa subunit;Serine/threonine-protein kinase 3 20kDa subunit	STK3	0.0368603	-0.120067	-1.70841	NaN	NaN	NaN			6	3	3	16.7	56.3	0	10.388	383640000	23	7.29219	7.43783	7.49262	7.48374	7.55599	6.74226	7.47373	7.51085	7.59825	3	2	3
2009	Q13200;Q13200-3;Q13200-2;C9JPC0;H7C1H2;H7C2Q3;F8WBS8	Q13200;Q13200-3;Q13200-2	26S proteasome non-ATPase regulatory subunit 2	PSMD2	1.33092	0.148232	2.19329	0.780733	0.0824881	1.10447	+		68	68	68	66.9	100.2	0	323.31	81984000000	901	9.74983	9.76495	9.80521	9.7436	9.74322	9.63594	9.60764	9.74632	9.52134	3	3	3
2010	Q13217;X6R9L0	Q13217;X6R9L0	DnaJ homolog subfamily C member 3	DNAJC3	0.000171505	-0.607408	-9.15666	0.00029586	-0.681595	-7.94048			18	18	18	28.6	57.579	0	142.09	4021300000	90	8.25389	8.18851	8.11035	8.19775	8.15734	7.97511	8.76489	8.89164	8.71845	3	3	3
2013	Q13263;Q13263-2;M0R0K9;M0R3C0;M0R2I3;M0QZE6	Q13263;Q13263-2	Transcription intermediary factor 1-beta	TRIM28	0.000290009	-0.188918	-7.9823	8.53947e-05	-0.261043	-10.9636			54	54	54	68.4	88.549	0	323.31	47317000000	741	9.49571	9.44475	9.43251	9.41775	9.35031	9.38853	9.66101	9.65936	9.61934	3	3	3
2014	Q13283;E5RI46;E5RIF8;E5RH42;E5RJU8;Q13283-2;E5RIZ6;E5RH00;D6R9X5;D6R9A4	Q13283	Ras GTPase-activating protein-binding protein 1	G3BP1	2.78233	0.164115	6.27039	2.15659	0.139576	4.17757	+	+	21	21	19	50.9	52.164	0	93.917	5033800000	244	8.63177	8.70437	8.67917	8.68796	8.58934	8.66441	8.53204	8.51128	8.47965	3	3	3
2017	Q13310-3;Q13310-2;B1ANR0;Q13310;H0Y5F5;B1ANR1;H0YEU6;H0YEQ8;H0Y6X6;H0YCC8	Q13310-3;Q13310-2;B1ANR0;Q13310;H0Y5F5	Polyadenylate-binding protein 4;Polyadenylate-binding protein	PABPC4	0.0519858	-0.0754021	-1.43117	0.00410491	-0.132628	-3.81774			23	9	8	45	72.39	0	30.998	1391500000	54	8.05173	8.11896	7.97452	7.98379	8.0167	7.97304	8.18797	8.08785	8.09559	3	3	3
2018	Q13330-3;Q13330;H0Y4T7;E7ESY4;F8W9Y9;Q13330-2	Q13330-3;Q13330;H0Y4T7;E7ESY4;F8W9Y9	Metastasis-associated protein MTA1	MTA1	0.00441565	-0.268776	-3.73369	0.0122227	-0.154688	-2.67523			10	8	8	17.9	79.192	0	20.08	808050000	47	7.65289	7.52521	7.74834	7.75547	7.84039	7.67286	7.85305	7.96224	7.91749	3	3	3
2019	Q13347;Q5TFK1	Q13347	Eukaryotic translation initiation factor 3 subunit I	EIF3I	0.932632	0.101392	1.40196	0.368689	0.0129938	0.193853			22	22	22	76	36.501	0	140.92	10356000000	208	8.85689	8.78776	8.88506	8.77454	8.74318	8.7468	8.79432	8.82105	8.61016	3	3	3
2023	Q13409-6;Q13409-3;Q13409-7;E7EQL5;E7EQU2;E7ESD3;E7ET01;E7EUM4;E7EU01	Q13409-6;Q13409-3;Q13409-7;E7EQL5;E7EQU2;E7ESD3	Cytoplasmic dynein 1 intermediate chain 2	DYNC1I2	0.0113093	-0.190171	-2.74934	0.0620562	-0.0808042	-1.29088			29	29	2	45.7	68.297	0	176.3	13336000000	275	8.87941	8.81946	8.98544	9.04112	9.0443	8.92699	9.06375	9.17892	9.01216	3	3	3
2026	Q13428-3;Q13428;Q13428-4;E7ETY2;Q13428-8;Q13428-7;J3KQ96;Q13428-2;Q13428-6;H0Y8Y7;Q13428-5;A0A2R8Y857;H0YA99;A0A2R8Y4M7;H0YAB7	Q13428-3;Q13428;Q13428-4;E7ETY2;Q13428-8;Q13428-7;J3KQ96;Q13428-2;Q13428-6;H0Y8Y7;Q13428-5	Treacle protein	TCOF1	0.00134897	-0.318597	-5.27227	0.000396755	-0.29415	-7.34844			27	27	27	23.4	152.2	0	64.451	3155400000	101	8.22814	8.1786	8.35069	8.23437	8.27974	8.31668	8.50686	8.59948	8.6069	3	3	3
2027	Q13435;E9PPJ0;E9PJT3;H0YEX5	Q13435;E9PPJ0	Splicing factor 3B subunit 2	SF3B2	0.179431	-0.011254	-0.448704	0.707709	0.0174198	0.958631			44	44	23	57.9	100.23	0	322.7	15168000000	503	9.075	8.99092	9.02502	9.08357	9.02576	9.06763	9.0404	9.05204	9.03226	3	3	3
2028	Q13442;F8WBW6	Q13442	28 kDa heat- and acid-stable phosphoprotein	PDAP1	0.301236	5.54721e-05	0.000631636	0.0400926	-0.0858157	-1.63991			15	15	15	57.5	20.63	0	59.783	1273700000	62	7.74999	7.78822	7.52974	7.62697	7.65593	7.52745	7.62364	7.701	7.74315	3	3	3
2029	Q13451;Q13451-2	Q13451	Peptidyl-prolyl cis-trans isomerase FKBP5;Peptidyl-prolyl cis-trans isomerase FKBP5, N-terminally processed	FKBP5	0.00261676	-0.360853	-4.36506	0.000278855	-0.393446	-8.06499			11	11	11	25.8	51.212	0	69.547	1256700000	64	7.84211	7.64747	7.90269	7.7738	7.82637	7.69432	8.15546	8.10758	8.21179	3	3	3
2030	Q13464;A0A0U1RQV4	Q13464;A0A0U1RQV4	Rho-associated protein kinase 1	ROCK1	0.779909	0.228698	1.10284	0.48523	0.1058	0.483009			25	25	20	25.6	158.17	0	100.79	2270200000	91	8.12629	7.95944	8.08286	8.05011	7.76448	7.98531	7.9892	8.06588	7.42742	3	3	3
2031	Q13469-3;Q13469-4;Q13469-2;Q13469;Q13469-5	Q13469-3;Q13469-4;Q13469-2;Q13469;Q13469-5	Nuclear factor of activated T-cells, cytoplasmic 2	NFATC2	0.0123285	-0.351105	-2.66707	0.00359369	-0.368293	-3.97416			10	10	9	18.2	97.691	0	65.099	670140000	46	7.33939	7.66975	7.50697	7.49114	7.45425	7.51916	7.74137	7.7925	8.03555	3	3	3
2033	Q13501;Q13501-2;E7EMC7;E9PFW8;E3W990;C9JRJ8;D6RBF1;C9J6J8	Q13501;Q13501-2;E7EMC7	Sequestosome-1	SQSTM1	1.75311	0.12509	3.12628	2.58023	0.199897	5.52028	+	+	16	16	16	50.9	47.687	0	173.3	4744700000	171	8.57724	8.48578	8.53443	8.63812	8.56925	8.61451	8.35131	8.41672	8.45414	3	3	3
2034	Q13547;Q5TEE2	Q13547	Histone deacetylase 1	HDAC1	0.207136	-0.0162903	-0.329014	0.10253	-0.042977	-0.896692			19	19	16	48.8	55.102	0	134.82	8541200000	201	8.76963	8.7118	8.79821	8.73987	8.76782	8.69189	8.75702	8.85745	8.71404	3	3	3
2036	Q13561;Q13561-3;Q13561-2;F8W1I6;F8VW18;H0YI98;F8VRV7;F8VX93;H0YHL1;F8W0U6	Q13561;Q13561-3;Q13561-2;F8W1I6;F8VW18;H0YI98	Dynactin subunit 2	DCTN2	1.94254	0.229443	3.5965	1.43007	0.186013	2.40076	+	+	34	34	34	66.1	44.23	0	194.75	20753000000	352	9.26002	9.29059	9.2418	9.26891	9.26491	9.1283	9.08418	9.10877	8.91113	3	3	3
2038	Q13573;G3V3A4;G3V4X8;G3V5R3	Q13573;G3V3A4;G3V4X8	SNW domain-containing protein 1	SNW1	9.49682e-05	-0.294117	-10.6681	7.20628e-05	-0.298621	-11.4516			18	18	18	40.7	61.494	0	101.61	2883500000	148	8.17944	8.26736	8.25281	8.20504	8.20101	8.28003	8.52035	8.526	8.5356	3	3	3
2041	Q13608-3;Q13608;Q13608-2	Q13608-3;Q13608;Q13608-2	Peroxisome assembly factor 2	PEX6	9.88845e-05	-0.828674	-10.5578	0.00138378	-0.578016	-5.23489			7	7	7	13.8	94.57	0	24.655	610190000	33	7.2477	7.14743	7.33157	7.56905	7.60396	7.30567	7.95889	8.10302	8.15082	3	3	3
2042	Q13615-3;Q13615-2;Q13615;G5E953;C9JLU3	Q13615-3;Q13615-2;Q13615;G5E953	Myotubularin-related protein 3	MTMR3	0.0639228	-0.0808001	-1.26751	0.586278	0.039355	0.707133			19	19	18	24.7	129.44	0	65.173	1982900000	78	7.9997	8.09205	7.99249	8.16242	8.13542	8.14687	8.00173	8.18478	8.14013	3	3	3
2043	Q13618-3;Q13618-2;Q13618;A0A087WTG3	Q13618-3;Q13618-2;Q13618	Cullin-3	CUL3	1.80959	0.132621	3.26256	NaN	NaN	NaN	+		7	7	7	14	81.092	0	31.867	410980000	26	7.31288	7.32087	7.40944	7.33556	7.08002	7.05351	7.16247	7.23877	7.24408	3	1	3
2044	Q13619;A0A0A0MR50;Q13619-2;A0A087WWN2	Q13619;A0A0A0MR50;Q13619-2	Cullin-4A	CUL4A	0.00522701	-0.355222	-3.54401	0.00391974	-0.362552	-3.87154			7	7	5	12	87.679	0	25.646	1449300000	38	7.83865	7.65333	7.91612	7.66572	7.81781	7.90258	8.04226	8.17249	8.25902	3	3	3
2046	Q13627-2;Q13627;A0A2R8Y6L5;A0A2R8Y6I6;Q13627-4;Q13627-3;Q13627-5;A0A2R8YDF3;A0A2R8Y443;A0A2R8YEY4;E7EMI5	Q13627-2;Q13627;A0A2R8Y6L5;A0A2R8Y6I6;Q13627-4;Q13627-3;Q13627-5;A0A2R8YDF3	Dual specificity tyrosine-phosphorylation-regulated kinase 1A	DYRK1A	0.5301	0.042912	0.584757	0.315459	0.00465663	0.0435886			7	7	7	14.3	84.556	0	15.892	800980000	15	7.84903	7.85246	7.85192	7.965	7.70978	7.76386	7.73426	7.73544	7.95498	3	3	3
2047	Q13642-1;Q5JXI8;Q13642-5;Q13642-4;A0A0D9SFI6;A0A0D9SFB0;Q5JXH9;A0A0D9SFZ9;Q5JXH8;Q5JXH7;Q5JXI3;Q13642-3;Q13642;A0A0D9SG53;A0A0D9SGB2;Q5JXI0;Q5JXI2;A0A0D9SGD1;A0A0D9SEY7;A0A0D9SGC5	Q13642-1;Q5JXI8;Q13642-5;Q13642-4;A0A0D9SFI6;A0A0D9SFB0;Q5JXH9;A0A0D9SFZ9;Q5JXH8;Q5JXH7;Q5JXI3;Q13642-3;Q13642;A0A0D9SG53;A0A0D9SGB2;Q5JXI0;Q5JXI2;A0A0D9SGD1	Four and a half LIM domains protein 1	FHL1	4.92414	0.288181	22.329	2.46711	0.192052	5.13345	+	+	15	15	15	46.4	31.895	0	66.329	3609500000	109	8.52621	8.51646	8.55701	8.41827	8.50881	8.38421	8.24952	8.24886	8.23676	3	3	3
2048	Q13643	Q13643	Four and a half LIM domains protein 3	FHL3	0.00106389	-0.830828	-5.63096	1.11182e-05	-1.13396	-18.4118			8	8	8	42.5	31.192	0	40.867	1637000000	35	8.08192	7.61863	7.69451	7.56019	7.53094	7.39454	8.56514	8.63916	8.68325	3	3	3
2050	Q13813;Q13813-3	Q13813;Q13813-3	Spectrin alpha chain, non-erythrocytic 1	SPTAN1	1.18983	0.099404	1.90706	0.105491	-0.0492617	-0.874307			255	255	2	78.8	284.54	0	323.31	129540000000	2896	10.1949	10.0912	10.0946	10.0473	9.90811	9.97933	10.037	10.0907	9.95487	3	3	3
2052	Q13895;F8WBL2;H7BY94	Q13895	Bystin	BYSL	0.00238247	-0.239141	-4.48573	0.00651845	-0.165376	-3.30497			24	24	24	53.1	49.601	0	113.13	7568400000	210	8.75741	8.64764	8.75667	8.79137	8.85031	8.74134	8.97208	9.02003	8.88704	3	3	3
2053	Q13951-2;Q13951;H3BSC0;J3KTD8	Q13951-2;Q13951;H3BSC0	Core-binding factor subunit beta	CBFB	0.0355947	-0.261718	-1.73704	0.033595	-0.250277	-1.78463			4	4	4	35.8	21.991	0	13.639	2301600000	19	7.69463	7.96307	7.97312	7.75446	7.90637	8.00432	8.21373	7.90383	8.29842	3	3	3
2054	Q14008-2;Q14008;Q14008-3;H0YDX5;E9PQH5;H0YCF6;H0YEK7	Q14008-2;Q14008;Q14008-3	Cytoskeleton-associated protein 5	CKAP5	0.00239656	-0.179587	-4.47807	0.0354096	-0.0595907	-1.74132			97	97	97	52.4	218.52	0	323.31	33819000000	1134	9.23437	9.3328	9.35687	9.38641	9.48885	9.40877	9.48144	9.51484	9.46651	3	3	3
2055	Q14011;K7EJV1;K7EMY9;K7EPM4;K7EQR7;D6W5Y5;Q14011-2;Q14011-3;K7ENX8;K7ELV6;K7EJV5;K7ELT6;K7ER40	Q14011;K7EJV1;K7EMY9;K7EPM4;K7EQR7;D6W5Y5;Q14011-2	Cold-inducible RNA-binding protein	CIRBP	0.701437	0.0379548	0.945956	1.16229	0.0926177	1.8522			5	5	5	37.8	18.648	0	17.34	758950000	51	7.80982	7.76228	7.87283	7.78398	7.89684	7.92809	7.77802	7.73464	7.8184	3	3	3
2056	Q14019;H3BT58	Q14019	Coactosin-like protein	COTL1	6.69493e-05	-1.00526	-11.6696	NaN	NaN	NaN			4	4	4	31.7	15.945	0	12.505	566060000	21	6.9186	7.02048	7.02131	6.24481	6.88332	6.93254	8.0479	8.09234	7.83594	3	1	3
2057	Q14103-3;Q14103;H0YA96;H0Y8G5;Q14103-4;Q14103-2;D6RAF8;D6RF44;D6RBQ9;D6RD83;A0A087WUK2;O14979	Q14103-3;Q14103;H0YA96;H0Y8G5;Q14103-4;Q14103-2;D6RAF8;D6RF44	Heterogeneous nuclear ribonucleoprotein D0	HNRNPD	1.41165	0.15476	2.36176	1.9943	0.23792	3.73186	+	+	20	20	18	50.3	32.834	0	109.05	4744500000	185	8.70351	8.63026	8.58934	8.73018	8.66991	8.7725	8.57752	8.49803	8.38328	3	3	3
2058	Q14137;Q14137-2;A0A075B729	Q14137;Q14137-2	Ribosome biogenesis protein BOP1	BOP1	0.057091	-0.134926	-1.35679	0.120857	-0.0959393	-0.767025			6	6	6	15.5	83.629	0	19.22	328150000	29	7.24549	7.24952	7.2145	7.20301	7.19471	7.42875	7.26933	7.27591	7.56905	3	3	3
2059	Q14141;B1AMS2;Q14141-2;Q14141-4;Q14141-3	Q14141;B1AMS2;Q14141-2;Q14141-4	Septin-6	SEPT6	1.97375	0.185664	3.67774	1.81438	0.222761	3.27427	+	+	29	29	19	59.9	49.716	0	323.31	79267000000	459	9.80735	9.85376	9.87712	9.96621	9.88993	9.79339	9.66682	9.73692	9.5775	3	3	3
2062	Q14152;Q14152-2	Q14152;Q14152-2	Eukaryotic translation initiation factor 3 subunit A	EIF3A	1.40728	0.144123	2.35253	0.623029	0.0275078	0.784824	+		149	149	149	69.2	166.57	0	323.31	131360000000	1860	9.94008	9.84029	10.0167	9.80606	9.834	9.80717	9.7432	9.8545	9.76701	3	3	3
2063	Q14157;Q14157-5;Q14157-3;F8W726;Q5VU77;Q5VU78;Q5VU81;Q5VU80;Q5VU79;H0Y5H6;H7C2T8	Q14157;Q14157-5;Q14157-3;F8W726	Ubiquitin-associated protein 2-like	UBAP2L	0.535599	0.073796	0.59696	0.418182	0.0270971	0.322015			39	1	1	40.7	114.53	0.0036876	2.7189	722600000	24	7.65577	7.51226	7.93154	7.61992	7.52844	7.81112	7.6024	7.64206	7.63373	3	3	3
2064	Q14157-1;Q14157-4	Q14157-1;Q14157-4	Ubiquitin-associated protein 2-like	UBAP2L	5.18538	0.392096	25.9749	5.16299	0.42566	25.6408	+	+	42	42	4	48	103.93	0	323.31	40501000000	649	9.54412	9.53382	9.52446	9.57499	9.57819	9.54991	9.11408	9.15676	9.15527	3	3	3
2065	Q14161-5;Q14161-8;Q14161-9;Q14161-10;F8WAK2;R4GNG3;Q14161-2;F8W822	Q14161-5;Q14161-8;Q14161-9;Q14161-10;F8WAK2;R4GNG3;Q14161-2		GIT2	0.736296	0.189557	1.01607	0.525742	0.101768	0.575047			32	6	3	58.2	81.321	0	20.148	629720000	32	7.60807	7.69666	7.8426	7.61128	7.57836	7.69431	7.42053	7.29268	7.86544	3	3	2
2066	Q14166;V9GY16	Q14166	Tubulin--tyrosine ligase-like protein 12	TTLL12	0.0797523	-0.0996757	-1.09372	0.00797993	-0.170788	-3.09454			24	24	24	48.4	74.403	0	73.263	3076300000	79	8.17875	8.16286	7.94608	7.99538	8.06115	8.01783	8.26689	8.22477	8.09506	3	3	3
2067	Q14204;A0A2R8Y706;A0A2R8YFZ7;A0A2R8Y5T0;A0A2R8Y6H2;A0A2R8Y542;A0A2R8Y6I5;A0A2R8YGC7;H0YJ21	Q14204	Cytoplasmic dynein 1 heavy chain 1	DYNC1H1	0.0156268	-0.261912	-2.44685	0.041776	-0.189349	-1.60658			242	242	242	52.2	532.4	0	323.31	54560000000	1753	9.50135	9.57391	9.50726	9.63149	9.67482	9.4939	9.89582	9.89198	9.58047	3	3	3
2070	Q14257;Q14257-2;A8MXP8;H0YL43	Q14257;Q14257-2;A8MXP8;H0YL43	Reticulocalbin-2	RCN2	0.885949	0.0822004	1.31097	2.04099	0.350743	3.85667		+	22	22	22	62.8	36.876	0	161.91	16829000000	191	9.17129	9.15403	9.13159	9.53737	9.41943	9.30574	9.09079	9.16501	8.95451	3	3	3
2071	Q14258	Q14258	E3 ubiquitin/ISG15 ligase TRIM25	TRIM25	0.0417881	-0.120218	-1.60635	0.0437958	-0.10464	-1.56846			8	8	8	18.1	70.973	0	36.753	1020000000	82	7.82984	7.81154	8.00402	7.83986	7.85294	7.99932	8.04222	8.04751	7.91632	3	3	3
2074	Q14331;E9PRR7;E9PLY7;J3KSQ7	Q14331;E9PRR7	Protein FRG1	FRG1	2.08278	0.266252	3.9707	2.72058	0.272919	6.03275	+	+	7	7	7	30.6	29.172	0	23.806	390420000	33	7.57029	7.68479	7.45877	7.56504	7.51162	7.65719	7.33572	7.29296	7.28641	3	3	3
2076	Q14444-2;Q14444;E9PLA9;G3V153	Q14444-2;Q14444;E9PLA9	Caprin-1	CAPRIN1	1.07754	0.0764971	1.68485	1.45538	0.109249	2.45472		+	9	9	9	16.6	76.861	0	98.954	2117300000	110	8.23696	8.18718	8.2931	8.29859	8.21341	8.3035	8.19783	8.1944	8.09552	3	3	3
2077	Q14498-3;Q14498-2;Q14498;A0A0U1RQH7;H0Y4X3;G3XAC6;A0A0U1RQW2;Q5QP23;Q86U06-3;Q86U06-4;Q86U06-5;Q86U06-2;Q86U06;G3V546;G3V5Z6;Q5QP22;H0YJJ3;G3XAP0	Q14498-3;Q14498-2;Q14498;A0A0U1RQH7;H0Y4X3;G3XAC6	RNA-binding protein 39	RBM39	0.710154	0.149356	0.963564	0.884298	0.193261	1.30775			8	8	8	25.6	57.089	0	15.256	404000000	21	7.45822	7.53805	7.33646	7.49949	7.54288	7.42206	7.50522	7.02062	7.35881	3	3	2
2079	Q14558-2;B4DP31;Q14558;C9J168;C9JUN4;C9JKT9;C9JNQ3	Q14558-2;B4DP31;Q14558;C9J168	Phosphoribosyl pyrophosphate synthase-associated protein 1	PRPSAP1	0.773608	0.101345	1.09036	0.681821	0.0488547	0.906138			7	6	6	25.7	42.467	0	18.404	1050200000	75	7.84383	8.00126	7.72478	7.85382	7.76569	7.79288	7.77165	7.66657	7.82761	3	3	3
2080	Q14566	Q14566	DNA replication licensing factor MCM6	MCM6	0.0886332	-0.0872825	-1.01098	0.019718	-0.189979	-2.23845			27	27	27	33.1	92.888	0	96.926	3689400000	150	8.22763	8.28504	8.09618	8.14157	7.99391	8.16527	8.39394	8.30852	8.16823	3	3	3
2082	Q14596-2;Q14596;B7Z5R6	Q14596-2;Q14596;B7Z5R6	Next to BRCA1 gene 1 protein	NBR1	0.119513	-0.0517573	-0.775874	1.07232	0.102793	1.67462			7	7	7	11.1	103.83	0	12.975	366700000	22	7.41091	7.33734	7.4821	7.51917	7.62792	7.54691	7.36378	7.54082	7.48103	3	3	3
2083	Q14651;C9JAM8	Q14651;C9JAM8	Plastin-1	PLS1	0.0866571	-0.112889	-1.02865	0.000291675	-0.39894	-7.97029			8	7	5	19.7	70.253	0	74.526	996250000	37	8.04622	7.8158	7.69281	7.62158	7.50267	7.57243	7.90097	8.02657	7.96596	3	3	3
2085	Q14669;Q14669-2;Q14669-3;Q14669-4;H7C1L9;G5E9G6	Q14669;Q14669-2;Q14669-3;Q14669-4	E3 ubiquitin-protein ligase TRIP12	TRIP12	0.514473	0.0247321	0.549776	NaN	NaN	NaN			5	5	5	4.8	220.43	0	8.8232	270930000	15	7.26874	7.24391	7.36992	6.77321	6.67726	7.2929	7.24289	7.24979	7.3157	3	1	3
2086	Q5T1Z4;Q5T1Z8;Q14671-2;Q14671;Q14671-3;H0YEH2;E9PR38;Q14671-4;H0YDK8;E9PMX1;E9PM68;E9PL65	Q5T1Z4;Q5T1Z8;Q14671-2;Q14671;Q14671-3;H0YEH2;E9PR38;Q14671-4	Pumilio homolog 1	PUM1	1.50532	0.145635	2.56246	1.16741	0.123164	1.86239	+		22	22	20	20.3	126.76	0	130.13	3192100000	173	8.38167	8.34201	8.41762	8.29277	8.34967	8.43146	8.14678	8.22932	8.3283	3	3	3
2087	Q14674-2;Q14674	Q14674-2;Q14674	Separin	ESPL1	0.363184	0.0454049	0.178979	0.762639	0.275195	1.06859			3	3	3	3.3	197.74	0	10.297	142640000	16	6.89957	6.92198	7.06677	7.09075	7.16376	7.32319	7.11684	6.42394	7.21133	3	3	2
2088	Q14677-2;Q14677-3;Q14677;H0YD52	Q14677-2;Q14677-3;Q14677	Clathrin interactor 1	CLINT1	0.431746	0.122733	0.355616	0.440742	0.128552	0.377589			3	3	3	9	68.166	0	14.071	317470000	34	7.4177	7.29369	7.16065	7.26874	7.23078	7.38998	7.46873	7.54002	6.4951	3	3	2
2090	Q14687;Q14687-3;Q14687-2;H0Y613;H7C3B5;C9JLW9	Q14687;Q14687-3;Q14687-2;H0Y613	Genetic suppressor element 1	GSE1	0.00305509	-0.247762	-4.171	0.0122316	-0.155253	-2.67454			28	28	28	32.5	136.16	0	120.65	4441000000	229	8.42584	8.42531	8.51032	8.50189	8.58944	8.54766	8.59743	8.76114	8.74618	3	3	3
2092	Q14694;Q14694-3;Q14694-2;H3BVF1;J3KT19;H3BNA1;H3BNL0;Q68D90	Q14694;Q14694-3;Q14694-2	Ubiquitin carboxyl-terminal hydrolase 10	USP10	2.63685	0.499302	5.72253	2.97112	0.559026	7.04728	+	+	8	8	8	18.3	87.133	0	89.296	1681800000	68	8.27907	8.13485	8.09156	8.25912	8.14233	8.28321	7.74404	7.72662	7.53691	3	3	3
2093	Q14697;F5H6X6	Q14697;F5H6X6	Neutral alpha-glucosidase AB	GANAB	0.0005001	-0.202327	-6.9094	0.00107125	-0.142816	-5.62028			27	27	2	35.2	106.87	0	131.29	7732800000	283	8.71331	8.64493	8.68663	8.74548	8.76215	8.71576	8.92518	8.87382	8.85285	3	3	3
2094	Q14697-2;E9PKU7;E9PNH1	Q14697-2;E9PKU7	Neutral alpha-glucosidase AB	GANAB	1.34862	0.176193	2.22991	0.872107	0.127016	1.28395	+		27	2	2	34.2	109.44	0	10.69	297740000	14	7.24684	7.23608	7.29848	7.33377	7.17222	7.12788	7.197	7.11784	6.93799	3	3	2
2095	Q14761	Q14761	Protein tyrosine phosphatase receptor type C-associated protein	PTPRCAP	3.79301	0.548901	11.5392	3.221	0.480463	8.20489	+	+	6	6	6	41.3	21.196	0	25.868	1641800000	49	8.1677	8.04805	8.12512	8.11876	8.06423	7.95257	7.58206	7.50235	7.60977	3	3	3
2098	Q14847;Q14847-2;C9J9W2;Q14847-3;F6S2S5;K7ESD6;O76041-2	Q14847;Q14847-2;C9J9W2;Q14847-3	LIM and SH3 domain protein 1	LASP1	0.109502	-0.110299	-0.844933	0.0711946	-0.165727	-1.18277			10	10	10	46.7	29.717	0	27.024	1203500000	74	7.92977	7.80082	7.94837	7.70247	7.92849	7.88171	7.90297	7.86079	8.2461	3	3	3
2099	Q14974;Q14974-2;J3KTM9;J3QR48;J3KS06;J3QKQ5	Q14974;Q14974-2	Importin subunit beta-1	KPNB1	0.156568	-0.0401249	-0.559993	0.192797	-0.031256	-0.38917			31	31	31	32.9	97.169	0	255.75	11280000000	299	8.77906	8.86383	8.83175	8.9204	8.77818	8.80267	8.90102	8.95924	8.73476	3	3	3
2100	Q14978-3;S4R341	Q14978-3	Nucleolar and coiled-body phosphoprotein 1	NOLC1	0.00226358	-0.256608	-4.5526	0.000482633	-0.33431	-6.97529			16	16	1	25.1	73.744	0	46.962	2690700000	123	8.19548	8.17295	8.32709	8.07962	8.18018	8.20262	8.44401	8.47722	8.54412	3	3	3
2101	Q14997;Q14997-3;Q14997-2;F8WBH5	Q14997;Q14997-3;Q14997-2	Proteasome activator complex subunit 4	PSME4	0.934028	0.20759	1.40468	0.95471	0.224466	1.44495			3	3	3	2.9	211.33	0	6.5528	1149700000	24	7.83745	8.13824	8.07229	7.86251	8.01753	8.21856	7.57603	7.91927	7.92991	3	3	3
2102	Q14999;Q14999-2	Q14999;Q14999-2	Cullin-7	CUL7	1.74865	0.414981	3.11564	2.14551	0.563884	4.14606	+	+	14	14	14	9.5	191.16	0	65.604	999680000	75	8.04798	8.01102	8.06804	8.15011	8.25469	8.16894	7.67787	7.82677	7.37745	3	3	3
2103	Q14C86-3;Q14C86-5;Q14C86-2;Q14C86;Q14C86-6;F8W9S7;Q14C86-4;H0Y7I9;C9IZ08;H0Y4E7;A0A0A0MQV8;B4DGD8;B0QZ65	Q14C86-3;Q14C86-5;Q14C86-2;Q14C86;Q14C86-6;F8W9S7;Q14C86-4;H0Y7I9;C9IZ08;H0Y4E7	GTPase-activating protein and VPS9 domain-containing protein 1	GAPVD1	0.0173508	-0.152425	-2.35218	0.00918425	-0.195373	-2.95284			10	10	10	10	159.75	0	46.569	1441100000	49	7.67698	7.71819	7.65648	7.61076	7.62704	7.68501	7.9372	7.72281	7.84892	3	3	3
2105	Q15003;E9PHA2;Q15003-2;H7C415;C9JZP1	Q15003;E9PHA2;Q15003-2	Condensin complex subunit 2	NCAPH	1.54293	0.123171	2.64479	1.32363	0.10203	2.17825	+	+	49	49	20	63.8	82.562	0	323.31	20331000000	461	9.12863	9.11859	9.00591	9.075	9.12529	8.98942	8.99503	8.97601	8.91258	3	3	3
2106	Q15004;H0YKX3;H0YMA4;A0A0U1RQM0;A0A0U1RQC1;Q15004-2	Q15004;H0YKX3;H0YMA4;A0A0U1RQM0	PCNA-associated factor	KIAA0101	0.123096	-0.0447319	-0.752478	0.136942	-0.0530268	-0.667674			6	6	6	66.7	11.986	0	10.113	421230000	24	7.4829	7.32976	7.45103	7.33714	7.34817	7.55351	7.48571	7.39461	7.51758	3	3	3
2108	Q15008;Q15008-4;Q15008-3;Q15008-2;C9J7B7;C9J0E9;H7C531	Q15008;Q15008-4;Q15008-3;Q15008-2	26S proteasome non-ATPase regulatory subunit 6	PSMD6	0.742092	0.120929	1.02766	0.747172	0.129467	1.0378			25	25	25	45.2	45.531	0	301.07	20837000000	305	9.21365	9.12264	9.15461	9.23895	9.20151	9.07606	9.07026	9.22601	8.83184	3	3	3
2109	Q5JXX1;Q5JXX2;Q15014;Q5JXX6;A0A0A0MT59	Q5JXX1;Q5JXX2;Q15014;Q5JXX6;A0A0A0MT59	Mortality factor 4-like protein 2	MORF4L2	1.89934	0.243772	3.48588	2.23437	0.214392	4.40355	+	+	4	4	4	39.2	17.617	0	13.551	502960000	35	7.70469	7.62804	7.8082	7.65591	7.70183	7.69506	7.51041	7.37705	7.52216	3	3	3
2110	Q15018	Q15018	BRISC complex subunit Abro1	FAM175B	0.00362233	-0.12865	-3.96471	0.000520539	-0.25996	-6.83581			6	6	6	29.4	46.9	0	33.524	1095300000	49	7.76137	7.73648	7.713	7.65139	7.59672	7.5688	7.84321	7.82991	7.92367	3	3	3
2111	Q15019;Q15019-3;Q15019-2;B5MCX3;H7C2Y0;C9J2Q4;C9IZU3;C9J938;C9JB25;C9JZI2;C9IY94;C9JQJ4;H7C310;B5MD47;A0A1B0GXJ2;C9JFT1;F8WB65;C9JT15;C9JSE7;H7C1T1	Q15019;Q15019-3;Q15019-2;B5MCX3;H7C2Y0	Septin-2	SEPT2	3.95925	0.438697	12.7255	2.73283	0.419233	6.07925	+	+	30	30	30	71.2	41.487	0	238.89	16266000000	347	9.17783	9.12238	9.19022	9.26935	9.06636	9.09632	8.72368	8.77286	8.67779	3	3	3
2112	Q15020-4;Q15020;F8VV04;Q15020-2;H0YHU8;F8W667;Q15020-3	Q15020-4;Q15020;F8VV04	Squamous cell carcinoma antigen recognized by T-cells 3	SART3	0.190727	-0.0125904	-0.398158	0.0701168	-0.0522807	-1.19475			22	22	22	24.7	105.58	0	169.15	6237600000	174	8.53274	8.47615	8.5721	8.46622	8.42903	8.56668	8.55257	8.50971	8.55648	3	3	3
2113	Q15021;E7EN77;F5GZK7;F5H431	Q15021;E7EN77	Condensin complex subunit 1	NCAPD2	1.94924	0.155223	3.61385	1.06498	0.0778936	1.66023	+		51	51	51	41.9	157.18	0	323.31	15389000000	449	8.99783	9.02169	8.95265	8.91825	8.95872	8.86321	8.86596	8.88035	8.76019	3	3	3
2114	Q15027	Q15027	Arf-GAP with coiled-coil, ANK repeat and PH domain-containing protein 1	ACAP1	0.19833	-0.0507584	-0.365534	0.0166613	-0.131529	-2.38869			4	4	4	8	81.535	0	26.358	1012600000	35	7.91521	7.81222	7.47261	7.69666	7.57195	7.68912	7.74536	7.74799	7.85898	3	3	3
2115	Q15029-2;Q15029-3;Q15029;K7EP67;K7EJ74	Q15029-2;Q15029-3;Q15029	116 kDa U5 small nuclear ribonucleoprotein component	EFTUD2	0.0587822	-0.125352	-1.33369	0.0368582	-0.173302	-1.70845			18	16	16	26.9	105.38	0	51.312	1290300000	52	7.9464	7.99836	7.79281	7.98535	7.87383	7.73454	8.13818	8.07452	7.90093	3	3	3
2118	Q15046;Q15046-2;H3BVA8;J3KRL2;H3BPV7;H3BRC9;H3BSN6	Q15046;Q15046-2	Lysine--tRNA ligase	KARS	0.213075	-0.0132809	-0.305093	0.0267066	-0.0743812	-1.97647			25	25	25	39.9	68.047	0	153.87	7752800000	172	8.77961	8.86609	8.82012	8.78355	8.75649	8.74247	8.80487	8.90627	8.79452	3	3	3
2119	Q15052;Q15052-2	Q15052;Q15052-2	Rho guanine nucleotide exchange factor 6	ARHGEF6	2.4484	0.164457	5.07159	1.02652	0.0499303	1.58497	+		25	22	22	37.1	87.498	0	137.26	5210800000	188	8.62445	8.67963	8.67775	8.54048	8.57682	8.52094	8.45223	8.54506	8.49117	3	3	3
2120	Q15054-3;Q15054-2;Q15054;E9PRK3;E9PM91;E9PNC0;H0YD46	Q15054-3;Q15054-2;Q15054	DNA polymerase delta subunit 3	POLD3	0.0078471	-0.307764	-3.11171	0.016713	-0.309244	-2.38589			5	5	5	14.7	39.32	0	12.671	352930000	23	7.1229	7.05941	7.1656	7.04387	7.00779	7.29181	7.4098	7.26839	7.59302	3	3	3
2121	Q15056-2;Q15056	Q15056-2;Q15056	Eukaryotic translation initiation factor 4H	EIF4H	0.00157931	-0.464077	-5.04436	0.00320199	-0.355985	-4.11339			14	14	14	60.1	25.2	0	228.83	7575200000	131	8.53175	8.52656	8.30477	8.48039	8.69738	8.50958	8.89053	8.84285	9.02193	3	3	3
2122	Q15084-3;Q15084;Q15084-4;Q15084-5;Q15084-2	Q15084-3;Q15084;Q15084-4;Q15084-5;Q15084-2	Protein disulfide-isomerase A6	PDIA6	9.26795e-05	-0.826534	-10.7353	0.000124408	-0.783678	-9.9508			20	20	20	46	47.837	0	98.181	3168100000	97	7.93473	8.02226	7.78407	7.82156	7.98313	8.06494	8.67611	8.75868	8.78588	3	3	3
2124	Q15149-7;Q15149-8;Q15149-9;Q15149-5;Q15149-4;Q15149-6;Q15149-3;Q15149-2;Q15149;E9PMV1	Q15149-7;Q15149-8;Q15149-9;Q15149-5;Q15149-4;Q15149-6;Q15149-3;Q15149-2;Q15149	Plectin	PLEC	0.00348558	-0.167298	-4.01069	NaN	NaN	NaN			9	9	9	3.8	512.6	0	31.171	1188400000	24	7.9455	7.86194	7.91512	7.08249	7.82454	6.9743	8.04139	8.14245	8.0406	3	1	3
2127	Q15208;H0YGN4;F5H277;Q9Y2H1-2;Q9Y2H1	Q15208	Serine/threonine-protein kinase 38	STK38	0.0123338	-0.17061	-2.66666	0.0538686	-0.104375	-1.40288			5	5	5	12.3	54.19	0	13.164	283630000	11	7.29678	7.38103	7.26628	7.47125	7.29405	7.37749	7.41511	7.59148	7.44932	3	3	3
2128	Q15233;Q15233-2;C9IZL7;C9J4X2;H7C367;C9JYS8;C9JJ13	Q15233;Q15233-2	Non-POU domain-containing octamer-binding protein	NONO	1.71791	0.243914	3.0429	1.65329	0.263653	2.89282	+	+	11	11	11	28.5	54.231	0	42.376	3009600000	104	8.40118	8.45235	8.40427	8.36683	8.52569	8.42449	8.02181	8.22435	8.27989	3	3	3
2129	Q15276-2;Q15276;I3L456	Q15276-2;Q15276	Rab GTPase-binding effector protein 1	RABEP1	1.20869	0.425111	1.94482	0.907959	0.298467	1.35389			7	7	7	14.6	95.478	0	19.718	291000000	23	7.272	7.23734	7.33177	7.15183	7.08586	7.2235	6.95997	6.43844	7.16738	3	3	2
2130	Q15293;Q15293-2;E9PP27	Q15293;Q15293-2	Reticulocalbin-1	RCN1	0.00390413	-0.217881	-3.87622	0.0116425	-0.193243	-2.72152			11	11	11	48.6	38.89	0	41.478	1232700000	37	7.99557	7.85198	7.9608	8.08322	7.89632	7.90273	8.12074	8.22575	8.11551	3	3	3
2131	Q15365	Q15365	Poly(rC)-binding protein 1	PCBP1	0.00227828	-0.236795	-4.5441	0.0444557	-0.0904201	-1.55641			14	14	11	65.7	37.497	0	151.35	7406600000	155	8.60604	8.58379	8.4694	8.70267	8.78355	8.61213	8.76996	8.75008	8.84956	3	3	3
2132	Q15366-3;Q15366-2;F8VZX2;Q15366-4;Q15366-5;Q15366-6;Q15366;H3BRU6;F8VXH9;Q15366-7;Q15366-8;F8W0G4;F8W1G6;J3QT27;E9PFP8;P57721-2;P57721-3;P57721-5;P57721-4;P57721;F8VRH0;H3BND9;F8VTZ0;H3BSS4	Q15366-3;Q15366-2;F8VZX2;Q15366-4;Q15366-5;Q15366-6;Q15366;H3BRU6;F8VXH9;Q15366-7;Q15366-8;F8W0G4	Poly(rC)-binding protein 2	PCBP2	0.00393018	-0.344324	-3.86843	0.0266792	-0.181116	-1.97733			10	7	7	53.6	38.221	0	21.897	1862900000	36	7.94452	8.04654	7.85904	8.10677	8.21738	8.01557	8.34745	8.15448	8.38113	3	3	3
2133	Q15370;B8ZZU8;Q15370-2;I3L0M9;A0A0B4J296	Q15370;B8ZZU8;Q15370-2;I3L0M9;A0A0B4J296	Transcription elongation factor B polypeptide 2	TCEB2	0.0746739	-0.183479	-1.14532	0.217396	-0.0457296	-0.288026			6	6	6	92.4	13.133	0	25.717	508680000	28	7.64142	7.3622	7.51888	7.52246	7.78977	7.62352	7.70063	7.44671	7.9256	3	3	3
2135	Q15393;Q15393-3;Q15393-2;H3BMB0;I3L4G7	Q15393;Q15393-3	Splicing factor 3B subunit 3	SF3B3	0.735903	0.0524578	1.01528	0.556712	0.0352319	0.643338			24	24	24	21.3	135.58	0	139.6	5546200000	175	8.58425	8.66072	8.58532	8.65143	8.58201	8.54518	8.62236	8.57955	8.47101	3	3	3
2136	Q15398-3;Q15398;Q15398-1;G3V4E5;G3V543	Q15398-3;Q15398;Q15398-1	Disks large-associated protein 5	DLGAP5	0.118876	-0.0790745	-0.7801	NaN	NaN	NaN			18	18	18	26.6	94.177	0	54.518	1244300000	66	7.81667	7.72449	7.64354	7.58797	7.22777	7.67671	7.79568	7.66074	7.9655	3	2	3
2140	Q15428;K7EMT0	Q15428;K7EMT0	Splicing factor 3A subunit 2	SF3A2	1.08847	0.155444	1.70634	1.21642	0.269001	1.96033			8	8	8	23.5	49.255	0	30.347	888080000	61	7.79517	7.77538	7.86026	7.86119	8.13014	7.78015	7.50977	7.81187	7.64284	3	3	3
2142	Q15459;Q15459-2;H7C1L2	Q15459;Q15459-2	Splicing factor 3A subunit 1	SF3A1	1.01598	0.057202	1.56438	1.09217	0.0576131	1.7136			26	26	26	25.9	88.885	0	144.61	5922000000	214	8.66371	8.64249	8.60163	8.62949	8.65824	8.62133	8.5339	8.56234	8.63998	3	3	3
2143	Q15464;Q15464-2	Q15464;Q15464-2	SH2 domain-containing adapter protein B	SHB	0.167316	-0.0392281	-0.506027	0.644333	0.0398072	0.829162			6	6	6	22.2	55.042	0	10.582	354280000	14	7.38093	7.53895	7.59639	7.552	7.624	7.57738	7.50516	7.49798	7.63081	3	3	3
2144	Q15468;A0A0A0MR87;E9PSF2;Q15468-2;Q5T0C7;H0Y702	Q15468;A0A0A0MR87;E9PSF2;Q15468-2	SCL-interrupting locus protein	STIL	0.012391	-0.23734	-2.66228	0.0352527	-0.153901	-1.74497			5	5	5	9	142.95	0	9.2509	470710000	16	7.36914	7.30636	7.43739	7.38957	7.51203	7.4616	7.44937	7.6632	7.71234	3	3	3
2146	Q15555-2;Q15555;K7EL66;K7ERD8;Q15555-4;Q15555-5;Q15555-3;M0QX52	Q15555-2;Q15555;K7EL66;K7ERD8;Q15555-4;Q15555-5;Q15555-3	Microtubule-associated protein RP/EB family member 2	MAPRE2	5.6691e-05	-0.791847	-12.1769	0.0015596	-0.702497	-5.06223			8	8	8	39	29.091	0	29.415	756740000	52	7.3386	7.28887	7.20322	7.29546	7.18713	7.61616	8.03771	7.99897	8.16956	3	3	3
2147	Q15637-4;Q15637-6;Q15637-3;Q15637-2;Q15637;Q15637-5;Q15637-7;F8WEV5;H7C561;C9J792	Q15637-4;Q15637-6;Q15637-3;Q15637-2;Q15637;Q15637-5;Q15637-7	Splicing factor 1	SF1	0.0168364	-0.156314	-2.37925	0.0265589	-0.184536	-1.98116			13	13	13	25.5	59.711	0	48.12	1045900000	44	7.73691	7.83097	7.8506	7.64671	7.78145	7.90566	7.87523	7.94654	8.06565	3	3	3
2152	Q15691	Q15691	Microtubule-associated protein RP/EB family member 1	MAPRE1	0.000230692	-0.616909	-8.4758	0.00022751	-0.610957	-8.50664			11	11	11	63.8	29.999	0	55.021	6746700000	93	8.32995	8.48961	8.29274	8.33478	8.30177	8.49361	8.9825	8.92002	9.06051	3	3	3
2154	Q15717;M0QZR9;Q15717-2	Q15717;M0QZR9;Q15717-2	ELAV-like protein 1	ELAVL1	0.0475471	-0.0491522	-1.50244	0.0765186	-0.0378251	-1.12618			2	2	2	8.9	36.091	0	6.6377	111520000	16	6.98649	6.9415	6.99143	6.99903	7.00497	6.94941	6.97375	7.02036	7.07276	3	3	3
2156	Q15751;H0YNB1;H0YL74;H0YKW7	Q15751	Probable E3 ubiquitin-protein ligase HERC1	HERC1	1.26922	0.141311	2.06696	1.30819	0.148458	2.14652		+	23	23	23	5.7	532.22	0	56.223	2006200000	112	8.19846	8.11581	8.20143	8.20728	8.21067	8.11919	8.05408	8.1249	7.9128	3	3	3
2160	Q15833;Q15833-2;Q15833-3;M0R1A1;M0R0M7;R4GMY7;M0QZ54;M0R0D4;M0R118	Q15833;Q15833-2;Q15833-3;M0R1A1	Syntaxin-binding protein 2	STXBP2	0.142267	-0.059615	-0.637146	0.0270703	-0.13028	-1.96502			8	8	8	16.2	66.452	0	24.426	715540000	27	7.83605	7.59763	7.60389	7.67066	7.62736	7.52755	7.75592	7.81731	7.64318	3	3	3
2161	Q15942;H0Y2Y8;Q15942-2;H7C3D3;C9IZ41;H7C3R3;C9JJK5	Q15942;H0Y2Y8;Q15942-2	Zyxin	ZYX	1.29302	0.236951	2.11546	0.586829	0.0702036	0.70831			16	16	16	40.6	61.277	0	54.923	1451900000	67	8.12535	7.99559	8.18081	7.93348	7.90453	7.9635	7.73897	7.79579	8.05614	3	3	3
2162	Q16181;E7ES33;E7EPK1;Q16181-2;G3V1Q4;A0A0U1RRM2;A0A0U1RRE1;Q5JXL7;A0A0U1RRH9;A0A0U1RRD1	Q16181;E7ES33;E7EPK1;Q16181-2;G3V1Q4	Septin-7	SEPT7	2.97479	0.32795	7.06316	1.35065	0.188856	2.23411	+	+	39	39	38	64.5	50.679	0	323.31	19492000000	455	9.13931	9.20656	9.18093	9.18301	8.95848	8.96802	8.83736	8.92516	8.78043	3	3	3
2163	Q16186;A0A087WX59;A0A087WUX6	Q16186;A0A087WX59	Proteasomal ubiquitin receptor ADRM1	ADRM1	0.67092	0.0927057	0.883881	0.691888	0.082777	0.926609			6	6	6	19.4	42.153	0	82.681	6649500000	81	8.62353	8.59268	8.81373	8.6143	8.74959	8.63627	8.48144	8.53131	8.73907	3	3	3
2164	Q16204	Q16204	Coiled-coil domain-containing protein 6	CCDC6	1.87983	0.168407	3.4366	0.72104	0.0847397	0.985479	+		9	9	9	38.8	53.29	0	72.168	2424500000	89	8.25854	8.14513	8.20022	8.25348	7.98374	8.11568	8.08743	7.9637	8.04755	3	3	3
2165	Q16342-3;Q16342;F5H4V9;F5GWT2;J3QK82;A0A087WYJ3;Q16342-5;Q16342-2;Q16342-4	Q16342-3;Q16342;F5H4V9	Programmed cell death protein 2	PDCD2	0.769459	0.160753	1.08213	0.609377	0.104077	0.756153			5	5	5	26.4	35.29	0	19.94	299020000	24	7.24286	7.48507	7.40219	7.27135	7.28108	7.40766	7.2513	6.97442	7.42215	3	3	1
2166	Q16401-2;Q16401;F2Z3J2;Q4VXH0	Q16401-2;Q16401	26S proteasome non-ATPase regulatory subunit 5	PSMD5	1.89742	0.184916	3.48101	0.836432	0.0528444	1.21414	+		19	19	19	43.2	51.311	0	62.943	2287900000	121	8.23797	8.25585	8.10833	8.12496	8.07682	8.00415	8.02061	8.05774	7.96905	3	3	3
2167	Q16512;Q16512-2;Q16512-3;K7EN76;K7EL10;K7ES10;K7EKY9;K7EM57	Q16512;Q16512-2;Q16512-3	Serine/threonine-protein kinase N1	PKN1	0.00524053	-0.246591	-3.54115	NaN	NaN	NaN			11	11	11	14.8	103.93	0	25.773	597590000	32	7.40071	7.40608	7.38434	7.43845	7.44781	6.40004	7.69224	7.50687	7.73179	3	2	3
2169	Q16531;F5GY55;Q16531-2;F5H198;F5GWI0;F5GZY8;F5H2L3;F5GYG8	Q16531;F5GY55;Q16531-2	DNA damage-binding protein 1	DDB1	0.994242	0.111471	1.52198	0.863492	0.12497	1.26711			22	22	22	22.3	126.97	0	153.4	8308300000	285	8.82236	8.83471	8.76995	8.96	8.76332	8.74419	8.71101	8.81235	8.56925	3	3	3
2170	Q16537-2;Q16537;Q16537-3;Q15173-2;Q15173	Q16537-2;Q16537;Q16537-3	Serine/threonine-protein phosphatase 2A 56 kDa regulatory subunit epsilon isoform	PPP2R5E	0.431318	0.0283327	0.354565	0.149971	-0.0456417	-0.594759			6	6	6	16.2	54.042	0	62.918	910730000	36	7.81456	7.78149	7.71939	7.69595	7.72782	7.66975	7.73156	7.87873	7.62016	3	3	3
2171	Q16543;K7EL68;K7EQA9;K7EKQ2;K7EIU0	Q16543;K7EL68;K7EQA9	Hsp90 co-chaperone Cdc37;Hsp90 co-chaperone Cdc37, N-terminally processed	CDC37	2.21609	0.384791	4.34968	1.09313	0.15235	1.71549	+		16	16	16	45.5	44.468	0	89.61	4860300000	179	8.80598	8.69927	8.72899	8.57544	8.49577	8.4657	8.38879	8.20474	8.48632	3	3	3
2174	Q16643;Q16643-2;Q16643-3;D6R9W4;D6R9Q9;D6RCR4;D6RFI1	Q16643;Q16643-2;Q16643-3;D6R9W4	Drebrin	DBN1	0.604542	0.0581764	0.745947	3.74845	0.269627	11.2395		+	24	24	24	41.4	71.428	0	212.42	6359000000	220	8.59524	8.68943	8.854	8.91502	8.90522	8.95279	8.61676	8.66984	8.67755	3	3	3
2175	Q16666-2;Q16666;Q16666-3;Q16666-6;H3BM18;X6RHM1;A0A0A0MRB1	Q16666-2;Q16666;Q16666-3;Q16666-6;H3BM18;X6RHM1	Gamma-interferon-inducible protein 16	IFI16	0.00673269	-0.204558	-3.2708	0.69077	0.0513535	0.924339			15	15	15	24.7	82.095	0	75.077	1770700000	87	7.97874	7.98363	8.08454	8.23717	8.27439	8.30309	8.28641	8.25693	8.11724	3	3	3
2176	Q16698-2;Q16698;E5RJG7;E5RFV2;E5RJD2;E5RID6;H0YAW3	Q16698-2;Q16698;E5RJG7;E5RFV2;E5RJD2	2,4-dienoyl-CoA reductase, mitochondrial	DECR1	1.71067	0.97839	3.02589	1.73893	0.987123	3.09255	+	+	6	6	6	23.9	34.994	0	26.469	1021900000	34	8.06123	7.87275	8.02845	8.04972	7.9708	7.9681	7.38537	6.37674	7.26514	3	3	1
2177	Q16763;K7EPJ1	Q16763;K7EPJ1	Ubiquitin-conjugating enzyme E2 S	UBE2S	0.183154	-0.0413005	-0.431754	0.525519	0.0517939	0.574549			4	4	4	25.2	23.845	0	28.414	1168900000	38	7.60332	7.73972	7.71849	7.74855	7.75662	7.83563	7.65629	7.62982	7.89931	3	3	3
2179	Q1MSJ5-1;Q1MSJ5;Q1MSJ5-2	Q1MSJ5-1;Q1MSJ5;Q1MSJ5-2	Centrosome and spindle pole-associated protein 1	CSPP1	0.000237406	-0.402366	-8.41245	0.0110815	-0.246157	-2.76892			14	14	13	17	141.82	0	78.158	897450000	60	7.91475	7.86617	7.75993	8.1724	7.87811	7.95897	8.26951	8.22225	8.25619	3	3	3
2181	Q27J81-2;Q27J81;A0A0A0MQU1	Q27J81-2;Q27J81;A0A0A0MQU1	Inverted formin-2	INF2	1.92743	0.264933	3.55757	1.85019	0.162501	3.36254	+	+	10	10	10	15.5	134.62	0	50.118	669660000	34	7.65892	7.52415	7.72254	7.52665	7.56039	7.51128	7.43109	7.27985	7.39987	3	3	2
2182	Q29RF7;H0Y9L6;Q29RF7-3	Q29RF7	Sister chromatid cohesion protein PDS5 homolog A	PDS5A	0.0474116	-0.0683344	-1.50472	0.024469	-0.0556428	-2.05098			18	18	18	17.3	150.83	0	106.07	2289600000	110	8.10924	7.98693	8.12326	8.04442	8.0876	8.12548	8.14436	8.11644	8.16364	3	3	3
2185	Q2M2I8-2;Q2M2I8;E9PG46;A0A096LP60	Q2M2I8-2;Q2M2I8;E9PG46	AP2-associated protein kinase 1	AAK1	0.122006	-0.0596504	-0.759525	0.34849	0.0100705	0.13858			10	8	8	21.2	93.577	0	50.419	1551100000	85	7.91627	7.8037	7.91366	7.92467	7.99181	7.9263	7.86389	7.87281	8.07587	3	3	3
2188	Q2NL82;I3L1Q5;I3L4E8;I3L4T0	Q2NL82	Pre-rRNA-processing protein TSR1 homolog	TSR1	0.495145	0.0250171	0.505851	0.576601	0.0352443	0.68639			31	31	31	45.6	91.809	0	157.62	7582800000	288	8.81538	8.81475	8.80822	8.84887	8.80079	8.81937	8.80378	8.8642	8.69532	3	3	3
2190	Q2T9J0;Q2T9J0-2	Q2T9J0;Q2T9J0-2	Peroxisomal leader peptide-processing protease;Peroxisomal leader peptide-processing protease, 15 kDa form;Peroxisomal leader peptide-processing protease, 45 kDa form	TYSND1	1.52534	0.125594	2.60614	2.08004	0.135922	3.96316	+	+	9	9	9	31.1	59.308	0	47.225	1462500000	66	8.03782	8.17461	8.05115	8.0561	8.14959	8.08888	7.92866	7.9583	7.99985	3	3	3
2194	Q32MZ4-3;Q32MZ4-2;Q32MZ4;C9JTC6	Q32MZ4-3;Q32MZ4-2;Q32MZ4	Leucine-rich repeat flightless-interacting protein 1	LRRFIP1	2.74403	0.346636	6.12207	3.11703	0.356167	7.70407	+	+	58	58	53	63.7	82.688	0	323.31	34516000000	654	9.44482	9.32054	9.47836	9.49275	9.3766	9.40298	9.00928	9.08615	9.1084	3	3	3
2195	Q3KQU3;Q3KQU3-2;Q3KQU3-4;C9JIR3;Q3KQU3-3;H0YF21;E9PLH3	Q3KQU3;Q3KQU3-2;Q3KQU3-4	MAP7 domain-containing protein 1	MAP7D1	0.00972776	-0.15024	-2.89589	0.0346198	-0.0581563	-1.75986			15	15	15	20.9	92.819	0	59.144	2281600000	92	8.26755	8.13764	8.27545	8.27942	8.33464	8.34284	8.33316	8.37385	8.42434	3	3	3
2196	Q3MHD2;Q3MHD2-2;K7ELG9	Q3MHD2;Q3MHD2-2;K7ELG9	Protein LSM12 homolog	LSM12	2.35287	0.28015	4.76465	NaN	NaN	NaN	+		3	3	3	13.3	21.701	0	6.0397	255320000	22	7.31201	7.29715	7.26439	7.13004	7.23598	6.86808	7.03981	7.09234	6.90095	3	2	2
2198	Q3YEC7;H0Y4Z8;Q3YEC7-2;F2Z2T0;Q3YEC7-4;Q3YEC7-6;Q3YEC7-3;Q3YEC7-5;G3V154	Q3YEC7;H0Y4Z8;Q3YEC7-2	Rab-like protein 6	RABL6	3.07195	0.212386	7.49555	2.3205	0.184975	4.66393	+	+	20	20	20	24	79.548	0	99.635	5336400000	174	8.59472	8.57616	8.56705	8.57604	8.49431	8.58535	8.35873	8.32455	8.41749	3	3	3
2199	Q3ZCM7;A0A075B736;Q5SQY0	Q3ZCM7;A0A075B736;Q5SQY0	Tubulin beta-8 chain	TUBB8	0.431103	0.0265843	0.354035	0.0144107	-0.184428	-2.52118			16	2	2	27.3	49.775	0	49.755	3727900000	46	8.26752	8.3283	8.12103	8.03157	7.92375	8.1285	8.2915	8.20224	8.14336	3	3	3
2207	Q4VXZ8;Q9NUI1;A0A0J9YWI0;Q9NUI1-3;G3V0I9;A0A0J9YXZ6;A0A0J9YY83;Q9NUI1-2	Q4VXZ8;Q9NUI1;A0A0J9YWI0;Q9NUI1-3	Peroxisomal 2,4-dienoyl-CoA reductase	DECR2	0.834024	0.312932	1.20942	NaN	NaN	NaN			4	4	4	14.3	29.484	0	8.3811	268080000	12	7.43223	7.37541	7.35805	7.4479	7.06008	7.20326	7.59061	6.79711	6.83918	3	1	0
2209	Q52LJ0-2;Q52LJ0;H0YNA1	Q52LJ0-2;Q52LJ0	Protein FAM98B	FAM98B	0.416513	0.0264988	0.317837	0.197209	-0.0264455	-0.370279			7	7	7	28.4	45.547	0	95.425	747430000	57	7.8163	7.78665	7.58214	7.78398	7.57794	7.66434	7.7185	7.62729	7.7598	3	3	3
2210	Q53ET0;H0YDQ8;Q5T4K5;J3KNE6	Q53ET0;H0YDQ8	CREB-regulated transcription coactivator 2	CRTC2	1.53113	0.615917	2.61885	1.69589	0.713908	2.99135	+	+	8	8	8	19	73.301	0	19.309	358950000	22	7.49852	7.48801	7.53462	7.5757	7.54981	7.68962	6.54084	7.33704	6.79552	3	3	1
2214	Q53QZ3;B8ZZK0	Q53QZ3;B8ZZK0	Rho GTPase-activating protein 15	ARHGAP15	0.0504872	-0.143037	-1.45448	0.0481893	-0.0965975	-1.4917			5	5	5	15.8	54.544	0	18.333	732570000	28	7.60115	7.84452	7.86794	7.77017	7.90223	7.78053	7.94226	7.819	7.98147	3	3	3
2219	Q58FF8	Q58FF8	Putative heat shock protein HSP 90-beta 2	HSP90AB2P	0.0701825	-0.0519295	-1.19402	6.02982e-05	-0.246209	-11.9863			26	3	3	31.2	44.348	0	55.62	2325200000	60	8.30617	8.33191	8.20112	8.09304	8.10034	8.063	8.30384	8.36271	8.32844	3	3	3
2221	Q5H909;Q9UNF1-2;Q9UNF1;Q5H907	Q5H909;Q9UNF1-2;Q9UNF1;Q5H907	Melanoma-associated antigen D2	MAGED2	0.202083	-0.0124807	-0.349811	0.0353671	-0.06276	-1.7423			13	13	13	28.7	63.138	0	59.77	1339500000	48	7.84118	7.78991	7.8767	7.75821	7.83696	7.76177	7.8981	7.8315	7.81562	3	3	3
2222	Q5JR04;Q9HCE1;Q9HCE1-2	Q5JR04;Q9HCE1;Q9HCE1-2	Putative helicase MOV-10	MOV10	2.51355	0.32048	5.28957	2.84918	0.366685	6.53657	+	+	20	20	20	27.3	107.21	0	75.236	2572800000	104	8.30081	8.39284	8.30415	8.36788	8.41687	8.35166	8.0782	8.04988	7.90828	3	3	3
2223	Q5JRA6;Q5JRA6-2;A0A0A0MRH6;Q5JRA6-4;Q5JRA6-3	Q5JRA6;Q5JRA6-2;A0A0A0MRH6	Melanoma inhibitory activity protein 3	MIA3	0.00444877	-0.41584	-3.72515	NaN	NaN	NaN			14	14	14	13.6	213.7	0	63.005	1013200000	48	8.00809	7.63489	7.7505	7.4587	7.62254	7.01182	8.2391	8.22094	8.18096	3	2	3
2224	Q5JSZ5-5;Q5JSZ5;A0A1W2PQP5;H0Y412;Q5JSZ9;Q5JSZ5-4;Q5JSZ5-2;Q5JSZ5-3	Q5JSZ5-5;Q5JSZ5	Protein PRRC2B	PRRC2B	2.53957	0.500826	5.37865	2.37879	0.440219	4.84649	+	+	22	22	22	23.5	165.53	0	50.03	1101500000	67	8.24204	8.24092	8.37813	8.20973	8.16581	8.30374	7.62963	7.82707	7.90192	3	3	3
2225	Q5JTH9-2;Q5JTH9-3;Q5JTH9;A0A087X1U8;H7C1M8;A0A087WYW2;A0A087X0G0	Q5JTH9-2;Q5JTH9-3;Q5JTH9	RRP12-like protein	RRP12	0.608942	0.0321865	0.755237	0.589622	0.0425428	0.714271			17	17	17	17.5	132.71	0	56.496	1986200000	103	8.26307	8.29844	8.30077	8.26543	8.24428	8.38364	8.18259	8.25926	8.32387	3	3	3
2227	Q5JTZ9	Q5JTZ9	Alanine--tRNA ligase, mitochondrial	AARS2	0.350467	0.0188535	0.144078	NaN	NaN	NaN			5	5	5	8.7	107.34	0	10.475	104990000	10	6.87898	6.92732	6.81429	6.81968	6.47903	7.22179	6.6292	7.06754	6.86729	3	1	0
2229	Q5LJA5;Q9Y5K5-2;Q9Y5K5-4;Q9Y5K5-3;Q9Y5K5;Q5LJA9;H0Y6Y4;Q5LJB0;H0Y4E0;H0Y4K0;H0Y636	Q5LJA5;Q9Y5K5-2;Q9Y5K5-4;Q9Y5K5-3;Q9Y5K5;Q5LJA9;H0Y6Y4;Q5LJB0;H0Y4E0	Ubiquitin carboxyl-terminal hydrolase;Ubiquitin carboxyl-terminal hydrolase isozyme L5	UCHL5	0.0970752	-0.0690792	-0.939628	0.0703043	-0.0763024	-1.19265			10	10	10	39.4	40.423	0	32.928	1048000000	43	7.8355	7.93491	7.73021	7.90365	7.833	7.74229	7.87563	7.98815	7.84407	3	3	3
2231	Q5QP82;Q5QP82-2;A0A0A0MQT4	Q5QP82;Q5QP82-2;A0A0A0MQT4	DDB1- and CUL4-associated factor 10	DCAF10	0.813632	0.160521	1.16937	1.19416	0.243985	1.91572			9	9	9	23.4	60.581	0	23.703	457330000	31	7.44411	7.53567	7.62538	7.61307	7.63926	7.60323	7.49685	7.50598	7.12078	3	3	2
2232	Q5QPE5;Q9Y5X3;Q5QPE4;U3KQL0;U3KQP5;Q9Y5X3-2	Q5QPE5;Q9Y5X3;Q5QPE4	Sorting nexin-5	SNX5	0.300037	-0.0010829	-0.00305352	NaN	NaN	NaN			3	3	3	12.3	31.03	0	23.814	854370000	27	7.56866	7.57665	7.36829	6.82145	7.45732	7.51784	7.89506	6.81128	7.81051	3	2	2
2234	Q5SQI0;Q5SQI0-3;Q5SQI0-2;Q5SQI0-5;Q5SQI0-4;Q5SQI0-7;Q5SQI0-6	Q5SQI0;Q5SQI0-3;Q5SQI0-2;Q5SQI0-5;Q5SQI0-4;Q5SQI0-7;Q5SQI0-6	Alpha-tubulin N-acetyltransferase 1	ATAT1	1.86489	0.278847	3.39916	2.42351	0.418059	4.9902	+	+	9	9	9	29.5	46.81	0	25.609	1121600000	47	7.83105	7.9216	7.96699	7.96828	8.05053	8.11846	7.50582	7.62339	7.75389	3	3	3
2235	Q5SRE5-2;Q5SRE5;H7C4K7	Q5SRE5-2;Q5SRE5	Nucleoporin NUP188 homolog	NUP188	0.522457	0.0759708	0.567705	0.216243	-0.0394567	-0.292557			8	8	8	6.3	182.29	0	27.367	940050000	74	7.71255	7.72332	7.76355	7.60265	7.58787	7.66262	7.71549	7.85262	7.40339	3	3	3
2237	Q5SW79;H0Y2V6;Q5SW79-2;Q5SW79-3;H0Y4T4;E7EWM2;E7EMW0;E5RG47;Q96L14;E5RGW7;E5RIH6;E5RJT5;H0YB66;E5RFU8;H0YB92	Q5SW79;H0Y2V6;Q5SW79-2;Q5SW79-3	Centrosomal protein of 170 kDa	CEP170	1.21534	0.0730136	1.95815	2.43991	0.136868	5.0437		+	15	15	15	14.3	175.29	0	33.956	1001500000	52	7.84171	7.85647	7.94805	7.91785	7.98764	7.93231	7.78974	7.84265	7.79479	3	3	3
2239	Q5T0D9-2;Q5T0D9	Q5T0D9-2;Q5T0D9	Tumor protein p63-regulated gene 1-like protein	TPRG1L	1.76059	0.272289	3.14414	NaN	NaN	NaN	+		3	3	3	26.3	23.346	0	39.099	440180000	27	7.5724	7.79831	7.52327	7.68635	7.53609	6.75157	7.32615	7.36233	7.38862	3	2	3
2242	Q5T1M5;A0A0A0MT60;Q5T1M5-2;Q5T1M5-3;X6RKW4	Q5T1M5;A0A0A0MT60;Q5T1M5-2	FK506-binding protein 15;Peptidyl-prolyl cis-trans isomerase	FKBP15	2.43143	0.300358	5.016	2.82294	0.319695	6.43096	+	+	18	18	18	22.2	133.63	0	152.25	2816700000	152	8.32139	8.39192	8.43957	8.38773	8.41002	8.41315	7.98592	8.12892	8.13697	3	3	3
2246	Q5T447;Q5T447-2	Q5T447	E3 ubiquitin-protein ligase HECTD3	HECTD3	1.60795	0.188663	2.78972	1.67321	0.192162	2.9387	+	+	16	16	16	21.7	97.112	0	31.801	2673900000	90	8.27607	8.29425	8.34778	8.33429	8.30322	8.29108	8.10934	8.23221	8.01055	3	3	3
2247	Q5T4S7-3;Q5T4S7;Q5T4S7-4;Q5T4S7-2;Q5T4S7-5;A0A0A0MSW0;X6R960;X6RE05;Q5T4S7-6;Q5TBN9	Q5T4S7-3;Q5T4S7;Q5T4S7-4;Q5T4S7-2	E3 ubiquitin-protein ligase UBR4	UBR4	1.10429	0.116459	1.73746	0.804736	0.0986687	1.15186			128	128	128	33.2	571.85	0	323.31	34059000000	1061	9.39315	9.42671	9.43688	9.43457	9.47506	9.29374	9.3371	9.39492	9.17534	3	3	3
2248	Q5T5Y3;Q5T5Y3-3;Q5T5Y3-2	Q5T5Y3;Q5T5Y3-3;Q5T5Y3-2	Calmodulin-regulated spectrin-associated protein 1	CAMSAP1	1.93087	0.206809	3.56643	3.38478	0.245707	9.05412	+	+	20	20	20	23.4	177.97	0	50.194	1482300000	67	8.0327	7.96554	8.15691	8.05937	8.13481	8.07766	7.82574	7.83487	7.87412	3	3	3
2250	Q5T6F2;A2A305;Q5T6F2-2;H0YDN2;A0A0D9SFI5;Q5JV08	Q5T6F2	Ubiquitin-associated protein 2	UBAP2	0.575951	0.0430079	0.684992	0.624495	0.0181506	0.78789			15	15	15	22.5	117.11	0	96.359	2551000000	93	8.25868	8.15625	8.0496	8.15954	8.12163	8.1088	8.10981	8.08296	8.14273	3	3	3
2251	Q5T749	Q5T749	Keratinocyte proline-rich protein	KPRP	0.658551	0.192931	0.858504	2.4803	0.305591	5.17742		+	19	19	19	40.9	64.135	0	143.39	4260500000	164	8.96734	8.20058	8.55175	8.63351	8.77698	8.64717	8.32986	8.35782	8.4532	3	3	3
2252	Q5T750	Q5T750	Skin-specific protein 32	XP32	1.18577	0.520992	1.89897	1.22495	0.415793	1.97748			4	4	4	12.8	26.238	0	12.697	220020000	10	7.76809	7.0923	7.3258	7.225	7.46922	7.17638	6.72692	7.25096	6.64534	3	3	1
2256	Q5TDE8;Q5VTB9-3;Q5TDE7;Q5VTB9;H0Y7B1	Q5TDE8;Q5VTB9-3;Q5TDE7;Q5VTB9	E3 ubiquitin-protein ligase RNF220	RNF220	0.15473	-0.0428842	-0.569549	0.633603	0.0342054	0.80689			8	8	8	38.5	29.19	0	40.081	2264400000	68	8.14557	8.27946	8.36899	8.30503	8.36395	8.35631	8.24197	8.30662	8.37409	3	3	3
2259	Q5VT52-2;Q5VT52-3;Q5VT52;Q5VT52-5	Q5VT52-2;Q5VT52-3;Q5VT52;Q5VT52-5	Regulation of nuclear pre-mRNA domain-containing protein 2	RPRD2	0.348751	0.0139607	0.139308	0.428391	0.0373953	0.347358			7	7	7	8.8	152.59	0	21.956	665590000	47	7.64653	7.60647	7.67297	7.58306	7.73257	7.68063	7.44553	7.65581	7.78275	3	3	3
2261	Q5VWU8;Q8TEW0-9;Q8TEW0-10;Q8TEW0-8;F5GZI3;Q8TEW0-7;Q8TEW0-6;Q8TEW0-4;Q8TEW0-11;Q8TEW0-2;Q8TEW0;Q5VWV2;Q8TEW0-5;Q8TEW0-3;B1AP52	Q5VWU8;Q8TEW0-9;Q8TEW0-10;Q8TEW0-8;F5GZI3;Q8TEW0-7;Q8TEW0-6;Q8TEW0-4;Q8TEW0-11;Q8TEW0-2;Q8TEW0;Q5VWV2;Q8TEW0-5;Q8TEW0-3	Partitioning defective 3 homolog	PARD3	0.168561	-0.0527012	-0.499975	0.115186	-0.0586052	-0.805021			9	9	9	13.4	110	0	29.998	590610000	34	7.56392	7.3816	7.64504	7.5042	7.5127	7.55595	7.44086	7.65453	7.65327	3	3	3
2263	Q5VYK3;J3KN16;R4GMY1	Q5VYK3;J3KN16;R4GMY1	Proteasome-associated protein ECM29 homolog	ECM29;KIAA0368	0.159042	-0.047006	-0.547291	0.139708	-0.0446545	-0.651685			12	12	12	8.8	204.29	0	32.34	882790000	39	7.58751	7.77667	7.68071	7.65045	7.70834	7.69314	7.67115	7.86085	7.6539	3	3	3
2268	Q5W0B1	Q5W0B1	RING finger protein 219	RNF219	0.0339401	-0.0947824	-1.7762	0.372036	0.0136285	0.202827			4	4	4	8	81.116	0	10.401	187790000	25	7.00587	7.10061	7.155	7.10078	7.18004	7.30589	7.13526	7.17047	7.2401	3	3	3
2269	Q5W0V3-2;Q5W0V3	Q5W0V3-2;Q5W0V3	Protein FAM160B1	FAM160B1	3.89558	0.235031	12.258	2.31386	0.202959	4.64346	+	+	10	10	10	22.2	83.734	0	55.799	2915100000	82	8.28463	8.32467	8.30053	8.34412	8.26713	8.20238	8.07287	8.09202	8.03985	3	3	3
2271	Q60FE5;A0A087WWY3	Q60FE5;A0A087WWY3		FLNA	6.64002e-06	-1.36945	-20.9674	2.36759e-06	-1.46475	-27.1752			211	202	3	74.4	278.22	0	323.31	65973000000	978	8.98919	8.84745	8.92257	8.84835	8.78971	8.83524	10.2417	10.3909	10.2349	3	3	3
2276	Q66K74-2;Q66K74;M0R1M7	Q66K74-2;Q66K74	Microtubule-associated protein 1S;MAP1S heavy chain;MAP1S light chain	MAP1S	0.262763	-0.0112257	-0.123202	0.684854	0.0669959	0.912313			25	25	25	26.7	109.79	0	89.054	5385600000	211	8.55776	8.48701	8.68267	8.6412	8.62942	8.69149	8.45033	8.62263	8.68816	3	3	3
2280	Q69YN2-3;Q69YN2;Q69YN2-2;A0A286YF56	Q69YN2-3;Q69YN2	CWF19-like protein 1	CWF19L1	0.435303	0.0824199	0.364334	NaN	NaN	NaN			6	6	6	20.7	45.536	0	19.292	245310000	22	7.15473	7.00578	7.01334	6.96666	6.94534	7.22812	7.27052	7.11304	6.54304	3	2	2
2281	Q69YQ0-2;Q69YQ0;F8WAN1	Q69YQ0-2;Q69YQ0	Cytospin-A	SPECC1L	1.68864	0.546458	2.97447	1.88445	0.527262	3.44824	+	+	4	4	4	7.1	120.18	0	9.9035	150500000	11	7.13729	7.51128	7.37851	7.26138	7.30965	7.39846	6.50181	6.92202	6.96388	3	3	0
2282	Q6AI12;K7ERW4	Q6AI12	Ankyrin repeat domain-containing protein 40	ANKRD40	0.000609956	-0.154133	-6.55124	0.000396195	-0.20572	-7.35119			4	4	4	14.9	41.088	0	13.494	282310000	17	7.21123	7.22814	7.23068	7.18783	7.18837	7.13909	7.37791	7.33792	7.41662	3	3	3
2283	Q6DD87	Q6DD87	Zinc finger protein 787	ZNF787	1.07977	0.34558	1.68924	1.13644	0.365883	1.80094			5	5	5	19.9	40.428	0	16.514	285000000	20	7.44806	7.31965	7.46073	7.50568	7.39817	7.3855	7.27499	6.66502	7.25169	3	3	2
2284	Q6DD88;F5H6I7;F5GWF8	Q6DD88;F5H6I7	Atlastin-3	ATL3	1.62475	0.779791	2.82772	NaN	NaN	NaN	+		8	8	8	22	60.541	0	20.819	929900000	23	7.93049	7.89651	7.82494	7.67473	7.74006	7.1459	7.64481	6.91157	6.75619	3	2	1
2286	Q6F5E8-2;Q6F5E8;R4GMZ7	Q6F5E8-2;Q6F5E8	Leucine-rich repeat-containing protein 16C	RLTPR	0.00348822	-0.298573	-4.00978	0.00516261	-0.304446	-3.55774			14	14	14	16.5	148.21	0	31.548	998240000	35	7.7048	7.67237	7.70133	7.62146	7.76905	7.67038	7.87252	7.97524	8.12646	3	3	3
2287	Q6FI81-3;Q6FI81;Q6FI81-2;H3BV90;H3BTZ8;H3BQ23;H3BUG4;H3BPG7;H3BT65	Q6FI81-3;Q6FI81;Q6FI81-2;H3BV90	Anamorsin	CIAPIN1	0.00486701	-0.54855	-3.62348	0.0104798	-0.399635	-2.82298			6	6	6	36.8	32.212	0	17.05	969470000	32	7.58371	7.53538	7.39192	7.61854	7.64846	7.69076	8.05308	7.8093	8.29429	3	3	3
2288	Q6GPH4-6;Q6GPH4-2;Q6GPH4-7;Q6GPH4	Q6GPH4-6;Q6GPH4-2;Q6GPH4-7;Q6GPH4	XIAP-associated factor 1	XAF1	1.73339	0.980501	3.07942	1.88048	1.09397	3.43825	+	+	4	4	4	30.2	22.507	0	13.422	1061700000	23	7.91778	7.97041	7.99245	8.0803	8.03866	8.10209	7.41271	6.36065	7.16578	3	3	0
2296	Q6NYC1;Q6NYC1-3	Q6NYC1;Q6NYC1-3	Bifunctional arginine demethylase and lysyl-hydroxylase JMJD6	JMJD6	0.0202159	-0.152661	-2.21651	NaN	NaN	NaN			5	5	1	15.6	46.461	0	11.049	133730000	21	7.00035	6.99809	6.9098	6.8845	7.12701	6.94637	7.00436	7.14669	7.21518	3	2	2
2297	Q6NYC8;A0A0G2JHC2;Q6NYC8-2;Q6NYC8-3;Q6NYC8-4;A0A0G2JKF1	Q6NYC8;A0A0G2JHC2;Q6NYC8-2;Q6NYC8-3	Phostensin	PPP1R18	2.38369	0.308565	4.86207	1.64926	0.20374	2.88359	+	+	26	26	26	46.7	67.942	0	100.52	4628900000	179	8.72263	8.72717	8.75184	8.60462	8.58938	8.69316	8.2997	8.48652	8.48972	3	3	3
2299	Q6P158-2;Q6P158;A0A087WZ11;Q6P158-3;A0A087WW12	Q6P158-2;Q6P158;A0A087WZ11;Q6P158-3	Putative ATP-dependent RNA helicase DHX57	DHX57	1.09434	0.188068	1.71788	NaN	NaN	NaN			4	4	4	7.6	73.601	0	8.2158	81684000	8	7.33238	7.05998	7.09454	6.94488	6.94062	6.83933	6.86339	6.96075	7.09856	3	2	2
2300	Q6P1J9;A0A1B0GUB2;A0A2R8YHB3;A0A2R8Y640	Q6P1J9;A0A1B0GUB2;A0A2R8YHB3	Parafibromin	CDC73	0.908334	0.328913	1.35462	1.14285	0.444695	1.81362			9	9	9	21.1	60.576	0	16.535	443670000	19	7.55507	7.49629	7.48303	7.54776	7.68211	7.65187	7.40379	7.44434	6.69952	3	3	2
2303	Q6P2E9;Q6P2E9-2;I3L2F4;I3L0V0	Q6P2E9;Q6P2E9-2	Enhancer of mRNA-decapping protein 4	EDC4	2.62978	0.306678	5.69695	3.17606	0.382309	7.9849	+	+	37	37	37	32.9	151.66	0	264.11	7527000000	308	8.75952	8.68828	8.78277	8.79069	8.83328	8.83349	8.36678	8.42101	8.52274	3	3	3
2304	Q6P2H3-2;Q6P2H3;Q6P2H3-4;H7BZW2;Q6P2H3-3	Q6P2H3-2;Q6P2H3;Q6P2H3-4	Centrosomal protein of 85 kDa	CEP85	1.34491	0.208861	2.22221	0.915545	0.141708	1.36867	+		16	16	16	35	85.567	0	72.818	1798000000	86	8.04108	8.07218	8.17307	8.12356	8.04076	7.92055	7.90807	8.0221	7.72957	3	3	3
2305	Q6P2Q9;I3L0J9;I3L3Z8	Q6P2Q9	Pre-mRNA-processing-splicing factor 8	PRPF8	0.0132227	-0.123501	-2.60116	0.00682391	-0.157417	-3.25664			30	30	30	15.8	273.6	0	64.821	1774500000	114	8.04195	8.06922	8.02202	8.04281	7.99924	7.98939	8.22115	8.2051	8.07744	3	3	3
2307	Q6P6C2;Q6P6C2-1;Q6P6C2-3;K7ER58	Q6P6C2;Q6P6C2-1	RNA demethylase ALKBH5	ALKBH5	2.05399	0.260478	3.89192	1.35872	0.20856	2.25087	+	+	7	7	7	22.6	44.255	0	31.43	573630000	44	7.70005	7.63255	7.68456	7.60807	7.51068	7.74265	7.2849	7.46587	7.48494	3	3	3
2313	Q6PIW4-2;Q6PIW4	Q6PIW4-2;Q6PIW4	Fidgetin-like protein 1	FIGNL1	0.00557171	-0.178614	-3.47382	NaN	NaN	NaN			5	5	4	15.8	61.686	0	18.748	303960000	29	7.20019	7.24932	7.13742	6.71585	7.19438	6.87808	7.32689	7.34225	7.45364	3	0	3
2314	Q6PJG6;Q6PJG6-3;Q6PJG6-2	Q6PJG6;Q6PJG6-3	BRCA1-associated ATM activator 1	BRAT1	0.000353422	-0.619048	-7.5769	NaN	NaN	NaN			4	4	4	6.2	88.118	0	8.8138	243100000	9	6.94172	7.06659	6.95916	6.806	7.09681	7.1499	7.47486	7.62887	7.72089	3	2	3
2315	Q6PKG0;Q6PKG0-3;A0A0B4J210;E5RH50;H0YBW1;H0YC33;H0YAN4;H0YC73;E5RHK4;H0YBM7;H0YBR8;H0YAX9;H0YBJ5;D6RJB0;Q659C4-9	Q6PKG0;Q6PKG0-3;A0A0B4J210;E5RH50	La-related protein 1	LARP1	5.05821	0.356253	24.132	4.24752	0.358423	15.066	+	+	61	61	60	62.7	123.51	0	323.31	27777000000	758	9.45205	9.41782	9.40966	9.41868	9.39527	9.47208	9.07994	9.07423	9.0566	3	3	3
2319	Q6SPF0;E9PIW9	Q6SPF0;E9PIW9	Atherin	SAMD1	0.399661	0.0234734	0.275141	1.23762	0.19078	2.003			8	8	8	27.9	56.051	0	37.383	1043200000	74	7.82338	7.87831	7.94292	7.94158	8.08429	8.12067	7.74331	7.8239	8.00698	3	3	3
2321	Q6UUV7-3;Q6UUV7;H0YK64;H0YK33	Q6UUV7-3;Q6UUV7	CREB-regulated transcription coactivator 3	CRTC3	2.94949	0.134711	6.95421	3.68204	0.234198	10.8067	+	+	19	19	19	30.7	66.829	0	108.18	4504900000	179	8.63447	8.62741	8.61742	8.72836	8.70593	8.74346	8.45895	8.52383	8.49238	3	3	3
2324	Q6VY07;Q6VY07-2;B4DF77	Q6VY07;Q6VY07-2;B4DF77	Phosphofurin acidic cluster sorting protein 1	PACS1	2.49688	0.263662	5.2331	2.82171	0.297409	6.42606	+	+	13	13	13	25.5	104.9	0	43.256	834280000	58	7.7522	7.68132	7.84431	7.70906	7.82082	7.8492	7.46037	7.5155	7.51097	3	3	3
2325	Q6WCQ1-3;Q6WCQ1;Q6WCQ1-2;J3KSW8;H0Y2S9;A8MZF8;J3KSK7;H0Y7E2	Q6WCQ1-3;Q6WCQ1;Q6WCQ1-2;J3KSW8;H0Y2S9	Myosin phosphatase Rho-interacting protein	MPRIP	1.00363	0.614745	1.54029	NaN	NaN	NaN			4	4	4	6	114.05	0	10.777	857050000	12	7.85253	7.83602	7.99719	7.85733	7.83657	6.9587	7.69855	6.4893	7.65366	3	2	2
2326	Q6XZF7;A0A1C7CYY6;A0A1B0GTX1;Q6XZF7-2	Q6XZF7	Dynamin-binding protein	DNMBP	2.10014	0.827639	4.0187	NaN	NaN	NaN	+		6	6	6	6.7	177.35	0	28.953	345060000	26	7.28097	7.24952	7.19282	7.15731	6.49895	6.75731	6.41474	6.05892	6.76673	3	1	0
2327	Q6Y7W6;I1E4Y6;Q6Y7W6-4;Q6Y7W6-5;E7ESB6;C9JHW1;C9JH18;B8ZZD2;C9JH78;C9IYH5;C9J7G1;C9JZC0;C9JW88;C9J0V6;C9JHT0;C9JRZ2;F8WBF1;C9J1A6;A0A1U8QZH8;F8WCD5;C9JPV7;C9JXQ0	Q6Y7W6;I1E4Y6;Q6Y7W6-4;Q6Y7W6-5;E7ESB6	PERQ amino acid-rich with GYF domain-containing protein 2	GIGYF2	4.07885	0.447292	13.6504	4.07053	0.500046	13.5841	+	+	69	69	7	52.3	150.07	0	323.31	29906000000	738	9.5361	9.58009	9.54998	9.64835	9.57632	9.59977	9.08149	9.16814	9.07467	3	3	3
2331	Q6ZRI6-2;Q6ZRI6;H3BMJ2;H3BN41;H3BRS2;H3BT66	Q6ZRI6-2;Q6ZRI6;H3BMJ2	Uncharacterized protein C15orf39	C15orf39	0.0241186	-0.438025	-2.06334	NaN	NaN	NaN			6	6	6	15.6	99.212	0	8.0215	266490000	8	7.18307	7.19109	7.21791	6.45974	7.30209	7.23348	7.27026	7.63117	8.00471	3	1	3
2332	Q6ZSZ5;Q6ZSZ5-2;M0QZS0	Q6ZSZ5;Q6ZSZ5-2;M0QZS0	Rho guanine nucleotide exchange factor 18	ARHGEF18	0.924399	0.111855	1.38592	1.32915	0.185917	2.18964		+	15	15	1	19.8	130.78	0	64.841	2112300000	71	8.04379	7.97547	7.91727	8.12149	8.0693	7.96793	7.91743	7.72505	7.95848	3	3	3
2333	Q6ZT12;Q6ZT12-4;H7C481;H0Y3K2;H7BZD8;Q6ZT12-2	Q6ZT12;Q6ZT12-4	E3 ubiquitin-protein ligase UBR3	UBR3	0.378184	0.0108705	0.21919	0.904468	0.115007	1.34708			9	9	9	7.5	212.43	0	28.073	441860000	31	7.48521	7.43473	7.44894	7.57544	7.67538	7.43046	7.45303	7.52321	7.36003	3	3	3
2334	Q6ZTI6;Q6ZTI6-2	Q6ZTI6;Q6ZTI6-2	Filamin-interacting protein FAM101A	FAM101A	0.886726	0.396359	1.31248	0.674104	0.267359	0.890392			4	4	4	25.5	23.61	0	7.6964	161790000	12	7.43189	7.31798	7.30737	7.18778	7.21469	7.26778	6.37628	7.37526	7.11662	3	3	0
2335	Q709C8-4;Q709C8-2;Q709C8-3;Q709C8	Q709C8-4;Q709C8-2;Q709C8-3;Q709C8	Vacuolar protein sorting-associated protein 13C	VPS13C	0.0304412	-0.1214	-1.86645	0.0266679	-0.106081	-1.97769			15	15	15	6.4	403.08	0	29.761	898800000	28	7.49434	7.58243	7.45805	7.52248	7.53311	7.52517	7.58037	7.57856	7.74009	3	3	3
2338	Q71RC2-5;Q71RC2;Q71RC2-4;Q71RC2-3;Q71RC2-6;Q71RC2-2;X6RLN4;Q71RC2-7;Q96J85;Q8TBL5;A0A087WTL9;F8W1I4;F8VY40;F8W1Z5	Q71RC2-5;Q71RC2;Q71RC2-4;Q71RC2-3;Q71RC2-6;Q71RC2-2;X6RLN4	La-related protein 4	LARP4	2.70299	0.371303	5.96645	2.83135	0.26279	6.46468	+	+	15	15	15	36.1	72.399	0	113.92	2183800000	120	8.25921	8.40441	8.407	8.23877	8.27376	8.23254	7.90844	8.02535	8.02292	3	3	3
2340	Q7KZF4;H7C597	Q7KZF4	Staphylococcal nuclease domain-containing protein 1	SND1	0.916119	0.10216	1.36979	0.0884186	-0.066946	-1.01288			18	18	18	24.8	102	0	55.501	3309600000	103	8.53663	8.46675	8.3449	8.3656	8.21819	8.25717	8.44484	8.30995	8.28702	3	3	3
2342	Q7L2E3;H7BXY3;Q7L2E3-3;Q7L2E3-2;F6R0H4	Q7L2E3;H7BXY3;Q7L2E3-3;Q7L2E3-2	Putative ATP-dependent RNA helicase DHX30	DHX30	1.66978	0.667287	2.93078	1.67303	0.650193	2.93828	+	+	9	9	9	8.5	133.94	0	17.527	604140000	24	7.93269	7.7501	7.69743	7.70295	7.76212	7.86386	7.49269	7.14156	6.7441	3	3	1
2343	Q7L2H7;Q7L2H7-2;H0YCQ8;J3KNJ2;E9PRI2;E7ESM3;E9PRY0;E9PN86	Q7L2H7;Q7L2H7-2;H0YCQ8	Eukaryotic translation initiation factor 3 subunit M	EIF3M	0.656911	0.0856835	0.855129	0.330113	0.00840028	0.0864974			12	12	12	38.8	42.502	0	143.56	3159100000	143	8.34431	8.44632	8.2625	8.31374	8.32765	8.1799	8.32789	8.37087	8.09733	3	3	3
2344	Q7L2J0	Q7L2J0	7SK snRNA methylphosphate capping enzyme	MEPCE	0.937375	0.14378	1.41119	NaN	NaN	NaN			3	3	3	8.9	74.354	0	11.091	146080000	17	6.94428	6.89426	7.06043	7.34507	6.73239	7.06677	6.72582	6.74106	7.00074	3	2	3
2345	Q7L576;Q7L576-2;Q7L576-3;A0A0G2JR96;A0A0G2JQT1;H0YL50;A0A0G2JRX2;A0A087WU52;A0A0G2JRV9;A0A087WWL1;A0A0G2JQH3;A0A087WVZ5	Q7L576;Q7L576-2;Q7L576-3	Cytoplasmic FMR1-interacting protein 1	CYFIP1	3.26318	0.411751	8.41636	2.81013	0.27481	6.37996	+	+	11	11	5	10.5	145.18	0	34.39	1427100000	50	7.87477	8.00178	7.96788	7.83464	7.75153	7.84743	7.55893	7.57486	7.47538	3	3	3
2347	Q7LBC6;Q7LBC6-2;Q7LBC6-3	Q7LBC6;Q7LBC6-2	Lysine-specific demethylase 3B	KDM3B	0.194598	-0.0290623	-0.381413	0.0278193	-0.202075	-1.94198			23	23	23	21.9	191.58	0	62.617	2402700000	69	8.21919	8.12323	8.2595	8.17958	7.90019	8.00312	8.25467	8.10745	8.32699	3	3	3
2350	Q7RTV0	Q7RTV0	PHD finger-like domain-containing protein 5A	PHF5A	0.24271	-0.0112289	-0.193114	0.284303	-0.00238864	-0.0523861			9	9	9	75.5	12.405	0	49.987	1304700000	66	8.01191	7.89663	8.03659	7.99367	8.02983	7.94815	7.94365	7.96523	8.06993	3	3	3
2352	Q7Z2W4;Q7Z2W4-2	Q7Z2W4;Q7Z2W4-2	Zinc finger CCCH-type antiviral protein 1	ZC3HAV1	1.43188	0.145287	2.40461	2.55303	0.156206	5.42522	+	+	42	42	3	52.1	101.43	0	323.31	13199000000	422	8.9847	9.00975	9.17117	9.05488	9.11277	9.03072	8.88469	8.90731	8.93775	3	3	3
2355	Q7Z406;Q7Z406-6;Q7Z406-2;M0QY43;Q7Z406-5;Q7Z406-4	Q7Z406;Q7Z406-6;Q7Z406-2;M0QY43;Q7Z406-5;Q7Z406-4	Myosin-14	MYH14	0.5974	0.25538	0.730819	NaN	NaN	NaN			15	2	2	5.5	227.87	0.00041563	5.202	667370000	20	7.54553	7.51256	7.36672	7.54644	6.45863	7.30307	7.83981	6.64724	7.17164	3	2	1
2356	Q7Z417;Q7Z417-2	Q7Z417	Nuclear fragile X mental retardation-interacting protein 2	NUFIP2	2.11303	0.298868	4.0546	2.88643	0.370644	6.68905	+	+	16	16	16	42.4	76.12	0	39.287	1558700000	42	8.169	8.00199	8.05392	8.13178	8.16116	8.1473	7.79294	7.8614	7.67397	3	3	3
2358	Q7Z460	Q7Z460	CLIP-associating protein 1	CLASP1	0.180509	-0.0375357	-0.443764	0.342012	0.0116371	0.120428			11	10	1	9.4	169.45	0	25.466	531040000	44	7.52582	7.50912	7.57249	7.50777	7.5674	7.67977	7.45772	7.52939	7.73293	3	3	3
2359	Q7Z478;A0A087WYN9	Q7Z478;A0A087WYN9	ATP-dependent RNA helicase DHX29	DHX29	2.26449	0.176055	4.49337	2.76809	0.248607	6.21492	+	+	12	12	12	11.2	155.23	0	49.418	1367700000	111	8.08561	8.14811	8.14164	8.16782	8.2392	8.186	7.99971	7.96247	7.885	3	3	3
2360	Q7Z4H7-3;Q7Z4H7;Q5VY60;Q7Z4H7-2;Q5SYF9	Q7Z4H7-3;Q7Z4H7;Q5VY60;Q7Z4H7-2;Q5SYF9	HAUS augmin-like complex subunit 6	HAUS6	0.227808	-0.0172111	-0.247987	0.11002	-0.0398165	-0.841212			18	18	18	29.7	104.31	0	80.215	2076300000	112	8.15954	7.97566	8.07441	8.04509	8.02123	8.07547	8.02028	8.06915	8.17181	3	3	3
2362	Q7Z4V5-2;Q7Z4V5;Q7Z4V5-4;Q7Z4V5-3;M0R0J3;H3BPQ6;A0A087WX58;K7EPS6;A0A024R216;A0A087WT54;Q9Y3E1	Q7Z4V5-2;Q7Z4V5;Q7Z4V5-4;Q7Z4V5-3;M0R0J3	Hepatoma-derived growth factor-related protein 2	HDGFRP2	0.000108689	-0.24722	-10.3038	0.0148119	-0.207594	-2.49588			4	3	3	7.3	74.229	0	11.182	501700000	22	7.42967	7.38566	7.37293	7.45874	7.2845	7.5639	7.63202	7.67624	7.62165	3	3	3
2363	Q7Z591-7;Q7Z591-2;Q7Z591;Q7Z591-8;Q7Z591-5;Q7Z591-3;Q7Z591-6;Q7Z591-4	Q7Z591-7;Q7Z591-2;Q7Z591;Q7Z591-8;Q7Z591-5	AT-hook-containing transcription factor	AKNA	2.24847	0.468493	4.44544	2.61003	0.593303	5.626	+	+	21	21	21	30.8	141.62	0	66.247	1678600000	89	8.253	8.28666	8.29422	8.379	8.40456	8.42475	7.63909	7.78946	7.99985	3	3	3
2365	Q7Z5L9;Q7Z5L9-3	Q7Z5L9	Interferon regulatory factor 2-binding protein 2	IRF2BP2	0.197734	-0.0311925	-0.368053	0.0270828	-0.155639	-1.96463			22	21	2	50.6	61.024	0	108.05	3629900000	156	8.45333	8.34961	8.43096	8.3052	8.2804	8.27496	8.37656	8.35174	8.59918	3	3	3
2367	Q7Z5R6	Q7Z5R6	Amyloid beta A4 precursor protein-binding family B member 1-interacting protein	APBB1IP	0.0220057	-0.311427	-2.14245	0.0407814	-0.242517	-1.62609			6	6	6	13.8	73.182	0	11.832	297660000	17	7.22435	7.05142	7.263	7.14142	7.21582	7.38826	7.48357	7.26968	7.7198	3	3	3
2370	Q7Z6Z7;Q7Z6Z7-2;Q7Z6Z7-3;H0Y659;A0A087X146	Q7Z6Z7;Q7Z6Z7-2;Q7Z6Z7-3	E3 ubiquitin-protein ligase HUWE1	HUWE1	0.813285	0.04227	1.16868	0.038909	-0.0681623	-1.66427			104	104	103	31.3	481.89	0	323.31	24344000000	797	9.17137	9.16328	9.12228	9.07682	8.99466	9.05415	9.04607	9.15476	9.1293	3	3	3
2371	Q7Z739;A0A087X0Q1;A0A024R7W5;A0A087WY31;S4R373;A0A087X0C3	Q7Z739;A0A087X0Q1;A0A024R7W5;A0A087WY31	YTH domain-containing family protein 3	YTHDF3	4.08672	0.523993	13.7135	3.35826	0.538333	8.91135	+	+	19	18	17	34.7	63.86	0	125.55	3705300000	200	8.59913	8.55353	8.52867	8.5904	8.47945	8.65451	7.97412	8.05385	8.08138	3	3	3
2372	Q7Z7A3	Q7Z7A3	Cytoplasmic tRNA 2-thiolation protein 1	CTU1	0.125515	-0.0849686	-0.737042	0.0931055	-0.102497	-0.972382			5	5	5	19	36.45	0	15.506	1041500000	41	7.75847	7.9079	7.93778	7.79111	7.88689	7.87357	7.89674	7.81303	8.14928	3	3	3
2375	Q86TB9;Q86TB9-4;Q86TB9-2;Q86TB9-3	Q86TB9;Q86TB9-4;Q86TB9-2	Protein PAT1 homolog 1	PATL1	1.41544	0.0503168	2.36976	3.43832	0.13789	9.34876	+	+	26	26	26	44.5	86.849	0	155.44	6773200000	215	8.79099	8.72175	8.76238	8.8441	8.82432	8.86941	8.698	8.7212	8.70497	3	3	3
2379	Q86UE4;E5RJU9;H0YB56;H0YBJ8	Q86UE4;E5RJU9	Protein LYRIC	MTDH	1.6672	0.654272	2.92481	NaN	NaN	NaN	+		5	5	5	16.2	63.836	0	18.457	332910000	19	7.52173	7.51352	7.55964	7.42114	7.50927	7.29709	7.30675	6.76866	6.55667	3	2	1
2380	Q86UE8-2;Q86UE8;J3KRK0;Q86UE8-3;J3QLK5;J3KST4;J3KT82;J3QS44	Q86UE8-2;Q86UE8;J3KRK0;Q86UE8-3	Serine/threonine-protein kinase tousled-like 2	TLK2	0.339425	0.0160357	0.113117	0.385418	0.0356197	0.23824			5	5	4	9.2	85.443	0	22.209	308080000	18	7.1664	7.13139	7.54309	7.06258	7.54753	7.28952	7.16301	7.29252	7.33724	3	3	3
2382	Q86UK7-2;Q86UK7-4	Q86UK7-2;Q86UK7-4	Zinc finger protein 598	ZNF598	0.0350567	-0.150887	-1.74955	0.0446269	-0.11498	-1.55332			19	19	2	39.7	97.805	0	50.156	1392200000	66	7.86058	7.91835	8.0249	7.98973	7.98911	7.93271	8.05599	7.97895	8.22154	3	3	3
2383	Q86US8;Q86US8-2;Q86US8-3	Q86US8	Telomerase-binding protein EST1A	SMG6	0.187756	-0.0349379	-0.4112	0.561852	0.0585485	0.65452			6	6	6	6.1	160.46	0	14.412	442270000	33	7.45114	7.45188	7.3903	7.48471	7.59356	7.4955	7.34955	7.42315	7.62544	3	3	3
2384	Q86UX7-2;Q86UX7;F5H1C6;F5H3I6;H0YFT5	Q86UX7-2;Q86UX7;F5H1C6	Fermitin family homolog 3	FERMT3	0.00466451	-0.325809	-3.67134	0.00910605	-0.233333	-2.96136			12	12	12	30.8	75.429	0	88.426	2191900000	70	7.91634	7.91359	7.75642	7.94769	7.90022	8.01586	8.19457	8.06126	8.30795	3	3	3
2385	Q86V48;Q86V48-2;Q86V48-3	Q86V48;Q86V48-2;Q86V48-3	Leucine zipper protein 1	LUZP1	0.216797	-0.0400054	-0.290377	0.0106549	-0.161296	-2.80688			6	6	6	9.5	120.27	0	11.002	300480000	11	7.30302	7.2538	7.66868	7.21384	7.30653	7.34126	7.49987	7.36292	7.48273	3	3	3
2386	Q86V81	Q86V81	THO complex subunit 4	ALYREF	0.922882	0.172872	1.38297	1.28325	0.256216	2.09552			12	12	2	54.9	26.888	0	101.32	3456300000	142	8.56871	8.49498	8.45624	8.55893	8.62817	8.58286	8.42444	8.09492	8.48194	3	3	3
2388	Q86VP6;Q86VP6-2;A0A0C4DGH5;H0YH27;Q86VP6-3;F5H6I6;F8WBB8	Q86VP6;Q86VP6-2;A0A0C4DGH5	Cullin-associated NEDD8-dissociated protein 1	CAND1	0.0694561	-0.0858464	-1.20219	0.0119285	-0.178563	-2.69838			16	16	15	16.2	136.37	0	102.62	1989600000	92	7.91816	8.08853	8.01695	7.92483	7.839	7.98166	8.17569	8.10697	7.99851	3	3	3
2390	Q86VR2;K7ENZ6;K7EMF4;K7ELM8;K7EJ34;K7ENF4;K7EQI9;Q86VR2-2	Q86VR2;K7ENZ6;K7EMF4;K7ELM8;K7EJ34;K7ENF4	Protein FAM134C	FAM134C	1.75006	0.622821	3.119	1.88841	0.701834	3.45822	+	+	5	5	5	14.8	51.396	0	14.661	416250000	21	7.49516	7.5573	7.48433	7.60239	7.51226	7.65918	7.24214	6.55569	6.8705	3	3	0
2391	Q86VS8;H0YDM4;H0YDK4;H0YE69	Q86VS8	Protein Hook homolog 3	HOOK3	1.55632	0.781901	2.67436	1.67692	0.858853	2.94728	+	+	16	16	16	25.2	83.125	0	58.95	2093800000	83	8.21368	8.12307	8.21421	8.2893	8.22513	8.26738	7.69381	6.82016	7.69128	3	3	2
2392	Q86VY4	Q86VY4	Testis-specific Y-encoded-like protein 5	TSPYL5	2.57735	0.38639	5.51018	2.75507	0.421538	6.16452	+	+	12	12	12	41	45.143	0	76.692	1813100000	97	8.23017	8.1667	8.23393	8.2149	8.2584	8.26295	7.79565	7.72518	7.9508	3	3	3
2393	Q86W92-3;Q86W92-4;Q86W92-2;Q86W92;H0YFE4;F5GZP6	Q86W92-3;Q86W92-4;Q86W92-2;Q86W92;H0YFE4	Liprin-beta-1	PPFIBP1	7.20925e-06	-0.677733	-20.5374	1.1121e-05	-0.696842	-18.4106			7	7	7	14.3	96.964	0	22.466	302250000	13	7.1259	7.16313	7.17808	7.09545	7.1352	7.17915	7.77595	7.87033	7.85404	3	3	3
2394	Q86WA8;H3BUW8;H3BQ67;E7EN44;Q86WA8-2	Q86WA8;H3BUW8	Lon protease homolog 2, peroxisomal	LONP2	2.46929	0.407367	5.14071	2.37609	0.484445	4.83791	+	+	3	3	3	4.5	94.615	0	6.9682	181960000	18	7.05645	7.15155	7.12875	7.19595	7.30296	7.06908	6.6458	6.61714	6.85171	3	3	0
2396	Q86X55-1;Q86X55;Q86X55-2;K7EK20;K7EPK1;K7EQB9;K7EQA8	Q86X55-1;Q86X55;Q86X55-2	Histone-arginine methyltransferase CARM1	CARM1	0.834851	0.133385	1.21104	0.606692	0.0895659	0.75049			3	3	3	11.3	63.459	0	18.04	422380000	21	7.37322	7.46468	7.3154	7.21898	7.37136	7.43151	7.36635	7.33748	7.04933	3	3	2
2401	Q86Y56-2;Q86Y56;H0Y650;H7C3B1;E9PGY2	Q86Y56-2;Q86Y56	Dynein assembly factor 5, axonemal	DNAAF5	0.8166	0.058428	1.17521	0.543006	0.0356145	0.613316			11	11	11	16.4	92.043	0	50.376	2025400000	59	8.15106	8.07155	8.12261	8.05561	8.16817	8.053	8.0335	7.9948	8.14164	3	3	3
2402	Q86YD1;M0QYH6;M0QY25;Q86YD1-3	Q86YD1;M0QYH6;M0QY25;Q86YD1-3	Prostate tumor-overexpressed gene 1 protein	PTOV1	0.794334	0.305005	1.13134	0.643978	0.218227	0.828428			2	2	2	5	46.868	0	8.622	235550000	13	7.1967	7.29414	7.42266	7.15809	7.22999	7.26508	6.47692	7.28056	7.241	3	3	2
2404	Q86YP4;Q86YP4-3;Q86YP4-2;C9JVY3;V9GY85;H7C3H1;C9JMI3;C9JGN4;C9JHD7;C9JJK9;V9GYX5	Q86YP4;Q86YP4-3;Q86YP4-2	Transcriptional repressor p66-alpha	GATAD2A	0.000837684	-0.256209	-6.0121	0.00282143	-0.200409	-4.26991			24	24	22	49.4	68.062	0	130.55	4777000000	185	8.48609	8.42768	8.51352	8.47251	8.5827	8.53949	8.66574	8.74974	8.78045	3	3	3
2406	Q86YV0;Q86YV0-2;M0QX12;V9GYD1	Q86YV0;Q86YV0-2	RAS protein activator like-3	RASAL3	0.0103652	-0.149819	-2.83369	0.000450562	-0.140287	-7.10429			26	26	26	31.8	111.9	0	66.547	2220200000	108	8.00199	8.07842	8.17797	8.09454	8.12008	8.07236	8.22683	8.21733	8.26368	3	3	3
2407	Q8IU81	Q8IU81	Interferon regulatory factor 2-binding protein 1	IRF2BP1	0.0156659	-0.159849	-2.44457	0.0167761	-0.161417	-2.38249			35	35	34	69.7	61.687	0	240.62	12651000000	417	8.87643	8.93056	8.95763	8.86094	8.9432	8.95577	9.00561	9.03675	9.20181	3	3	3
2413	Q8IW35;Q8IW35-2;E9PG22;F8WF91;H7C4Y5	Q8IW35;Q8IW35-2;E9PG22	Centrosomal protein of 97 kDa	CEP97	1.04329	0.114725	1.61775	2.41445	0.359772	4.96081		+	7	7	7	16.1	96.98	0	15.782	518280000	27	7.52675	7.46715	7.56046	7.82537	7.72736	7.73677	7.39796	7.5194	7.29283	3	3	3
2417	Q8IWV7;A0A087WTJ9;Q8IWV7-2;H3BS20;H3BNQ6;H3BQF8;H3BUC4	Q8IWV7;A0A087WTJ9	E3 ubiquitin-protein ligase UBR1	UBR1	2.01779	0.244355	3.79432	1.57053	0.223981	2.7059	+	+	22	22	22	17.8	200.21	0	135.61	4366600000	150	8.65492	8.66866	8.7089	8.74961	8.66071	8.56103	8.39308	8.5554	8.35093	3	3	3
2418	Q8IWV8-4;Q8IWV8;Q8IWV8-2	Q8IWV8-4;Q8IWV8	E3 ubiquitin-protein ligase UBR2	UBR2	0.377976	0.0137672	0.218638	0.632519	0.0441524	0.804633			5	5	5	3.9	200.54	0	22.636	727660000	47	7.74709	7.88538	7.71201	7.89085	7.80177	7.74302	7.75032	7.83357	7.71928	3	3	3
2419	Q8IWY9;Q8IWY9-1;H3BPZ6	Q8IWY9;Q8IWY9-1	Codanin-1	CDAN1	1.74086	0.47281	3.09712	NaN	NaN	NaN	+		8	8	8	7	134.12	0	20.942	560570000	24	7.49066	7.28981	7.49081	7.22843	7.14145	7.40937	6.8739	6.76143	7.21753	3	2	0
2420	Q8IWZ3;Q8IWZ3-4;Q8IWZ3-6;E9PDP5;H0Y4P6;H0Y785;H0Y472;Q8IWZ3-5;Q8IWZ3-2;D6RHC4;A0A0A0MQZ8;H0Y7Y3;Q8IWZ3-3;H7C2F5;H3BLS9;H7C0V5;H7C2E1	Q8IWZ3;Q8IWZ3-4;Q8IWZ3-6;E9PDP5	Ankyrin repeat and KH domain-containing protein 1	ANKHD1	0.000429805	-0.377264	-7.19398	0.000281329	-0.362536	-8.0463			29	29	22	23.8	269.45	0	142.33	1651800000	121	7.92889	8.06273	7.98148	8.02686	7.9499	8.04052	8.29824	8.40805	8.3986	3	3	3
2421	Q8IX90;Q8IX90-3;F5GWG1;F5H8H7;Q8IX90-2	Q8IX90;Q8IX90-3	Spindle and kinetochore-associated protein 3	SKA3	0.00615237	-0.24068	-3.36657	0.0057835	-0.236736	-3.43322			12	12	12	48.8	46.359	0	64.999	1548600000	78	7.94272	7.92152	7.82402	7.96262	7.86947	7.868	8.04301	8.11484	8.25244	3	3	3
2422	Q8IXB1-2;Q8IXB1;E7EP04;Q8IXB1-3;Q71S60;A0A087WXH7	Q8IXB1-2;Q8IXB1	DnaJ homolog subfamily C member 10	DNAJC10	1.16316	0.124445	1.85394	0.177524	-0.0370178	-0.4575			23	23	23	34.3	86.135	0	86.538	4488900000	164	8.65701	8.66667	8.72039	8.61844	8.46827	8.47296	8.51032	8.68376	8.47666	3	3	3
2424	Q8IXQ3	Q8IXQ3	Uncharacterized protein C9orf40	C9orf40	0.0343807	-0.102357	-1.76557	0.226855	-0.0158079	-0.251594			2	2	2	14.9	21.063	0.00037566	3.8747	127580000	14	7.00915	6.88797	6.91649	6.96105	7.00355	7.10867	6.98429	7.00719	7.12921	3	3	3
2425	Q8IXW5-2;Q8IXW5	Q8IXW5-2;Q8IXW5	Putative RNA polymerase II subunit B1 CTD phosphatase RPAP2	RPAP2	0.323868	0.0069863	0.0683695	0.452825	0.0515199	0.406734			5	5	5	9.2	66.473	0	12.348	519660000	18	7.47314	7.41446	7.64723	7.44063	7.76038	7.46742	7.35839	7.60288	7.55258	3	3	3
2429	Q8IYI6	Q8IYI6	Exocyst complex component 8	EXOC8	0.165288	-0.0193729	-0.515972	0.764534	0.0713169	1.07235			13	13	13	21.1	81.798	0	25.999	1136200000	41	7.84515	7.81592	7.85887	7.88752	8.04238	7.86211	7.87784	7.9092	7.79102	3	3	3
2431	Q8IZ83;Q8IZ83-3;F5H4B6;M0QY06;Q8IZ83-2	Q8IZ83;Q8IZ83-3;F5H4B6	Aldehyde dehydrogenase family 16 member A1	ALDH16A1	2.73572	0.365346	6.09031	2.92756	0.447007	6.86101	+	+	15	15	15	27.8	85.126	0	52.275	1875200000	80	8.17322	8.14398	8.17418	8.27669	8.26858	8.19109	7.85944	7.85576	7.68014	3	3	3
2432	Q8IZH2-2;Q8IZH2;H7C5E4;Q8IZH2-3	Q8IZH2-2;Q8IZH2;H7C5E4	5-3 exoribonuclease 1	XRN1	1.07086	0.168206	1.67175	1.30634	0.20137	2.14272		+	10	10	10	9.8	192.84	0	37.583	898620000	39	7.70038	7.78462	7.88975	7.77136	7.90611	7.79676	7.47113	7.63637	7.76263	3	3	3
2435	Q8N122-3;Q8N122;Q8N122-2	Q8N122-3;Q8N122;Q8N122-2	Regulatory-associated protein of mTOR	RPTOR	2.34464	0.221005	4.7389	2.13949	0.166348	4.12901	+	+	6	6	4	7.5	131.51	0	40.812	1109600000	38	7.89591	7.80754	7.84689	7.80172	7.80891	7.77574	7.5816	7.59927	7.70645	3	3	3
2436	Q8N163;Q8N163-2;H0YB24;G3V119;E5RHJ4;E5RFJ3;A0A087X2B6;E5RGU7;H0YC69;H0YC58;E5RHH8	Q8N163;Q8N163-2;H0YB24	Cell cycle and apoptosis regulator protein 2	CCAR2	0.000729376	-0.164787	-6.24255	0.00294013	-0.143937	-4.21848			48	48	48	64.9	102.9	0	323.31	22462000000	485	9.14826	9.13735	9.16176	9.21147	9.13309	9.16536	9.3076	9.36078	9.27335	3	3	3
2437	Q8N183;D6RA56	Q8N183	Mimitin, mitochondrial	NDUFAF2	3.41447	0.920329	9.21642	2.58899	0.814498	5.55119	+	+	4	4	4	35.5	19.856	0	17.175	339720000	22	7.47841	7.68572	7.72844	7.26832	7.70936	7.5974	6.80742	6.7327	6.59146	3	3	0
2439	Q8N1F7;Q8N1F7-2;H3BVG0;H3BPA9;H3BV15;H3BV11;H3BRI8;H3BM93;H3BRD9;H3BVE2	Q8N1F7;Q8N1F7-2;H3BVG0	Nuclear pore complex protein Nup93	NUP93	0.0194764	-0.176019	-2.24933	0.00144177	-0.307151	-5.17511			15	15	15	20.6	93.487	0	77.663	1655300000	85	7.83353	7.82517	7.99758	7.74261	7.72082	7.79945	7.989	8.02706	8.16826	3	3	3
2441	Q8N1G4	Q8N1G4	Leucine-rich repeat-containing protein 47	LRRC47	0.341563	0.00616995	0.119162	0.287307	-0.00196107	-0.0428196			31	31	31	58.7	63.472	0	134.47	6983600000	226	8.61492	8.55267	8.47109	8.5973	8.47979	8.53719	8.53314	8.49056	8.59647	3	3	3
2442	Q8N1K5;Q8N1K5-4;A0A0D9SFD2;Q8N1K5-2;Q8N1K5-3	Q8N1K5;Q8N1K5-4;A0A0D9SFD2;Q8N1K5-2;Q8N1K5-3	Protein THEMIS	THEMIS	0.109403	-0.0588163	-0.845648	0.0200083	-0.152402	-2.22559			7	7	7	12.9	73.451	0	27.094	641520000	30	7.50491	7.47229	7.5401	7.4183	7.43514	7.3831	7.478	7.51989	7.69585	3	3	3
2443	Q8N3C0;Q8N3C0-4	Q8N3C0	Activating signal cointegrator 1 complex subunit 3	ASCC3	0.00149952	-0.457259	-5.11843	0.00818465	-0.351932	-3.06874			7	7	7	4.1	251.46	0	14.642	319130000	17	7.27326	7.21521	7.30561	7.4691	7.42172	7.21924	7.88196	7.69336	7.59054	3	3	2
2450	V9GY48;Q8N5A5-3;Q8N5A5-2;Q8N5A5;Q8N5A5-4;A0A087WT57	V9GY48;Q8N5A5-3;Q8N5A5-2;Q8N5A5;Q8N5A5-4	Zinc finger CCCH-type with G patch domain-containing protein	ZGPAT	2.18596	0.223741	4.26192	3.58127	0.27127	10.1798	+	+	8	8	8	23	45.112	0	22.363	488860000	30	7.53116	7.57574	7.68534	7.65403	7.65016	7.63063	7.36453	7.42195	7.33453	3	3	3
2452	Q8N5L8	Q8N5L8	Ribonuclease P protein subunit p25-like protein	RPP25L	1.8731	0.0857059	3.41971	NaN	NaN	NaN	+		5	5	5	55.2	17.631	0	10.086	189330000	14	7.17641	7.21885	7.15418	7.24677	7.20123	7.14696	7.1179	7.06506	7.10937	3	2	2
2453	Q8N5U6;Q8N5U6-2;F5H5P6;H0YG28;H0YGX5;F5H3A4;H0YGL7;H0YFQ9	Q8N5U6;Q8N5U6-2;F5H5P6	RING finger protein 10	RNF10	1.21797	0.140907	1.96344	1.58332	0.228129	2.73441		+	8	8	8	18.2	89.926	0	17.383	420820000	22	7.68358	7.54852	7.60658	7.62287	7.66427	7.8132	7.38216	7.44755	7.58625	3	3	3
2455	Q8N6H7;G5E9L0;E9PIY6;Q8N6H7-2;A0A0D9SF70;E9PQP3;E9PJT7;E9PK28;E9PN48;Q8N6H7-3;H0YF45;H0YDX1;E9PMU9;H0YDN9;E9PMR9;E9PM63;E9PNY8;E9PM18;B0QYV9	Q8N6H7;G5E9L0;E9PIY6;Q8N6H7-2;A0A0D9SF70;E9PQP3	ADP-ribosylation factor GTPase-activating protein 2	ARFGAP2	0.0176748	-0.112441	-2.3356	0.0397554	-0.0630064	-1.64677			16	15	15	38	56.72	0	94.316	1670600000	91	8.006	7.88371	7.95427	7.95941	8.02751	8.00535	8.02653	8.02918	8.12558	3	3	3
2457	Q8N6T3;F8VWH9;Q8N6T3-5;Q8N6T3-2;Q8N6T3-4;F8W1U7;E5RHT6;Q8N6T3-3;E5RHH7;E5RHC5;H0YIQ0	Q8N6T3;F8VWH9;Q8N6T3-5;Q8N6T3-2;Q8N6T3-4;F8W1U7;E5RHT6;Q8N6T3-3	ADP-ribosylation factor GTPase-activating protein 1	ARFGAP1	0.0726013	-0.0280116	-1.16741	0.317328	0.00248019	0.0491352			15	15	15	47.8	44.667	0	49.151	2263600000	67	8.12087	8.18187	8.18333	8.10507	8.27434	8.19813	8.18015	8.1754	8.21455	3	3	3
2461	Q8NB90;Q8NB90-3;Q8NB90-2	Q8NB90;Q8NB90-3;Q8NB90-2	Spermatogenesis-associated protein 5	SPATA5	3.40571	0.982842	9.16827	3.27755	0.982406	8.48951	+	+	16	15	15	25	97.903	0	38.841	1192400000	42	7.92487	7.87419	8.02784	7.9221	8.05915	7.84435	6.76618	7.07421	7.03799	3	3	0
2462	Q8NBA8;D6RBD8;D6REE2;J3KND6	Q8NBA8;D6RBD8;D6REE2;J3KND6	DTW domain-containing protein 2	DTWD2	0.00494418	-0.386935	-3.60586	0.00717707	-0.317245	-3.20386			6	6	6	31.9	33.415	0	20.444	1007400000	43	7.62813	7.55908	7.74322	7.65763	7.70615	7.77573	7.87884	8.01313	8.19926	3	3	3
2463	Q8NBF2-2;Q8NBF2	Q8NBF2-2;Q8NBF2	NHL repeat-containing protein 2	NHLRC2	0.000205409	-0.220328	-8.73664	NaN	NaN	NaN			1	1	1	4.6	39.697	0.00037965	4.0096	162820000	12	6.84424	6.81013	6.88696	6.9001	6.5895	6.987	7.05242	7.05892	7.09096	3	2	3
2465	Q8NBN7-2;Q8NBN7;K7EMY5;G8JLA1	Q8NBN7-2;Q8NBN7	Retinol dehydrogenase 13	RDH13	0.643856	0.0726948	0.828175	3.26623	0.229211	8.4318		+	5	5	5	16.5	28.793	0	11.862	512090000	20	7.54327	7.52455	7.79666	7.77622	7.8258	7.73201	7.54749	7.55318	7.54573	3	3	3
2466	Q8NBS9;Q8NBS9-2	Q8NBS9;Q8NBS9-2	Thioredoxin domain-containing protein 5	TXNDC5	0.000244049	-0.590488	-8.35191	0.000822147	-0.485098	-6.04284			16	16	16	43.5	47.628	0	48.216	1286400000	62	7.66307	7.60375	7.56868	7.66112	7.81049	7.68006	8.168	8.11069	8.32828	3	3	3
2469	Q8NC51;Q8NC51-2	Q8NC51;Q8NC51-2	Plasminogen activator inhibitor 1 RNA-binding protein	SERBP1	4.82088	0.701743	21.0316	5.41535	0.72955	29.6686	+	+	51	51	2	74.8	44.965	0	323.31	74403000000	909	9.88479	9.88166	9.96648	9.95194	9.90658	9.95783	9.17426	9.21622	9.23722	3	3	3
2472	Q8NCD3-3;Q8NCD3-2;Q8NCD3;C9JWC4;H7C3V8	Q8NCD3-3;Q8NCD3-2;Q8NCD3;C9JWC4	Holliday junction recognition protein	HJURP	0.0196259	-0.129326	-2.24258	0.0349331	-0.0520271	-1.75245			7	7	7	16.4	74.371	0	23.701	545290000	30	7.51272	7.68489	7.6121	7.67035	7.69329	7.67798	7.73898	7.67959	7.77913	3	3	3
2473	Q8NCE2-2;Q8NCE2;C9JSR1;Q8NCE2-3;F8WEA3;F8WCC0;B4DQK9;B4DJ23	Q8NCE2-2;Q8NCE2	Myotubularin-related protein 14	MTMR14	0.05732	-0.112927	-1.35362	0.00704579	-0.245902	-3.22311			5	5	5	17.4	66.653	0	51.788	984120000	40	7.84272	7.84045	7.7356	7.65539	7.67284	7.69162	7.77269	7.96021	8.02465	3	3	3
2474	Q8NCM8;Q8NCM8-2;Q8NCM8-3	Q8NCM8;Q8NCM8-2	Cytoplasmic dynein 2 heavy chain 1	DYNC2H1	0.287026	-0.0090456	-0.0437105	0.166385	-0.0911121	-0.510583			3	3	3	1	492.62	0.00037411	3.798	2049500000	17	8.09562	8.59194	8.32236	8.06859	8.2942	8.40094	8.0479	8.47942	8.50975	3	3	3
2476	Q8ND24;Q8ND24-2;E9PN76;E9PRE9	Q8ND24;Q8ND24-2;E9PN76	RING finger protein 214	RNF214	0.590431	0.0423506	0.715996	0.982285	0.0962359	1.49867			9	9	9	24.9	77.667	0	48.279	1095600000	77	7.92448	7.89392	7.85527	7.88756	7.94952	7.99824	7.81284	7.77568	7.9581	3	3	3
2477	Q8ND56-2;Q8ND56;Q8ND56-3;A0A140TA76;A0A0G2JQ95;A0A096LP11;K7EMZ9;A0A140TA66	Q8ND56-2;Q8ND56;Q8ND56-3;A0A140TA76;A0A0G2JQ95;A0A096LP11	Protein LSM14 homolog A	LSM14A	2.31902	0.13706	4.65934	2.01102	0.150961	3.77624	+	+	16	16	16	27.6	50.553	0	116.6	4732200000	144	8.54069	8.51544	8.60584	8.56766	8.50187	8.63415	8.39354	8.42552	8.43173	3	3	3
2479	Q8NE71-2;Q8NE71;Q5STZ8;H0YGW7;A0A0G2JIC2;F5GYK6	Q8NE71-2;Q8NE71;Q5STZ8;H0YGW7	ATP-binding cassette sub-family F member 1	ABCF1	2.2988	0.397549	4.59728	2.79045	0.552108	6.30223	+	+	12	12	12	24.7	91.679	0	72.825	1491900000	74	8.0849	8.04548	8.11388	8.22389	8.28276	8.20129	7.74232	7.79136	7.51792	3	3	3
2485	Q8NFH5-2;Q8NFH5;C9JIY9;C9IYQ7;F8WCF5;F8WEL4;Q8NFH5-3;C9JWU7	Q8NFH5-2;Q8NFH5	Nucleoporin NUP53	NUP35	1.51874	0.164951	2.59171	1.50895	0.146644	2.57036	+	+	5	5	5	31.1	33.12	0	20.127	653060000	42	7.68635	7.76803	7.78053	7.71506	7.74376	7.72117	7.49812	7.55385	7.68809	3	3	3
2486	Q8NFW8;F5H296;Q8NFW8-2	Q8NFW8;F5H296;Q8NFW8-2	N-acylneuraminate cytidylyltransferase	CMAS	1.41498	0.218544	2.3688	NaN	NaN	NaN	+		3	3	3	9.7	48.379	0	8.2973	340300000	9	7.62599	7.46111	7.44476	7.45212	6.42039	7.56534	7.18293	7.26571	7.42759	3	2	2
2487	Q8NG27-3;Q8NG27;Q8NG27-2	Q8NG27-3;Q8NG27;Q8NG27-2	E3 ubiquitin-protein ligase Praja-1	PJA1	1.31786	0.570429	2.16639	1.67716	0.77243	2.94782	+	+	4	4	4	9.4	64.728	0	11.915	257350000	14	7.2448	7.28457	7.39358	7.44022	7.56196	7.52677	6.48411	6.47133	7.25622	3	3	0
2490	Q8NHV4-2;Q8NHV4;Q8NHV4-3	Q8NHV4-2;Q8NHV4;Q8NHV4-3	Protein NEDD1	NEDD1	0.0208801	-0.124861	-2.18819	0.405222	0.0124172	0.289341			7	7	7	23.5	62.379	0	156.42	1325900000	76	7.89501	7.98714	8.04805	8.09701	8.16095	8.08408	8.03032	8.14176	8.13271	3	3	3
2493	Q8TAF3-5;Q8TAF3-4;Q8TAF3-3;Q8TAF3;Q8TAF3-2	Q8TAF3-5;Q8TAF3-4;Q8TAF3-3;Q8TAF3	WD repeat-containing protein 48	WDR48	0.82878	0.389091	1.19913	0.740281	0.337186	1.02404			5	5	5	21.1	45.551	0	25.957	758170000	40	7.72348	7.8384	7.80339	7.72068	7.63182	7.85705	7.6285	7.80724	6.76225	3	3	2
2495	Q8TAP9	Q8TAP9	M-phase-specific PLK1-interacting protein	MPLKIP	0.0645246	-0.197201	-1.26013	0.138622	-0.106818	-0.657928			3	3	3	30.7	19.147	0	21.079	394540000	22	7.31076	7.32091	7.38541	7.33127	7.47363	7.48333	7.42423	7.34238	7.84207	3	3	3
2496	Q8TAQ2;F8VXC8;Q8TAQ2-2;Q8TAQ2-3	Q8TAQ2;F8VXC8;Q8TAQ2-2;Q8TAQ2-3	SWI/SNF complex subunit SMARCC2	SMARCC2	0.304957	0.000792185	0.0120035	0.726086	0.0518514	0.995612			14	9	9	18.2	132.88	0	32.73	855340000	65	7.85098	7.68655	7.78401	7.86282	7.77714	7.83476	7.71922	7.73628	7.86366	3	3	3
2498	Q8TB72-2;Q8TB72-3;Q8TB72;A0A0A0MR59;Q8TB72-4;C9JW01;A0A0C4DG68;C9JE24;F2Z366;F8WD57	Q8TB72-2;Q8TB72-3;Q8TB72;A0A0A0MR59;Q8TB72-4;C9JW01;A0A0C4DG68	Pumilio homolog 2	PUM2	1.0839	0.222839	1.69736	0.866358	0.155488	1.27271			5	3	3	6.8	106.21	0	23.366	241710000	16	7.44487	7.37596	7.27598	7.28071	7.31412	7.29992	6.91235	7.18956	7.32638	3	3	1
2500	Q8TC07-2;Q8TC07-3;Q8TC07;C9JA93;F8VV61	Q8TC07-2;Q8TC07-3;Q8TC07;C9JA93	TBC1 domain family member 15	TBC1D15	0.00427495	-0.164109	-3.77084	0.0245839	-0.0947785	-2.04697			8	8	8	13.6	77.394	0	35.67	1305800000	46	7.7638	7.83194	7.87302	7.90294	7.9478	7.82602	7.92895	8.00565	8.02649	3	3	3
2504	Q8TD19;G3V459	Q8TD19	Serine/threonine-protein kinase Nek9	NEK9	2.0283	0.212454	3.82249	1.74396	0.167218	3.1045	+	+	16	16	16	28.8	107.17	0	141.78	3778200000	113	8.32824	8.25701	8.26451	8.24035	8.2679	8.2058	8.00419	8.03771	8.1705	3	3	3
2511	Q8TEQ6	Q8TEQ6	Gem-associated protein 5	GEMIN5	1.24063	0.0905534	2.00906	1.27436	0.0843328	2.07741			7	7	7	7.8	168.59	0	18.374	873400000	35	7.67735	7.80874	7.68429	7.72075	7.78112	7.64986	7.63653	7.60624	7.65595	3	3	3
2512	Q8TEX9;Q8TEX9-2;H0YN14;H0YMR4;H0YN07;H0YLV0;H0YL92;H0YKG5;H0YK93	Q8TEX9;Q8TEX9-2;H0YN14	Importin-4	IPO4	0.531317	0.0591133	0.587462	0.542478	0.0538066	0.612153			14	14	14	18.3	118.71	0	37.689	437770000	60	7.35292	7.52832	7.1882	7.51795	7.23825	7.29732	7.33234	7.30285	7.25691	3	3	3
2515	Q8WTW3;A0A087WVI0;E9PBL8;J3QKY9;J3QLT5;J3KSY3	Q8WTW3;A0A087WVI0;E9PBL8	Conserved oligomeric Golgi complex subunit 1	COG1	0.421597	0.0198895	0.330529	0.159554	-0.0285171	-0.544683			10	10	10	13.1	108.98	0	55.588	1816400000	83	8.10332	8.16741	7.97173	8.02559	8.12113	7.95051	8.03108	8.09142	8.06028	3	3	3
2517	Q8WU90;Q8WU90-2;F8WB26;H7C466;F8WF67	Q8WU90	Zinc finger CCCH domain-containing protein 15	ZC3H15	2.48485	0.260685	5.19265	2.6341	0.380497	5.71258	+	+	11	11	11	30.3	48.602	0	66.468	1723000000	80	8.1758	8.14928	8.09051	8.33514	8.1631	8.27678	7.96384	7.82439	7.84531	3	3	3
2518	Q8WUF5;K7EN03	Q8WUF5	RelA-associated inhibitor	PPP1R13L	1.64342	0.712078	2.87023	1.64072	0.731447	2.86407	+	+	10	10	10	18.8	89.09	0	25.423	667450000	28	7.72194	7.90083	7.80005	7.66925	7.88568	7.92599	6.62808	7.21645	7.44206	3	3	1
2521	Q8WUM0	Q8WUM0	Nuclear pore complex protein Nup133	NUP133	1.18575	0.140337	1.89893	0.862254	0.109106	1.26469			6	6	6	3.8	128.98	0	38.207	1391500000	61	7.9564	8.01741	8.0447	7.87358	8.04242	8.00881	7.76782	7.83036	7.99931	3	3	3
2522	Q8WUM4;Q8WUM4-2;F8WEQ7;F8WBR8;C9IZF9;Q8WUM4-3	Q8WUM4;Q8WUM4-2	Programmed cell death 6-interacting protein	PDCD6IP	0.0101331	-0.254203	-2.85581	0.0113539	-0.157637	-2.74556			16	16	16	20.4	96.022	0	63.45	1749800000	89	7.86768	7.94141	7.70609	7.96313	7.91748	7.92427	8.10445	7.99087	8.18247	3	3	3
2524	Q8WVD3;J3KSI2;J3QKM8;Q8WVD3-2;J3QLQ3;J3KRU4	Q8WVD3;J3KSI2;J3QKM8;Q8WVD3-2	E3 ubiquitin-protein ligase RNF138	RNF138	0.00276367	-0.264851	-4.2959	0.000888082	-0.312715	-5.91703			8	8	8	40.8	28.192	0	31.893	686340000	48	7.73344	7.55675	7.67335	7.52549	7.6369	7.65756	7.85482	7.96605	7.93722	3	3	3
2525	Q8WVT3;H7C2F7	Q8WVT3	Trafficking protein particle complex subunit 12	TRAPPC12	1.44111	0.579023	2.42424	1.29682	0.491515	2.12324	+		5	5	5	14.6	79.374	0	21.138	527370000	24	7.45123	7.26633	7.4665	7.29341	7.27052	7.35761	6.73639	6.46285	7.24775	3	3	0
2527	Q8WW12;Q8WW12-3;Q8WW12-2	Q8WW12;Q8WW12-3	PEST proteolytic signal-containing nuclear protein	PCNP	0.00309402	-0.42373	-4.15541	0.0112151	-0.381019	-2.75738			6	6	6	34.3	18.925	0	17.629	728500000	29	7.46985	7.32564	7.38641	7.51879	7.23353	7.55771	7.76704	7.68802	7.99803	3	3	3
2528	Q8WW33;G3V1V4	Q8WW33;G3V1V4	Gametocyte-specific factor 1	GTSF1	0.640475	0.0843086	0.821167	0.647433	0.0909074	0.835575			11	11	11	55.7	19.266	0	65.782	5215500000	134	8.58752	8.54103	8.58096	8.54352	8.65378	8.532	8.38611	8.38169	8.68878	3	3	3
2530	Q8WWI1-3;E9PMP7;E9PLU6;E9PK58	Q8WWI1-3;E9PMP7	LIM domain only protein 7	LMO7	0.000881145	-0.653692	-5.92972	0.00207556	-0.490478	-4.66758			20	20	1	23.4	153.67	0	54.525	1140100000	41	7.84433	7.70004	7.7062	7.90272	7.86183	7.97565	8.37559	8.58891	8.24714	3	3	3
2532	Q8WWM7;Q8WWM7-6;Q8WWM7-8;Q8WWM7-5;Q8WWM7-4;Q8WWM7-9;Q8WWM7-2;Q8WWM7-3;H3BRB0;A0A0C4DGL7	Q8WWM7;Q8WWM7-6;Q8WWM7-8;Q8WWM7-5;Q8WWM7-4;Q8WWM7-9;Q8WWM7-2;Q8WWM7-3	Ataxin-2-like protein	ATXN2L	2.82101	0.300546	6.42327	2.9059	0.283964	6.76998	+	+	38	38	3	46.3	113.37	0	212.53	18007000000	399	9.09792	9.03874	9.10493	9.07037	9.06183	9.05964	8.73603	8.74034	8.86358	3	3	3
2535	Q8WXE0-2;Q8WXE0;J3QRN1	Q8WXE0-2;Q8WXE0	Caskin-2	CASKIN2	2.39637	0.314495	4.90262	2.67235	0.350435	5.85242	+	+	17	17	17	26.4	118.16	0	127.02	2705800000	118	8.28673	8.27051	8.20352	8.27407	8.28393	8.31059	7.90034	7.86217	8.05477	3	3	3
2537	Q8WXI9;A0A0U1RRM1;A0A0U1RR30;A0A0U1RRK3;A0A0U1RR34;A0A1B0GVS4;A0A1B0GW07	Q8WXI9;A0A0U1RRM1	Transcriptional repressor p66-beta	GATAD2B	0.0236172	-0.113921	-2.08139	0.0317319	-0.108946	-1.83188			20	18	18	38.3	65.26	0	134.33	3537200000	150	8.3412	8.29012	8.38961	8.31063	8.41916	8.30606	8.36337	8.48177	8.51755	3	3	3
2538	Q8WXX5	Q8WXX5	DnaJ homolog subfamily C member 9	DNAJC9	0.0240484	-0.21762	-2.06584	0.0695937	-0.115303	-1.20064			11	11	11	36.5	29.909	0	33.444	631620000	46	7.55619	7.52167	7.36397	7.55483	7.53151	7.66246	7.63527	7.58894	7.87048	3	3	3
2539	Q8WY22;REV__Q96PE2	Q8WY22	BRI3-binding protein	BRI3BP	0.766591	0.198275	1.07644	0.530825	0.100825	0.58637			3	3	3	13.1	27.835	0	6.0404	535760000	9	7.76588	7.51987	7.69605	7.5955	7.59393	7.50003	7.6802	7.57724	7.12954	3	3	2
2540	Q8WYJ6;J3KNL2;Q8WYJ6-2;J3KSZ7;O43236-5;O43236-2;O43236-3;O43236;O43236-4	Q8WYJ6;J3KNL2	Septin-1	SEPT1	2.15888	0.270826	4.1841	1.46645	0.208598	2.47845	+	+	27	27	26	69.2	41.97	0	118.08	7189200000	224	8.83352	8.83127	8.79513	8.8681	8.69905	8.70609	8.5619	8.65224	8.43331	3	3	3
2541	Q92499;F1T0B3;A0A087X2G1;Q92499-2;Q92499-3	Q92499;F1T0B3;A0A087X2G1;Q92499-2;Q92499-3	ATP-dependent RNA helicase DDX1	DDX1	0.542335	0.0593402	0.611837	0.452128	0.0402873	0.405063			24	24	24	42.2	82.431	0	70.243	3309400000	117	8.46781	8.49411	8.39386	8.48826	8.36207	8.4483	8.48979	8.47975	8.20823	3	3	3
2545	Q92538-3;Q92538-2;Q92538	Q92538-3;Q92538-2;Q92538	Golgi-specific brefeldin A-resistance guanine nucleotide exchange factor 1	GBF1	3.61306	0.308317	10.3738	3.15392	0.194501	7.87854	+	+	38	38	38	26.7	206.01	0	322.7	8449200000	267	8.74543	8.68779	8.71887	8.60083	8.60718	8.60262	8.38088	8.45809	8.38815	3	3	3
2547	Q92556;Q92556-3;Q92556-2;C9JIW2;C9IZR8;C9J5X3;C9JB20;H7C0S6;H0YCM7;Q5JVZ5;Q96JJ3-3;Q96JJ3;H7C0N5;H7C3P3;Q5JW01;Q5JVZ8	Q92556;Q92556-3;Q92556-2	Engulfment and cell motility protein 1	ELMO1	1.18793	0.0934728	1.90327	0.766645	0.0509272	1.07654			21	21	21	30.1	83.829	0	71.789	4013900000	171	8.50375	8.48541	8.42034	8.42503	8.46577	8.39106	8.43214	8.40307	8.29387	3	3	3
2550	Q92567-2;Q92567;Q92567-3	Q92567-2;Q92567;Q92567-3	Protein FAM168A	FAM168A	0.445648	0.03408	0.389473	1.25861	0.0915634	2.04543			6	6	6	45.5	25.061	0	17.674	426040000	33	7.69817	7.45574	7.47492	7.58105	7.57973	7.6405	7.43133	7.5649	7.53035	3	3	3
2551	Q92572;F5H459	Q92572	AP-3 complex subunit sigma-1	AP3S1	0.036901	-0.179963	-1.70751	0.105918	-0.0578753	-0.871128			5	5	5	25.9	21.732	0	19.565	2316800000	40	8.13783	7.88457	8.12532	8.17892	8.18333	8.15174	8.1554	8.17196	8.36025	3	3	3
2554	Q92598-2;Q92598-3;Q92598;Q92598-4;A0A0A0MSM0;Q5TBM3;R4GN69	Q92598-2;Q92598-3;Q92598;Q92598-4;A0A0A0MSM0	Heat shock protein 105 kDa	HSPH1	0.00192929	-0.326981	-4.76616	0.00106378	-0.338543	-5.63112			37	33	33	52.6	92.115	0	244.38	6422400000	223	8.508	8.58414	8.63827	8.59864	8.53552	8.56157	8.85667	9.01774	8.83694	3	3	3
2556	Q92608;E5RFJ0	Q92608	Dedicator of cytokinesis protein 2	DOCK2	0.78597	0.0544939	1.11483	0.327579	0.00403722	0.0791699			29	29	8	17.1	211.95	0	81.163	3776900000	149	8.42055	8.44133	8.47518	8.38575	8.43638	8.36356	8.46885	8.39578	8.30895	3	3	3
2557	Q92609;Q92609-2;C9J3F6;C9JDR8;C9JMP7;C9JIU4;F2Z3I5;C9JNM0;C9JED7;F2Z3C3;C9K0P2;C9J397;C9JWX0;C9JW04	Q92609;Q92609-2;C9J3F6	TBC1 domain family member 5	TBC1D5	0.04139	-0.0763556	-1.61409	0.0193368	-0.0748498	-2.25568			21	21	21	27.5	89.003	0	207.01	4735000000	139	8.32121	8.24645	8.19615	8.22981	8.26371	8.2748	8.28635	8.31775	8.38878	3	3	3
2559	Q92615;H0Y4V9;H0Y641;X6RCG6;B5MCU2;A0A087X183;V9GYI5	Q92615	La-related protein 4B	LARP4B	0.0399481	-0.0252396	-1.64284	0.259478	-0.00288518	-0.134376			20	20	20	30.1	80.551	0	69.352	1812600000	125	8.16524	8.20674	8.17061	8.21484	8.1645	8.23032	8.20992	8.21791	8.1905	3	3	3
2560	Q92616	Q92616	Translational activator GCN1	GCN1L1	3.24207	0.360768	8.30992	2.37145	0.254487	4.82319	+	+	50	50	50	24.8	292.75	0	158.8	4355600000	214	8.50695	8.51362	8.42005	8.39183	8.43696	8.29299	8.1352	8.16394	8.05918	3	3	3
2561	Q92619;K7ES98;K7EM85;Q92619-2;F5H1R4;K7ES92;K7EQA4;A0A087X1A3	Q92619;K7ES98;K7EM85;Q92619-2;F5H1R4;K7ES92	Minor histocompatibility protein HA-1;Minor histocompatibility antigen HA-1	HMHA1	0.00148532	-0.318295	-5.13212	0.000352034	-0.39793	-7.58479			12	12	12	20.5	124.61	0	49.454	1814900000	82	7.84291	7.77549	7.90729	7.72476	7.77844	7.78359	8.09992	8.12346	8.2572	3	3	3
2564	Q92626;H7C300;C9J4I9;H7C1W1;Q92626-2	Q92626	Peroxidasin homolog	PXDN	1.29348	0.289146	2.1164	NaN	NaN	NaN			4	4	4	3.4	165.27	0	7.0779	266700000	8	7.39428	7.48234	7.33108	7.25547	7.39573	7.49817	7.29579	6.86324	7.18124	3	2	2
2566	Q92688-2;Q92688	Q92688-2;Q92688	Acidic leucine-rich nuclear phosphoprotein 32 family member B	ANP32B	0.271709	-0.00974925	-0.0932955	0.358681	0.0207148	0.166708			9	8	8	43.6	22.276	0	36.399	2030700000	58	8.05358	8.02865	7.84041	8.1412	7.82168	8.05115	8.06547	8.06236	7.82407	3	3	3
2568	Q92734-2;Q92734;C9JUE0;C9JJP5;Q92734-4;Q92734-3;C9JTY3	Q92734-2;Q92734;C9JUE0;C9JJP5;Q92734-4;Q92734-3;C9JTY3	Protein TFG	TFG	0.700788	0.521619	0.944643	NaN	NaN	NaN			6	6	6	22.5	43.02	0	44.781	4178500000	37	8.22742	8.30372	8.25532	8.24309	6.94903	6.47154	8.33367	8.24981	6.63812	3	1	2
2569	Q92769-3;Q92769;E5RH52;E5RG37;H3BM24;E5RFI6;E5RJ04;E5RGV4;E5RHE7;E5RFP9;E5RK19	Q92769-3;Q92769;E5RH52;E5RG37;H3BM24	Histone deacetylase 2	HDAC2	0.372777	0.0193396	0.204808	0.26494	-0.011422	-0.115859			10	7	7	27.1	51.998	0	22.252	510590000	25	7.53144	7.49686	7.66666	7.64724	7.44804	7.5074	7.62617	7.62301	7.38776	3	3	3
2572	Q92797;A0A087WUE9;M0R3C7;Q92797-2	Q92797;A0A087WUE9	Symplekin	SYMPK	0.850612	0.517638	1.24192	0.719533	0.410249	0.982449			6	6	6	9.3	141.15	0	19.601	992890000	39	7.78209	7.67192	7.71108	7.5484	7.68964	7.60489	7.63849	7.60045	6.37324	3	3	2
2575	Q92890;Q92890-1;Q92890-3;C9JNP9;C9J6N9;C9IZG3	Q92890;Q92890-1;Q92890-3	Ubiquitin fusion degradation protein 1 homolog	UFD1L	2.17853	0.299662	4.24047	0.618924	0.0731988	0.776225	+		9	9	9	39.1	34.5	0	25.457	949730000	50	7.83328	7.83701	7.84987	7.6163	7.50376	7.72071	7.47236	7.46748	7.68134	3	3	3
[truncated: 330 more rows]

## Sheet: Red + Black dots in Figure 5
id	Protein IDs	Majority protein IDs	Protein names	Gene names	-Log10 Student's T-test p-value _PIF6(1-100)_Jurkat Control	Student's T-test Difference _PIF6(1-100)_Jurkat Control	Student's T-test Test statistic _PIF6(1-100)_Jurkat Control	-Log10 Student's T-test p-value _PIF6(15-36)_Jurkat Control	Student's T-test Difference _PIF6(15-36)_Jurkat Control	Student's T-test Test statistic _PIF6(15-36)_Jurkat Control	Student's T-test Significant _PIF6(1-100)_Jurkat Control	Student's T-test Significant _PIF6(15-36)_Jurkat Control	Peptides	Razor + unique peptides	Unique peptides	Sequence coverage [%]	Mol. weight [kDa]	Q-value	Score	Intensity	MS/MS count	LFQ intensity _PIF6(1-100)_Rep 1	LFQ intensity _PIF6(1-100)_Rep 2	LFQ intensity _PIF6(1-100)_Rep 3	LFQ intensity _PIF6(15-36)_Rep 1	LFQ intensity _PIF6(15-36)_Rep 2	LFQ intensity _PIF6(15-36)_Rep 3	LFQ intensity Jurkat Control_Rep 1	LFQ intensity Jurkat Control_Rep 2	LFQ intensity Jurkat Control_Rep 3	COUNT IF PIF6(1-100)	COUNT IF PIF6(15-36)	COUNT IF Jurkat Control
[truncated: 83 more rows]
