# Supplementary material for: Light-Controlled Affinity Purification of Protein Complexes Exemplified by the Resting ZAP70 Interactome
Source: Front Immunol. 2019 Feb 26;10:226. doi: 10.3389/fimmu.2019.00226 (PMC6399385; doi:10.3389/fimmu.2019.00226)
Supplement: Supplementary file 3 [file Table_3.xlsx]

## Sheet: Column Headers
	Light-controlled affinity purification of protein complexes exemplified by the resting ZAP70 interactome
	Maximilian Hörner, Julian Eble, O. Sascha Yousefi, Jennifer Schwarz, Bettina Warscheid, Wilfried Weber, Wolfgang W. A. Schamel Supplementary Table 3
	Supplemental table: Contains the output file from Perseus used to create Figure 6C
	id	Proteingroup ID in MaxQuant output file proteingroups.txt
	Protein IDs	Uniprot accession numbers of all proteins assigned to the respective group
	Majority protein IDs	These are the IDs of those proteins that have at least half of the peptides that the leading protein has
	Protein names	Protein names of all proteins assigned to the respective group
	Gene names	Gene names of all proteins assigned to the respective group
	-Log10 Student's T-test p-value _PIF6(1-100)_Jurkat Control	Significant hits (p-value criteria) from the right-sided t-test PIF6(1-100) sample against the Jurkat Control sample
	Student's T-test Difference _PIF6(1-100)_Jurkat Control	Difference of the means (PIF6(1-100)/Jurkat Control)
	Student's T-test Test statistic _PIF6(1-100)_Jurkat Control	Student's T-test Test statistic of the samples PIF6(1-100) and Jurkat Control
	-Log10 Student's T-test p-value PIF6(1-100)_Last wash	Significant hits (p-value criteria) from the right-sided t-test PIF6(1-100) sample against the Last Wash sample
	Student's T-test Difference PIF6(1-100)_Last wash	Difference of the means (PIF6(1-100)/Last Wash)
	Student's T-test Test statistic PIF6(1-100)_Last wash	Student's T-test Test statistic of the samples PIF6(1-100) and Last Wash
	Student's T-test Significant _PIF6(1-100)_Jurkat Control	Significant hits (p-value criteria) from the right-sided t-test PIF6(1-100) sample against the Jurkat Control sample
	Student's T-test Significant PIF6(1-100)_Last wash	Significant hits (p-value criteria) from the right-sided t-test PIF6(1-100) sample against the Last Wash sample
	Peptides	Number of peptides associated with the group
	Razor + unique peptides	Number of razor and unique peptides associated with the group
	Unique peptides	Number of unique peptides associated with the group
	Sequence coverage [%]	Sequence coverage
	Mol. weight [kDa]	Molecular weight
	Score	Protein score which is derived from peptide posterior error probabilities
	Intensity	Summed up eXtracted Ion Current (XIC) of all isotopic clusters associated with the identified AA sequence
	MS/MS count	Number of all MS/MS

## Sheet: all datapoints_Figure 6C
id	Protein IDs	Majority protein IDs	Protein names	Gene names	-Log10 Student's T-test p-value PIF6(1-100)_Jurkat Control	Student's T-test Difference PIF6(1-100)_Jurkat Control	Student's T-test Test statistic PIF6(1-100)_Jurkat Control	-Log10 Student's T-test p-value PIF6(1-100)_Last wash	Student's T-test Difference PIF6(1-100)_Last wash	Student's T-test Test statistic PIF6(1-100)_Last wash	Student's T-test Significant PIF6(1-100)_Jurkat Control	Student's T-test Significant PIF6(1-100)_Last wash	Peptides	Razor + unique peptides	Unique peptides	Sequence coverage [%]	Mol. weight [kDa]	Score	Intensity	MS/MS count
0	A0A024QZP7;P06493;P06493-2;A0A087WZZ9;E5RIU6	A0A024QZP7;P06493;P06493-2	Cyclin-dependent kinase 1	CDC2;CDK1	0.00256178	-0.376692	-4.39217	0.00572853	-0.283286	-3.44359			16	16	15	48.5	34.081	165.66	7219500000	180
1	A0A024R4E5;Q00341;Q00341-2;H0Y394;C9J5E5;C9JIZ1;C9JT62;C9JHS7;C9JK79;C9JHZ8;C9JES8;C9JZI8;C9JQ82;C9JBS3;C9JEJ8;C9JHN6;H7BZC3;C9JMQ6;H7C0A4;C9JHS9;C9J739;H7C2D1	A0A024R4E5;Q00341;Q00341-2;H0Y394	Vigilin	HDLBP	2.04585	1.04921	3.86983	0.0202606	-0.15511	-2.21458	+		21	21	21	20.7	141.44	107.79	2270100000	105
2	A0A024R4M0;P46781;B5MCT8;C9JM19;F2Z3C0;A8MXK4	A0A024R4M0;P46781;B5MCT8;C9JM19	40S ribosomal protein S9	RPS9	1.66764	0.309677	2.92583	2.92247	0.379856	6.83952	+	+	22	22	22	57.2	22.591	85.597	15924000000	249
3	A0A024RA52;P25787;C9JCK5;H3BT36;H7C402	A0A024RA52;P25787	Proteasome subunit alpha type;Proteasome subunit alpha type-2	PSMA2	1.98682	0.289015	3.7121	0.950894	0.11079	1.43752	+		17	17	17	58.5	25.898	73.673	7539600000	211
5	A0A024RCR6;A0A0G2JK23;P46379-2;P46379;P46379-3	A0A024RCR6;A0A0G2JK23;P46379-2;P46379;P46379-3	Large proline-rich protein BAG6	BAT3;BAG6	0.0389566	-0.0933084	-1.66327	0.000552525	-0.208115	-6.72752			32	32	8	27.4	118.7	246.82	13675000000	360
7	A0A075B6T1;Q9C0C7-4;Q9C0C7-3;Q9C0C7;Q9C0C7-5;Q9C0C7-2;H0YE34;Q9C0C7-6	A0A075B6T1;Q9C0C7-4;Q9C0C7-3;Q9C0C7;Q9C0C7-5;Q9C0C7-2	Activating molecule in BECN1-regulated autophagy protein 1	AMBRA1	0.376413	0.0249214	0.214492	0.870053	0.120583	1.27993			7	7	7	11.1	129.6	9.595	585330000	5
9	A0A075B7D9;Q92804-2;Q92804;A0A075B7F4;A0A075B7F2	A0A075B7D9;Q92804-2;Q92804	TATA-binding protein-associated factor 2N	TAF15	0.0155534	-0.0548992	-2.45114	0.405543	0.00648975	0.290157			4	3	3	13.4	48.839	7.7105	272840000	13
12	A0A087WT45;Q4V328;Q4V328-3;Q4V328-2;A0A075B793;Q4V328-4;A0A087WXA6	A0A087WT45;Q4V328;Q4V328-3;Q4V328-2;A0A075B793;Q4V328-4	GRIP1-associated protein 1	GRIPAP1	1.72995	0.347048	3.0713	0.0597089	-0.209389	-1.32132	+		9	9	9	17	90.856	51.203	440930000	31
15	A0A087WTP3;Q92945;M0R0I5;M0QXW7;M0QYH3;M0R3J3	A0A087WTP3;Q92945	Far upstream element-binding protein 2	KHSRP	0.00987137	-0.22591	-2.88147	0.0276004	-0.219486	-1.94864			9	9	9	20.5	73.027	37.9	852580000	36
18	A0A087WTV6;Q96C36;A0A087WZR9;J3KR12	A0A087WTV6;Q96C36;A0A087WZR9;J3KR12	Pyrroline-5-carboxylate reductase 2;Pyrroline-5-carboxylate reductase	PYCR2	0.940571	0.113466	1.41742	0.012024	-0.31381	-2.69079			4	4	4	23.6	25.868	11.914	358070000	10
19	A0A087WTW0;A0A087WVR3;Q96T88;Q96T88-2;A0A087WWG9;Q96PU4	A0A087WTW0;A0A087WVR3;Q96T88;Q96T88-2;A0A087WWG9	E3 ubiquitin-protein ligase UHRF1	UHRF1	0.214921	-0.0124167	-0.297771	0.172991	-0.0215904	-0.478743			10	10	10	18.1	96.619	31.253	938700000	76
23	A0A087WUB9;Q8WYA6;Q8WYA6-3;Q8WYA6-2;Q8WYA6-4	A0A087WUB9;Q8WYA6;Q8WYA6-3;Q8WYA6-2;Q8WYA6-4	Beta-catenin-like protein 1	CTNNBL1	0.570502	0.0523497	0.67325	0.17513	-0.0372216	-0.468662			6	6	6	9.9	65.702	21.36	149770000	37
25	E7ETK0;A0A2R8Y849;A0A087WUS0;A0A2R8YD14;P62847-2;P62847-3;P62847;P62847-4;A0A2R8Y8A0	E7ETK0;A0A2R8Y849;A0A087WUS0;A0A2R8YD14;P62847-2;P62847-3;P62847;P62847-4	40S ribosomal protein S24	RPS24	1.56556	0.303303	2.69485	2.79697	0.319533	6.32787	+	+	18	18	17	68.7	15.197	80.215	7682900000	209
26	A0A087WUT6;O60841	A0A087WUT6;O60841	Eukaryotic translation initiation factor 5B	EIF5B	2.33913	0.309349	4.72169	0.0572791	-0.0370286	-1.35419	+		59	59	59	45.8	138.68	323.31	15245000000	428
28	A0A087WUW6;Q9Y6K9;Q9Y6K9-2;A0A087X0G7;A0A087X1B1;Q9Y6K9-3	A0A087WUW6;Q9Y6K9;Q9Y6K9-2;A0A087X0G7;A0A087X1B1;Q9Y6K9-3	NF-kappa-B essential modulator	IKBKG	0.422057	0.0201567	0.331674	0.00409288	-0.229633	-3.82114			9	9	6	31.6	47.384	26.78	846880000	21
32	F8W7C6;A0A087WV22;H7C123;H7C2C5;H7C2U2	F8W7C6;A0A087WV22		RPL10	0.160502	-0.0646261	-0.539873	1.05531	0.217202	1.64128			19	3	3	76.7	18.565	11.436	2724300000	42
34	A0A087WV97;Q8WU79-3;Q8WU79-2;Q8WU79;X6RCC3	A0A087WV97;Q8WU79-3;Q8WU79-2;Q8WU79;X6RCC3	Stromal membrane-associated protein 2	SMAP2	0.500223	0.0462098	0.517466	0.00625951	-0.106718	-3.3481			7	7	7	17.9	46.382	15.495	648600000	47
40	A0A087WVP4;A0A087X1R1;P53814-5;P53814;P53814-6;P53814-2;C9JP19;C9JQZ8;H7BZZ8;B5MCI0	A0A087WVP4;A0A087X1R1;P53814-5;P53814;P53814-6	Smoothelin	SMTN	0.000213516	-0.553137	-8.64886	0.132702	-0.0339217	-0.692768			16	16	16	18.8	104.84	47.028	965780000	59
41	A0A087WVQ6;Q00610-2;Q00610;J3KS13;P53675-2;P53675;A0A087WX41;J3KSQ2;K7EJJ5;J3QL20;F5H5N6;A0A087WV74;A0A087WXH4	A0A087WVQ6;Q00610-2;Q00610	Clathrin heavy chain;Clathrin heavy chain 1	CLTC	0.432278	0.0482299	0.356921	1.86415	0.232664	3.39731		+	70	70	70	40.9	192.06	323.31	28488000000	698
49	A0A087WWU8;P06753-2;Q5HYB6;P06753-3;P06753-6;P06753-5;Q5VU61;P06753-4;D6R904;J3KN67;P06753;D6RFM2;P06753-7;K7EP68;K7ERG3;A0A2R8YEU4;H0YL80;H0YKX5;H0YKP3;H0YNC7;Q5TCU3;CON__Q3SX28;A7XZE4;A0A0S2Z4G6;Q5TCU8;Q6ZN40;P09493-9;P09493-8;P09493-7;P09493-6;P09493-4;P09493-3;P09493-10;P09493;P07951-2;P07951;A0A2R8YHD2;K7EPV9;K7EMU5	A0A087WWU8;P06753-2;Q5HYB6;P06753-3;P06753-6;P06753-5;Q5VU61;P06753-4;D6R904;J3KN67	Tropomyosin alpha-3 chain	TPM3;DKFZp686J1372	0.00131963	-0.498093	-5.30469	0.39902	0.033452	0.273497			36	36	29	82.4	26.42	323.31	18485000000	345
51	A0A087WX29;Q13148;K7EJM5;B1AKP7;G3V162;A0A087X260;A0A087WYY0;A0A1W2PNU8;K7EN94;K7EJ99;A0A0A0MSV7;A0A087WXQ5;A0A087WV68;Q13148-4	A0A087WX29;Q13148;K7EJM5;B1AKP7;G3V162;A0A087X260;A0A087WYY0;A0A1W2PNU8;K7EN94	TAR DNA-binding protein 43	TARDBP	0.121659	-0.031342	-0.761787	0.679785	0.0401913	0.901987			5	5	5	42.8	26.743	100.69	1302000000	74
54	A0A087WXM6;J3QQT2;J3KRX5;A0A0A6YYL6;P18621;P18621-3;J3QLC8;J3KRB3;A0A087WWH0;J3QS96;A0A0A0MRF8;P18621-2;A0A087WY81;J3KSJ0	A0A087WXM6;J3QQT2;J3KRX5;A0A0A6YYL6;P18621;P18621-3;J3QLC8;J3KRB3;A0A087WWH0;J3QS96;A0A0A0MRF8;P18621-2;A0A087WY81	60S ribosomal protein L17	RPL17;RPL17-C18orf32	1.06938	0.151904	1.66886	2.24196	0.215792	4.42604		+	21	21	21	84.6	19.586	109.22	10444000000	285
55	A0A087WXN4;Q96CB8;E9PGI3;A0A1B0GX90;C9JDP3;C9J0M6;D6R9Y5	A0A087WXN4;Q96CB8;E9PGI3;A0A1B0GX90;C9JDP3;C9J0M6	Integrator complex subunit 12	INTS12	0.692186	0.27575	0.927214	1.12433	0.205641	1.77699			5	5	5	18.9	46.666	16.681	337890000	27
57	A0A2R8YCX2;A0A087WXR7;A0A2R8Y6Q6;A0A2R8YGP2;Q5TBB1;A0A2R8YEB4;A0A2R8Y4S2;A0A2R8Y687;A0A2R8Y6M7;A0A2R8Y761;A0A087WZJ6;A0A2R8YCJ4;A0A2R8Y6Y1;A0A2R8YEH2;A0A2R8Y7R8;A0A2R8Y4Y9;A0A2R8Y459;A0A2R8YEC1;A0A2R8YE60;A0A2R8YCP1;A0A2R8Y883;A0A2R8Y7Q3;Q5TBB1-2;A0A2R8YEU9	A0A2R8YCX2;A0A087WXR7;A0A2R8Y6Q6;A0A2R8YGP2;Q5TBB1;A0A2R8YEB4;A0A2R8Y4S2;A0A2R8Y687;A0A2R8Y6M7;A0A2R8Y761;A0A087WZJ6;A0A2R8YCJ4;A0A2R8Y6Y1;A0A2R8YEH2;A0A2R8Y7R8;A0A2R8Y4Y9;A0A2R8Y459	Ribonuclease H2 subunit B	RNASEH2B	0.0541542	-0.130099	-1.39868	0.0012832	-0.252333	-5.34621			6	6	6	20.1	30.601	26.864	334880000	16
58	A0A087WXS7;O43681;K7ERW9	A0A087WXS7;O43681;K7ERW9	ATPase ASNA1	ASNA1	2.43237	0.330936	5.01905	0.0121711	-0.182448	-2.67924	+		6	6	6	34.1	37.119	38.422	918140000	49
59	H7BXI1;A0A087WXU3;A0FGR8-2;A0FGR8;A0FGR8-6;A0FGR8-4;A0FGR8-5	H7BXI1;A0A087WXU3;A0FGR8-2;A0FGR8;A0FGR8-6;A0FGR8-4	Extended synaptotagmin-2	ESYT2	1.04617	0.124416	1.62339	1.12592	0.091259	1.78012			9	9	9	15.2	98.008	24.02	1312400000	46
60	A0A087WY00;G3V394;F8WE88;F8W6H6;Q9Y4I1-2;Q9Y4I1;Q9Y4I1-3	A0A087WY00;G3V394;F8WE88;F8W6H6;Q9Y4I1-2;Q9Y4I1;Q9Y4I1-3	Unconventional myosin-Va	MYO5A	0.00353956	-0.431062	-3.99228	0.019836	-0.291328	-2.2332			5	5	5	2.7	212.2	10.135	86447000	14
62	A0A087WY71;E9PFW3;Q96CW1-2;Q96CW1;C9JJ47;C9JJD3;C9JPV8;C9JTK4;C9JGT8	A0A087WY71;E9PFW3;Q96CW1-2;Q96CW1;C9JJ47	AP-2 complex subunit mu	AP2M1	0.0869231	-0.0867697	-1.02624	0.0369352	-0.128439	-1.70675			7	7	7	20	49.526	22.554	1045500000	42
67	A0A087WYT3;Q15185-3;Q15185-4;Q15185;B4DDC6	A0A087WYT3;Q15185-3;Q15185-4;Q15185	Prostaglandin E synthase 3	PTGES3	0.00601224	-0.236602	-3.39132	0.00248122	-0.253324	-4.43319			6	6	6	31.7	19.155	25.835	5030500000	69
68	A0A087WZ13;E9PAU2;Q8IY67-2;K7EQG2;K7EKR9;Q8IY67-3	A0A087WZ13;E9PAU2;Q8IY67-2	Ribonucleoprotein PTB-binding 1	RAVER1	0.0213285	-0.206555	-2.16964	0.931115	0.151345	1.399			25	25	15	44.1	77.843	176.11	5934900000	255
71	A0A087WZK9;O15372;B3KS98;E5RGU4;E5RJT0;E5RHC7;E5RH59;E5RFH0	A0A087WZK9;O15372;B3KS98	Eukaryotic translation initiation factor 3 subunit H	EIF3H	0.316263	0.00302299	0.0459755	0.00589789	-0.208282	-3.41202			14	14	14	41	39.589	70.279	1854500000	83
72	A0A087WZN1;O43837;A0A087X2E5;O43837-2;A0A0D9SG66;O43837-3	A0A087WZN1;O43837;A0A087X2E5;O43837-2;A0A0D9SG66;O43837-3	Isocitrate dehydrogenase [NAD] subunit, mitochondrial;Isocitrate dehydrogenase [NAD] subunit beta, mitochondrial	IDH3B	2.00559	0.8509	3.76179	0.0111023	-0.152317	-2.76712	+		6	6	6	15.5	42.41	20.282	668250000	31
73	A0A087WZP9;A0A087WT39;A0A0J9YYD9;V9GYI1	A0A087WZP9;A0A087WT39;A0A0J9YYD9		LIME1	2.19994	1.14587	4.30248	1.34983	0.197048	2.2324	+	+	5	5	5	60.7	21.672	15.31	663800000	23
75	J3KPF9;A0A087X011;E9PES4;Q9Y496;H7C2F6	J3KPF9;A0A087X011;E9PES4;Q9Y496	Kinesin-like protein;Kinesin-like protein KIF3A	KIF3A	0.149096	-0.114799	-0.599474	0.000583471	-0.288749	-6.62987			3	3	3	5.6	80.354	7.8625	219840000	11
78	A0A087X0I9;Q04759-3;Q04759;Q04759-2	A0A087X0I9;Q04759-3;Q04759;Q04759-2	Protein kinase C;Protein kinase C theta type	PRKCQ	1.07208	0.118763	1.67416	0.196591	-0.0288053	-0.372902			6	6	6	13.9	77.969	14.899	424330000	26
80	A0A087X0M4;Q9BWU0;A0A087WWF4	A0A087X0M4;Q9BWU0	Kanadaptin	SLC4A1AP	0.130444	-0.0529911	-0.706436	2.21863	0.0627104	4.35714		+	10	10	10	24.8	82.89	65.613	1365300000	111
84	A0A087X0X3;P52272;P52272-2;M0R2I7;M0R019;M0QY96;M0R2T0;M0R0N3;M0QYQ7;M0R0Y6;M0QYL3	A0A087X0X3;P52272;P52272-2	Heterogeneous nuclear ribonucleoprotein M	HNRNPM	0.000316907	-0.491644	-7.79812	0.922478	0.167334	1.38218			49	49	26	67.8	77.569	190.51	15250000000	388
85	A0A087X142;A6NMH6;A6NFQ9;F8W8I8;Q92599-2;Q92599-4;Q92599;Q92599-3;C9JV02;E7EW69;E7EX04;B5ME97;Q9P0V9-3;Q9P0V9;Q9P0V9-2	A0A087X142;A6NMH6;A6NFQ9;F8W8I8;Q92599-2;Q92599-4;Q92599;Q92599-3	Septin-8	SEPT8	0.00153146	-0.16485	-5.08821	0.527445	0.0308466	0.578847			11	5	5	22.1	49.355	30.136	2652100000	60
86	A0A087X1G1;H7BYD0;Q16718-2;Q16718;A0A087WXR5;F8WAS3;C9IZN5	A0A087X1G1;H7BYD0;Q16718-2;Q16718;A0A087WXR5	NADH dehydrogenase [ubiquinone] 1 alpha subcomplex subunit 5	NDUFA5	2.32978	0.341576	4.69263	1.70617	0.374161	3.01535	+	+	3	3	3	53.5	11.965	22.997	108960000	17
87	A0A087X1I3;D6RFM5;P31040-3;P31040-2;P31040;H0Y8X1	A0A087X1I3;D6RFM5;P31040-3;P31040-2;P31040	Succinate dehydrogenase [ubiquinone] flavoprotein subunit, mitochondrial	SDHA	1.46262	0.308311	2.47022	0.927867	0.276065	1.39268	+		3	3	3	11.6	56.662	14.714	102350000	19
89	A0A087X211;Q8TCG1-2;Q8TCG1	A0A087X211;Q8TCG1-2;Q8TCG1	Protein CIP2A	KIAA1524	1.36502	0.137392	2.26398	0.0213266	-0.132335	-2.16972	+		5	5	5	10.4	102.28	14.424	686060000	17
90	A0A087X256;Q2M389;F8W1W1;F8VNZ5;F8VYH7;Q2M389-2	A0A087X256;Q2M389;F8W1W1	WASH complex subunit 7	KIAA1033	1.51268	0.468684	2.57847	0.0067518	-0.277019	-3.26781	+		5	5	5	7.8	136.5	15.138	208650000	27
91	A0A087X2D8;O60271-4;O60271-2;O60271-5;O60271-9	A0A087X2D8;O60271-4;O60271-2;O60271-5;O60271-9	C-Jun-amino-terminal kinase-interacting protein 4	SPAG9	0.653467	0.0564235	0.848033	0.00194197	-0.276402	-4.75726			13	13	1	15.2	145.17	55.15	1993600000	69
92	A0A087X2H1;Q9ULT8;G3V4V5;A0A087WVU6;H0YJD4;H0YJP0	A0A087X2H1;Q9ULT8;G3V4V5	E3 ubiquitin-protein ligase HECTD1	HECTD1	1.14807	0.121186	1.82397	0.0701659	-0.134166	-1.1942			12	12	12	6.7	289.63	39.019	886290000	45
93	A0A088AWN2;Q8TBZ3-5;Q8TBZ3-6;Q8TBZ3;Q8TBZ3-2;Q8TBZ3-7;Q8TBZ3-4;G3V5V2;H0YKE8;Q8TBZ3-8;Q8TBZ3-3	A0A088AWN2;Q8TBZ3-5;Q8TBZ3-6;Q8TBZ3;Q8TBZ3-2;Q8TBZ3-7;Q8TBZ3-4	WD repeat-containing protein 20	WDR20	0.772823	0.0879866	1.0888	2.17813	0.231615	4.23932		+	5	5	5	9.8	67.475	8.4542	379850000	15
94	C9JFE4;A0A096LP07;A0A096LPJ3;A8K070;Q13098-5;Q13098;Q13098-7;Q13098-6;J3QQX0;J3QLT0;J3KSA5;J3KRJ4;J3QS88;J3KTB0	C9JFE4;A0A096LP07;A0A096LPJ3;A8K070;Q13098-5;Q13098;Q13098-7;Q13098-6	COP9 signalosome complex subunit 1	GPS1	0.541864	0.0240184	0.610799	0.000939196	-0.303486	-5.82715			7	7	7	22.1	53.371	50.902	896330000	54
95	A0A096LP25;A0A096LNZ0;Q6ZSR9	A0A096LP25;A0A096LNZ0;Q6ZSR9	Uncharacterized protein FLJ45252	AAK1	0.878433	0.0784041	1.2963	0.00824428	-0.190822	-3.06137			14	14	12	43.1	54.448	79.017	2663500000	126
96	A0A096LPC5;J3KP36;A0A0A0MR88;Q9Y4E1-3;Q9Y4E1-6;Q9Y4E1-2;Q9Y4E1-1;Q9Y4E1;Q9Y4E1-5;Q5SRD0;B1AP61;A0A0A0MT65	A0A096LPC5;J3KP36;A0A0A0MR88;Q9Y4E1-3;Q9Y4E1-6;Q9Y4E1-2;Q9Y4E1-1;Q9Y4E1;Q9Y4E1-5	WASH complex subunit FAM21C	FAM21C	1.64681	0.229147	2.87798	0.0117853	-0.238226	-2.70988	+		41	10	10	49.8	147.15	39.711	1070500000	56
100	C9JP00;A0A0A0MQX8;Q9NR56;Q9NR56-7;Q86VM6;C9JCX1;H7C4Y1;B1AKI6;Q9NUK0-2;Q9NUK0;C9J4T8;Q9NUK0-4;Q9NUK0-3	C9JP00;A0A0A0MQX8;Q9NR56;Q9NR56-7;Q86VM6	Muscleblind-like protein 1	MBNL1	0.982381	0.267608	1.49886	2.00225	0.259986	3.75293		+	20	2	2	52.6	37.898	14.976	279420000	17
102	A0A0A0MRA5;B7Z4B8;Q9BUJ2-4;Q9BUJ2-2;Q9BUJ2;Q9BUJ2-3;M0R3F1;M0QYZ0;M0QZV6;M0R0K8;M0QYI8;M0R203;M0QYM5	A0A0A0MRA5;B7Z4B8;Q9BUJ2-4;Q9BUJ2-2;Q9BUJ2;Q9BUJ2-3;M0R3F1;M0QYZ0	Heterogeneous nuclear ribonucleoprotein U-like protein 1	HNRNPUL1	2.9057	0.176878	6.76913	0.191667	-0.0112152	-0.394063	+		18	18	18	26.2	85.939	58.697	2043700000	87
105	A0A0A0MRE6;O94967-2;O94967;O94967-3;O94967-4	A0A0A0MRE6;O94967-2;O94967;O94967-3;O94967-4	WD repeat-containing protein 47	WDR47	0.975727	0.418146	1.48589	0.150857	-0.0452258	-0.590014			5	5	5	11.9	98.701	10.819	702910000	19
110	A0A0A0MRJ6;H7BY58;P22061;P22061-2;F6S8N6;F8WDT3;F8WAV5;F8WAX2;C9J0F2;H7C4X2	A0A0A0MRJ6;H7BY58;P22061;P22061-2;F6S8N6	Protein-L-isoaspartate O-methyltransferase;Protein-L-isoaspartate(D-aspartate) O-methyltransferase	PCMT1	0.000551385	-0.440605	-6.73125	1.07023	0.274707	1.67052			23	23	23	71.2	30.315	323.31	105800000000	615
111	A0A0A0MRJ8;Q7Z6I6-3;Q7Z6I6;A0A0A0MRJ9;Q7Z6I6-2	A0A0A0MRJ8;Q7Z6I6-3;Q7Z6I6;A0A0A0MRJ9;Q7Z6I6-2	Rho GTPase-activating protein 30	ARHGAP30	0.000277001	-0.147907	-8.07913	0.00672908	-0.0820942	-3.27136			17	17	16	26.5	98.07	70.44	1088400000	67
112	A0A0A0MRL0;Q12905;X6R6Z1;B4DY09	A0A0A0MRL0;Q12905;X6R6Z1;B4DY09	Interleukin enhancer-binding factor 2	ILF2	0.63437	0.111997	0.808486	0.952401	0.556671	1.44046			4	4	4	42.7	16.367	20.394	1512000000	40
114	A0A0A0MRN5;Q9NZT2-2;Q9NZT2;A0A087X028	A0A0A0MRN5;Q9NZT2-2;Q9NZT2	Opioid growth factor receptor	OGFR	0.00296811	-0.361762	-4.20672	0.0158485	-0.251411	-2.43402			8	8	8	25.8	67.194	29.002	617640000	32
117	A0A0A0MRT6;Q8IZP0-10;Q8IZP0-2;Q8IZP0-5;B6VEX4;Q8IZP0-8;Q8IZP0-7;Q8IZP0-4;Q8IZP0-3;Q8IZP0-6;Q8IZP0-9;Q8IZP0-12;Q8IZP0;Q8IZP0-11	A0A0A0MRT6;Q8IZP0-10;Q8IZP0-2;Q8IZP0-5;B6VEX4;Q8IZP0-8;Q8IZP0-7;Q8IZP0-4;Q8IZP0-3;Q8IZP0-6;Q8IZP0-9;Q8IZP0-12;Q8IZP0;Q8IZP0-11	Abl interactor 1	ABI1	0.433806	0.0411075	0.360668	0.0116724	-0.307746	-2.71908			8	8	8	22.3	51.769	25.878	1828500000	36
118	X6RA56;A0A0A0MRV8;X6RLR1;O75935-3;O75935-2;O75935;X6RCK5	X6RA56;A0A0A0MRV8;X6RLR1;O75935-3;O75935-2;O75935;X6RCK5	Dynactin subunit 3	DCTN3	1.41359	0.375757	2.36586	0.270665	-0.00429853	-0.0967497	+		4	4	4	23.2	16.091	6.7794	288700000	13
122	A0A0A0MSB8;Q9UPT5-2;Q9UPT5-5;Q9UPT5-1;Q9UPT5-6;Q9UPT5;A0A0A0MRE1;B4DJ07;Q9UPT5-4;B5MCY9;K7ERQ5;C9JME6;C9JKC2	A0A0A0MSB8;Q9UPT5-2;Q9UPT5-5;Q9UPT5-1;Q9UPT5-6;Q9UPT5;A0A0A0MRE1;B4DJ07;Q9UPT5-4	Exocyst complex component 7	EXOC7	1.08531	0.0928839	1.70012	0.130035	-0.0126166	-0.708931			9	9	9	18.2	78.808	29.596	1290700000	55
123	J3KNW4;A0A0A0MSG2;Q14192	J3KNW4;A0A0A0MSG2;Q14192	Four and a half LIM domains protein 2	FHL2	1.67452	0.649051	2.94171	0.560463	0.0472112	0.651504	+		4	4	4	16.2	44.205	10.96	321030000	17
125	A0A0A0MSI8;O00471;F8W9B8;G3V377	A0A0A0MSI8;O00471;F8W9B8	Exocyst complex component 5	EXOC5	0.127308	-0.0335077	-0.725785	0.00912134	-0.11985	-2.95969			5	5	5	12.8	82.118	14.873	469270000	14
130	A0A0A0MSS3;Q8ND83;B7Z326;A0A0C4DFN6;Q8ND83-2;Q8ND83-4;Q8ND83-3;X6RGK9;C9JUW9;X6RDJ2;C9JP03;C9JD09;Q5T6P1	A0A0A0MSS3;Q8ND83;B7Z326;A0A0C4DFN6;Q8ND83-2;Q8ND83-4;Q8ND83-3;X6RGK9	SLAIN motif-containing protein 1	SLAIN1	0.0241116	-0.178335	-2.06359	0.324797	0.00930548	0.0710825			9	8	8	24.7	62.196	72.708	1656400000	64
133	A0A2R8Y7S2;A0A2R8Y4P4;Q9HBD4;A0A0A0MT49;P51532-5;P51532-2;P51532-3;P51532-4;P51532;A0A2R8YGP5;A0A2R8YGG3;A0A2R8Y7F3;A0A2R8Y440;A0A2R8YG32;A0A2R8Y4C5;A0A2R8YF58;A0A2R8Y6N0;A0A2R8YDA1;A0A2R8Y6V2;A0A2R8Y526;A0A2R8Y7Y7;A0A2R8YF80;A0A2R8Y523;A0A2R8Y4R6;A0A2R8YFV8;A0A2R8YCY3;A0A2R8Y7R0;A0A0U1RRG6;A0A2R8YFK5;K7EQF0;A0A2R8Y5K3;A0A0U1RRF5;A0A2R8Y583;A0A0U1RRD6;A0A0U1RRF8;A0A0A0MSS5;F6UH26;A0A0U1RQU0;A0A0U…	A0A2R8Y7S2;A0A2R8Y4P4;Q9HBD4;A0A0A0MT49;P51532-5;P51532-2;P51532-3;P51532-4;P51532;A0A2R8YGP5;A0A2R8YGG3;A0A2R8Y7F3;A0A2R8Y440;A0A2R8YG32;A0A2R8Y4C5;A0A2R8YF58;A0A2R8Y6N0;A0A2R8YDA1;A0A2R8Y6V2;A0A2R8Y526;A0A2R8Y7Y7;A0A2R8YF80	Transcription activator BRG1	SMARCA4	0.639957	0.0596455	0.820093	1.37491	0.150891	2.28461		+	11	11	7	8.6	184.85	23.285	981750000	43
135	A0A0A0MTH3;Q13418;Q13418-3;Q13418-2;E9PQ52;A0A087WW45;A0A087WWY6	A0A0A0MTH3;Q13418;Q13418-3;Q13418-2	Integrin-linked protein kinase	ILK	0.835757	0.0267763	1.21282	2.55681	0.0978092	5.43834		+	21	21	21	40.4	54.611	47.165	4047400000	209
143	A0A0A0MTR7;Q63HN8;A0A0A0MTC1;Q63HN8-4;Q63HN8-5;I3L3H9;Q63HN8-6	A0A0A0MTR7;Q63HN8;A0A0A0MTC1;Q63HN8-4	E3 ubiquitin-protein ligase RNF213	RNF213	2.38506	0.177794	4.86643	0.00381056	-0.133469	-3.90472	+		57	57	57	13.7	591.4	195.06	6872900000	320
144	A0A0A0MTS2;A0A2U3TZU2;P06744;P06744-2;K7EQ48;A0A0J9YXP8;A0A0J9YX90;A0A0J9YYH3;A0A2R8Y6C7;K7EPY4;CON__Q3ZBD7;A0A2R8YF08;K7ELR7;K7EP41;K7ENA0;K7ERC6;K7EIL4;A0A0J9YXH9;K7ERK8;A0A0J9YXM3	A0A0A0MTS2;A0A2U3TZU2;P06744;P06744-2;K7EQ48	Glucose-6-phosphate isomerase	GPI	0.0165367	-0.269302	-2.39547	0.057615	-0.119242	-1.34956			16	16	12	31.4	64.824	171.55	3471100000	149
146	A0A1B0GWJ0;A0A1B0GTJ7;A0A0A6YY92;P30566;P30566-2;A0A096LNY6;A0A1B0GWF8;A0A1B0GTG9;A0A096LNY5;A0A096LP76;B4DEP1;A0A1W2PRX2;A0A096LP72;A0A096LNY4;V9GY96;A0A096LNT0;A0A096LPA2	A0A1B0GWJ0;A0A1B0GTJ7;A0A0A6YY92;P30566;P30566-2;A0A096LNY6;A0A1B0GWF8;A0A1B0GTG9;A0A096LNY5	Adenylosuccinate lyase	ADSL	0.00694449	-0.267117	-3.23826	0.0227296	-0.211151	-2.11441			8	8	8	27.7	54.465	48.896	1416700000	67
147	A0A0A6YYC7;Q96JP5-2;Q96JP5;H3BTR0	A0A0A6YYC7;Q96JP5-2;Q96JP5	E3 ubiquitin-protein ligase ZFP91	ZFP91-CNTF;ZFP91	0.000258096	-0.363177	-8.23037	0.0221903	-0.159784	-2.1352			4	4	4	13.8	59.57	29.406	799860000	36
148	A0A0A6YYC8;I3L1I5	A0A0A6YYC8;I3L1I5	Putative uncharacterized protein LOC100996504		0.107129	-0.194404	-0.862184	0.0111723	-0.178564	-2.76107			4	4	3	18.6	41.2	9.6602	148300000	11
151	A0A0B4J1W3;Q9BXJ9;Q9BXJ9-4;Q6N069-5;Q6N069-4;Q6N069-3;Q6N069-2;Q6N069	A0A0B4J1W3;Q9BXJ9	N-alpha-acetyltransferase 15, NatA auxiliary subunit	NAA15	0.00364757	-0.349144	-3.95645	0.0120539	-0.275565	-2.68843			13	13	13	17.6	101.2	35.167	1306700000	57
152	A0A0B4J1Z1;C9JAB2;Q16629-3;Q16629-2;Q16629-4;Q16629	A0A0B4J1Z1;C9JAB2;Q16629-3;Q16629-2;Q16629-4;Q16629	Serine/arginine-rich splicing factor 7	SRSF7	1.15712	0.415264	1.84192	1.00554	0.328499	1.54401			3	3	3	34.3	15.763	7.959	265170000	17
156	J3KPG2;E9PJF7;Q5W0H4;A0A0B4J2C3;P13693-2;P13693	J3KPG2;E9PJF7;Q5W0H4;A0A0B4J2C3;P13693-2;P13693	Translationally-controlled tumor protein	TPT1	0.000590183	-0.70167	-6.60953	0.00290163	-0.430796	-4.23488			2	2	2	8.1	18.108	17.695	509330000	26
160	A0A0C4DFV9;Q01105-3;Q01105-4;Q01105-2;Q01105;A0A087X027;P0DME0	A0A0C4DFV9;Q01105-3;Q01105-4;Q01105-2;Q01105	Protein SET	SET	1.21931	0.208981	1.96613	0.191355	-0.0621449	-0.395422			7	7	7	27.4	31.124	28.949	3213000000	39
161	A0A0C4DFX9;Q9H3P2;H0Y3X6;H7C2C7;C9JHL4;C9JEM7;Q9H3P2-7;H7C0W2;F8W954;F8WF98	A0A0C4DFX9;Q9H3P2;H0Y3X6;H7C2C7;C9JHL4	Negative elongation factor A	NELFA	2.5614	0.331826	5.45433	0.0029069	-0.218603	-4.23262	+		17	17	17	41.7	58.499	68.918	2907700000	92
166	F5GYV5;H7BZV4;A0A0C4DG62;F8WCT1;F5H7X4;Q66PJ3-7;Q66PJ3-4;Q66PJ3-3;Q66PJ3-2;Q66PJ3	F5GYV5;H7BZV4;A0A0C4DG62;F8WCT1;F5H7X4;Q66PJ3-7;Q66PJ3-4;Q66PJ3-3;Q66PJ3-2;Q66PJ3	ADP-ribosylation factor-like protein 6-interacting protein 4	ARL6IP4	1.42031	0.504111	2.38006	0.0861763	-0.0786479	-1.03301	+		3	3	3	17.5	23.687	33.773	305880000	24
167	A0A0C4DG89;Q7L014;D6RJA6	A0A0C4DG89;Q7L014	Probable ATP-dependent RNA helicase DDX46	DDX46	0.0124469	-0.198832	-2.65803	0.581513	0.0237858	0.696935			15	15	15	18.4	117.46	53.442	1440600000	74
169	A0A0C4DGA2;O75521-2;O75521;F1LLU7;F8WAW4;C9JB63;F8W6J1	A0A0C4DGA2;O75521-2;O75521;F1LLU7;F8WAW4;C9JB63	Enoyl-CoA delta isomerase 2, mitochondrial	ECI2	1.19072	0.30626	1.90885	0.0391589	-0.143524	-1.65906			5	5	5	22	40.183	29.689	255470000	12
170	A0A0C4DGA6;Q14527;Q14527-2;H7C5K0	A0A0C4DGA6;Q14527;Q14527-2	Helicase-like transcription factor	HLTF	0.0117532	-0.211501	-2.71249	0.370916	0.0190605	0.19983			37	37	37	33.1	113.86	197.53	5752300000	260
174	A0A2R8Y425;A0A2R8Y5J0;A0A2R8YFK9;A0A2U3TZM0;A0A2R8YFD8;F5GWX5;A0A2R8Y212;A0A2R8Y521;A0A0C4DGG9;Q14839;Q14839-2;A0A2R8YDJ9;A0A2R8YD40;A0A2R8Y8C1;A0A2R8YER1;A0A2R8Y4X2;A0A2R8YDW2;A0A2R8Y7I0;A0A2R8Y5Z7;A0A2R8Y685;A0A2R8Y7M9;A0A2R8Y5M9;A0A2R8Y8B3;A0A2R8YE38;Q8TDI0;K7EMY3;A0A2R8Y6G9;A0A2R8Y445;Q12873-2;Q12873;Q12873-3;F5H6N4;F2Z2R5;F6T542	A0A2R8Y425;A0A2R8Y5J0;A0A2R8YFK9;A0A2U3TZM0;A0A2R8YFD8;F5GWX5;A0A2R8Y212;A0A2R8Y521;A0A0C4DGG9;Q14839;Q14839-2;A0A2R8YDJ9;A0A2R8YD40;A0A2R8Y8C1;A0A2R8YER1;A0A2R8Y4X2;A0A2R8YDW2;A0A2R8Y7I0;A0A2R8Y5Z7	Chromodomain-helicase-DNA-binding protein 4	CHD4	0.0100087	-0.159994	-2.86791	0.0670878	-0.0549234	-1.22947			39	39	39	28.7	215.49	142.6	6921500000	259
175	A0A0C4DGI3;B4DJV2;O75390;H0YIC4;F8VRP1;F8VX68;F8VPF9;F8VPA1;F8W1S4;H0YH82;F8W642;F8VZK9;F8VX07;F8VTT8;F8W4S1;F8VRI6;F8VWQ5;F8VR34	A0A0C4DGI3;B4DJV2;O75390;H0YIC4	Citrate synthase;Citrate synthase, mitochondrial	CS	0.608472	0.0886408	0.754246	0.0195686	-0.265813	-2.24516			14	14	14	38	44.703	42.402	4145700000	93
184	A0A0D9SEU5;R4GMX8;Q6VN20-3;Q6VN20;Q6VN20-2;R4GMX7;R4GNA3;R4GN91	A0A0D9SEU5;R4GMX8;Q6VN20-3;Q6VN20;Q6VN20-2	Ran-binding protein 10	RANBP10	0.0401079	-0.098863	-1.6396	0.249217	-0.00696309	-0.169965			8	8	8	24.8	67.255	54.631	926550000	43
185	A0A0D9SFK2;Q92614-4;Q92614;Q92614-3;Q92614-5;H0YEV9;A0A1B0GWJ6	A0A0D9SFK2;Q92614-4;Q92614;Q92614-3;Q92614-5	Unconventional myosin-XVIIIa	MYO18A	3.59692	0.142402	10.2748	0.141805	-0.0470848	-0.639752	+		105	105	12	50.8	231.1	323.31	21537000000	766
188	A0A0D9SGE8;Q8IWS0-3;Q8IWS0;Q5JRC6;Q8IWS0-4;Q8IWS0-2;Q8IWS0-5	A0A0D9SGE8;Q8IWS0-3;Q8IWS0;Q5JRC6;Q8IWS0-4;Q8IWS0-2;Q8IWS0-5	PHD finger protein 6	PHF6	0.239266	-0.00876935	-0.20556	1.84935	0.119047	3.36045		+	5	5	5	21.6	41.361	16.219	956020000	39
190	A0A0G2JH68;O60610;H9KV28;A0A2R8Y5N1;B4E2I7;H7C2W8;A0A2R8YEF8	A0A0G2JH68;O60610;H9KV28;A0A2R8Y5N1	Protein diaphanous homolog 1	DIAPH1	2.71125	0.147285	5.99749	0.000285866	-0.343108	-8.01255	+		57	57	2	38.1	141.36	323.31	15967000000	476
192	A0A0G2JIW1;P0DMV9;P0DMV8;P0DMV8-2;V9GZ37	A0A0G2JIW1;P0DMV9;P0DMV8;P0DMV8-2;V9GZ37	Heat shock 70 kDa protein 1B;Heat shock 70 kDa protein 1A	HSPA1B;HSPA1A	0.0646174	-0.0866947	-1.259	2.07072	0.113682	3.93757		+	25	19	15	43.1	70.108	99.255	3814600000	160
196	A0A0G2JMB4;P01850;A0A5B9	A0A0G2JMB4;P01850;A0A5B9	T-cell receptor beta-1 chain C region;T-cell receptor beta-2 chain C region	TRBC1;TRBC2	2.44714	1.38567	5.06744	2.57231	1.189	5.49249	+	+	4	4	4	25.1	19.968	15.351	530980000	20
197	A0A0G2JMS7;A0A0G2JNZ2;A0A0G2JPP5;Q14160-2;Q14160;Q14160-3;H0YCG0;H0YDF9	A0A0G2JMS7;A0A0G2JNZ2;A0A0G2JPP5;Q14160-2;Q14160;Q14160-3;H0YCG0	Protein scribble homolog	SCRIB	0.0167599	-0.104083	-2.38336	0.00407278	-0.148784	-3.82686			12	12	12	14.4	165.27	40.565	1473200000	49
200	A0A0J9YWL0;Q9Y4K1;Q9Y4K1-2;Q96QW7	A0A0J9YWL0;Q9Y4K1	Absent in melanoma 1 protein	AIM1	0.0926867	-0.0575698	-0.975918	1.88806	0.106704	3.45735		+	46	46	46	28.4	231.71	217.33	7822200000	375
203	A0A0J9YXM6;Q562E7;Q562E7-4;E9PDG3;Q562E7-2;Q562E7-6;Q562E7-5;Q562E7-3	A0A0J9YXM6;Q562E7;Q562E7-4	WD repeat-containing protein 81	WDR81	0.248321	-0.0158655	-0.173124	0.0961247	-0.0654713	-0.947349			14	14	14	13.8	211.57	50.802	1174900000	55
204	D6R991;D6REM6;A0A0R4J2E8;A8MXP9;P43243;D6RB45;A0A1B0GX04;D6R9F3;D6RBS2;D6RCM3;D6REK4;D6R8Z5;H0Y8T4;D6RAM9;D6RAY2;D6RBI2;D6RE02;D6RIA2;Q68E03;B3KM87;P43243-2	D6R991;D6REM6;A0A0R4J2E8;A8MXP9;P43243	Matrin-3	MATR3	0.0115495	-0.415982	-2.72919	0.345696	0.0298009	0.130778			7	7	7	30.3	48.159	20.524	515080000	11
206	A0A0U1RQK7;A0A0A0MSA7;O43432-4;O43432;O43432-3	A0A0U1RQK7;A0A0A0MSA7;O43432-4;O43432;O43432-3	Eukaryotic translation initiation factor 4 gamma 3	EIF4G3	0.969412	0.450463	1.47359	0.00503122	-0.201564	-3.58639			13	10	10	11.7	195.27	19.502	575820000	25
209	A0A1B0GW38;A0A0U1RQX8;P22681;A0A0U1RR39;A0A0U1RRJ5	A0A1B0GW38;A0A0U1RQX8;P22681;A0A0U1RR39	E3 ubiquitin-protein ligase CBL	CBL	0.00360965	-0.266833	-3.96888	0.00535198	-0.312724	-3.51794			15	15	15	34.3	95.95	66.654	1900900000	69
211	A0A0U1RR32;A0A0U1RRH7;Q99878;Q96KK5;Q9BTM1;Q16777;Q6FI13;P20671;P0C0S8;Q9BTM1-2;P16104;H0YFX9;Q8IUE6;C9J0D1;Q71UI9-2;Q71UI9;P0C0S5;Q96QV6;C9J386;Q71UI9-5;Q71UI9-3;Q71UI9-4	A0A0U1RR32;A0A0U1RRH7;Q99878;Q96KK5;Q9BTM1;Q16777;Q6FI13;P20671;P0C0S8;Q9BTM1-2;P16104;H0YFX9;Q8IUE6	Histone H2A type 1-J;Histone H2A type 1-H;Histone H2A.J;Histone H2A type 2-C;Histone H2A type 2-A;Histone H2A type 1-D;Histone H2A type 1;Histone H2AX;Histone H2A;Histone H2A type 2-B	HIST1H2AJ;HIST1H2AH;H2AFJ;HIST2H2AC;HIST2H2AA3;HIST1H2AD;HIST1H2AG;H2AFX;HIST2H2AB	2.92076	0.334811	6.83233	1.55908	0.136942	2.68048	+	+	6	6	1	30.8	18.481	27.686	7789700000	94
216	A0A0U1RRM4;P26599;P26599-2;P26599-3;A6NLN1;K7EKJ7;A0A0D9SF20;K7ELW5;A0A087WUW5;K7ES59;K7EKX4;K7EK45;X6R242;A0A087WU68;O95758-1;O95758-6;O95758-2;O95758;O95758-5;O95758-4	A0A0U1RRM4;P26599;P26599-2;P26599-3;A6NLN1;K7EKJ7	Polypyrimidine tract-binding protein 1	PTBP1	0.351432	0.00861645	0.146752	0.906641	0.0960073	1.35132			15	15	15	29.8	62.463	130.21	5903300000	225
218	A0A0X1KG68;Q5XG87	A0A0X1KG68;Q5XG87	Non-canonical poly(A) RNA polymerase PAPD7	PAPD7	0.00313358	-0.269277	-4.13981	1.47664	0.184601	2.50037		+	4	4	4	10	84.649	7.3912	296820000	14
223	Q5JNW7;A0A140T998;X5D2R7;P28062-2;P28062	Q5JNW7;A0A140T998;X5D2R7;P28062-2;P28062	Proteasome subunit beta type;Proteasome subunit beta type-8	PSMB8;PSM8	1.52788	0.15098	2.61171	1.01687	0.178819	1.56612	+		4	4	4	20.6	27.85	8.4806	1073600000	33
226	A0A1B0GUI1;Q6GYQ0-4;Q6GYQ0;Q6GYQ0-7;Q6GYQ0-5;Q6GYQ0-6;Q6GYQ0-2;Q6GYQ0-3	A0A1B0GUI1;Q6GYQ0-4;Q6GYQ0;Q6GYQ0-7;Q6GYQ0-5;Q6GYQ0-6;Q6GYQ0-2;Q6GYQ0-3	Ral GTPase-activating protein subunit alpha-1	RALGAPA1	0.0697252	-0.0975839	-1.19915	0.372172	0.0173211	0.203192			4	4	4	2.5	280.41	8.5444	173140000	19
232	A0A1C7CYX9;Q16555;Q16555-2;E5RFU4;E9PD68;Q14194;Q14194-2;H0YBT4;Q14195;Q14195-2	A0A1C7CYX9;Q16555;Q16555-2	Dihydropyrimidinase-related protein 2	DPYSL2	0.00338657	-0.338303	-4.04536	0.00210099	-0.379586	-4.6513			18	18	18	33.8	73.502	59.188	2566600000	89
237	F8WED5;A0A1W2PP14;B8ZZL5;Q8WV92	F8WED5;A0A1W2PP14;B8ZZL5;Q8WV92	MIT domain-containing protein 1	MITD1	0.188522	-0.0593263	-0.407819	0.338033	0.0119864	0.109169			2	2	2	34	5.8196	5.6133	441850000	19
239	A0A1W2PPT5;C9J2Y9;P30876;C9J4M6	A0A1W2PPT5;C9J2Y9;P30876;C9J4M6	DNA-directed RNA polymerase;DNA-directed RNA polymerase II subunit RPB2	POLR2B	1.71443	0.157159	3.03473	0.00815783	-0.0794627	-3.07208	+		22	22	22	27.3	125.19	89.223	3410900000	116
241	A0A1W2PRL9;A0A1W2PPZ5;P23193-2;P23193;B7Z4S1;E5RIS7;A0A0A0MT58;Q15560-2;Q15560;E5RK46;A0A1W2PS15;E5RFI1;A0A1W2PPV7;E5RJ93;Q5JRI7	A0A1W2PRL9;A0A1W2PPZ5;P23193-2;P23193	Transcription elongation factor A protein 1	TCEA1	0.000823336	-0.353468	-6.04046	0.0013222	-0.23581	-5.30181			11	11	11	41.4	31.63	34.323	667870000	35
242	A0A1W2PQ51;A0A1X7SBZ2;Q92841;Q92841-3;Q92841-1;Q92841-2	A0A1W2PQ51;A0A1X7SBZ2;Q92841;Q92841-3;Q92841-1;Q92841-2	Probable ATP-dependent RNA helicase DDX17	DDX17	0.607466	0.0145537	0.752123	0.104493	-0.0218341	-0.881788			29	28	21	40.1	80.457	113.66	4467200000	152
243	A0A1W2PQ90;Q92878-3;Q92878;Q92878-2;E7EN38;H7C0P8;E7ESD9	A0A1W2PQ90;Q92878-3;Q92878;Q92878-2	DNA repair protein RAD50	RAD50	0.978899	0.310281	1.49207	0.515896	0.0552073	0.552982			7	7	7	8.6	142.94	11.457	513400000	17
245	A0A1W2PRV5;E7EQZ4;Q16637-3;Q16637;Q16637-4;Q16637-2;B4DP61;H0YBZ9;A0A0G2JRX5;A0A0G2JRY6	A0A1W2PRV5;E7EQZ4;Q16637-3;Q16637;Q16637-4;Q16637-2;B4DP61	Survival motor neuron protein	SMN1;SMN2	0.00797248	-0.206711	-3.0955	1.26925	0.104644	2.06703			7	7	7	33.3	30.415	46.09	2544800000	93
246	A8MYT4;A0A1W2PS05;Q8NEB9;M0R308;K7ENH3;K7EIV6;K7EKH3	A8MYT4;A0A1W2PS05;Q8NEB9	Phosphatidylinositol 3-kinase;Phosphatidylinositol 3-kinase catalytic subunit type 3	PIK3C3	1.55882	0.120829	2.6799	0.0368267	-0.0652609	-1.70915	+		16	16	16	26.3	94.399	46.237	1376900000	115
249	A0A286YF22;O43175;A0A2C9F2M7;A0A286YFA2;A0A286YFL2;A0A286YFM8;A0A286YFC8;A0A286YFB2;A0A286YF78;A0A286YER3;A0A286YF34;A0A286YFF3;A0A286YFK5;A0A286YFE1	A0A286YF22;O43175;A0A2C9F2M7;A0A286YFA2;A0A286YFL2;A0A286YFM8	D-3-phosphoglycerate dehydrogenase	PHGDH	0.000934084	-0.297057	-5.83586	0.000616732	-0.323143	-6.53179			37	37	37	64.4	55.938	212.99	14496000000	291
250	A0A286YFD6;P31350;P31350-2;C9JXC1	A0A286YFD6;P31350;P31350-2	Ribonucleoside-diphosphate reductase subunit M2	RRM2	0.0118169	-0.277902	-2.70733	0.00156789	-0.287803	-5.05468			7	7	7	14.2	42.906	18.448	1263700000	40
253	A0A2Q3DQE3;H0Y6G2;Q13555-2;Q13555-8;Q13555;Q13555-6;Q13555-3;Q13555-7;Q13555-9;H7BXS4;Q13554-7;Q13554-4;Q13554-6;Q13554-3;Q13554-8;Q13554-5;Q13554-2;Q13554;H7BZC6;D6RHX9;E9PBE8;E7EQE4	A0A2Q3DQE3;H0Y6G2;Q13555-2;Q13555-8;Q13555;Q13555-6;Q13555-3;Q13555-7;Q13555-9;H7BXS4;Q13554-7;Q13554-4;Q13554-6;Q13554-3;Q13554-8;Q13554-5;Q13554-2;Q13554	Calcium/calmodulin-dependent protein kinase type II subunit gamma;Calcium/calmodulin-dependent protein kinase type II subunit beta	CAMK2G;CAMK2B	1.05501	0.140553	1.64069	0.0140186	-0.0583024	-2.5467			9	9	1	26.4	62.164	44.513	1216000000	59
256	A0A2R8Y3X5;A0A2R8YE78;A0A2R8YDM2;C9JMB8;E5KLJ9;O60313-13;O60313;O60313-9;O60313-11;O60313-2;O60313-10;A0A2R8YFD1;A0A2R8YGE5;A0A2R8YD53;A0A2R8Y4Q3;A0A2R8Y4G4;A0A2R8YE54;C9JY58;A0A2R8Y5G3	A0A2R8Y3X5;A0A2R8YE78;A0A2R8YDM2;C9JMB8;E5KLJ9;O60313-13;O60313;O60313-9;O60313-11;O60313-2;O60313-10;A0A2R8YFD1;A0A2R8YGE5	Dynamin-like 120 kDa protein, mitochondrial;Dynamin-like 120 kDa protein, form S1	OPA1	1.78656	0.433013	3.20662	1.16696	0.0446924	1.86148	+		27	27	27	37.5	99.132	99.136	2773700000	149
260	H0YH87;A0A2R8Y7P6;A0A2R8YDM9;V9GY86;A0A2R8Y5A6;Q99700-2;Q99700-4;Q99700	H0YH87;A0A2R8Y7P6;A0A2R8YDM9;V9GY86;A0A2R8Y5A6;Q99700-2;Q99700-4;Q99700	Ataxin-2	ATXN2	0.71776	0.29392	0.978884	0.526976	0.0616444	0.577799			7	7	1	16.5	90.166	17.408	315090000	19
261	A0A2R8YFV7;A0A2R8Y5N2;A0A2R8Y5S3;Q92574-2;Q92574;A0A2R8Y6S1;A0A2R8YEH9;A0A2R8YGX7;A0A2R8YD74;Q86WV8;A0A2R8Y7E9;A0A2R8Y6W1;Q59IT9	A0A2R8YFV7;A0A2R8Y5N2;A0A2R8Y5S3;Q92574-2;Q92574;A0A2R8Y6S1	Hamartin	TSC1	0.696243	0.0547837	0.935441	0.00229883	-0.256599	-4.53234			9	9	9	17.4	129.27	32.594	656900000	42
262	A0A2R8Y6C9;A0A2R8YDR3;A0A2R8Y7C8;A0A2R8YGD6;P49815-4;P49815;A0A2R8Y5F1;A0A2R8YGU4;X5D2U8;H3BMQ0;P49815-7;P49815-6;P49815-5;P49815-3;P49815-2;A0A2R8YDZ2;A0A2R8Y7X5;H3BQK4;A0A2R8YHA2;A0A2R8Y670	A0A2R8Y6C9;A0A2R8YDR3;A0A2R8Y7C8;A0A2R8YGD6;P49815-4;P49815;A0A2R8Y5F1;A0A2R8YGU4;X5D2U8;H3BMQ0;P49815-7;P49815-6;P49815-5;P49815-3;P49815-2;A0A2R8YDZ2;A0A2R8Y7X5	Tuberin	TSC2	0.25278	-0.0130701	-0.157483	0.0113478	-0.159268	-2.74609			13	13	13	18	149.4	66.326	1990000000	91
264	F5H029;A0A2R8Y7B3;B7Z6U4;A0A2R8YF77;F5GX51;A0A2R8YEE0;Q9Y4F9-2;Q9Y4F9;A0A2R8Y4B9	F5H029;A0A2R8Y7B3;B7Z6U4;A0A2R8YF77;F5GX51;A0A2R8YEE0;Q9Y4F9-2;Q9Y4F9;A0A2R8Y4B9	Protein FAM65B	FAM65B	1.845	0.553014	3.34966	0.558191	0.111679	0.646559	+		4	4	4	13.2	68.074	15.703	323450000	13
265	A0A2R8Y7M0;P82094;P82094-2;F8WF45	A0A2R8Y7M0;P82094;P82094-2;F8WF45	TATA element modulatory factor	TMF1	1.07737	0.320864	1.68454	0.372078	0.010125	0.202939			7	7	7	14.3	110.54	14.613	150830000	24
266	A0A2R8Y7R9;Q13136;Q13136-2;H0YDW2;E9PJZ7;A0A1B0GVT3;H0YD72;H0YEF9;M0QZB5;B1APN9;O75335;O75334-2;E9PID5;E9PPF6;H0YHJ4;H0YH95;O75335-2;O75335-1	A0A2R8Y7R9;Q13136;Q13136-2	Liprin-alpha-1	PPFIA1	0.0754023	-0.0882619	-1.1377	0.00565906	-0.209073	-3.45686			24	24	21	23	138.52	119.73	2861100000	122
267	A0A2R8Y811;P62263;E5RH77	A0A2R8Y811;P62263;E5RH77	40S ribosomal protein S14	RPS14	2.31379	0.277762	4.64322	3.18856	0.273417	8.04555	+	+	18	18	18	54.7	16.159	323.31	42833000000	300
268	A0A2R8Y851;P62273;P62273-2;A0A2R8Y6P7;A0A087WTT6	A0A2R8Y851;P62273;P62273-2;A0A2R8Y6P7;A0A087WTT6	40S ribosomal protein S29	RPS29	0.592289	0.0986287	0.719955	2.27588	0.341019	4.52766		+	7	7	7	43.7	10.256	84.427	6626300000	83
269	A0A2R8Y855;Q969G3-2;Q969G3;B4DGM3;J3QR61;A0A2R8Y765;J3QKS7;A0A2R8Y7U4;A0A2U3TZQ7;A0A2R8Y7I9;A0A2R8Y4T4;A0A2R8YES3;Q969G3-6;Q969G3-5;Q969G3-3;Q969G3-4;J3QKX6;J3KT85;A0A2R8YD78;A0A2R8YDQ4;J3QL66;A0A2R8YEB8;H7C048;K7EMQ8;A0A2R8YFC8	A0A2R8Y855;Q969G3-2;Q969G3;B4DGM3;J3QR61;A0A2R8Y765;J3QKS7;A0A2R8Y7U4;A0A2U3TZQ7;A0A2R8Y7I9;A0A2R8Y4T4;A0A2R8YES3;Q969G3-6;Q969G3-5;Q969G3-3;Q969G3-4;J3QKX6	SWI/SNF-related matrix-associated actin-dependent regulator of chromatin subfamily E member 1	SMARCE1	2.15211	0.132539	4.1648	2.16113	0.095336	4.19054	+	+	8	8	8	35.7	41.874	52.01	1576400000	47
270	A0A2R8Y8D9	A0A2R8Y8D9			0.0220629	-0.109043	-2.1402	1.09205	0.0890539	1.71337			7	7	4	22.2	48.534	37.304	1346200000	48
272	A0A2R8YD50;P51659;A0A2R8Y7L2;G5E9S2;E7ET17;E7EWE5;P51659-3;P51659-2;E7ER27;E7EPL9;A0A2R8Y7W2;A0A2R8YEG2;A0A2R8YDT8;A0A2R8YF45	A0A2R8YD50;P51659;A0A2R8Y7L2;G5E9S2;E7ET17;E7EWE5;P51659-3;P51659-2;E7ER27;E7EPL9	Peroxisomal multifunctional enzyme type 2;(3R)-hydroxyacyl-CoA dehydrogenase;Enoyl-CoA hydratase 2	HSD17B4	0.0014235	-0.39548	-5.19362	0.000203808	-0.352956	-8.75448			12	12	12	25.6	76.837	36.412	936440000	50
273	A0A2R8YD58;E7EU96;P68400;A0A2R8Y5A0;A0A2R8YDP2;A0A2R8YF43;A0A2R8YFU2;Q8NEV1;P68400-2;A0A2R8Y4D6;A0A2R8Y4H0;A0A087WY74;A0A2R8YEW1;V9GYA2;V9GYW6;V9GY80;A0A2R8YCK2;A0A2R8YDY7;A0A2R8YCC9;A0A2R8Y3W6;A0A2R8Y797;A0A2R8YEL7;A0A2R8YF47;A0A2R8Y7T1	A0A2R8YD58;E7EU96;P68400;A0A2R8Y5A0;A0A2R8YDP2;A0A2R8YF43;A0A2R8YFU2;Q8NEV1;P68400-2;A0A2R8Y4D6;A0A2R8Y4H0	Casein kinase II subunit alpha;Casein kinase II subunit alpha 3	CSNK2A1;CSNK2A3	1.65232	0.21663	2.89061	0.0162578	-0.0973063	-2.41086	+		13	13	13	36.2	44.418	64.424	4221000000	128
279	A0A2R8YFH5;Q15437;Q5QPE2;Q5QPE1;A0A2R8Y633;A0A2R8Y7S7;A0A2R8YF30	A0A2R8YFH5;Q15437;Q5QPE2	Protein transport protein Sec23B	SEC23B	0.283829	-0.00204229	-0.0539009	0.0096078	-0.157692	-2.90814			15	15	13	34.8	84.472	49.904	1070900000	84
281	A0A2R8YFS5;O00571;A0A0D9SFB3;A0A2R8YF78;A0A0D9SG12;A0A2R8Y4A4;A0A0D9SF53;F6S8Q4;A0A2R8YDH3;A0A2R8YCU0;A0A2R8Y650;A0A087WX09;A0A2R8Y770	A0A2R8YFS5;O00571;A0A0D9SFB3;A0A2R8YF78;A0A0D9SG12;A0A2R8Y4A4;A0A0D9SF53;F6S8Q4;A0A2R8YDH3	ATP-dependent RNA helicase DDX3X	DDX3X	0.881835	0.0780064	1.30294	1.56283	0.088206	2.68878		+	83	83	2	85.8	73.155	323.31	69644000000	1182
282	A0A2R8YGD1;O14773-2;O14773;A0A2R8Y7U1;A0A2R8YD45;A0A2R8Y7I4;A0A2R8YD72;A0A2R8YDY1	A0A2R8YGD1;O14773-2;O14773;A0A2R8Y7U1;A0A2R8YD45	Tripeptidyl-peptidase 1	TPP1	0.70628	0.112765	0.955744	0.121734	-0.0511974	-0.761299			6	6	6	27.2	50.889	54.526	4414100000	99
283	A0A2U3TZY2;Q9H078-2;Q9H078;Q9H078-3;H0YGM0;Q9H078-4;Q9H078-5;F5H7A5;A0A2R8Y6R5;A0A2R8Y602;A0A2R8Y7E8;A0A2R8YDH5;F5H392	A0A2U3TZY2;Q9H078-2;Q9H078;Q9H078-3;H0YGM0;Q9H078-4;Q9H078-5	Caseinolytic peptidase B protein homolog	CLPB	1.34518	0.206254	2.22277	1.26204	0.198627	2.05238	+		9	9	9	13.6	76.852	22.732	1060800000	38
284	A0A5E8;Q99501;Q99501-4;Q99501-2;Q99501-3;C9JFI0;C9JRR6	A0A5E8;Q99501;Q99501-4;Q99501-2	GAS2-like protein 1	GAS2L1	0.000728173	-0.212934	-6.24534	0.17751	-0.018851	-0.457566			8	8	8	17	72.688	21.52	557500000	23
285	A0MZ66-8;A0MZ66-5;A0MZ66-4;A0MZ66-6;A0MZ66;A0MZ66-3;A0MZ66-2;A0MZ66-7	A0MZ66-8;A0MZ66-5;A0MZ66-4;A0MZ66-6;A0MZ66;A0MZ66-3;A0MZ66-2	Shootin-1	KIAA1598	1.18339	0.276858	1.89422	0.0463238	-0.214521	-1.52333			6	6	6	13.7	56.376	6.2106	435510000	8
288	A2A2F0;Q86X10-2;Q86X10-3;Q86X10;A0A0J9YW54;Q86X10-4	A2A2F0;Q86X10-2;Q86X10-3;Q86X10;A0A0J9YW54	Ral GTPase-activating protein subunit beta	RALGAPB	0.91136	0.0742734	1.36052	0.101914	-0.0367174	-0.901431			12	12	12	12.2	147.39	26.909	999280000	51
289	A2A2Q9;Q9Y312	A2A2Q9;Q9Y312	Protein AAR2 homolog	AAR2	0.0200007	-0.119892	-2.22592	0.00453908	-0.152811	-3.70225			5	5	5	16.8	45.034	12.895	411130000	24
293	Q5QPD2;A3KFJ1;Q5QPD4;A3KFJ0;Q5QPD1;A3KFJ2	Q5QPD2;A3KFJ1;Q5QPD4;A3KFJ0;Q5QPD1;A3KFJ2		AURKA	0.531636	0.0671784	0.58817	0.701831	0.0741337	0.946753			6	6	1	64.4	16.077	20.903	518650000	36
295	A3KMH1-3;A3KMH1;A3KMH1-2	A3KMH1-3;A3KMH1	von Willebrand factor A domain-containing protein 8	VWA8	1.26795	0.268365	2.06439	1.05548	0.0712204	1.64162			7	7	7	5.1	210.92	20.728	377210000	20
298	C9J1X0;A4D1P6-2;A4D1P6;A4D1P6-3	C9J1X0;A4D1P6-2;A4D1P6;A4D1P6-3	WD repeat-containing protein 91	WDR91	0.233203	-0.0214127	-0.227809	0.290926	-0.00211048	-0.03139			8	8	8	18.5	79.239	18.798	537810000	31
300	A5YKK6;A5YKK6-2;A5YKK6-3;A5YKK6-4;H3BR89;H3BMH0;H3BNB1;H3BTH2	A5YKK6;A5YKK6-2;A5YKK6-3;A5YKK6-4	CCR4-NOT transcription complex subunit 1	CNOT1	0.118836	-0.0316331	-0.780369	1.88696	0.0820851	3.45457		+	16	16	16	8.4	266.94	93.617	1671300000	103
305	A6ND36;A6ND36-2;K7EKG0	A6ND36;A6ND36-2	Protein FAM83G	FAM83G	0.418075	0.0277562	0.321746	2.27221	0.203957	4.5166		+	4	4	4	6.3	90.834	4.6928	591780000	12
310	A6NHN7;A6NHB5;Q14202-2;Q14202;A6NL54;Q14202-3	A6NHN7;A6NHB5;Q14202-2;Q14202	Zinc finger MYM-type protein 3	ZMYM3	1.50497	0.607266	2.56169	1.02908	0.09273	1.58998	+		7	7	7	5.7	141.79	12.52	397870000	23
321	A8MQ02;J3KN01;P55196;P55196-5;P55196-3;P55196-1;Q5TIG5;P55196-2;P55196-6;H0Y8L4;H0Y7R8;H0Y948;H0Y8U8;F8W9I4;E9PFY5;H0YA98	A8MQ02;J3KN01;P55196;P55196-5;P55196-3;P55196-1;Q5TIG5;P55196-2;P55196-6	Afadin	MLLT4	3.45991	1.1686	9.47008	0.00529412	-0.160334	-3.52992	+		15	15	15	13.9	201.8	64.425	1158100000	43
330	B0I1T2;B0I1T2-4;B0I1T2-3;F8WEW9;B0I1T2-2	B0I1T2	Unconventional myosin-Ig;Minor histocompatibility antigen HA-2	MYO1G	3.3643	0.493529	8.94366	0.831217	0.097264	1.20391	+		20	20	20	25.7	116.44	74.38	1837800000	114
333	B0QY89;Q9Y262-2;Q9Y262;B0QY90;C9JHP4;C9K0Q7;H0Y7E6;H7C3A0	B0QY89;Q9Y262-2;Q9Y262;B0QY90	Eukaryotic translation initiation factor 3 subunit L	EIF3L	1.14168	0.177908	1.8113	0.00338047	-0.110725	-4.04754			21	21	21	38.6	70.901	234.94	5253400000	157
335	B0QYK0;Q01844-6;Q01844-3;Q01844;Q01844-5;A0A0D9SFL3;C9JGE3;Q01844-2;H7BY36;Q01844-4	B0QYK0;Q01844-6;Q01844-3;Q01844;Q01844-5;A0A0D9SFL3;C9JGE3;Q01844-2;H7BY36	RNA-binding protein EWS	EWSR1	0.33155	0.00365512	0.0906392	1.05821	0.0707261	1.64696			10	10	10	18.6	64.929	139.8	9477200000	178
336	H3BPC4;H3BQQ9;B0QYN7;P63279	H3BPC4;H3BQQ9;B0QYN7;P63279	SUMO-conjugating enzyme UBC9	UBE2I	0.0130974	-0.297061	-2.61007	0.0115773	-0.237519	-2.72689			3	3	3	35.7	7.8891	8.8649	904660000	42
337	B0QZ18;Q99829;A6PVH9;F2Z2V0;Q5JX45;E7ENH5;Q5JX56;Q5JX58;H0Y524;Q5JX59;Q5JX61;Q5JX60;Q5JX44;Q5JX52;Q5JX53;Q5JX54;Q5JX57;E7EV27;Q5JX55	B0QZ18;Q99829;A6PVH9;F2Z2V0;Q5JX45;E7ENH5	Copine-1	CPNE1	0.282941	-0.00477759	-0.0567469	0.0578764	-0.105608	-1.34598			6	6	6	19.7	59.717	13.729	827290000	44
341	B1AJY7;O75832;B1AJY5;O75832-2;B1AJY6	B1AJY7;O75832;B1AJY5;O75832-2;B1AJY6	26S proteasome non-ATPase regulatory subunit 10	PSMD10	1.17155	0.153577	1.87062	0.013906	-0.260295	-2.55419			7	7	7	48.7	20.808	59.135	2289500000	48
344	B1ALK7;Q14155-1;A0A2R8YG42;Q14155-5;Q14155-6;Q14155-2;Q14155-3;Q14155;E9PDQ5;E7EUY6;E7EU80;F6SJA5;C9JDI6;B1ANY6;C9JAD7;E7ENL8	B1ALK7;Q14155-1;A0A2R8YG42;Q14155-5;Q14155-6;Q14155-2;Q14155-3;Q14155;E9PDQ5;E7EUY6	Rho guanine nucleotide exchange factor 7	ARHGEF7	2.48638	0.288506	5.19779	0.159914	-0.0237439	-0.542852	+		26	26	23	49.2	79.831	127	8692900000	199
345	B1AUU8;P42566;P42566-2;S4R3U1	B1AUU8;P42566;P42566-2	Epidermal growth factor receptor substrate 15	EPS15	0.317118	0.00229581	0.0485108	0.0194212	-0.0918948	-2.25183			14	14	14	33.3	83.653	53.933	1333200000	85
346	G3V4W0;B4DY08;B2R5W2;P07910-2;G3V4C1;P07910-4;P07910;G3V2D6;G3V576;G3V2Q1;P07910-3;G3V555;G3V5V7;G3V575;G3V5X6;G3V3K6;G3V251;B4DSU6;G3V2H6;G3V4M8	G3V4W0;B4DY08;B2R5W2;P07910-2;G3V4C1;P07910-4;P07910;G3V2D6;G3V576;G3V2Q1;P07910-3;G3V555;G3V5V7;G3V575	Heterogeneous nuclear ribonucleoproteins C1/C2	HNRNPC	1.73943	0.0999557	3.09374	2.14316	0.170959	4.1394	+	+	6	6	6	37	28.916	19.627	1238000000	57
348	H0YMJ0;B3KTM8;Q9UBU8-2;Q9UBU8;H0YNE0;H0YLJ3;H0YMT8;H0YM21;Q9UBU8-3;H0YLV1;H0YNX3;H0YNI8	H0YMJ0;B3KTM8;Q9UBU8-2;Q9UBU8;H0YNE0;H0YLJ3;H0YMT8;H0YM21;Q9UBU8-3	Mortality factor 4-like protein 1	MORF4L1	0.706758	0.281778	0.95671	0.6893	0.312351	0.921353			7	7	7	38.4	28.207	14.395	352460000	20
350	B4DDF4;B4DUT8;Q99439;Q99439-2;A0A087X271;K7ES69;H3BVI6;A0A087X1X5;H3BQH0;U3KPS3;A0A087WV51	B4DDF4;B4DUT8;Q99439;Q99439-2;A0A087X271;K7ES69	Calponin;Calponin-2	CNN2	6.09914e-05	-0.421755	-11.9513	0.00019747	-0.214046	-8.82687			19	19	18	59.4	32.616	196.41	4521700000	182
355	J3QKT5;J3KTC1;B4DHE8;Q96DH6-2;Q96DH6	J3QKT5;J3KTC1;B4DHE8;Q96DH6-2;Q96DH6	RNA-binding protein Musashi homolog 2	MSI2	1.36097	0.772103	2.25556	0.5482	0.0540551	0.624728	+		3	3	3	27.3	11.073	6.3946	309140000	20
358	B4DIH5;P61201;P61201-2;H0YM03;H0YKU5;H0YMC2	B4DIH5;P61201;P61201-2	COP9 signalosome complex subunit 2	COPS2	0.159632	-0.0649282	-0.544284	0.0126618	-0.347213	-2.64187			11	11	11	38	44.228	24.736	828060000	38
365	B4DTY2;G3V439;G3V3U1;O15304;O15304-2;H0YJN1	B4DTY2;G3V439;G3V3U1;O15304	Apoptosis regulatory protein Siva	SIVA1	0.000117876	-0.667427	-10.0903	0.553567	0.229493	0.636474			5	5	5	32.5	16.665	24.06	1015100000	35
369	Q8NBY1;B4E0Y9;Q9P289;Q9P289-2;Q9P289-3;C9JDH9;C9J6L2;C9JCC0;C9J232;H7C279;O00506-3;O00506-2;O00506;C9JJV0	Q8NBY1;B4E0Y9;Q9P289;Q9P289-2;Q9P289-3	Serine/threonine-protein kinase 26	STK26	0.000257913	-0.450704	-8.23189	0.0134146	-0.14281	-2.58768			12	12	7	41.6	43.867	52.326	1609800000	57
370	B4E1Q4;O14730-2;O14730	B4E1Q4;O14730-2;O14730	Serine/threonine-protein kinase RIO3	RIOK3	2.72504	0.464111	6.04966	0.0424297	-0.142438	-1.59403	+		7	7	7	15.1	57.474	23.103	969390000	67
372	B5MBZ0;Q9HC35;Q9HC35-2	B5MBZ0;Q9HC35;Q9HC35-2	Echinoderm microtubule-associated protein-like 4	EML4	3.12621	0.371693	7.74715	0.0500206	-0.170643	-1.46189	+		6	6	6	8.6	110.18	23.917	787390000	37
374	B5MDF5;P62826;J3KQE5;F5H018;B4DV51;H0YFC6;A0A087X0W0	B5MDF5;P62826;J3KQE5;F5H018;B4DV51	GTP-binding nuclear protein Ran	RAN	0.00326119	-0.355124	-4.09106	0.0552185	-0.0799697	-1.38323			12	12	12	42.5	26.224	201.43	3385400000	95
379	F5H7S3;H7BYY1;H0YKJ4;H0YK48;B7Z596;P09493-5;P09493-2;H0YN06	F5H7S3;H7BYY1;H0YKJ4;H0YK48;B7Z596;P09493-5;P09493-2	Tropomyosin alpha-1 chain	TPM1	1.87065	0.300354	3.41357	1.23404	0.171645	1.99576	+		11	5	5	31.8	28.524	15.78	503880000	16
380	B7Z5N5;Q15796-2;Q15796;K7EJX0;P84022-2;P84022;K7ERC7;P84022-3;O15198-2;O15198;K7ESI8;K7EL92;H3BVD1;P84022-4;H0YMP2;H0YNV1;H0YL71;D6RAY1;D6REQ3;H0YKE2;D6RDN7;H3BP09;D6RD62;H3BQ00;H0YAK7	B7Z5N5;Q15796-2;Q15796;K7EJX0;P84022-2;P84022;K7ERC7;P84022-3;O15198-2;O15198	Mothers against decapentaplegic homolog;Mothers against decapentaplegic homolog 2;Mothers against decapentaplegic homolog 3;Mothers against decapentaplegic homolog 9	SMAD2;SMAD3;SMAD9	0.0117226	-0.17569	-2.71498	0.205783	-0.0215448	-0.334543			6	6	4	13.7	48.669	14.353	469230000	43
385	B7ZM99;Q6UB35;A0A087WVM4;Q4VXM0;Q4VXM1;Q6UB35-2;H0Y327	B7ZM99;Q6UB35;A0A087WVM4	Monofunctional C1-tetrahydrofolate synthase, mitochondrial	MTHFD1L	2.02932	0.32369	3.82522	0.0472378	-0.0884166	-1.50767	+		13	11	11	17	105.89	24.231	664260000	34
388	B8ZZN6;P63165;B8ZZ67;P63165-2;B8ZZJ0;B9A032	B8ZZN6;P63165;B8ZZ67;P63165-2	Small ubiquitin-related modifier 1	SUMO1	0.0622782	-0.0893006	-1.28806	0.695284	0.103426	0.933498			3	3	3	21.9	16.645	5.7803	367800000	24
389	B8ZZQ6;P06454-2;P06454;B8ZZA1;B8ZZW7;H7C2N1	B8ZZQ6;P06454-2;P06454	Prothymosin alpha;Prothymosin alpha, N-terminally processed;Thymosin alpha-1	PTMA	0.0413196	-0.294091	-1.61547	0.00266721	-0.434326	-4.34079			6	6	6	47.7	11.758	219.02	18743000000	125
391	B9A018;Q53GS9-3;Q53GS9;F8WC91;A0A087X1B2;Q53GS9-2;A0A087WW31;C9J0X5;C9JIU2	B9A018;Q53GS9-3;Q53GS9;F8WC91;A0A087X1B2	U4/U6.U5 tri-snRNP-associated protein 2	USP39	0.0287977	-0.104204	-1.9129	0.545262	0.0441329	0.618276			11	11	11	24.8	62.043	40.035	761000000	53
393	B9A063;Q6PIF6;Q6PIF6-2	B9A063;Q6PIF6;Q6PIF6-2	Unconventional myosin-VIIb	MYO7B	1.30541	0.742683	2.14082	0.00657009	-0.0919768	-3.29661	+		18	18	18	24.6	110.38	54.881	1676200000	81
397	C4AMC7;Q6VEQ5;Q9NQA3;A8K0Z3;A8MWX3	C4AMC7;Q6VEQ5;Q9NQA3	Putative WAS protein family homolog 3;WAS protein family homolog 2;WAS protein family homolog 6	WASH3P;WASH2P;WASH6P	1.76209	0.191897	3.14775	0.00140531	-0.303744	-5.21234	+		6	6	6	11.7	49.994	26.651	941410000	47
401	C9IYT0;O60832-2;O60832;H7C2Q9;H7C0M1	C9IYT0;O60832-2;O60832;H7C2Q9;H7C0M1	H/ACA ribonucleoprotein complex subunit 4	DKC1	2.69477	0.341505	5.93565	2.52128	0.314426	5.31591	+	+	7	7	7	29.5	29.722	33.376	891060000	53
405	C9J1G2;E7ETU0;C9JX00;C9JRD2;C9JXB9;P25686-2;P25686	C9J1G2;E7ETU0;C9JX00;C9JRD2;C9JXB9;P25686-2;P25686	DnaJ homolog subfamily B member 2	DNAJB2	1.79088	0.734005	3.21708	1.87037	0.528259	3.41286	+	+	2	2	2	18.9	13.794	8.8746	138530000	16
407	D6RBD7;C9J1V9;O43324-2;O43324;H0YAL7	D6RBD7;C9J1V9;O43324-2;O43324	Eukaryotic translation elongation factor 1 epsilon-1	EEF1E1;EEF1E1-BLOC1S5	6.32726e-05	-0.371286	-11.8396	1.27573	0.129212	2.0802			6	6	6	34.7	16.686	70.551	1625500000	72
408	C9J2G0;F8W733;Q9NXR7-4;Q9NXR7-3;Q9NXR7;Q9NXR7-1;A0A075B7D2	C9J2G0;F8W733;Q9NXR7-4;Q9NXR7-3;Q9NXR7;Q9NXR7-1	BRCA1-A complex subunit BRE	BRE	0.229004	-0.0137868	-0.243482	0.0897055	-0.0906068	-1.00155			3	3	3	21.6	17.339	7.4742	341650000	19
411	C9J384;Q9BQ75-2;Q9BQ75	C9J384;Q9BQ75-2;Q9BQ75	Protein CMSS1	CMSS1	0.0128696	-0.128217	-2.62655	1.71125	0.166133	3.02727		+	4	4	4	19.1	26.228	12.775	1474200000	25
414	C9J494;Q9H000-2;Q9H000	C9J494;Q9H000-2;Q9H000	Probable E3 ubiquitin-protein ligase makorin-2	MKRN2	0.613142	0.257068	0.764081	1.87043	0.186297	3.41303		+	6	6	6	34.3	46.68	13.637	783660000	26
419	E9PFH4;C9J7E5;Q9Y5L0-3;Q9Y5L0;Q9Y5L0-1;Q9Y5L0-5	E9PFH4;C9J7E5;Q9Y5L0-3;Q9Y5L0;Q9Y5L0-1;Q9Y5L0-5	Transportin-3	TNPO3	0.219779	-0.0172416	-0.278732	0.0136362	-0.246741	-2.57241			4	4	4	6.5	96.669	9.2979	269830000	20
420	C9J830;P13861-2;P13861	C9J830;P13861-2;P13861	cAMP-dependent protein kinase type II-alpha regulatory subunit	PRKAR2A	1.03492	0.149688	1.60137	1.01187	0.407519	1.55636			2	2	2	22.8	12.702	3.9964	245910000	9
422	C9J9K3;P08865;A0A0C4DG17;F8WD59	C9J9K3;P08865;A0A0C4DG17	40S ribosomal protein SA	RPSA	2.42216	0.281559	4.98582	1.93177	0.198588	3.56874	+	+	18	18	18	67.3	29.404	226.64	36205000000	283
427	C9JTS3;C9JG97;C9JEH3;Q13685	C9JTS3;C9JG97;C9JEH3;Q13685	Angio-associated migratory cell protein	AAMP	1.32625	0.600477	2.18365	0.480627	0.0455855	0.472332	+		3	3	3	23	21.992	9.8283	402610000	10
446	C9JY79;Q9H254;M0QZQ3;Q9H254-4;Q9H254-2;Q9H254-3;Q9H254-5	C9JY79;Q9H254;M0QZQ3;Q9H254-4;Q9H254-2	Spectrin beta chain, non-erythrocytic 4	SPTBN4	0.22468	-0.0951926	-0.259864	2.57743	1.12435	5.51046		+	7	3	3	3.7	289.06	4.3264	1531500000	23
448	C9JYJ8;Q9BWE0;Q9BWE0-4;C9JZE3;E7EVL6	C9JYJ8;Q9BWE0;Q9BWE0-4;C9JZE3	Replication initiator 1	REPIN1	0.0858576	-0.0890783	-1.03591	0.0412989	-0.0935555	-1.61588			9	9	9	19.1	44.054	22.765	592170000	62
451	F2Z3N7;C9JZ87;Q9NUM4	F2Z3N7;C9JZ87;Q9NUM4	Transmembrane protein 106B	TMEM106B	2.08767	0.530156	3.98418	0.365813	0.0205609	0.186099	+		2	2	2	36.5	11.652	10.575	434640000	19
453	C9JZI1;P35249;C9J8M3;P35249-2;C9JXZ7;C9JTT7;C9JGY5;F8WE44;C9JW34	C9JZI1;P35249;C9J8M3;P35249-2;C9JXZ7;C9JTT7	Replication factor C subunit 4	RFC4	0.0541561	-0.161247	-1.39865	0.033323	-0.148422	-1.79135			9	9	9	34.2	36.877	17.256	1162200000	41
503	D3YTB1;F8W727;P62910;D3YTI8	D3YTB1;F8W727;P62910	60S ribosomal protein L32	RPL32	0.89245	0.100353	1.32365	1.4074	0.151611	2.35279		+	11	11	11	49.6	15.616	22.711	5365300000	100
504	D3YTK1;Q9C0K0-2;Q9C0K0;A0A2U3TZJ5;Q9H165-6;Q9H165	D3YTK1;Q9C0K0-2;Q9C0K0	B-cell lymphoma/leukemia 11B	BCL11B	0.000141022	-0.988808	-9.63339	0.690437	0.0998632	0.923663			11	11	11	25.4	75.372	47.236	504320000	27
508	D6R9P3;D6RD18;D6RBZ0;Q99729-3;Q99729-2;Q99729-4;Q99729	D6R9P3;D6RD18;D6RBZ0;Q99729-3;Q99729-2;Q99729-4;Q99729	Heterogeneous nuclear ribonucleoprotein A/B	HNRNPAB	2.42291	0.220544	4.98827	2.05368	0.166984	3.89107	+	+	4	4	4	22.1	30.302	7.4099	167730000	17
522	D6REM4;E7ETM0;P48729-3;P48729;P48729-2	D6REM4;E7ETM0;P48729-3;P48729;P48729-2	Casein kinase I isoform alpha	CSNK1A1	0.951851	0.330058	1.43939	0.617545	0.0585284	0.773332			1	1	1	6.8	27.741	3.3386	218120000	17
524	D6RGI3;D6RER5;Q9NVA2;Q9NVA2-2;D6RDU5;H0Y961;H0Y9G8;D6RDP1;D6R9Y6	D6RGI3;D6RER5;Q9NVA2;Q9NVA2-2;D6RDU5;H0Y961	Septin-11	SEPT11	2.75471	0.345953	6.16314	2.04272	0.205515	3.86135	+	+	23	13	13	45.9	49.005	228.65	6972100000	124
526	D6REX3;O94979-4;O94979;O94979-6;O94979-3;O94979-10;O94979-9;O94979-2;O94979-8;D6RHZ5;H7BXG7;O94979-7;O94979-5;H0Y9T9;H0Y8W8;H0YAB3;H0YAF5;H0Y9V3;H0Y8V7	D6REX3;O94979-4;O94979;O94979-6;O94979-3;O94979-10;O94979-9;O94979-2;O94979-8;D6RHZ5;H7BXG7;O94979-7	Protein transport protein Sec31A	SEC31A	1.58844	0.147031	2.74588	0.00177715	-0.359255	-4.87885	+		18	18	18	17.6	136.22	54.2	2919400000	102
532	E3W994;J3KR49;A0A0U1RQI6;E7ERI8;E7EW49;O75122;O75122-3;B3KR06;E7ENG2;O75122-2;H7C4M5;H7C4X8;H7C5M8;H7C4I5;D6RBU8;C9J668	E3W994;J3KR49;A0A0U1RQI6;E7ERI8;E7EW49;O75122;O75122-3	CLIP-associating protein 2	CLASP2	1.88662	0.272072	3.45372	0.0182019	-0.0997032	-2.30935	+		27	27	26	26.9	138.86	189.11	3203500000	171
533	E5RHP2;E5RHI8;E5RFK2;E5RGF9;Q9NRY5;E5RK42	E5RHP2;E5RHI8;E5RFK2;E5RGF9;Q9NRY5;E5RK42	Protein FAM114A2	FAM114A2	0.00377006	-0.60062	-3.91732	0.000776551	-0.365384	-6.13733			2	2	2	30.1	11.102	16.411	240770000	15
544	E5RI99;P62888;A0A0B4J213;E5RJH3;A0A0C4DH44	E5RI99;P62888;A0A0B4J213	60S ribosomal protein L30	RPL30	1.12076	0.310083	1.76994	0.86599	0.144351	1.27199			6	6	6	54.4	12.656	19.317	765430000	40
545	E5RIH5;Q6NXR4;E5RHM7	E5RIH5;Q6NXR4;E5RHM7	TELO2-interacting protein 2	TTI2	0.0147339	-0.167913	-2.50074	0.00802908	-0.230388	-3.08828			6	6	6	19.1	53.305	22.027	536290000	27
546	E5RJ52;P53677;H0YAY4	E5RJ52;P53677;H0YAY4	AP-3 complex subunit mu-2	AP3M2	2.05421	0.504802	3.89252	0.298691	-0.000605901	-0.00720001	+		3	2	2	17.1	31.771	8.8801	350680000	20
547	E5RJC6;Q6NTE8-3;Q6NTE8;A0A087WZ47;E7EMV9;E5RI52;B7Z1T6;Q6NTE8-2	E5RJC6;Q6NTE8-3;Q6NTE8;A0A087WZ47	UPF0544 protein C5orf45	C5orf45	0.0776885	-0.120035	-1.11428	0.815447	0.0806354	1.17294			4	4	4	26.8	22.686	10.124	320800000	23
551	E7ENQ1;H7C360;E7EN19;O95819;O95819-6;H7C0P6;G3XAA2;G5E948;A0A0D9SEY1;E7EX83;C9J338;H7C3Z6;I3L2I2	E7ENQ1;H7C360;E7EN19;O95819;O95819-6;H7C0P6;G3XAA2;G5E948;A0A0D9SEY1;E7EX83	Mitogen-activated protein kinase kinase kinase kinase 4	MAP4K4	0.120578	-0.0403426	-0.768849	0.00160718	-0.136192	-5.01956			20	20	1	19.4	132.16	160.07	3719000000	174
553	E7EPN9;Q9Y520-4;Q9Y520-5;Q9Y520;Q9Y520-7;Q9Y520-6;Q9Y520-2;Q9Y520-3;H7C5N8;A0A2R8YET2;A0A2R8Y7F4;A0A2R8Y424;A0A0A0MS30	E7EPN9;Q9Y520-4;Q9Y520-5;Q9Y520;Q9Y520-7;Q9Y520-6;Q9Y520-2;Q9Y520-3	Protein PRRC2C	PRRC2C	1.93554	0.22223	3.57842	0.939127	0.0582914	1.41461	+		52	52	52	27.2	308.77	158.35	6724000000	289
558	E7EQL8;Q96RT7-2;Q96RT7-3;Q96RT7	E7EQL8;Q96RT7-2;Q96RT7-3;Q96RT7	Gamma-tubulin complex component 6	TUBGCP6	0.382744	0.0168015	0.231224	0.766004	0.0810397	1.07527			21	21	21	19.9	163.91	107.88	2441300000	126
560	E7EQR4;P15311	E7EQR4;P15311	Ezrin	EZR	0.145706	-0.055071	-0.617977	0.00204971	-0.156772	-4.68437			19	9	8	30	69.371	28.227	1258900000	46
562	E7ES08;E7EQU1;O15347;E9PES6	E7ES08;E7EQU1;O15347;E9PES6	High mobility group protein B3	HMGB3	0.0523082	-0.137511	-1.42625	0.134606	-0.0914642	-0.681411			9	8	8	44.7	21.444	29.494	1074200000	41
563	E7ERS3;Q86VM9;Q86VM9-2;H3BRN6;H3BP01;H3BRH3	E7ERS3;Q86VM9;Q86VM9-2	Zinc finger CCCH domain-containing protein 18	ZC3H18	0.433567	0.0504362	0.360083	0.678212	0.0847049	0.89878			8	8	8	10.1	108.94	17.753	359460000	25
565	E7ESI2;G3V5T9;P24941-2;P24941;K7EJ83;Q00526	E7ESI2;G3V5T9;P24941-2;P24941	Cyclin-dependent kinase 2	CDK2	0.0742568	-0.110256	-1.14971	0.390926	0.0334647	0.252602			7	6	6	45	27.164	32.132	1707300000	75
567	E7ET15;O15042-2;O15042;E7EW00;H0Y8D9;C9J5L1;H7C4V2;O15042-3	E7ET15;O15042-2;O15042;E7EW00;H0Y8D9	U2 snRNP-associated SURP motif-containing protein	U2SURP	0.800271	0.2837	1.14306	0.0121929	-0.157496	-2.67755			6	6	6	10	118.25	24.224	403930000	16
568	E7ET89;Q86UW9-2;Q86UW9;C9JEH4;C9JII1;Q75MM6	E7ET89;Q86UW9-2;Q86UW9	Probable E3 ubiquitin-protein ligase DTX2	DTX2	0.000789889	-0.371726	-6.109	1.55247	0.330438	2.66584		+	3	3	3	8.5	57.296	19.646	555820000	15
569	Q75MG1;E7ETZ4;Q9Y6E2;E9PFE3;C9JF98;F8WDX8;E7EMS9;Q9Y6E2-2;E9PFD4;B5MCE7;B5MCH7	Q75MG1;E7ETZ4;Q9Y6E2;E9PFE3;C9JF98;F8WDX8;E7EMS9;Q9Y6E2-2	Basic leucine zipper and W2 domain-containing protein 2	BZW2	0.00107259	-0.359582	-5.61835	0.000507912	-0.211186	-6.88084			7	7	7	34.3	31.247	55.651	1283500000	62
575	E7EVJ5;Q96F07-2;Q96F07;H7C229;E7EW33;A0A087WTQ3;A0A087WWZ1;A0A087WVE1	E7EVJ5;Q96F07-2;Q96F07;H7C229;E7EW33	Cytoplasmic FMR1-interacting protein 2	CYFIP2	0.00373252	-0.33492	-3.92915	0.00763718	-0.212828	-3.13954			9	3	3	7.9	142.58	6.2864	326400000	12
580	E7EX17;P23588;P23588-2;F8VX11;F8VP89;F8W0K0;F8VSC7;F8VYE9;F8VRU1	E7EX17;P23588;P23588-2;F8VX11	Eukaryotic translation initiation factor 4B	EIF4B	0.0514112	-0.0684131	-1.44002	0.00500735	-0.185762	-3.59169			39	39	39	63.1	69.697	147.97	12423000000	367
582	E7EX90;Q14203-3;Q14203-4;Q14203-6;Q14203;Q14203-5;Q14203-2;Q6AWB1;E7EWF7;C9JJD0;C9JZA4;C9JTE5;C9JJN7;C9JKG6;E9PCY0;C9JUI8;C9J1B7	E7EX90;Q14203-3;Q14203-4;Q14203-6;Q14203;Q14203-5;Q14203-2;Q6AWB1	Dynactin subunit 1	DCTN1;DKFZp686E0752	1.32023	0.175952	2.17126	0.41663	0.0135641	0.318132	+		63	63	63	52.2	139.09	323.31	18096000000	400
584	E9PB90;P52789	E9PB90;P52789	Hexokinase;Hexokinase-2	HK2	0.320976	0.00483704	0.0598963	0.0212223	-0.17808	-2.174			8	8	7	12.4	98.972	27.467	953560000	52
588	E9PC52;Q16576;Q16576-2;Q5JP01;Q5JNZ6	E9PC52;Q16576;Q16576-2	Histone-binding protein RBBP7	RBBP7	0.00320805	-0.130045	-4.11108	0.000264302	-0.254914	-8.17924			13	6	6	27.6	46.938	31.532	2975800000	72
590	E9PCY7;G8JLB6;P31943;D6RBM0;D6RIU0;E5RGV0;D6RFM3;H0YB39;D6RIT2;E7EQJ0;D6RAM1;D6R9T0;E7EN40;D6RDU3;D6RJ04;D6RIH9;H0YBD7;D6RDL0;E5RGH4;D6RF17;H0YBG7;D6R9D3;E5RJ94;H0YAQ2	E9PCY7;G8JLB6;P31943;D6RBM0;D6RIU0;E5RGV0;D6RFM3;H0YB39	Heterogeneous nuclear ribonucleoprotein H;Heterogeneous nuclear ribonucleoprotein H, N-terminally processed	HNRNPH1	0.413181	0.0159537	0.309474	3.15636	0.328915	7.89016		+	26	26	16	60.1	47.087	296.23	10126000000	337
591	E9PD50;Q92540-2;Q92540;Q92540-4;Q92540-5;B1ALB4;E9PBK2;D6RAD0;E9PEK3	E9PD50;Q92540-2;Q92540;Q92540-4;Q92540-5	Protein SMG7	SMG7	1.04839e-05	-0.551243	-18.6868	1.51117	0.164276	2.57519		+	15	15	15	18.3	130.86	44.552	1503600000	83
592	E9PDF6;O43795;O43795-2;C9JYW1;H7C2Y7;E7EQD9;C9JUP5	E9PDF6;O43795;O43795-2	Unconventional myosin-Ib	MYO1B	1.16249	0.0805817	1.8526	0.0523177	-0.146526	-1.42611			10	10	10	14.3	128.48	21.003	466180000	35
597	E9PEM5;P50851-2;P50851;H0YAC6;H0Y9N9	E9PEM5;P50851-2;P50851;H0YAC6	Lipopolysaccharide-responsive and beige-like anchor protein	LRBA	1.68461	0.191191	2.96509	0.000259588	-0.3357	-8.21794	+		19	19	18	9	286.97	152.58	2020300000	79
606	E9PGC8;P78559;P78559-2	E9PGC8;P78559;P78559-2	Microtubule-associated protein 1A;MAP1A heavy chain;MAP1 light chain LC2	MAP1A	3.71729	0.29154	11.0344	1.62453	0.0812667	2.82722	+	+	51	51	51	24.9	331.25	186.39	7045000000	340
607	E9PGT6;Q99627-2;Q99627;H7C3S9	E9PGT6;Q99627-2;Q99627;H7C3S9	COP9 signalosome complex subunit 8	COPS8	0.372642	0.00920248	0.204448	0.000726232	-0.333329	-6.24986			5	5	5	42.2	19.344	18.819	1366300000	49
608	E9PH18;O75190;A0A0J9YX62;O75190-3;C9JB42;C9JDR7;C9JDX6;F8WCZ4;C9J2P2;C9J2C4;O75190-2;O75190-4;C9JN01;Q8WWF6;Q7Z6W7	E9PH18;O75190;A0A0J9YX62;O75190-3;C9JB42;C9JDR7;C9JDX6;F8WCZ4;C9J2P2;C9J2C4;O75190-2;O75190-4	DnaJ homolog subfamily B member 6	DNAJB6	0.000111561	-0.738955	-10.2347	0.180358	-0.0288976	-0.444456			6	6	6	36	23.84	18.895	616600000	30
610	E9PHT9;P08758;D6RCN3;D6RBE9;D6RBL5	E9PHT9;P08758;D6RCN3;D6RBE9	Annexin;Annexin A5	ANXA5	0.0476684	-0.182501	-1.5004	0.00246683	-0.494025	-4.44069			4	4	4	27.6	18.224	10.561	559910000	27
611	E9PHY5;E9PK52;O43491-4;O43491;E9PII3;O43491-2;O43491-3;A0A2R8Y5B3;H0Y5B0;E9PQN0;E9PRG1;E9PIG0;E9PQD2;E9PJP4;Q6R5J7;E9PMV8;E9PMG5;E9PPC9;Q6ZSX4	E9PHY5;E9PK52;O43491-4;O43491;E9PII3;O43491-2;O43491-3;A0A2R8Y5B3	Band 4.1-like protein 2	EPB41L2	1.87367	0.242415	3.42114	0.314741	0.00324154	0.0414517	+		19	19	19	34.5	104.36	92.657	3015600000	132
621	E9PS17;E9PK59;Q96KG9-5;Q96KG9-3;Q96KG9-4;Q96KG9-6;Q96KG9-2;Q96KG9;E9PPN3;H0YCI6;A0A0A0MQX4	E9PS17;E9PK59;Q96KG9-5;Q96KG9-3;Q96KG9-4;Q96KG9-6;Q96KG9-2;Q96KG9;E9PPN3	N-terminal kinase-like protein	SCYL1	0.19919	-0.00845273	-0.361909	0.00397694	-0.342146	-3.8546			8	8	8	17.4	85.718	15.714	516200000	14
623	E9PKC0;Q6IQ23;Q6IQ23-2;A0A1B0GTN9;H0YDE2;Q6IQ23-3;A0A1B0GUM1;A0A1B0GUN0	E9PKC0;Q6IQ23;Q6IQ23-2;A0A1B0GTN9;H0YDE2	Pleckstrin homology domain-containing family A member 7	PLEKHA7	1.60152	0.450414	2.77523	0.487299	0.0227822	0.487794	+		8	8	8	8.8	144.42	22.603	341700000	21
624	H7BXH2;E9PKF6;Q5H9R7-6;Q5H9R7-2;Q5H9R7;Q5H9R7-4;Q5H9R7-5;H0YEN2;E9PQP7;Q5H9R7-3;H0YDK9;H0YDW1;E9PK08;E9PNN8	H7BXH2;E9PKF6;Q5H9R7-6;Q5H9R7-2;Q5H9R7;Q5H9R7-4;Q5H9R7-5;H0YEN2;E9PQP7;Q5H9R7-3	Serine/threonine-protein phosphatase 6 regulatory subunit 3	PPP6R3	1.18478	0.133169	1.89698	0.0140703	-0.149112	-2.54329			10	10	10	14.9	92.407	30.286	2157300000	56
629	E9PLD0;Q9H0U4;Q92928	E9PLD0;Q9H0U4;Q92928	Ras-related protein Rab-1B;Putative Ras-related protein Rab-1C	RAB1B;RAB1C	0.00134892	-0.313377	-5.27232	0.041765	-0.114273	-1.60679			8	8	6	48.5	18.483	22.089	966000000	48
633	E9PMI6;J3KN38;P54105;E9PJF4;E9PQ83	E9PMI6;J3KN38;P54105;E9PJF4	Methylosome subunit pICln	CLNS1A	0.400242	0.0286895	0.276628	0.0523823	-0.0888678	-1.42512			5	5	5	56.3	18.259	25.156	845660000	68
636	E9PP21;P21291;E9PND2;E9PS42	E9PP21;P21291;E9PND2;E9PS42	Cysteine and glycine-rich protein 1	CSRP1	2.86386	0.19323	6.59632	2.63928	0.214097	5.73135	+	+	10	10	10	52.5	16.94	146.44	8247200000	130
641	E9PR30;P62861	E9PR30;P62861	40S ribosomal protein S30	FAU	2.15781	0.22734	4.18104	2.41751	0.296139	4.97072	+	+	5	5	5	19.4	10.905	16.291	10386000000	80
643	E9PSH8;P07766	E9PSH8;P07766	T-cell surface glycoprotein CD3 epsilon chain	CD3E	1.52358	1.39689	2.60229	4.63671	0.514483	18.8991	+	+	11	11	11	56.7	22.563	38.705	4681500000	105
644	F2Z2K5;Q96N16-4;Q96N16;Q96N16-2;Q96N16-3;Q96N16-6;Q96N16-7;Q96N16-5	F2Z2K5;Q96N16-4;Q96N16;Q96N16-2;Q96N16-3;Q96N16-6;Q96N16-7;Q96N16-5	Janus kinase and microtubule-interacting protein 1	JAKMIP1	3.59981	0.816584	10.2925	0.0930646	-0.0798078	-0.972727	+		6	6	6	11.2	66.405	13.918	420570000	19
648	F2Z2W7;Q8IZ69-2;Q8IZ69;C9K041	F2Z2W7;Q8IZ69-2;Q8IZ69	tRNA (uracil-5-)-methyltransferase homolog A	TRMT2A	0.639515	0.221306	0.819177	1.5593	0.102435	2.68095		+	4	4	4	8.2	70.834	4.9993	191370000	16
651	F5GWI4;P00813;F5GXW0;F5GYD4	F5GWI4;P00813;F5GXW0	Adenosine deaminase	ADA	0.0226831	-0.221516	-2.11619	0.00704333	-0.229971	-3.22348			14	14	14	57.2	38.292	70.531	5167700000	120
658	F5GY56;Q9UMS4;H0YGF3;F5H2I0	F5GY56;Q9UMS4	Pre-mRNA-processing factor 19	PRPF19	0.0341916	-0.104121	-1.77011	0.0157744	-0.0864175	-2.43828			7	7	7	43.3	27.718	48.344	1127500000	49
661	F5GZ90;Q9NZJ0;Q9NZJ0-2	F5GZ90;Q9NZJ0	Denticleless protein homolog	DTL	0.795179	0.0583282	1.13301	0.0271784	-0.0727514	-1.96165			11	11	11	21.1	74.999	35.85	1463600000	61
662	F5GZK9;Q8IZD4-2;Q8IZD4	F5GZK9;Q8IZD4-2;Q8IZD4	mRNA-decapping enzyme 1B	DCP1B	0.886121	0.693494	1.3113	0.0112368	-0.30967	-2.75552			6	6	6	25.4	42.514	34.58	563580000	21
663	F5GZS6;J3KPF3;P08195-3;P08195;P08195-4;P08195-2;F5GZI0;F5H0E2;H0YFS2;F5H867;H0YFX4	F5GZS6;J3KPF3;P08195-3;P08195;P08195-4;P08195-2;F5GZI0	4F2 cell-surface antigen heavy chain	SLC3A2	0.000380643	-0.356773	-7.42962	0.0853294	-0.05386	-1.04075			10	10	10	17.7	64.872	33.877	918480000	35
665	F5H070;Q9Y4C1;F8WE62;C9JC73;C9J7Q7	F5H070;Q9Y4C1;F8WE62	Lysine-specific demethylase 3A	KDM3A	1.02205	0.167205	1.57624	0.00335942	-0.193613	-4.05508			17	17	17	21.3	148.12	59.803	1279700000	71
668	F5H1N7;Q6ZU35;A0A1B0GWF1;A0A2R8Y6P1	F5H1N7;Q6ZU35	Uncharacterized protein KIAA1211	KIAA1211	1.59548	0.84564	2.76166	1.95841	0.204185	3.63766	+	+	22	22	22	29.3	136.38	75.082	1444100000	97
670	F5H2T0;O95163	F5H2T0;O95163	Elongator complex protein 1	IKBKAP	1.05022	0.146745	1.6313	0.152083	-0.0547554	-0.583488			6	6	6	7.3	111.47	36.724	458120000	31
672	F5H365;Q15436;G3V5X8;G3V4Q2;G3V4V1;G3V1W4;G3V3G5;G3V2R6;Q15436-2;G3V5K1	F5H365;Q15436;G3V5X8;G3V4Q2;G3V4V1;G3V1W4;G3V3G5;G3V2R6;Q15436-2	Protein transport protein Sec23A	SEC23A	0.00393339	-0.0734814	-3.86747	0.00256045	-0.294937	-4.39283			8	6	6	11.8	82.968	16.308	455590000	36
674	F5H4R6;P55209-2;P55209;F8VY35;F8W0J6;H0YIV4;F8VV59;F8VUX1;B7Z9C2;P55209-3;F8W118;H0YHC3;F8W020;F8VXI6;F8VVB5;F8VRJ2	F5H4R6;P55209-2;P55209;F8VY35;F8W0J6;H0YIV4;F8VV59;F8VUX1;B7Z9C2;P55209-3;F8W118;H0YHC3;F8W020;F8VXI6	Nucleosome assembly protein 1-like 1	NAP1L1	2.028	0.381352	3.82168	3.39316	0.350121	9.09964	+	+	32	32	6	65.8	44.626	306.75	10730000000	315
676	F5H5I6;Q12849;H0Y8R1;H0YAK1;Q12849-5;H0YAM1	F5H5I6;Q12849;H0Y8R1;H0YAK1;Q12849-5	G-rich sequence factor 1	GRSF1	1.11253	0.287814	1.7537	1.63956	0.102181	2.86142		+	7	7	7	30.7	47.971	18.995	468040000	46
680	F5H8D7;P18887;M0QYS5;M0R1U8;M0QZ96;M0R0D2	F5H8D7;P18887;M0QYS5	DNA repair protein XRCC1	XRCC1	0.434003	0.0214698	0.361151	1.21856	0.0626607	1.96463			10	10	10	24.4	66.013	38.76	1278200000	80
683	F6RY50;Q96FS4;E9PIB3	F6RY50;Q96FS4;E9PIB3	Signal-induced proliferation-associated protein 1	SIPA1	0.178498	-0.0535787	-0.452996	0.549428	0.0750066	0.62742			2	2	2	3.7	101.82	5.6357	152400000	16
685	F6T1Q0;Q6L8Q7-2;Q6L8Q7	F6T1Q0;Q6L8Q7-2;Q6L8Q7	2,5-phosphodiesterase 12	PDE12	0.0423671	-0.156166	-1.59522	0.00794773	-0.232804	-3.09867			7	7	7	18	52.175	16.466	604600000	23
688	F6VRR5;Q9BY77;Q9BY77-2;F8WCX5;Q8WUT1;Q6R954;F8WEE2	F6VRR5;Q9BY77;Q9BY77-2;F8WCX5;Q8WUT1	Polymerase delta-interacting protein 3	POLDIP3	2.95062	0.704691	6.95907	1.69553	0.468724	2.9905	+	+	12	12	12	39.3	48.103	42.981	727930000	49
693	F8VPD4;P27708;H7C2E4;H7C3Z5;P31327-2;P31327;P31327-3	F8VPD4;P27708	CAD protein;Glutamine-dependent carbamoyl-phosphate synthase;Aspartate carbamoyltransferase;Dihydroorotase	CAD	1.45929	0.159421	2.46309	0.397437	0.012989	0.26943	+		129	129	110	63.1	236.02	323.31	113090000000	1975
694	F8VQD4;Q8TAD7	F8VQD4;Q8TAD7	Overexpressed in colon carcinoma 1 protein	C12orf75;OCC1	0.842264	0.384126	1.22557	1.73687	0.18131	3.08766		+	2	2	2	40.4	9.3362	6.8001	118610000	4
698	F8VXB1;F8VUC5;F8W156;F8VYZ4;F8VVA7;P61923-5;P61923;F8VXR1;P61923-4;F8W651	F8VXB1;F8VUC5;F8W156;F8VYZ4;F8VVA7;P61923-5;P61923;F8VXR1;P61923-4	Coatomer subunit zeta-1	COPZ1	1.61711	0.142218	2.81041	0.00161109	-0.257768	-5.01612	+		6	6	6	45.7	10.628	23.942	1706000000	41
705	F8VXI9	F8VXI9		GIT2	3.37764	0.391368	9.01547	0.00139524	-0.117817	-5.22284	+		32	32	1	57.6	78.866	294.96	8270200000	253
710	F8W0J4;O95619;F8W1B9	F8W0J4;O95619;F8W1B9	YEATS domain-containing protein 4	YEATS4	0.0275421	-0.117806	-1.95042	1.44776	0.162989	2.43842		+	4	4	4	22.5	20.131	13.597	1388400000	50
711	F8W108;F8WCU9;Q68CP9-3;Q68CP9;F8VWP4;A0A087WY37	F8W108;F8WCU9;Q68CP9-3;Q68CP9	AT-rich interactive domain-containing protein 2	ARID2	0.275447	-0.00668097	-0.0810132	0.92807	0.0821525	1.39307			5	5	5	8	153.12	19.344	397740000	27
715	F8W6I7;P09651-3;P09651-2;P09651;F8W646;F8VTQ5;H0YH80;F8VZ49;A0A2R8Y4L2;F8VYN5;Q32P51	F8W6I7;P09651-3;P09651-2;P09651;F8W646	Heterogeneous nuclear ribonucleoprotein A1;Heterogeneous nuclear ribonucleoprotein A1, N-terminally processed	HNRNPA1	1.23243	0.169266	1.99253	1.2002	0.181943	1.92781			9	9	9	24.8	33.155	60.353	3186200000	83
717	F8W7R3;Q9NVI1-2;Q9NVI1-1;Q9NVI1;H3BP78;H3BS60;H3BQE2;H3BT54;H3BMG4;Q9NVI1-4	F8W7R3;Q9NVI1-2;Q9NVI1-1;Q9NVI1;H3BP78	Fanconi anemia group I protein	FANCI	1.14794	0.223402	1.8237	0.000266907	-0.395351	-8.15823			4	4	4	5.1	123.24	13.45	458540000	19
719	F8W7U3;Q641Q2;E7ESD2;Q641Q2-2;A0A087WYF6	F8W7U3;Q641Q2;E7ESD2;Q641Q2-2;A0A087WYF6	WASH complex subunit FAM21A	FAM21A	1.77533	0.14034	3.17952	0.00309011	-0.23979	-4.15696	+		42	42	11	54.8	136.86	232.85	7465100000	290
720	F8W8D3;Q14493;H0YAE8;E7EUV9;H7C4H8;Q14493-2	F8W8D3;Q14493;H0YAE8;E7EUV9	Histone RNA hairpin-binding protein	SLBP	2.53141	0.387448	5.35058	0.249841	-0.0158141	-0.167769	+		7	7	7	28.2	32.094	25.632	1317700000	49
721	F8W9U3;Q96IU4-2	F8W9U3;Q96IU4-2	Alpha/beta hydrolase domain-containing protein 14B	ABHD14B	0.693419	0.274973	0.929715	0.500311	0.254051	0.517666			4	4	1	30.8	22.38	28.097	1097200000	28
724	F8WAE5;Q9BY44-3;Q9BY44;Q9BY44-4;Q9BY44-2;H7C5R5;C9IZE1;H7C5Q3;F8WF18;F8WAT3	F8WAE5;Q9BY44-3;Q9BY44;Q9BY44-4;Q9BY44-2	Eukaryotic translation initiation factor 2A;Eukaryotic translation initiation factor 2A, N-terminally processed	EIF2A	3.35741	0.301885	8.90683	2.55976	0.208875	5.44861	+	+	29	29	29	59.5	64.449	157.77	18626000000	354
736	G3V1D3;G3V180;Q9NY33;Q9NY33-4;E9PQ14;Q9NY33-2;E9PPK9;E9PNX5;E9PKK8	G3V1D3;G3V180;Q9NY33;Q9NY33-4;E9PQ14;Q9NY33-2	Dipeptidyl peptidase 3	DPP3	0.0259993	-0.0916686	-1.99924	0.019838	-0.151019	-2.23311			11	11	11	26.5	84.304	32.549	1227400000	43
738	G3V1J5;Q9Y2L1-2;Q9Y2L1;F2Z2C0	G3V1J5;Q9Y2L1-2;Q9Y2L1;F2Z2C0	Exosome complex exonuclease RRP44	DIS3	0.0212802	-0.152596	-2.17162	0.0733316	-0.0632869	-1.15955			6	6	6	16.8	90.583	11.11	388810000	16
743	G3V3G9;Q5TAQ9;V9GY54;Q5TAQ9-2;Q5TAQ8	G3V3G9;Q5TAQ9;V9GY54	DDB1- and CUL4-associated factor 8	DCAF8	0.230189	-0.0244613	-0.239038	0.701238	0.104599	0.945554			7	7	7	9.5	84.752	17.002	620710000	34
744	G3V4K3;Q9H9C1;Q9H9C1-2;G3V549	G3V4K3;Q9H9C1;Q9H9C1-2	Spermatogenesis-defective protein 39 homolog	VIPAS39	0.00312987	-0.250928	-4.14127	0.0105485	-0.193869	-2.81662			8	8	8	23.5	59.718	32.828	873070000	41
750	G3XAJ6;Q14699;C9JHG2	G3XAJ6;Q14699;C9JHG2	Raftlin	RFTN1	1.91945	0.359953	3.53712	0.507456	0.0627076	0.533919	+		11	11	11	35.2	58.762	52.179	1041300000	62
751	G5E975;Q12824-2;Q12824;A0A0G2JSE9;C9JTA6;A0A2R8Y5N5;A0A2R8YEE8;A0A0G2JRV3;A0A0U1RQQ2;A0A0U1RRB8;A0A2R8YDN6;B5MCL5	G5E975;Q12824-2;Q12824;A0A0G2JSE9;C9JTA6;A0A2R8Y5N5;A0A2R8YEE8;A0A0G2JRV3	SWI/SNF-related matrix-associated actin-dependent regulator of chromatin subfamily B member 1	SMARCB1	0.286828	-0.00424703	-0.044341	1.08561	0.395604	1.70072			6	6	6	18.5	45.05	17.262	1023700000	35
752	G5E9A6;P51784;Q5JXD3	G5E9A6;P51784	Ubiquitin carboxyl-terminal hydrolase;Ubiquitin carboxyl-terminal hydrolase 11	USP11	1.279	0.0780018	2.08686	0.448606	0.0127045	0.396603			16	16	15	28.5	105.03	59.671	1001000000	73
757	G5E9V6;G5E9V7;Q8IUR7-6;C9JBY2;C9J2I1;H7C5B7;C9JAA7;C9J8P8	G5E9V6;G5E9V7;Q8IUR7-6;C9JBY2;C9J2I1	Armadillo repeat-containing protein 8	ARMC8	1.74436	0.14159	3.10544	1.2013	0.142445	1.93	+		6	6	2	13.8	44.499	12.516	1069200000	37
759	G5EA31;P53992;P53992-2;A0A0U1RR49	G5EA31;P53992	Protein transport protein Sec24C	SEC24C	0.0171696	-0.147753	-2.36161	0.000275091	-0.371572	-8.09382			13	13	12	23.5	111.98	69.805	2334300000	104
760	G5EA36;P30260;P30260-2;I3L3H6;F6QPS0;I3L394	G5EA36;P30260;P30260-2	Cell division cycle protein 27 homolog	CDC27	0.0289711	-0.263375	-1.90786	0.322514	0.00670099	0.0644104			6	6	6	14.7	91.737	10.338	277020000	27
762	G8JLD3;X6RLX0;Q8IUD2;Q8IUD2-3;X6RM00;Q8IUD2-2;Q8IUD2-4;Q8IUD2-5;K7EIZ7;A0A0U1RQD6;K7EPD6;A0A0U1RQN0;K7EKH8;A0A0U1RRM0;K7EPP6;A0A0U1RQM4;K7EP25;A0A0U1RR82	G8JLD3;X6RLX0;Q8IUD2;Q8IUD2-3;X6RM00;Q8IUD2-2;Q8IUD2-4;Q8IUD2-5	ELKS/Rab6-interacting/CAST family member 1	ERC1	0.754381	0.0595398	1.05216	0.000753203	-0.0877641	-6.18839			11	11	11	15.9	124.82	29.751	1099700000	47
763	G8JLD5;O00429-4;O00429-5;O00429-3;O00429-2;O00429;O00429-8;O00429-6;O00429-7;B4DPZ9;F8W1W3;F8VUJ9;H0YHY4;F8VR28;F8VYL3;B4DDQ3;F8VZ52	G8JLD5;O00429-4;O00429-5;O00429-3;O00429-2;O00429;O00429-8;O00429-6;O00429-7	Dynamin-1-like protein	DNM1L	0.0125933	-0.250745	-2.64699	0.00731026	-0.296191	-3.18475			7	7	7	13.5	79.621	15.513	316040000	25
765	X6RLT1;H0UI80;Q8IXH7-4;Q8IXH7;Q8IXH7-3	X6RLT1;H0UI80;Q8IXH7-4;Q8IXH7	Negative elongation factor C/D	NELFCD;TH1L	0.695046	0.25685	0.933014	0.530421	0.186718	0.58547			3	3	3	7.6	66.432	9.5912	166040000	27
768	H0Y360;Q01433-2;Q01433;Q01433-5;E9PJF6;H0YCL9;Q01433-3;Q01433-4;E9PIJ1	H0Y360;Q01433-2;Q01433;Q01433-5;E9PJF6;H0YCL9;Q01433-3;Q01433-4	AMP deaminase 2	AMPD2	0.659433	0.0849878	0.860317	0.0111339	-0.274326	-2.76438			9	9	9	12.2	98.401	13.65	945350000	31
773	H0Y6A0	H0Y6A0		ARFGAP3	0.488055	0.131965	0.48954	0.571461	0.164234	0.67532			11	3	3	42.5	29.956	11.955	360110000	12
774	H0Y6E7;H3BT71;P38159-2;P38159;H3BUY5	H0Y6E7;H3BT71;P38159-2;P38159	RNA-binding motif protein, X chromosome;RNA-binding motif protein, X chromosome, N-terminally processed	RBMX	0.386436	0.0130752	0.240903	1.77763	0.179701	3.18506		+	5	5	3	17.8	31.745	10.28	875970000	20
777	P0DP25;P0DP24;P0DP23;H0Y7A7;E7ETZ0;E7EMB3;Q96HY3;M0QZ52;G3V361;F8WBR5;G3V226;G3V479;C9J7T9;P27482;P02585	P0DP25;P0DP24;P0DP23;H0Y7A7;E7ETZ0;E7EMB3;Q96HY3;M0QZ52;G3V361		CALM2;CALM1;CALM3	0.0617817	-0.18512	-1.29438	0.0395864	-0.251848	-1.65023			8	8	8	85.9	16.837	126.98	1745100000	39
784	H0YEX0;H0YCN2;Q96T23-3;Q96T23-2;Q96T23	H0YEX0;H0YCN2;Q96T23-3;Q96T23-2;Q96T23	Remodeling and spacing factor 1	RSF1	0.49756	0.0873146	0.511383	0.341067	0.0610817	0.117762			1	1	1	10.3	18.51	3.3656	1214400000	25
791	H0YEM7;O75143-4;O75143-3;O75143-2;O75143;O75143-5;H0YCL5	H0YEM7;O75143-4;O75143-3;O75143-2;O75143;O75143-5	Autophagy-related protein 13	ATG13	0.439729	0.0585958	0.375128	0.180868	-0.0164358	-0.442127			4	4	4	41.5	20.584	12.239	313020000	18
792	H0YFD6;P40939;A0A2R8Y4F5;A0A2R8Y688;A0A2R8YG21	H0YFD6;P40939;A0A2R8Y4F5	Trifunctional enzyme subunit alpha, mitochondrial;Long-chain enoyl-CoA hydratase;Long chain 3-hydroxyacyl-CoA dehydrogenase	HADHA	4.71672	1.09111	19.798	1.93001	0.289728	3.5642	+	+	9	9	9	18.4	86.371	20.489	456900000	28
799	H0YJ50;Q99986	H0YJ50;Q99986	Serine/threonine-protein kinase VRK1	VRK1	1.05422	0.0780668	1.63915	0.0284805	-0.320193	-1.9222			3	3	3	26.3	26.582	10.497	364440000	14
800	H0YJ75;Q13362;Q13362-5;Q13362-3;Q13362-4;Q96B13;Q13362-2;H0YN84;H0YJ35;G3V2U3	H0YJ75;Q13362;Q13362-5;Q13362-3;Q13362-4	Serine/threonine-protein phosphatase 2A 56 kDa regulatory subunit gamma isoform	PPP2R5C	2.23933	0.242025	4.41826	0.00102415	-0.231107	-5.69028	+		11	11	10	18.4	64.063	45.23	1164300000	73
807	H0YNT2;H0YKN8;H0YL70;Q04726;A0A0D9SES8;Q04726-2;Q04726-6;Q04726-4;F5H7D6;H0YLW9;H0YNI7	H0YNT2;H0YKN8;H0YL70;Q04726;A0A0D9SES8;Q04726-2;Q04726-6;Q04726-4;F5H7D6;H0YLW9	Transducin-like enhancer protein 3	TLE3	1.11323	0.100979	1.75508	0.00674298	-0.240171	-3.26919			12	12	1	26.5	76.897	54.495	1464800000	49
808	H0YMZ4;H0YM56;H0YL64;H0YKR8;H0YNS2;Q8TEB1;H0YLQ1;H0YLF1;H0YLX7;H0YN03;H0YNK2;H0YN21;H0YNT0;H0YN15;H0YLH4;H0YMF7;H0YMN6;H0YL29;H0YLB2;H0YM86;H0YN92;Q8TEB1-2	H0YMZ4;H0YM56;H0YL64;H0YKR8;H0YNS2;Q8TEB1;H0YLQ1;H0YLF1;H0YLX7;H0YN03;H0YNK2;H0YN21;H0YNT0;H0YN15;H0YLH4;H0YMF7;H0YMN6;H0YL29;H0YLB2;H0YM86;H0YN92;Q8TEB1-2	DDB1- and CUL4-associated factor 11	DCAF11	0.933914	0.116907	1.40445	0.105481	-0.0776974	-0.874381			3	3	3	52.7	10.105	13.347	307650000	18
814	H0YMV8;Q71UM5;C9JLI6;C9J1C5	H0YMV8;Q71UM5;C9JLI6	40S ribosomal protein S27;40S ribosomal protein S27-like	RPS27L	1.75775	0.333988	3.13737	0.325728	0.00692399	0.0737943	+		11	3	3	44	11.345	8.5314	1322700000	30
815	H0YN26;P39687;H7BZ09;O95626;O43423	H0YN26;P39687	Acidic leucine-rich nuclear phosphoprotein 32 family member A	ANP32A	0.00666762	-0.220724	-3.28104	0.0547976	-0.137355	-1.3893			15	15	14	71.8	19.997	88.302	4359600000	127
816	H0YN42;P07355;H0YMD0;H0YMU9;P07355-2;H0YNP5;H0YM50;A6NMY6;H0YKZ7;H0YLV6;H0YMT9;H0YKX9;H0YMM1;H0YKS4;H0YN28;H0YL33;H0YKL9;H0YMD9;H0YKV8;H0YMW4;H0YNB8;H0YKN4;H0YNA0	H0YN42;P07355;H0YMD0;H0YMU9;P07355-2;H0YNP5;H0YM50;A6NMY6;H0YKZ7;H0YLV6;H0YMT9;H0YKX9;H0YMM1;H0YKS4	Annexin;Annexin A2;Putative annexin A2-like protein	ANXA2;ANXA2P2	0.0066308	-0.296082	-3.28689	0.0200774	-0.187872	-2.22256			13	13	13	49.6	28.824	65.491	1496300000	50
818	H0YNE9;Q92930	H0YNE9;Q92930	Ras-related protein Rab-8B	RAB8B	0.550332	0.0662104	0.6294	0.0133972	-0.24436	-2.5889			3	2	2	20.2	21.868	4.4624	124440000	4
830	H3BNC9;P08708;H0YN88;A0A075B716;H0YN73;A0A0J9YYC4	H3BNC9;P08708;H0YN88;A0A075B716	40S ribosomal protein S17	RPS17	3.19328	0.350442	8.06856	3.48854	0.258608	9.63322	+	+	22	22	22	19	64.532	159.54	20024000000	309
831	H3BND4;Q6P996-3;Q6P996-4;Q6P996-5;Q6P996;Q86XE2;Q6P996-2;Q6XYB5;H3BNL6;J3KNK7;Q6P474	H3BND4;Q6P996-3;Q6P996-4;Q6P996-5;Q6P996	Pyridoxal-dependent decarboxylase domain-containing protein 1	PDXDC1	0.0558052	-0.119972	-1.37484	0.000178061	-0.387444	-9.06781			7	7	7	13.9	88.761	32.607	1223200000	47
832	H3BNK9;H3BU93;Q9GZU8;H3BP64;H3BUL4;H3BMX9	H3BNK9;H3BU93;Q9GZU8	Protein FAM192A	FAM192A	0.415767	0.0239189	0.31597	0.00592842	-0.264234	-3.40645			3	3	3	22.7	16.087	6.6676	305290000	19
839	Q9UF94;H3BQH3;Q8TBB5-2;Q8TBB5-3;Q8TBB5	Q9UF94;H3BQH3;Q8TBB5-2;Q8TBB5-3;Q8TBB5	Kelch domain-containing protein 4	DKFZp434G0522;KLHDC4	0.490795	0.0175412	0.495857	0.153593	-0.0485193	-0.575507			2	2	2	8.5	29.184	3.0711	228440000	8
843	H3BRB6;Q8ND25;Q8ND25-2	H3BRB6;Q8ND25;Q8ND25-2	E3 ubiquitin-protein ligase ZNRF1	ZNRF1	0.866069	0.304503	1.27215	1.5918	0.605985	2.75341		+	4	4	4	54.5	21.764	5.9123	257500000	21
844	H3BRF9;Q96K21-3;Q96K21-2;Q96K21;H3BN64;H3BRM1;Q96K21-4;H3BUW6	H3BRF9;Q96K21-3;Q96K21-2;Q96K21;H3BN64;H3BRM1;Q96K21-4	Abscission/NoCut checkpoint regulator	ZFYVE19	0.35299	0.0121711	0.151065	0.150432	-0.017039	-0.592287			14	14	14	38.4	49.203	48.849	3364700000	131
848	H3BT57;P29590-4;P29590-12;P29590-2;P29590-5;P29590-9;P29590-13;P29590-3;P29590-8;P29590-11;P29590;P29590-14;P29590-10;H3BVD2;H3BUJ5;H3BT29;H3BRN3	H3BT57;P29590-4;P29590-12;P29590-2;P29590-5;P29590-9;P29590-13;P29590-3;P29590-8;P29590-11;P29590;P29590-14;P29590-10;H3BVD2;H3BUJ5	Protein PML	PML	0.208839	-0.0514496	-0.322097	0.178377	-0.0274854	-0.453557			5	5	5	11.1	62.913	22.117	396260000	28
854	H7BYN3;Q00059-2;Q00059	H7BYN3;Q00059-2;Q00059	Transcription factor A, mitochondrial	TFAM	2.33018	0.314804	4.69387	1.05228	0.24047	1.63535	+		2	2	2	8.2	25.567	4.2239	215120000	13
858	H7BZB3	H7BZB3		CAD	2.82599	0.722971	6.44316	0.0796781	-0.131317	-1.09445	+		21	2	2	67.7	30.981	7.8612	885460000	26
861	H7C0C1;P48047	H7C0C1;P48047	ATP synthase subunit O, mitochondrial	ATP5O	1.42699	0.692328	2.39423	0.922121	0.081361	1.38148	+		2	2	2	8.7	26.799	2.4619	172100000	6
874	I3L2B0	I3L2B0		CLUH	0.00216794	-0.318887	-4.60957	0.00255542	-0.46096	-4.39535			16	16	3	21.1	138.23	54.129	1883900000	48
875	I3L2M1	I3L2M1	Septin-1	SEPT1	1.83375	0.608793	3.32185	3.78637	1.15741	11.494	+	+	3	2	2	54.3	7.6968	14.4	1096900000	23
877	I3L2Z5;P56270-3;P56270;P56270-2;H3BQI4;H3BQS2;P56270-4	I3L2Z5;P56270-3;P56270;P56270-2;H3BQI4	Myc-associated zinc finger protein	MAZ	0.0650448	-0.116819	-1.25381	1.40221	0.165911	2.34185		+	6	6	1	39.1	22.187	19.724	564680000	58
878	I3L397;I3L504;P63241;Q6IS14;P63241-2;F8WCJ1;C9J7B5;C9J4W5;Q9GZV4	I3L397;I3L504;P63241;Q6IS14;P63241-2;F8WCJ1;C9J7B5;C9J4W5;Q9GZV4	Eukaryotic translation initiation factor 5A;Eukaryotic translation initiation factor 5A-1;Eukaryotic translation initiation factor 5A-1-like;Eukaryotic translation initiation factor 5A-2	EIF5A;EIF5AL1;EIF5A2	0.00449124	-0.446699	-3.71431	0.0461239	-0.195831	-1.5268			7	7	7	59.6	16.019	84.825	1509200000	62
881	I3L4X7;Q13227-2;Q13227;I3L3Y9;I3L1H4	I3L4X7;Q13227-2;Q13227;I3L3Y9	G protein pathway suppressor 2	GPS2	0.000894202	-0.553649	-5.90594	2.56836	0.30087	5.47864		+	7	7	7	35.5	29.334	24.482	1091500000	34
883	J3KMZ8;Q92785;Q92785-2;E9PN04	J3KMZ8;Q92785	Zinc finger protein ubi-d4	DPF2	0.388317	0.0200432	0.245813	0.300646	-0.000109196	-0.00117834			9	9	9	37.3	45.78	27.117	1045100000	64
889	J3KNZ9;Q9HAH7;Q9HAH7-1;H3BRE6	J3KNZ9;Q9HAH7;Q9HAH7-1	Probable fibrosin-1	FBRS	0.0506433	-0.110037	-1.45202	0.0819887	-0.0712813	-1.07205			3	3	3	4.2	103.77	7.2255	201240000	14
890	J3QL05;J3KP15;Q01130-2;Q01130;Q9BRL6-2;Q9BRL6	J3QL05;J3KP15;Q01130-2;Q01130	Serine/arginine-rich splicing factor 2	SRSF2	0.208552	-0.0476146	-0.32326	0.172859	-0.0329987	-0.479368			9	9	9	53.8	15.156	68.495	979950000	35
894	R4GN15;J3KPQ4;Q9BRR9-4;Q9BRR9-3;Q9BRR9-5;Q9BRR9-2;Q9BRR9;F8VW89;F8VR90;F8W1N6;F8VQR0;H0YI36	R4GN15;J3KPQ4;Q9BRR9-4;Q9BRR9-3;Q9BRR9-5;Q9BRR9-2;Q9BRR9;F8VW89;F8VR90;F8W1N6	Rho GTPase-activating protein 9	ARHGAP9	0.000205596	-0.193322	-8.73457	1.64717	0.126192	2.8788		+	10	10	10	19.4	80.798	31	1143100000	47
896	J3KQ32;Q9NTK5-3;Q9NTK5;C9JCJ9;C9JTK6;Q9NTK5-2	J3KQ32;Q9NTK5-3;Q9NTK5	Obg-like ATPase 1	OLA1	0.0205073	-0.245033	-2.20396	0.0594456	-0.134902	-1.32482			3	3	3	12.7	46.937	9.0187	271960000	23
898	J3KQN4;P83881;H0Y5B4;H7BZ11;H7BY91;H0Y3V9;R4GN19	J3KQN4;P83881;H0Y5B4;H7BZ11;H7BY91;H0Y3V9	60S ribosomal protein L36a	RPL36A;RPL36A-HNRNPH2	1.8153	0.133807	3.27653	2.94985	0.195912	6.95576	+	+	18	18	2	51.4	16.378	86.92	3263400000	160
900	J3KR35;Q8WUD4;C9JUN5;S4R331	J3KR35;Q8WUD4;C9JUN5;S4R331	Coiled-coil domain-containing protein 12	CCDC12	0.345562	0.0133607	0.130401	1.65484	0.223741	2.89638		+	20	20	20	68.2	20.501	235.82	11232000000	304
902	J3KRR0;Q9BT23;J3QL69;J3QQM5	J3KRR0;Q9BT23;J3QL69;J3QQM5	LIM domain-containing protein 2	LIMD2	0.00567951	-0.186617	-3.45293	1.5013	0.126081	2.55372		+	3	3	3	47.1	9.5175	64.103	514840000	33
904	J3KS31;J3QRS9;X6R4W8;O43670-3;O43670-2;O43670;O43670-4	J3KS31;J3QRS9;X6R4W8;O43670-3;O43670-2;O43670;O43670-4	BUB3-interacting and GLEBS motif-containing protein ZNF207	ZNF207	0.540735	0.263758	0.60831	0.0548425	-0.0345972	-1.38865			3	3	3	10	34.987	7.2887	259370000	6
910	J3KTA4;P17844;P17844-2;J3QRQ7;J3KRZ1;J3QR02;J3KRX8;J3QSF1;J3KTQ4;X6RLV5;J3QLG9;J3QR62;A0A0U1RQJ0;J3QRN5	J3KTA4;P17844;P17844-2	Probable ATP-dependent RNA helicase DDX5	DDX5	0.235032	-0.0102738	-0.22105	1.18484	0.114283	1.8971			19	11	11	29.6	69.086	34.829	1173800000	57
914	J3QLI9;P62314	J3QLI9;P62314	Small nuclear ribonucleoprotein Sm D1	SNRPD1	0.804504	0.113917	1.1514	2.48402	0.181339	5.18988		+	4	4	4	53.3	8.3926	19.445	925750000	36
916	J3QQ67;Q07020;H0YHA7;Q07020-2;F8VUA6;G3V203;F8VYV2;A0A075B7A0;F8VXR6	J3QQ67;Q07020;H0YHA7;Q07020-2;F8VUA6;G3V203;F8VYV2;A0A075B7A0	60S ribosomal protein L18	RPL18	0.815025	0.0701742	1.17211	1.09964	0.116012	1.7283			18	18	18	58.4	21.728	188.12	12121000000	209
919	J3QRS3;P19105;O14950;J3KTJ1;P24844;P24844-2	J3QRS3;P19105;O14950	Myosin regulatory light chain 12A;Myosin regulatory light chain 12B	MYL12A;MYL12B	0.261679	-0.0141052	-0.126879	0.0220341	-0.216659	-2.14133			10	10	10	64.4	20.457	180.19	8636500000	139
923	J3QT87;Q96SW2-2;Q96SW2;A0A1W2PPJ5;J3QT51	J3QT87;Q96SW2-2;Q96SW2;A0A1W2PPJ5;J3QT51	Protein cereblon	CRBN	3.27489	0.491386	8.47593	0.838266	0.133224	1.21774	+		4	4	4	21.8	45.341	21.543	640560000	41
930	K7EJL1;Q9BXS5;Q9BXS5-2;E7ENJ6;K7EQX3;K7EPR4;K7EJJ1;Q9Y6Q5;Q9Y6Q5-2	K7EJL1;Q9BXS5;Q9BXS5-2;E7ENJ6	AP-1 complex subunit mu-1	AP1M1	1.26721	0.556555	2.06288	0.0917498	-0.0515197	-0.983885			4	4	4	14.8	40.296	11.996	377880000	13
932	K7EQ55;K7EK33;Q96EP5-2;Q96EP5;K7EQ02	K7EQ55;K7EK33;Q96EP5-2;Q96EP5;K7EQ02	DAZ-associated protein 1	DAZAP1	0.10711	-0.0489704	-0.862322	0.556585	0.124841	0.643061			5	5	5	19.5	43.312	5.8572	352840000	11
935	K7ELC2;P62841;K7EQJ5;K7EJ78;K7EM56;A0A0B4J2B4;S4R417;S4R456	K7ELC2;P62841;K7EQJ5;K7EJ78;K7EM56;A0A0B4J2B4;S4R417;S4R456	40S ribosomal protein S15	RPS15	3.15658	0.366957	7.89123	2.55381	0.392967	5.42792	+	+	16	16	16	76.3	17.723	142.15	20041000000	288
936	K7ELC7;P61353	K7ELC7;P61353	60S ribosomal protein L27	RPL27	1.21014	0.216939	1.94772	2.3352	0.263663	4.70945		+	12	12	12	56.9	16.359	41.19	5801300000	92
939	K7ELW0;Q99497;K7EN27	K7ELW0;Q99497	Protein deglycase DJ-1	PARK7	0.0104934	-0.469985	-2.82172	0.482067	0.189636	0.475678			5	5	5	33.7	17.91	6.8548	743820000	18
944	K7ENH2;K9J957;P61289;P61289-2;K7ESG5;P61289-3;K7EMD0;K7EPX6;K7EKR3;B3KQ25;B7Z8D3;A0A087WTV2;K7EJF8	K7ENH2;K9J957;P61289;P61289-2;K7ESG5;P61289-3;K7EMD0;K7EPX6;K7EKR3;B3KQ25	Proteasome activator complex subunit 3	PSME3	0.0371093	-0.103631	-1.7029	0.000494168	-0.394355	-6.93145			8	8	8	34.1	20.593	77.892	873880000	37
949	K7ERF1;Q9UBQ5;A0A087WVB9;Q9UBQ5-2;K7ES31;K7EQM4;K7EK53;B4DQ48	K7ERF1;Q9UBQ5;A0A087WVB9;Q9UBQ5-2;K7ES31;K7EQM4	Eukaryotic translation initiation factor 3 subunit K	EIF3K	0.901736	0.109282	1.34176	0.00220527	-0.195649	-4.58698			10	10	10	52.1	22.095	78.663	5018500000	116
952	K7ERV3;P04183;K7ENW5;K7ES52;K7ERJ1	K7ERV3;P04183	Thymidine kinase;Thymidine kinase, cytosolic	TK1	0.0118033	-0.171596	-2.70843	0.598269	0.042606	0.732664			5	5	5	26.6	28.594	13.616	564490000	36
958	M0QXB4;O14579-3;O14579;O14579-2;M0R061	M0QXB4;O14579-3;O14579;O14579-2	Coatomer subunit epsilon	COPE	0.902271	0.0984993	1.3428	0.000244676	-0.196762	-8.3463			9	9	9	33.2	36.923	25.242	1304400000	59
961	M0QXN5;P37198;M0QX10;M0QYY0;M0QX13;M0QZL5;M0R1S1;M0QX64;M0R302	M0QXN5;P37198	Nuclear pore glycoprotein p62	NUP62	0.284965	-0.00191243	-0.0502709	0.0128415	-0.136039	-2.6286			5	5	5	16.1	45.615	24.164	473370000	21
962	M0QXZ5;Q96B54	M0QXZ5;Q96B54	Zinc finger protein 428	ZNF428	0.0437787	-0.297644	-1.56877	0.0229002	-0.15123	-2.10796			4	4	4	25.7	23.568	13.675	304440000	27
964	M0QY97;Q9UPT8	M0QY97;Q9UPT8	Zinc finger CCCH domain-containing protein 4	ZC3H4	0.0294248	-0.20622	-1.89483	0.972117	0.0651323	1.47886			5	5	5	10.7	95.425	14.885	306100000	20
969	M0QZR4;Q92888;Q92888-3;Q92888-2;M0QYC1;M0QZH8;M0R2C7;M0QYS3;M0R3H5	M0QZR4;Q92888;Q92888-3;Q92888-2	Rho guanine nucleotide exchange factor 1	ARHGEF1	0.681723	0.07468	0.905938	0.000673676	-0.315567	-6.37812			27	27	7	31.3	108.32	102.72	5020900000	187
976	M0R2B7;P28340;M0QZR8;A0A2R8Y7K6;A0A2R8Y705;M0QZB4;M0QXE6;M0QXQ2;M0R2I8;M0R2J2;M0R3H8	M0R2B7;P28340;M0QZR8;A0A2R8Y7K6	DNA polymerase;DNA polymerase delta catalytic subunit	POLD1	2.10639	0.095844	4.03608	0.000743158	-0.0944379	-6.21096	+		34	34	34	37.5	126.39	84.133	2464100000	158
977	M0R2P6;Q8TBC3;M0R0S1;Q8TBC3-2;M0R0S2;M0R0E3;M0QZF4;M0QXA4;M0R1G0;M0QZE8;M0R0K4;M0QYB1;M0R2U6;M0QZF2;M0R204;M0QYJ9	M0R2P6;Q8TBC3;M0R0S1;Q8TBC3-2	SH3KBP1-binding protein 1	SHKBP1	0.000168502	-0.979824	-9.19877	0.951703	0.163337	1.4391			12	12	12	32.3	73.707	67.372	1242900000	44
981	O00116;A0A1B0GWA2;A0A2R8YEL0;B8ZZ81	O00116;A0A1B0GWA2;A0A2R8YEL0	Alkyldihydroxyacetonephosphate synthase, peroxisomal	AGPS	0.00355036	-0.185308	-3.98864	0.0943072	-0.0588748	-0.962324			6	6	6	11.6	72.911	21.17	701890000	28
982	O00139-1;O00139-5;O00139;O00139-4;H0Y8H2	O00139-1;O00139-5;O00139;O00139-4	Kinesin-like protein KIF2A	KIF2A	0.000193454	-0.344818	-8.87425	1.82107	0.113015	3.29066		+	15	13	2	28.3	76.954	54.958	742440000	39
985	O00151	O00151	PDZ and LIM domain protein 1	PDLIM1	4.7596e-05	-0.828481	-12.7329	0.0421215	-0.0984389	-1.59992			22	22	22	72.3	36.071	178.14	6535300000	152
987	O00161;H3BV99;H3BP15;H3BQY9;H3BM38;O00161-2	O00161;H3BV99;H3BP15;H3BQY9	Synaptosomal-associated protein 23;Synaptosomal-associated protein	SNAP23	1.2594	0.931156	2.04703	0.547071	0.0790588	0.62225			5	5	5	28.4	23.354	37.512	585130000	23
988	O00165;O00165-2;O00165-5;O00165-3;E9PIQ7;Q5VYD6;O00165-4;O00165-6	O00165;O00165-2;O00165-5;O00165-3	HCLS1-associated protein X-1	HAX1	5.13967	0.324436	25.2971	1.90619	0.210831	3.50328	+	+	9	9	9	52	31.62	26.186	1441200000	28
989	O00170;E9PMH2;V9GYQ3	O00170;E9PMH2	AH receptor-interacting protein	AIP	0.9654	0.12694	1.46578	0.268327	-0.00679016	-0.104516			13	13	13	37.9	37.636	47.373	1896500000	86
992	O00203-3;O00203;A0A2R8Y2A8;Q13367-3;Q13367;Q13367-4;H0YBD0	O00203-3;O00203	AP-3 complex subunit beta-1	AP3B1	0.715203	0.065896	0.973736	0.00541622	-0.203007	-3.50482			14	14	14	14.4	116.19	40.395	1576900000	83
993	O00231;O00231-2;J3QRY4;J3QS13;J3KSW3	O00231;O00231-2	26S proteasome non-ATPase regulatory subunit 11	PSMD11	0.725234	0.11736	0.993902	0.544648	0.0387271	0.616928			26	26	26	55.7	47.463	133.79	10670000000	257
994	O00232;O00232-2;J3KTJ5;J3KSK1	O00232;O00232-2	26S proteasome non-ATPase regulatory subunit 12	PSMD12	0.656985	0.119783	0.855281	0.0604342	-0.0619246	-1.31179			22	22	22	45.6	52.904	171.62	5675400000	208
997	O00303;E9PQV8;A0A1W2PP79;H0YDT6	O00303	Eukaryotic translation initiation factor 3 subunit F	EIF3F	1.47075	0.149677	2.48769	0.00283349	-0.117638	-4.26457	+		16	16	16	37	37.563	95.584	2098700000	97
1000	O00410;O00410-3;H0Y8C6;E7EQT5;E7ETV3;C9JZD8;E7EV12;C9J875;C9JQT6;E7ESA1;E7ESZ1;E7EWK4;E7EX05;E7ETV8;C9JMV5;H0Y3V4;C9JXE0	O00410;O00410-3;H0Y8C6	Importin-5	IPO5	0.00290241	-0.354493	-4.23454	0.00701555	-0.164936	-3.22761			26	26	5	34.8	123.63	201.49	4452000000	152
1001	O00425;Q9NZI8-2;F8WD15;F8W930;O00425-2;Q9Y6M1-5;Q9Y6M1-6;Q9Y6M1-3;Q9Y6M1-4;Q9Y6M1-1;Q9Y6M1	O00425	Insulin-like growth factor 2 mRNA-binding protein 3	IGF2BP3	1.08733	0.422879	1.70409	1.28783	0.205757	2.10487			7	3	3	16.1	63.704	5.4332	145290000	7
1004	O00487;C9JW37	O00487	26S proteasome non-ATPase regulatory subunit 14	PSMD14	0.819753	0.139127	1.1814	0.123638	-0.0459906	-0.748999			11	11	11	41.3	34.577	128.77	6374700000	125
1005	O00505	O00505	Importin subunit alpha-4	KPNA3	0.165135	-0.0180163	-0.516728	0.00693027	-0.0905506	-3.24041			7	7	5	12.9	57.81	16.176	1322700000	53
1006	O00512	O00512	B-cell CLL/lymphoma 9 protein	BCL9	0.100301	-0.0781492	-0.913961	3.22476	0.431796	8.22353		+	35	35	35	40.1	149.29	205.74	7508700000	266
1009	O00743-2;O00743;O00743-3	O00743-2;O00743;O00743-3	Serine/threonine-protein phosphatase 6 catalytic subunit;Serine/threonine-protein phosphatase 6 catalytic subunit, N-terminally processed	PPP6C	1.95843	0.258928	3.63771	0.720776	0.0327174	0.984947	+		14	14	14	41.7	32.532	77.326	6350100000	165
1010	O14497;H0Y488;A0A1B0GTU5;O14497-3;O14497-2;A0A087WUV6;H0YCU6;H0YEW5	O14497;H0Y488;A0A1B0GTU5;O14497-3;O14497-2	AT-rich interactive domain-containing protein 1A	ARID1A	0.0960325	-0.0370706	-0.948102	1.21839	0.0514304	1.96428			26	26	26	19.3	242.04	117.16	4254900000	205
1011	O14545;F8VNX8;F8VWK2;F8VVF3;O14545-2	O14545	TRAF-type zinc finger domain-containing protein 1	TRAFD1	0.0849522	-0.0690378	-1.04422	0.442079	0.0213151	0.380836			13	13	13	35.6	64.84	78.436	1632000000	80
1014	O14617;O14617-5;O14617-2;O14617-3;A0A2R8Y611;O14617-4;A0A2R8Y4J3;A0A087WYN6	O14617;O14617-5;O14617-2;O14617-3;A0A2R8Y611;O14617-4	AP-3 complex subunit delta-1	AP3D1	0.457251	0.0308084	0.41731	0.00330146	-0.236038	-4.07616			17	17	17	19.4	130.16	147.96	6632600000	192
1015	O14639-3;O14639-5;O14639-2;O14639-6;O14639;F8W8M4;A0A0A0MRL6;O14639-4;J3QSX6;H0Y7N6;F6XFR5	O14639-3;O14639-5;O14639-2;O14639-6;O14639;F8W8M4;A0A0A0MRL6;O14639-4;J3QSX6;H0Y7N6;F6XFR5	Actin-binding LIM protein 1	ABLIM1	1.60136	1.00883	2.77487	1.06828	0.534171	1.66669	+		10	10	10	45	48.803	26.982	547110000	27
1016	O14641;I3L2N2;I3L2W9;I3L0M7;I3L0Z8	O14641;I3L2N2;I3L2W9	Segment polarity protein dishevelled homolog DVL-2	DVL2	0.0349211	-0.190622	-1.75274	0.136554	-0.106889	-0.669939			10	10	10	24.2	78.947	42.479	1108200000	30
1017	O14672-2;O14672;H0YNC5	O14672-2;O14672	Disintegrin and metalloproteinase domain-containing protein 10	ADAM10	0.348503	0.010162	0.138617	0.137596	-0.0441855	-0.663868			12	12	12	34.2	49.047	40.22	1979400000	72
1018	O14733-3;O14733;O14733-4;O14733-2	O14733-3;O14733;O14733-4;O14733-2	Dual specificity mitogen-activated protein kinase kinase 7	MAP2K7	0.0157821	-0.269114	-2.43784	0.076352	-0.122586	-1.12788			5	5	5	16.3	49.07	22.476	313870000	24
1020	O14744;O14744-5;O14744-2;G3V580;G3V2L6;O14744-4;O14744-3;C9JSX3;G3V5L5;G3V2X6;H0YJX6;G3V507;G3V2F5;H0YJD3;H7BZ44;H0YJ77	O14744;O14744-5;O14744-2;G3V580;G3V2L6;O14744-4;O14744-3;C9JSX3	Protein arginine N-methyltransferase 5;Protein arginine N-methyltransferase 5, N-terminally processed	PRMT5	3.49071	0.246875	9.64568	0.149939	-0.0235405	-0.594935	+		23	23	23	34.7	72.683	119.95	12061000000	261
1022	O14776-2;O14776;G3V220	O14776-2;O14776;G3V220	Transcription elongation regulator 1	TCERG1	0.0355712	-0.0864724	-1.73758	8.65568e-05	-0.316813	-10.9256			8	8	8	7.9	121.69	15.585	584830000	22
1025	O14802;R4GMX2	O14802	DNA-directed RNA polymerase III subunit RPC1	POLR3A	0.395333	0.0152515	0.26401	0.0265722	-0.0532114	-1.98074			13	13	13	14	155.64	36.239	1018100000	98
1026	O14818;H0Y586;O14818-2;O14818-4;Q8TAA3-2;Q8TAA3-5;Q8TAA3;A0A087WYS6;F5GY34	O14818;H0Y586;O14818-2	Proteasome subunit alpha type-7	PSMA7	2.13026	0.328079	4.10296	1.2211	0.161467	1.96973	+		18	18	18	67.3	27.887	132.19	7971900000	174
1027	O14828	O14828	Secretory carrier-associated membrane protein 3	SCAMP3	0.173756	-0.0311216	-0.475126	0.296934	-0.000770092	-0.0126349			4	4	1	17.9	38.287	37.646	891600000	38
1029	O14929;O14929-2;F8WEW1;F8W9G7	O14929;O14929-2	Histone acetyltransferase type B catalytic subunit	HAT1	0.547955	0.0873081	0.624189	0.0891669	-0.132607	-1.00627			6	6	6	20.8	49.512	19.988	810880000	27
1031	O14964;O14964-2;I3L1E3;I3L1P5	O14964;O14964-2;I3L1E3	Hepatocyte growth factor-regulated tyrosine kinase substrate	HGS	0.901278	0.432922	1.34086	0.0039529	-0.429464	-3.86169			5	5	5	10.4	86.191	10.883	647880000	19
1032	O14974-4;O14974-2;O14974;O14974-3;O14974-5;F8VZN8;H0YIS4;H0YHI8;H0YHL8;F8VW28;H0YIM2;A0A0U1RQZ1;H0YIS3;E1CKY7;O60237-4;O60237;O60237-6	O14974-4;O14974-2;O14974;O14974-3;O14974-5;F8VZN8	Protein phosphatase 1 regulatory subunit 12A	PPP1R12A	0.0444404	-0.0707604	-1.55669	0.0519656	-0.0682685	-1.43148			53	53	53	45.8	109.1	323.31	12460000000	395
1033	O14976-2;O14976;A0A087X1U9;H0Y8H5;H0Y9M4;H0YA39	O14976-2;O14976	Cyclin-G-associated kinase	GAK	0.00406936	-0.144783	-3.82784	0.000790971	-0.287436	-6.10672			9	9	9	12.7	134.46	22.759	743280000	37
1035	O14980;C9JF49;C9IYM2;F8WF71;C9IZS4;C9JQ02;C9JV99;C9J673;C9JKM9	O14980	Exportin-1	XPO1	0.461294	0.0520921	0.426925	0.00432915	-0.328088	-3.75636			8	8	8	10.7	123.38	23.471	619910000	41
1036	O15014;E7ERY8;O15014-2	O15014	Zinc finger protein 609	ZNF609	0.300472	-0.000104427	-0.00171564	1.04827	0.123977	1.62749			5	5	5	4.7	151.19	10.687	173670000	12
1038	O15067;H0YGH1;J3QSG0;J3QSH6;J3KT98;J3KTL4	O15067	Phosphoribosylformylglycinamidine synthase	PFAS	0.000562174	-1.44225	-6.69637	0.011717	-0.578017	-2.71543			26	26	26	31.2	144.73	73.189	1995600000	75
1040	O15084;O15084-4;O15084-1;B4DIW9;O15084-2;Q8N8A2-5;Q8N8A2-3;H7C4A0	O15084;O15084-4;O15084-1;B4DIW9;O15084-2	Serine/threonine-protein phosphatase 6 regulatory ankyrin repeat subunit A	ANKRD28	1.54524	0.208749	2.64987	0.131926	-0.0380948	-0.697437	+		17	17	15	23.7	112.96	65.353	2540900000	97
1042	O15111	O15111	Inhibitor of nuclear factor kappa-B kinase subunit alpha	CHUK	0.691527	0.10968	0.925876	0.0580609	-0.119309	-1.34346			5	5	5	10.9	84.639	11.295	699280000	17
1044	O15117;O15117-2;O15117-3;D6RFJ5;D6RER7;D6RAE8;D6RC38	O15117;O15117-2;O15117-3;D6RFJ5	FYN-binding protein	FYB	4.12347	0.429604	14.0119	0.000952091	-0.21822	-5.80542	+		15	15	15	24.3	85.386	52.664	2186700000	64
1047	O15160;A0A2R8YEY5;A0A2R8YEZ4;A0A2R8Y5D3;O15160-2;E7EQB9;D6RDJ3;A0A2R8Y8D6;H0Y723	O15160;A0A2R8YEY5;A0A2R8YEZ4;A0A2R8Y5D3;O15160-2;E7EQB9	DNA-directed RNA polymerases I and III subunit RPAC1	POLR1C	0.575202	0.0530252	0.68338	0.305083	0.00155973	0.0123853			7	7	7	28.9	39.249	18.556	564150000	19
1051	O15355	O15355	Protein phosphatase 1G	PPM1G	2.04359	0.173805	3.86372	0.0216588	-0.0520032	-2.15626	+		26	26	26	57.7	59.271	323.31	13055000000	299
1052	O15371-2;O15371;O15371-3;B0QYA5;B0QYA4;B0QYA6;B0QYA8	O15371-2;O15371;O15371-3;B0QYA5	Eukaryotic translation initiation factor 3 subunit D	EIF3D	1.38136	0.165422	2.2981	0.105445	-0.0389503	-0.874653	+		39	39	39	70.9	58.14	323.31	23053000000	454
1053	O15379;O15379-2;E7EW19;E7ESJ6	O15379;O15379-2	Histone deacetylase 3	HDAC3	0.00698442	-0.317971	-3.23226	2.40468	0.259362	4.92929		+	6	6	6	20.1	48.847	27.625	891340000	51
1054	O15397;F5H815;F5H2I3	O15397;F5H815	Importin-8	IPO8	0.295562	-0.00130272	-0.0168941	0.456659	0.027335	0.415899			5	5	5	4	119.94	17.551	390740000	28
1056	O15541	O15541	RING finger protein 113A	RNF113A	1.98985	0.242478	3.72009	1.73541	0.101621	3.08421	+	+	20	20	20	45.8	38.787	68.105	3525300000	156
1057	O43143	O43143	Pre-mRNA-splicing factor ATP-dependent RNA helicase DHX15	DHX15	0.0219788	-0.189658	-2.14351	0.269826	-0.00411479	-0.0995295			10	10	10	9.9	90.932	30.354	1255500000	49
1059	O43149;I3L141;O43149-2;O43149-3;I3L3Q3	O43149	Zinc finger ZZ-type and EF-hand domain-containing protein 1	ZZEF1	1.3496	0.17992	2.23193	0.221406	-0.0155611	-0.27243	+		28	28	28	14.1	331.07	141.2	3226600000	161
1061	O43164-2;O43164	O43164-2;O43164	E3 ubiquitin-protein ligase Praja-2	PJA2	0.0121099	-0.215679	-2.68403	0.289456	-0.0026172	-0.0360209			13	13	13	34.3	76.09	309.87	3124400000	130
1063	O43237;O43237-2;J3KRI4;J3KRZ2;H3BUM4;B4E2E0;J3KSD2	O43237;O43237-2;J3KRI4	Cytoplasmic dynein 1 light intermediate chain 2	DYNC1LI2	0.0358909	-0.10906	-1.73024	0.898099	0.0360314	1.33467			13	12	12	37.2	54.099	56.875	1584500000	80
1064	O43242;O43242-2;H0YGV8;F5H8K4	O43242;O43242-2	26S proteasome non-ATPase regulatory subunit 3	PSMD3	0.890008	0.0875886	1.31889	0.125306	-0.0117601	-0.738369			42	42	42	67.8	60.977	305.5	13616000000	406
1065	O43252	O43252	Bifunctional 3-phosphoadenosine 5-phosphosulfate synthase 1;Sulfate adenylyltransferase;Adenylyl-sulfate kinase	PAPSS1	0.0485024	-0.197248	-1.48652	0.106539	-0.115561	-0.866529			7	7	7	17.5	70.832	20.046	268160000	31
1067	O43264;O43264-2;F5H3C1	O43264;O43264-2	Centromere/kinetochore protein zw10 homolog	ZW10	0.0137927	-0.117255	-2.56179	0.00239593	-0.107178	-4.47841			17	17	17	30	88.828	65.188	1527800000	96
1069	O43303;O43303-2;I3L262	O43303;O43303-2	Centriolar coiled-coil protein of 110 kDa	CCP110	3.01746	0.195302	7.25028	2.47564	0.221714	5.16186	+	+	15	15	15	26	113.42	71.337	1704300000	90
1070	O43318-4;O43318-3;O43318-2;O43318;Q9UG54	O43318-4;O43318-3;O43318-2;O43318;Q9UG54	Mitogen-activated protein kinase kinase kinase 7	MAP3K7;DKFZp586F0420	0.547642	0.199109	0.623503	0.0449821	-0.114274	-1.54694			4	4	4	11.2	53.739	11.794	331210000	12
1071	O43379;O43379-4;O43379-3;O43379-2;H7C3R4;A0A2R8YD43	O43379;O43379-4	WD repeat-containing protein 62	WDR62	1.47451	0.0850763	2.49578	0.138475	-0.0323652	-0.658774	+		20	20	20	18.8	165.95	95.391	2527000000	115
1073	O43395;O43395-3	O43395	U4/U6 small nuclear ribonucleoprotein Prp3	PRPF3	0.259889	-0.0445573	-0.132969	0.0873962	-0.0492576	-1.02199			3	3	3	5.6	77.528	6.0039	183390000	6
1074	O43396;K7ER96;K7EML9;K7EKG2;K7EPB7	O43396;K7ER96	Thioredoxin-like protein 1	TXNL1	0.000381814	-0.414985	-7.42358	0.00324217	-0.334499	-4.09818			7	7	7	27.7	32.251	21.97	1110400000	35
1076	O43422-2;O43422;E9PSI2	O43422-2;O43422;E9PSI2	52 kDa repressor of the inhibitor of the protein kinase	PRKRIR	0.0145701	-0.223488	-2.51103	0.234365	-0.0133241	-0.223508			5	5	5	12	56.655	11.643	361620000	23
1080	O43633;M0QXX8;M0R1L7;M0R1T5	O43633;M0QXX8;M0R1L7	Charged multivesicular body protein 2a	CHMP2A	1.72261	0.161099	3.05397	0.0812634	-0.125948	-1.07901	+		4	4	4	18	25.104	13.349	355060000	25
1084	O43684-2;O43684;J3QT28;J3QSX4	O43684-2;O43684;J3QT28;J3QSX4	Mitotic checkpoint protein BUB3	BUB3	0.0235465	-0.180837	-2.08396	0.351744	0.00999657	0.147618			5	5	5	19.3	36.954	26.992	1417200000	48
1085	O43707;O43707-2;F5GXS2;O43707-3;H7C144;K7EJH8	O43707;O43707-2;F5GXS2;O43707-3	Alpha-actinin-4	ACTN4	0.034306	-0.118519	-1.76736	1.41458	0.177465	2.36795		+	42	42	30	49	104.85	227.39	7817200000	259
1086	O43709;O43709-3;H7C0G4;F8WD87;H7C170;F8WD67;E9PCQ7;O43709-2;F8VZ18;B3KR83;F2Z3D9	O43709;O43709-3	Probable 18S rRNA (guanine-N(7))-methyltransferase	WBSCR22	3.22369	0.33269	8.21822	2.88161	0.328742	6.66916	+	+	10	10	10	42.3	31.88	48.91	1368000000	82
1087	O43719;Q5H919;Q5H918	O43719	HIV Tat-specific factor 1	HTATSF1	0.0345551	-0.150739	-1.7614	0.164288	-0.0452884	-0.520918			11	11	11	19.6	85.852	98.79	1347100000	98
1088	O43776;K7EIU7;O43776-2;K7EJ19;K7EQ35;K7EMQ6;K7EPK2	O43776	Asparagine--tRNA ligase, cytoplasmic	NARS	0.00926673	-0.227261	-2.94395	0.0266119	-0.159497	-1.97947			9	9	9	19.2	62.942	38.536	1424600000	53
1089	O43813;F8WDS9;E9PHS0	O43813;F8WDS9;E9PHS0	LanC-like protein 1	LANCL1	1.3604	0.175719	2.25436	0.508198	0.0452774	0.535599	+		5	5	5	9.8	45.283	13.82	936030000	22
1091	O43822-2;O43822-3;O43822;O43822-4;REV__O75691	O43822-2;O43822-3;O43822;O43822-4	Protein C21orf2	C21orf2	1.55057	0.570716	2.66164	0.108605	-0.0696174	-0.851413	+		6	6	6	34.9	23.653	12.551	314950000	25
1093	O43852;O43852-3;O43852-5;O43852-6;O43852-9;H0Y875;O43852-15;O43852-11;O43852-10;O43852-13;O43852-14;O43852-12	O43852;O43852-3;O43852-5;O43852-6;O43852-9;H0Y875;O43852-15;O43852-11;O43852-10	Calumenin	CALU	0.923321	0.111381	1.38382	1.72445	0.129965	3.05831		+	28	28	4	55.6	37.106	311.44	18312000000	420
1095	O43865;O43865-2;H0Y8B3;Q96HN2-4;Q96HN2-3;Q96HN2-2;Q96HN2	O43865;O43865-2;H0Y8B3;Q96HN2-4;Q96HN2-3;Q96HN2-2;Q96HN2	Putative adenosylhomocysteinase 2;Adenosylhomocysteinase;Putative adenosylhomocysteinase 3	AHCYL1;AHCYL2	0.000114831	-0.394602	-10.1587	0.272606	-0.010273	-0.0903375			7	7	7	20.4	58.951	20.47	912410000	23
1098	O60232;H0YEB6;G3V1B8;E9PK41;H0YEK1;E9PN57	O60232;H0YEB6;G3V1B8	Sjoegren syndrome/scleroderma autoantigen 1	SSSCA1	2.46448	0.100682	5.12473	0.304465	0.000525792	0.0105031	+		11	11	11	60.8	21.474	112.99	7425200000	144
1099	O60256-4;O60256-2;O60256;O60256-3;I3L0S1;E7EPA1;C9JJS3;C9K0K7;I3L4G9;C9JDU5;C9JDH0;E7EW35	O60256-4;O60256-2;O60256;O60256-3;I3L0S1;E7EPA1	Phosphoribosyl pyrophosphate synthase-associated protein 2	PRPSAP2	0.378132	0.0111418	0.219052	0.00130024	-0.269411	-5.32661			9	9	8	44.2	31.321	41.569	2361100000	93
1103	R4GMQ1;O60341;O60341-2;R4GMP9	R4GMQ1;O60341;O60341-2;R4GMP9	Lysine-specific histone demethylase 1A	KDM1A	0.0361463	-0.0767339	-1.72443	1.21453	0.0889934	1.95652			14	14	14	28.1	93.596	41.15	2467200000	111
1104	O60343-2;O60343-3;O60343;Q5JU47	O60343-2;O60343-3;O60343	TBC1 domain family member 4	TBC1D4	0.000387635	-0.365319	-7.39388	0.00102381	-0.450736	-5.6908			13	13	13	11.2	139.55	43.239	378840000	41
1105	O60488-2;O60488;D6RFW9;D6RDA8;D6RD96;D6RF95;O95573;H0Y9A0	O60488-2;O60488	Long-chain-fatty-acid--CoA ligase 4	ACSL4	0.0355842	-0.180404	-1.73728	0.379022	0.010313	0.221408			11	11	11	23.6	74.435	27.698	2024500000	99
1108	O60506-3;B7Z645;O60506;O60506-4;O60506-2;O60506-5;F6UXX1;H0YAA0	O60506-3;B7Z645;O60506;O60506-4;O60506-2;O60506-5;F6UXX1	Heterogeneous nuclear ribonucleoprotein Q	SYNCRIP	2.47807	0.272897	5.16998	2.24888	0.275959	4.44665	+	+	20	20	15	39.7	62.656	121.51	4046900000	171
1110	O60566;O60566-3;O60566-2	O60566;O60566-3;O60566-2	Mitotic checkpoint serine/threonine-protein kinase BUB1 beta	BUB1B	0.000340235	-0.435511	-7.65339	0.0187634	-0.120879	-2.28233			12	12	12	18.7	119.54	47.759	1065000000	58
1111	O60573;B9A044;B8ZZ50;C9JEL3;B8ZZL3;B4E1E4	O60573;B9A044;B8ZZ50;C9JEL3;B8ZZL3	Eukaryotic translation initiation factor 4E type 2	EIF4E2	3.38702	0.421041	9.06629	2.69523	0.448502	5.93737	+	+	18	18	4	59.6	28.362	133.42	5478000000	134
1113	O60645-3;O60645-2;O60645;D6RBR9;D6RB59	O60645-3;O60645-2;O60645;D6RBR9;D6RB59	Exocyst complex component 3	EXOC3	0.0439254	-0.041124	-1.56608	0.0064954	-0.107003	-3.30872			7	7	7	10.9	85.566	15.899	1025000000	36
1115	O60711;O60711-2;B7Z5P7;E9PNX9	O60711;O60711-2;B7Z5P7	Leupaxin	LPXN	0.0372051	-0.062012	-1.70079	1.23637	0.10487	2.00047			20	20	20	60.4	43.332	229.04	13924000000	269
1116	O60749;O60749-2;D6RC15	O60749;O60749-2	Sorting nexin-2	SNX2	0.000817782	-0.428851	-6.0516	0.001092	-0.254876	-5.59062			4	4	4	12.3	58.47	10.359	589460000	16
1120	O60826	O60826	Coiled-coil domain-containing protein 22	CCDC22	0.345971	0.0116512	0.131546	0.00630675	-0.41023	-3.34007			10	10	10	22.6	70.755	36.303	794600000	25
1121	O60869;O60869-2;O60869-3	O60869;O60869-2;O60869-3	Endothelial differentiation-related factor 1	EDF1	0.0043592	-0.477675	-3.74842	0.000314077	-0.303992	-7.81657			7	7	7	52	16.368	18.974	695150000	42
1123	O60884;A0A087WT48;I3L320	O60884	DnaJ homolog subfamily A member 2	DNAJA2	0.00485436	-0.218236	-3.6264	1.4991	0.145615	2.54894		+	30	30	30	66.3	45.745	221.27	14366000000	274
1126	O60930	O60930	Ribonuclease H1	RNASEH1	2.69676	0.909299	5.9431	0.169531	-0.0607198	-0.495286	+		7	7	7	30.1	32.064	55.032	401610000	25
1127	O60942;O60942-4;O60942-2;O60942-3	O60942;O60942-4;O60942-2;O60942-3	mRNA-capping enzyme;Polynucleotide 5-triphosphatase;mRNA guanylyltransferase	RNGTT	0.0421069	-0.0674332	-1.6002	0.050229	-0.135603	-1.45857			8	8	8	19.1	68.556	20.8	871320000	37
1129	O75083;O75083-3;D6RD66	O75083;O75083-3;D6RD66	WD repeat-containing protein 1	WDR1	0.357651	0.0131709	0.163887	0.0322988	-0.170926	-1.81719			21	21	21	45	66.193	94.3	5874200000	130
1132	O75116;E9PF63;D6REE7;Q14DU5;C9JFJ0	O75116;E9PF63	Rho-associated protein kinase 2	ROCK2	0.604305	0.101861	0.745445	0.0212555	-0.378559	-2.17263			16	11	10	16	160.9	35.786	849320000	33
1136	O75150-3;O75150;H3BP71;O75150-4	O75150-3;O75150;H3BP71;O75150-4	E3 ubiquitin-protein ligase BRE1B	RNF40	1.17135	0.609963	1.87023	0.000248677	-0.276297	-8.31093			7	7	7	14.6	94.823	17.856	628850000	25
1139	O75165;H0Y8Q2	O75165	DnaJ homolog subfamily C member 13	DNAJC13	2.08496	0.516729	3.97669	0.0150932	-0.30404	-2.47861	+		14	14	14	8.6	254.41	58.712	769800000	39
1140	O75170-4;O75170-3;O75170-5;T1ECW5;O75170-6;O75170-2;O75170;A0A0A0MSJ8	O75170-4;O75170-3;O75170-5;T1ECW5;O75170-6;O75170-2;O75170;A0A0A0MSJ8	Serine/threonine-protein phosphatase 6 regulatory subunit 2	PPP6R2	1.26104	0.18334	2.05036	0.00951028	-0.165661	-2.91822			21	21	21	30.5	101.24	67.878	1615600000	87
1141	O75179-6;O75179-2;O75179;H0YM23;O75179-7;O75179-4;O75179-3;A0A1W2PQ15;H0YLQ3;O75179-5	O75179-6;O75179-2;O75179;H0YM23;O75179-7;O75179-4	Ankyrin repeat domain-containing protein 17	ANKRD17	1.73009	0.278883	3.07163	0.30806	0.00103378	0.0214098	+		28	21	21	19.6	246.75	77.381	2767900000	116
1142	O75306-2;O75306	O75306-2;O75306	NADH dehydrogenase [ubiquinone] iron-sulfur protein 2, mitochondrial	NDUFS2	3.19755	0.590215	8.08942	0.86818	0.346483	1.27627	+		2	2	2	8.5	51.851	5.4314	224000000	14
1143	O75351	O75351	Vacuolar protein sorting-associated protein 4B	VPS4B	0.0062577	-0.288743	-3.34841	0.00587411	-0.175623	-3.41639			5	3	3	15.1	49.301	5.8899	527590000	17
1144	O75362	O75362	Zinc finger protein 217	ZNF217	0.561846	0.08155	0.654508	0.00369221	-0.153714	-3.94201			4	4	4	5.7	115.27	15.944	211940000	26
1145	O75369-2;O75369-9;O75369;O75369-6;O75369-3;E7EN95;O75369-7;O75369-5;O75369-4;A0A0A0MT44;H7C5L4;A0A0C4DGA1	O75369-2;O75369-9;O75369;O75369-6;O75369-3;E7EN95;O75369-7;O75369-5;O75369-4	Filamin-B	FLNB	1.26197	0.260027	2.05224	0.0469229	-0.178193	-1.51303			292	2	2	89.6	275.66	35.152	6085100000	50
1146	O75369-8	O75369-8	Filamin-B	FLNB	2.05824	0.211864	3.90347	0.239916	-0.0103381	-0.203198	+		294	294	4	88.9	281.63	323.31	422320000000	5030
1147	O75376;O75376-2;A0A088AWL3;E7EVK1;E7EVU5;E7EW50;J3KS51;O75376-3;J3QKP0;J3KS29;C9JAP0;J3KRE4;J3KT44	O75376;O75376-2;A0A088AWL3;E7EVK1	Nuclear receptor corepressor 1	NCOR1	0.000742447	-0.317674	-6.21258	3.27344	0.296318	8.46853		+	100	100	100	55.7	270.21	323.31	23486000000	808
1148	O75385	O75385	Serine/threonine-protein kinase ULK1	ULK1	0.935618	0.240718	1.40777	0.172127	-0.0259638	-0.48285			8	8	8	12.8	112.63	14.577	339220000	16
1149	O75420	O75420	PERQ amino acid-rich with GYF domain-containing protein 1	GIGYF1	0.234236	-0.00590229	-0.223987	4.30719	0.533414	15.6		+	20	20	20	25.9	114.6	115.82	2135400000	108
1151	O75449;B7ZBC8;O75449-2;B7ZBC9;Q9BW62	O75449;B7ZBC8;O75449-2	Katanin p60 ATPase-containing subunit A1	KATNA1	0.282114	-0.00400273	-0.0594011	0.655612	0.0812731	0.852453			4	4	4	11.6	55.964	11.411	297740000	26
1152	O75475;O75475-3;O75475-2	O75475;O75475-3;O75475-2	PC4 and SFRS1-interacting protein	PSIP1	2.79507	0.352832	6.32038	1.74229	0.184123	3.10052	+	+	7	6	6	18.7	60.103	14.834	525640000	47
1153	O75489;G3V194;E9PS48;O75489-2	O75489	NADH dehydrogenase [ubiquinone] iron-sulfur protein 3, mitochondrial	NDUFS3	3.26588	0.443465	8.43005	2.98021	0.27061	7.0867	+	+	12	12	12	34.8	30.241	40.877	2288300000	65
1155	O75531	O75531	Barrier-to-autointegration factor;Barrier-to-autointegration factor, N-terminally processed	BANF1	0.500313	0.078128	0.517672	0.190429	-0.0598645	-0.399457			5	5	5	68.5	10.058	35.899	1218700000	32
1156	O75533;B4DGZ4;O75533-2;H7C341;F8WC19	O75533	Splicing factor 3B subunit 1	SF3B1	0.086351	-0.0524092	-1.03142	0.521106	0.0288986	0.564679			60	60	60	44.2	145.83	323.31	20662000000	546
1157	O75534-2;O75534;O75534-3;O75534-4;E9PLT0	O75534-2;O75534;O75534-3;O75534-4;E9PLT0	Cold shock domain-containing protein E1	CSDE1	1.52088	0.142709	2.59638	0.58561	0.0472651	0.705705	+		24	24	24	25.9	85.746	191.34	6011400000	156
1160	O75643;O75643-2;B4E0P5	O75643	U5 small nuclear ribonucleoprotein 200 kDa helicase	SNRNP200	0.0136115	-0.125395	-2.57409	0.00408889	-0.112391	-3.82228			27	27	27	16.2	244.5	118.79	2199300000	151
1161	O75663;O75663-2	O75663;O75663-2	TIP41-like protein	TIPRL	0.0122676	-0.118537	-2.67176	0.0330782	-0.137864	-1.79744			7	7	7	33.5	31.444	20.89	1832900000	47
1162	O75717;O75717-2;C9JYB3	O75717;O75717-2	WD repeat and HMG-box DNA-binding protein 1	WDHD1	0.293102	-0.000740687	-0.0245676	0.000336522	-0.286887	-7.67559			32	32	32	34.6	125.97	228	5863600000	207
1163	O75791;O75791-2;B1AH86	O75791;O75791-2	GRB2-related adapter protein 2	GRAP2	2.42635	0.455744	4.99944	0.0230073	-0.206386	-2.10393	+		10	10	10	36.4	37.909	48.104	2005000000	68
1164	O75792;A0A2R8Y606;A0A2R8Y658	O75792;A0A2R8Y606;A0A2R8Y658	Ribonuclease H2 subunit A	RNASEH2A	0.298984	-0.000452677	-0.00629549	0.032332	-0.134546	-1.81633			17	17	17	46.5	33.395	55.334	3424200000	129
1166	O75821;K7ER90;K7EL20;K7ENA8;K7EP16;K7EL60;K7ENH0	O75821;K7ER90;K7EL20;K7ENA8	Eukaryotic translation initiation factor 3 subunit G	EIF3G	1.00175	0.0930077	1.53661	0.00486425	-0.176743	-3.62412			24	24	24	65.9	35.611	323.31	26288000000	314
1167	O75822;O75822-2;O75822-3;H0YLP3	O75822;O75822-2;O75822-3	Eukaryotic translation initiation factor 3 subunit J	EIF3J	0.190348	-0.0186485	-0.399812	0.000123623	-0.363072	-9.96707			17	17	17	51.6	29.062	92.602	3400100000	113
1171	O75915;F8WF90;C9JQU6;F8WF33	O75915	PRA1 family protein 3	ARL6IP5	1.91037	0.540031	3.51394	0.110636	-0.0782843	-0.836813	+		5	5	5	26.1	21.614	53.536	312270000	46
1172	O75937;S4R3J5	O75937;S4R3J5	DnaJ homolog subfamily C member 8	DNAJC8	0.427721	0.0278234	0.345706	0.0392199	-0.166306	-1.65779			4	4	4	24.9	29.841	24.346	282070000	18
1178	O76071	O76071	Probable cytosolic iron-sulfur protein assembly protein CIAO1	CIAO1	0.143594	-0.0401491	-0.629699	0.834654	0.47386	1.21065			3	3	3	11.5	37.84	10.416	626290000	21
1179	O76080;Q5QPB1;H0YMR5;H0YLR2;H0YK21	O76080;Q5QPB1	AN1-type zinc finger protein 5	ZFAND5	2.5656	0.57905	5.46898	1.28277	0.133282	2.09455	+		14	14	13	90.1	23.132	150.47	2674100000	139
1180	O76094-2;O76094;R4GNC1;D6RDY6	O76094-2;O76094	Signal recognition particle subunit SRP72	SRP72	0.249056	-0.0180051	-0.170532	0.00319888	-0.255113	-4.11457			13	13	13	26.4	67.879	82.234	1376000000	69
1181	O94763;O94763-3;O94763-2;I3L280;I3L130;I3L467;I3NI51	O94763;O94763-3;O94763-2	Unconventional prefoldin RPB5 interactor 1	URI1	1.66663	0.146671	2.92351	0.173396	-0.0231387	-0.476825	+		16	16	3	43.7	59.832	75.58	2226800000	116
1184	O94776;O94776-2;H7C3F3	O94776;O94776-2	Metastasis-associated protein MTA2	MTA2	0.416975	0.0140419	0.318996	0.17586	-0.0237583	-0.465245			41	41	39	58.4	75.022	235.67	12305000000	372
1195	O94919	O94919	Endonuclease domain-containing 1 protein	ENDOD1	2.47326	0.685948	5.15393	1.27936	0.0840576	2.08759	+		5	5	5	15.4	55.016	29.622	174990000	7
1197	O94927;O94927-2;U3KQJ5;U3KQG4;K7EQ61	O94927	HAUS augmin-like complex subunit 5	HAUS5	1.5998	0.462407	2.77137	0.00814645	-0.130498	-3.0735	+		8	8	8	10.7	71.682	18.536	469770000	19
1202	O95071-2;O95071;E7EMW7;E7ET84;E5RFK7;H0YBB4;H0YAV7	O95071-2;O95071;E7EMW7	E3 ubiquitin-protein ligase UBR5	UBR5	5.18168e-05	-0.636675	-12.4597	2.53326	0.181143	5.35696		+	55	55	55	28.4	309.22	323.31	5775400000	220
1205	O95197-3;O95197-4;O95197-7;O95197-2;O95197;B7Z4M1;F5H891;F5GWG7;F5H617;O95197-6;O95197-5	O95197-3;O95197-4;O95197-7;O95197-2;O95197	Reticulon-3	RTN3	3.09287	0.396628	7.59169	0.18654	-0.0360829	-0.416589	+		3	3	3	27.5	25.609	26.285	949580000	28
1209	O95239;O95239-2;Q2VIQ3	O95239	Chromosome-associated kinesin KIF4A	KIF4A	0.0111791	-0.221008	-2.76047	0.000210829	-0.411379	-8.67749			9	9	9	12.8	139.88	14.134	279390000	24
1210	O95248;O95248-5;O95248-4;H0Y5W8	O95248;O95248-5;O95248-4	Myotubularin-related protein 5	SBF1	0.0367876	-0.0841708	-1.71002	0.767328	0.274172	1.0779			5	5	5	3.5	208.44	8.4258	222080000	19
1212	O95336;M0R261;M0R1L2;M0R0U3	O95336;M0R261	6-phosphogluconolactonase	PGLS	0.0291984	-0.220242	-1.9013	0.00124802	-0.416318	-5.38769			13	13	13	78.7	27.547	29.91	1008100000	46
1213	O95347;O95347-2;A0A0C4DGE5;Q5T821	O95347;O95347-2	Structural maintenance of chromosomes protein 2	SMC2	1.33843	0.11389	2.20879	0.000703424	-0.182129	-6.30407	+		83	83	83	56.6	135.65	323.31	23432000000	655
1218	O95433;G3V438;O95433-2;H0YJG7;H0YJ63;H0YJU2;G3V3W9	O95433;G3V438;O95433-2;H0YJG7	Activator of 90 kDa heat shock protein ATPase homolog 1	AHSA1	9.5648e-05	-0.387861	-10.6486	0.000147155	-0.366141	-9.52777			10	10	10	32	38.274	37.764	1648100000	65
1220	O95456-2;O95456;F8WBH7	O95456-2;O95456	Proteasome assembly chaperone 1	PSMG1	0.00833603	-0.24097	-3.05015	0.00508641	-0.301957	-3.57425			9	9	9	28.1	30.288	49.263	1197100000	53
1221	O95466-2;K7EK60;O95466;O95466-3;K7EJE6;A0A0A0MR62;K7ERL1	O95466-2;K7EK60;O95466;O95466-3	Formin-like protein 1	FMNL1	0.449065	0.0181678	0.397708	0.267874	-0.00832621	-0.106027			20	20	20	16.9	122.41	79.916	4412100000	135
1223	O95487-2;O95487;O95487-3	O95487-2;O95487;O95487-3	Protein transport protein Sec24B	SEC24B	0.002627	-0.173917	-4.36009	0.00102107	-0.192509	-5.695			12	12	12	16.4	133.63	34.615	766810000	42
1228	O95628-8;O95628-4;O95628-9;O95628-10;O95628-6;O95628-3;O95628-2;O95628;O95628-7;O95628-5	O95628-8;O95628-4;O95628-9;O95628-10;O95628-6;O95628-3;O95628-2;O95628;O95628-7	CCR4-NOT transcription complex subunit 4	CNOT4	0.063804	-0.0908486	-1.26898	0.959227	0.0752277	1.45375			12	12	12	34	70.338	100.47	4732600000	124
1229	O95684;A0A087WV25;O95684-2;O95684-3	O95684;A0A087WV25;O95684-2;O95684-3	FGFR1 oncogene partner	FGFR1OP	1.787	0.144655	3.20769	0.0371268	-0.0484497	-1.70252	+		10	10	10	30.3	43.064	43.472	1409800000	97
1230	O95721;C9JAF7	O95721;C9JAF7	Synaptosomal-associated protein 29;Synaptosomal-associated protein	SNAP29	0.00696929	-0.241784	-3.23453	0.00374011	-0.180339	-3.92675			7	7	7	39.9	28.97	33.271	580450000	37
1232	O95757;E9PDE8;D6RJ96	O95757;E9PDE8	Heat shock 70 kDa protein 4L	HSPA4L	0.000264838	-0.296144	-8.1749	0.841639	0.0442241	1.22435			32	28	28	43.7	94.511	133.44	4746700000	211
1233	O95782-2;O95782	O95782-2;O95782	AP-2 complex subunit alpha-1	AP2A1	1.32563	0.118016	2.18237	0.024269	-0.126917	-2.05801	+		19	19	14	26.3	105.36	47.946	1286800000	62
1234	O95793-2;O95793;Q5JW30;O95793-3;A0A087X1A5;Q5JW28;F6UDC6	O95793-2;O95793;Q5JW30;O95793-3;A0A087X1A5	Double-stranded RNA-binding protein Staufen homolog 1	STAU1	0.993158	0.203572	1.51986	0.615875	0.154445	0.769827			12	12	11	33.5	54.933	23.067	836230000	42
1235	O95801	O95801	Tetratricopeptide repeat protein 4	TTC4	0.0670448	-0.0944767	-1.22997	0.00530808	-0.254961	-3.52702			8	8	8	31	44.678	52.161	1141500000	46
1236	O95816-2;O95816	O95816-2;O95816	BAG family molecular chaperone regulator 2	BAG2	0.00101917	-0.632292	-5.69793	3.45704	1.23657	9.45388		+	6	6	6	37.6	20.189	63.744	1942300000	29
1237	O95817;C9JFK9	O95817;C9JFK9	BAG family molecular chaperone regulator 3	BAG3	0.0786094	-0.138594	-1.10504	0.351014	0.0124671	0.145595			7	7	7	22.3	61.594	15.031	963800000	23
1239	O95831-3;O95831;O95831-6;O95831-4;O95831-2;E9PMA0;O95831-5	O95831-3;O95831;O95831-6;O95831-4	Apoptosis-inducing factor 1, mitochondrial	AIFM1	2.5628	0.876318	5.45921	0.126248	-0.0606674	-0.732424	+		6	6	6	15.4	66.294	13.232	418650000	20
1240	O95835-2;O95835;H0YG09	O95835-2;O95835	Serine/threonine-protein kinase LATS1	LATS1	0.0116738	-0.21237	-2.71896	0.177816	-0.041153	-0.456148			5	5	5	18.1	76.192	13.622	437380000	16
1242	O95983-2;O95983;A0A0A0MTS6;K7EIE8;A0A087X1H1;A0A087WT34	O95983-2;O95983;A0A0A0MTS6;K7EIE8;A0A087X1H1;A0A087WT34	Methyl-CpG-binding domain protein 3	MBD3	0.0897148	-0.0761112	-1.00147	0.56503	0.0247383	0.661414			12	12	11	49.8	29.014	45.41	2007000000	120
1245	O96019;O96019-2;H7C5S0;C9JQT2	O96019;O96019-2;H7C5S0	Actin-like protein 6A	ACTL6A	1.00098	0.0662119	1.53513	1.81253	0.181459	3.26976		+	10	10	10	36.8	47.46	20.536	964490000	47
1246	P00338;P00338-3;P00338-4;P00338-5;P00338-2;F5GXY2;F5GYU2;F5GXH2;F5H5J4;F5H6W8;A0A087WUM2;Q6ZMR3;F5H8H6;F5GXC7;F5GWW2;F5GXU1;F5GZQ4;F5H5G7;F5H155;G3XAP5;F5H245;P07864	P00338;P00338-3;P00338-4;P00338-5;P00338-2	L-lactate dehydrogenase A chain	LDHA	0.00160391	-0.508603	-5.02244	0.0606104	-0.158287	-1.30949			25	22	22	73.2	36.688	183.08	11858000000	245
1247	P00367;P00367-3;P00367-2;P49448	P00367;P00367-3;P00367-2;P49448	Glutamate dehydrogenase 1, mitochondrial;Glutamate dehydrogenase 2, mitochondrial	GLUD1;GLUD2	3.02295	0.957609	7.27466	0.000191426	-0.361094	-8.89864	+		7	7	7	17.2	61.397	31.158	997240000	32
1248	P00441;H7BYH4	P00441;H7BYH4	Superoxide dismutase [Cu-Zn]	SOD1	0.0595009	-0.344124	-1.32408	0.0223912	-0.369054	-2.12739			11	11	11	90.9	15.936	234.52	4102200000	137
1249	P00491;G3V5M2;G3V2H3	P00491;G3V5M2;G3V2H3	Purine nucleoside phosphorylase	PNP	0.0110273	-0.493092	-2.77365	0.0255972	-0.315876	-2.01249			5	5	5	29.1	32.118	25.965	754610000	30
1253	P00558;P00558-2;P07205	P00558;P00558-2	Phosphoglycerate kinase 1	PGK1	0.00896008	-0.52906	-2.9775	0.00867277	-0.311112	-3.01018			31	31	31	79.6	44.614	146.07	6568700000	239
1256	P01116-2;P01116;P01111	P01116-2;P01116	GTPase KRas;GTPase KRas, N-terminally processed	KRAS	0.929511	0.402513	1.39588	0.714406	0.304392	0.972133			3	3	3	23.9	21.424	5.2202	381770000	22
1259	P02786;G3V0E5;F8WBE5	P02786;G3V0E5	Transferrin receptor protein 1;Transferrin receptor protein 1, serum form	TFRC	0.000661325	-0.22149	-6.41006	0.00115352	-0.203108	-5.5066			12	12	12	19.7	84.87	107.12	2838400000	70
1262	P04040	P04040	Catalase	CAT	0.741424	0.493786	1.02632	0.28218	-0.00754801	-0.0591903			6	6	6	18	59.755	22.819	739830000	27
1264	P04075;J3KPS3;P04075-2;H3BQN4;H3BPS8;H3BUH7;H3BR04;H3BMQ8;H3BU78;H3BR68;P09972;K7EKH5;C9J8F3;J3KSV6;J3QKP5;A8MVZ9;A0A087WXX2;P05062	P04075;J3KPS3;P04075-2;H3BQN4;H3BPS8;H3BUH7;H3BR04	Fructose-bisphosphate aldolase A;Fructose-bisphosphate aldolase	ALDOA	0.0011447	-0.603156	-5.5183	0.00603816	-0.219231	-3.38669			28	28	28	64.3	39.42	192.72	8111700000	207
1266	P04234;E9PMT5;H0YE18;P04234-2	P04234;E9PMT5;H0YE18;P04234-2	T-cell surface glycoprotein CD3 delta chain	CD3D	4.99447	1.10151	23.2575	3.19785	0.692363	8.09092	+	+	4	4	4	28.1	18.929	39.136	972890000	31
1267	P04264	P04264	Keratin, type II cytoskeletal 1	KRT1	0.891714	0.275963	1.32221	1.24434	0.422107	2.01656			74	74	6	67.5	66.038	323.31	85002000000	901
1269	P04406;P04406-2;E7EUT5;H0Y4M7;E7EX67;H0Y6T3;O14556;O60733-4;O60733-3;O60733	P04406;P04406-2;E7EUT5	Glyceraldehyde-3-phosphate dehydrogenase	GAPDH	0.041309	-0.150815	-1.61568	0.0346786	-0.154738	-1.75847			44	44	44	76.1	36.053	323.31	79441000000	633
1270	Q5SRN5;P04439;A0A0G2JIF2;P13746;P30455;P30443;P13746-2;Q5SRN7;A0A1W2PS24;P16188;A0A0G2JI36;A0A1W2PSE7;A0A0G2JL56;A0A1W2PQD0;P30447;P05534;A0A140T975;Q9GJ45;A0A1W2PS39;Q09160;P30459;P10314;A0A140T955;A0A140T933;A0A1W2PRT9;A0A140T9I0;A0A140T9X5;A0A140T913;P01893;P01892;A0A1W2PRX1;A0A140T941;A0A140T8W8;A0A1W2PR61;A0A1W2PQS8;A0A1W2PPQ2;A0A1W2PPF8;A0A140T9Z6;B0UXQ0;A0A140T8Y4;A0A0G2JPD3;P30512;P30457;…	Q5SRN5;P04439;A0A0G2JIF2;P13746;P30455;P30443;P13746-2;Q5SRN7;A0A1W2PS24;P16188;A0A0G2JI36;A0A1W2PSE7;A0A0G2JL56;A0A1W2PQD0;P30447;P05534;A0A140T975;Q9GJ45;A0A1W2PS39;Q09160;P30459;P10314	HLA class I histocompatibility antigen, A-3 alpha chain;HLA class I histocompatibility antigen, A-11 alpha chain;HLA class I histocompatibility antigen, A-36 alpha chain;HLA class I histocompatibility antigen, A-1 alpha chain;HLA class I histocompatibility antigen, A-30 alpha chain;HLA class I histocompatibility antigen, A-23 alpha chain;HLA class I histocompatibility antigen, A-24 alpha chain;HL…	HLA-A	1.65958	0.288369	2.90728	0.401608	0.0413356	0.280124	+		11	11	6	39.6	41.368	81.391	1326600000	61
1271	P04818;P04818-3;P04818-2	P04818;P04818-3;P04818-2	Thymidylate synthase	TYMS	0.00106571	-0.364275	-5.62832	0.00142336	-0.370221	-5.19377			9	9	9	40.3	35.716	33.73	2697100000	78
1272	P04899;P04899-4;P04899-6;P04899-3;P04899-5;P04899-2;F8WE78	P04899;P04899-4;P04899-6;P04899-3;P04899-5;P04899-2	Guanine nucleotide-binding protein G(i) subunit alpha-2	GNAI2	1.48865	0.260832	2.52628	0.713752	0.155778	0.970816	+		14	14	13	41.1	40.45	48.931	1289600000	76
1275	P05023-4;P05023;P05023-3;P05023-2;M0R116;A0A2R8YEY8;A0A0A0MT26;P13637;P13637-2;P13637-3;B1AKY9;P50993;H0Y7C1;Q13733;P20648;Q5TC02;Q5TC01;M0QXF2	P05023-4;P05023;P05023-3;P05023-2;M0R116;A0A2R8YEY8;A0A0A0MT26;P13637;P13637-2;P13637-3	Sodium/potassium-transporting ATPase subunit alpha-1;Sodium/potassium-transporting ATPase subunit alpha-3	ATP1A1;ATP1A3	0.173647	-0.0285072	-0.475642	0.00477718	-0.197546	-3.64441			11	11	8	12.9	113	36.392	880950000	33
1277	P05114;F2Z2W6;F2Z2Y5;H7BXJ5;A6NEL0;A6NL93	P05114;F2Z2W6;F2Z2Y5;H7BXJ5;A6NEL0	Non-histone chromosomal protein HMG-14	HMGN1	1.88463	0.286412	3.4487	1.58322	0.127204	2.73418	+	+	8	8	8	69	10.659	18.054	726580000	54
1279	P05198;G3V4T5;H0YJS4	P05198;G3V4T5;H0YJS4	Eukaryotic translation initiation factor 2 subunit 1	EIF2S1	1.45054	0.226381	2.44436	1.56313	0.147425	2.68945	+	+	24	24	24	69.8	36.112	146.91	5676800000	185
1280	P05204	P05204	Non-histone chromosomal protein HMG-17	HMGN2	1.43369	0.172617	2.40846	0.148235	-0.0275736	-0.604139	+		7	7	6	53.3	9.3926	69.078	6031500000	131
1281	P05386	P05386	60S acidic ribosomal protein P1	RPLP1	0.462105	0.051336	0.428848	0.313416	0.00673993	0.0375			5	4	4	99.1	11.514	92.36	2937300000	84
1282	P05387;H0YDD8;P05386-2	P05387	60S acidic ribosomal protein P2	RPLP2	1.23056	0.262717	1.98875	0.715159	0.14693	0.973649			11	11	10	100	11.665	96.509	2860100000	105
1283	P05388;F8VWS0;P05388-2;F8VU65;F8VPE8;G3V210;F8VW21;Q8NHW5;F8VQY6;F8VRK7;F8VZS0;F8W1K8;F8VWV4;F8VS58	P05388;F8VWS0;P05388-2;F8VU65;F8VPE8;G3V210;F8VW21;Q8NHW5	60S acidic ribosomal protein P0;60S acidic ribosomal protein P0-like	RPLP0;RPLP0P6	1.73362	0.333372	3.07996	1.13053	0.150954	1.78924	+		17	17	17	59.6	34.273	141.68	5877500000	173
1284	P05423;E5RHT4;E7EQ68	P05423;E5RHT4;E7EQ68	DNA-directed RNA polymerase III subunit RPC4	POLR3D	0.000358534	-0.228625	-7.54819	0.0816375	-0.0510507	-1.07541			10	10	10	31.9	44.395	36.896	1118100000	44
1285	P05455;E7ERC4;E9PFL9;E9PGX9	P05455	Lupus La protein	SSB	0.00413258	-0.169559	-3.80995	1.06953	0.0703424	1.66915			22	22	22	58.8	46.836	256.71	6334700000	217
1286	P05556;P05556-2;P05556-5;P05556-4;P05556-3;E7EQW5;C9JPK5;Q5T3E6;E9PLR6;E7EUI6;H7C4N8;E7ERX5;C9JJP8;Q5T3E5;E9PQJ2	P05556;P05556-2;P05556-5;P05556-4;P05556-3	Integrin beta-1	ITGB1	0.386646	0.0107298	0.241451	0.000693164	-0.191421	-6.32917			27	27	27	29.1	88.414	110.81	4630100000	141
1287	P05771-2;P05771;I3L148;I3L1Z0	P05771-2;P05771	Protein kinase C beta type	PRKCB	0.00667068	-0.148487	-3.28055	0.00789684	-0.15391	-3.10524			10	9	9	16.6	77.011	26.347	787750000	70
1290	P06239;P06239-3;Q573B4;P06239-2;E9PAP0;E9PJ92;F8W6B9;E9PKQ8	P06239;P06239-3;Q573B4;P06239-2;E9PAP0;E9PJ92	Tyrosine-protein kinase Lck;Non-specific protein-tyrosine kinase	LCK	2.84297	0.573769	6.51147	1.02238	0.17586	1.57689	+		19	19	18	41.3	58	152.85	7085700000	217
1291	P06400	P06400	Retinoblastoma-associated protein	RB1	0.00025182	-1.19812	-8.28363	0.0019311	-0.615598	-4.76489			14	14	14	16.1	106.16	58.11	1464200000	56
1292	P06576;H0YH81;F8W079;H0YI37;F8W0P7	P06576;H0YH81;F8W079	ATP synthase subunit beta, mitochondrial;ATP synthase subunit beta	ATP5B	3.35623	1.13805	8.90049	0.272168	-0.0105677	-0.09178	+		14	14	14	42.5	56.559	39.229	2184700000	91
1293	P06729	P06729	T-cell surface antigen CD2	CD2	2.95135	1.23962	6.96219	1.85547	0.124069	3.37567	+	+	8	8	8	29.6	39.448	31.961	1484600000	87
1294	P06733;A0A2R8Y6G6;P06733-2;K7EM90;A0A2R8YEM5;A0A2R8Y879;K7ERS8;A0A2R8Y798;A0A2R8YEG5;P13929-3;P13929-2;P13929;A0A2R8Y6I8;E5RI09;E5RG95;K7EPM1;K7EKN2;E5RGZ4	P06733;A0A2R8Y6G6;P06733-2	Alpha-enolase	ENO1	0.0100977	-0.404408	-2.85923	0.0129412	-0.230252	-2.62133			34	34	31	83.6	47.168	215.84	12527000000	291
1295	P06748-2;P06748;E5RI98	P06748-2;P06748	Nucleophosmin	NPM1	0.0651858	-0.0810223	-1.2521	1.6144	0.147351	2.80428		+	16	16	4	68.3	29.464	121.17	7106200000	184
1297	P07195;A8MW50;C9J7H8;F5H793	P07195;A8MW50	L-lactate dehydrogenase B chain;L-lactate dehydrogenase	LDHB	0.000955742	-0.404609	-5.79933	0.00899054	-0.267939	-2.9741			26	26	23	62.3	36.638	280.14	35066000000	355
1298	P07237;H7BZ94;H0Y3Z3;I3L3P5;I3L312;I3L0S0;I3L398;I3L3U6;I3L4M2;I3NI03	P07237;H7BZ94	Protein disulfide-isomerase	P4HB	0.00217072	-0.441418	-4.60787	0.00343741	-0.286683	-4.02741			13	13	13	27	57.116	30.732	1513900000	71
1300	Q5JP53;P07437;Q5ST81;K7ESM5;A6NNZ2;G3V2A3;M0R1I1;G3V5W4;G3V2R8;G3V3R4;G3V2N6	Q5JP53;P07437;Q5ST81	Tubulin beta chain	TUBB	0.117855	-0.053743	-0.786923	0.0436843	-0.108149	-1.57051			49	49	10	79.8	47.766	323.31	190910000000	1423
1301	P07737;K7EJ44;CON__P02584;I3L3D5	P07737;K7EJ44	Profilin-1	PFN1	0.0174297	-0.549422	-2.34811	0.0585168	-0.270937	-1.33727			12	12	12	89.3	15.054	68.036	2561000000	69
1302	P07741;H3BQZ9;H3BQF1;P07741-2;H3BSW3;H3BQB1	P07741;H3BQZ9;H3BQF1;P07741-2;H3BSW3;H3BQB1	Adenine phosphoribosyltransferase	APRT	0.00998045	-0.356583	-2.87068	0.0297052	-0.17776	-1.88689			8	8	8	35.6	19.608	133.57	1158800000	64
1303	P07814;V9GYZ6	P07814;V9GYZ6	Bifunctional glutamate/proline--tRNA ligase;Glutamate--tRNA ligase;Proline--tRNA ligase	EPRS	0.000263026	-0.344096	-8.18963	0.543348	0.0186036	0.614068			120	120	120	63.6	170.59	323.31	58176000000	1223
1304	P07900;P07900-2;G3V2J8;Q58FG0;Q14568;Q58FG1	P07900;P07900-2	Heat shock protein HSP 90-alpha	HSP90AA1	0.0103303	-0.257907	-2.83698	0.0591497	-0.109537	-1.32876			98	68	68	75	84.659	323.31	63711000000	1019
1305	P07954-2;P07954	P07954-2;P07954	Fumarate hydratase, mitochondrial	FH	1.21708	0.499742	1.96165	0.01714	-0.215213	-2.36316			7	7	7	34.3	50.212	26.586	412010000	27
1306	P08047;P08047-3;P08047-2;H3BUU5;H3BVI2;A0A087X0Q6;Q3SY56;Q8IXZ3-2;Q8IXZ3-1;P0CG40;Q8IXZ3;Q8IXZ3-4;Q02086-2;Q02086	P08047;P08047-3;P08047-2	Transcription factor Sp1	SP1	1.92819	0.231953	3.55952	1.43335	0.143398	2.40773	+	+	14	14	13	21.4	80.692	93.37	2249900000	124
1307	P08133;P08133-2;E5RK69;E7EMC6;E5RFF0;E5RI05;E5RJR0;E5RIU8;E5RJF5;E5RK63;H0YC77	P08133;P08133-2;E5RK69;E7EMC6	Annexin A6;Annexin	ANXA6	0.0255349	-0.203525	-2.01457	0.0141534	-0.241004	-2.53784			24	24	24	45.6	75.872	89.361	2732100000	164
1308	P08238;Q58FF7	P08238	Heat shock protein HSP 90-beta	HSP90AB1	0.0446357	-0.125234	-1.55316	0.0369072	-0.148224	-1.70737			119	119	77	81.6	83.263	323.31	279900000000	2017
1309	P08575-4;P08575;M3ZCP1;A0A075B788;E9PKH0;A0A140TA77;A0A140TA68;A0A0G2JNW2	P08575-4;P08575	Receptor-type tyrosine-protein phosphatase C	PTPRC	3.62193	0.726722	10.4285	0.0350078	-0.0553579	-1.7507	+		36	36	36	33	131.13	247.19	9515600000	259
1310	P08579	P08579	U2 small nuclear ribonucleoprotein B	SNRPB2	0.95679	0.0443805	1.449	1.95191	0.182112	3.62076		+	6	6	5	27.1	25.486	23.509	3743800000	75
1311	P08670;B0YJC4;A0A1B0GTT5;A0A1B0GVG8;B0YJC5;H7C5W5;P17661;P41219;P41219-2;F8W835	P08670;B0YJC4	Vimentin	VIM	2.40658e-05	-0.548937	-15.1443	0.521861	0.0273256	0.566371			39	39	38	70.4	53.651	234.98	7330000000	224
1313	P09132;A0A087WYR0;A0A2U3TZN1;A0A087WWU9;P09132-2;D6RBG4;A0A2R8Y4M3	P09132;A0A087WYR0;A0A2U3TZN1;A0A087WWU9;P09132-2	Signal recognition particle 19 kDa protein	SRP19	1.88856	0.323844	3.45862	0.0163683	-0.195155	-2.40473	+		5	5	5	40.3	16.156	15.133	1671300000	49
1314	P09211;A8MX94;A0A2R8Y5E5;A0A087X243;A0A087X2E9	P09211;A8MX94	Glutathione S-transferase P	GSTP1	0.0756383	-0.228523	-1.13525	0.0472941	-0.257079	-1.50671			9	9	9	41.9	23.356	115.61	4290400000	107
1316	P09429;Q5T7C4;B2RPK0;P23497	P09429;Q5T7C4;B2RPK0	High mobility group protein B1;Putative high mobility group protein B1-like 1	HMGB1;HMGB1P1	0.0110756	-0.195364	-2.76943	0.214354	-0.0371068	-0.300013			23	23	20	55.8	24.893	323.31	47348000000	496
1317	P09496-2;P09496-5;P09496-4;P09496-3;P09496;C9J8P9;F8WF69	P09496-2;P09496-5;P09496-4;P09496-3;P09496;C9J8P9	Clathrin light chain A	CLTA	0.115183	-0.0955903	-0.805039	0.395697	0.0340109	0.264949			9	9	9	34.9	23.662	26.977	1380300000	63
1318	P09543-2;P09543;K7EN66;C9K0L8;K7ERZ0;K7ERC4	P09543-2;P09543	2,3-cyclic-nucleotide 3-phosphodiesterase	CNP	4.38181	0.435435	16.2939	0.683271	0.0220906	0.909092	+		12	12	12	38.7	45.098	50.296	2181300000	101
1319	P09661;H0YMA0;H0YLR3;H0YKK0	P09661;H0YMA0	U2 small nuclear ribonucleoprotein A	SNRPA1	0.0296989	-0.0762199	-1.88707	1.75933	0.0661786	3.14114		+	22	22	22	69.4	28.415	86.66	2140900000	94
1320	P09693;A8MUH3	P09693;A8MUH3	T-cell surface glycoprotein CD3 gamma chain	CD3G	3.87966	1.72688	12.1436	3.20612	0.832172	8.13146	+	+	2	2	2	23.6	20.469	39.072	1199100000	30
1321	P09874;Q5VX84;Q5VX85	P09874	Poly [ADP-ribose] polymerase 1	PARP1	0.478103	0.0302471	0.466455	0.952829	0.0809104	1.44129			54	54	54	49.7	113.08	323.31	13712000000	534
1322	P09960;P09960-4;P09960-2;P09960-3;B4DEH5	P09960;P09960-4;P09960-2	Leukotriene A-4 hydrolase	LTA4H	0.0118808	-0.346658	-2.70219	0.00194588	-0.276318	-4.75453			5	5	5	9.3	69.284	13.839	794750000	27
1324	P0C7P0	P0C7P0	CDGSH iron-sulfur domain-containing protein 3, mitochondrial	CISD3	0.851222	0.263469	1.24311	0.0607317	-0.130748	-1.30791			5	5	5	26.8	14.215	6.0169	428280000	13
1325	P0CAP2-3;P0CAP2;P0CAP2-2;Q9BZD3	P0CAP2-3;P0CAP2;P0CAP2-2;Q9BZD3	DNA-directed RNA polymerase II subunit GRINL1A;Putative GRINL1B complex locus protein 2	POLR2M;GCOM2	1.08628	0.695324	1.70204	0.0202029	-0.155623	-2.21708			14	14	1	51.2	40.733	41.557	815040000	32
1326	P0CG12	P0CG12	Chromosome transmission fidelity protein 8 homolog isoform 2	CHTF8	0.000357807	-0.715243	-7.55225	1.26804	0.139787	2.06457			32	32	32	90.1	51.391	323.31	27006000000	339
1327	P0DN76;Q01081-2;Q01081;A0A1B0GW87;M0QYK5;M0R2N4;Q01081-3;Q01081-4;Q8WU68-3;Q8WU68-2;Q8WU68	P0DN76;Q01081-2;Q01081;A0A1B0GW87;M0QYK5;M0R2N4;Q01081-3;Q01081-4;Q8WU68-3;Q8WU68-2;Q8WU68	Splicing factor U2AF 35 kDa subunit;Splicing factor U2AF 26 kDa subunit	U2AF1;U2AF1L4	0.741309	0.352449	1.02609	0.77307	0.121106	1.08929			2	2	2	15	27.872	9.9885	233410000	18
1330	P10412;P16402;Q02539;P22492	P10412;P16402	Histone H1.4;Histone H1.3	HIST1H1E;HIST1H1D	3.32216	0.507126	8.72037	1.56013	0.152627	2.6828	+	+	8	8	3	28.8	21.865	26.389	861540000	32
1334	P10644;P10644-2;K7EM13;K7EPB2;K7EKR1;K7EPR5;K7EQK3;K7EMU2;X6RAV4;K7EMZ6;K7EIE5;K7EID3;K7EJ40;K7EK41;C9JSK5	P10644	cAMP-dependent protein kinase type I-alpha regulatory subunit;cAMP-dependent protein kinase type I-alpha regulatory subunit, N-terminally processed	PRKAR1A	7.34682e-06	-0.320399	-20.4399	1.16945	0.196921	1.86644			7	7	6	19.4	42.981	37.873	1834500000	46
1337	P10809;E7EXB4;E7ESH4;P10809-2;C9JL25;C9JCQ4;C9JL19;C9J0S9;F8WBB1	P10809	60 kDa heat shock protein, mitochondrial	HSPD1	4.12274	0.664966	14.0059	0.122292	-0.0286789	-0.757673	+		61	61	61	92.1	61.054	323.31	26420000000	538
1338	P11021	P11021	78 kDa glucose-regulated protein	HSPA5	0.000675872	-0.228763	-6.37252	0.0891575	-0.0374371	-1.00635			70	69	69	67.7	72.332	323.31	74089000000	1118
1339	P11142;E9PKE3;E9PNE6;P11142-2;A8K7Q2;E9PN89;E9PLF4;E9PS65;E9PQQ4;E9PQK7;E9PK54;E9PPY6;E9PN25;E9PM13;E9PI65	P11142;E9PKE3;E9PNE6;P11142-2;A8K7Q2;E9PN89	Heat shock cognate 71 kDa protein	HSPA8	0.00319116	-0.259336	-4.11752	0.882539	0.0342509	1.30431			97	97	74	80.5	70.897	323.31	330140000000	2228
1340	P11171-5;P11171-2;P11171;A0A2U3TZH6;A0A2R8Y7Y3;Q4VB86;A0A2R8YD30;P11171-6;P11171-4;P11171-3;A0A2R8YFR9;A0A2R8Y6G5;A0A2R8YCW8;A0A2R8Y570;A0A2R8Y5G2;A0A2R8Y5Z6;P11171-7;A0A2R8Y4N6;A0A2R8Y420;A0A2R8Y7N0;A0A2R8Y5C8;A0A2R8Y783;A0A1B0GWG0;A0A2R8Y6D0;A0A2R8YFU8;A0A2R8Y6T6	P11171-5;P11171-2;P11171;A0A2U3TZH6;A0A2R8Y7Y3;Q4VB86;A0A2R8YD30;P11171-6;P11171-4;P11171-3;A0A2R8YFR9;A0A2R8Y6G5;A0A2R8YCW8;A0A2R8Y570;A0A2R8Y5G2;A0A2R8Y5Z6;P11171-7;A0A2R8Y4N6;A0A2R8Y420;A0A2R8Y7N0	Protein 4.1	EPB41	0.374892	0.009377	0.21045	0.046599	-0.0523818	-1.51858			12	12	12	20.6	86.602	61.124	765520000	53
1341	P11177-3;P11177-2;P11177	P11177-3;P11177-2;P11177	Pyruvate dehydrogenase E1 component subunit beta, mitochondrial	PDHB	1.97714	0.460447	3.68663	0.209683	-0.0196451	-0.318687	+		3	3	3	13.8	37.514	7.3729	186080000	11
1344	P11274-2;P11274;I3L1U8;I3L2P5;H0Y554;B7Z683;A0A0G2JQ41;A0A1C7CYZ0;Q12979-4;Q12979-2;Q12979	P11274-2;P11274	Breakpoint cluster region protein	BCR	0.00148094	-0.471114	-5.13638	0.00762831	-0.289343	-3.14074			10	10	10	12.8	137.73	50.067	889580000	42
1346	P11413;P11413-3;P11413-2;E9PD92;E7EM57;E7EUI8	P11413;P11413-3;P11413-2	Glucose-6-phosphate 1-dehydrogenase	G6PD	0.0065181	-0.402996	-3.30503	0.0197748	-0.252111	-2.23592			8	8	8	16.3	59.256	34.713	664560000	45
1347	P11441;Q5HY81;F8WB70	P11441;Q5HY81	Ubiquitin-like protein 4A	UBL4A	3.26567	1.26642	8.42897	0.00302228	-0.0847928	-4.18433	+		14	14	14	67.5	17.776	71.532	1705700000	85
1348	P11586;F5H2F4;V9GYY3	P11586;F5H2F4	C-1-tetrahydrofolate synthase, cytoplasmic;Methylenetetrahydrofolate dehydrogenase;Methenyltetrahydrofolate cyclohydrolase;Formyltetrahydrofolate synthetase;C-1-tetrahydrofolate synthase, cytoplasmic, N-terminally processed	MTHFD1	0.0380458	-0.0738357	-1.68255	0.00270631	-0.244709	-4.32236			59	59	57	62.7	101.56	315.6	22261000000	488
1349	P11717;S4R328	P11717	Cation-independent mannose-6-phosphate receptor	IGF2R	3.15996	0.436733	7.9074	0.0451514	-0.0736812	-1.54392	+		26	26	26	14.3	274.37	102.42	2549800000	121
1352	P11908;P11908-2;A6NMS2;H7C540;D3YTJ7	P11908;P11908-2	Ribose-phosphate pyrophosphokinase 2	PRPS2	0.0698315	-0.0903934	-1.19795	0.00245672	-0.294549	-4.44598			8	8	3	32.7	34.769	33.976	2194000000	64
1353	P11940;E7EQV3;E7ERJ7;P11940-2;A0A087WTT1;H0YAR2;Q9H361;E5RJB9;H0YB86;E5RGH3;E5RH24;H0YAP2;H0YAS6;H0YB75;H0YAW6;H0YBN4;Q4VXU2;H0YAS7;E5RHG7;Q4VXU2-2;H0YC10;E5RGC4;E5RFD8;Q96DU9-2;Q96DU9;E5RJM8;H0YER0	P11940;E7EQV3;E7ERJ7;P11940-2;A0A087WTT1	Polyadenylate-binding protein 1;Polyadenylate-binding protein	PABPC1	1.80285	0.145891	3.24613	2.81843	0.112931	6.41296	+	+	43	43	28	71.9	70.67	319.08	15690000000	373
1354	P12004	P12004	Proliferating cell nuclear antigen	PCNA	0.0127948	-0.328701	-2.63203	0.0401709	-0.201136	-1.63833			9	9	9	35.2	28.768	25.34	1690400000	48
1355	P12268;H0Y4R1;E7ETK5	P12268;H0Y4R1	Inosine-5-monophosphate dehydrogenase 2	IMPDH2	0.0200862	-0.138697	-2.22217	0.62879	0.0619421	0.796861			54	54	50	75.9	55.804	323.31	62624000000	802
1356	P12270;P12270-2;Q5SWX9	P12270	Nucleoprotein TPR	TPR	0.0489474	-0.0968815	-1.47921	2.25387	0.214643	4.46154		+	18	18	18	12.9	267.29	110.06	2628400000	115
1357	P12814-2;P12814;P12814-3;P12814-4;H9KV75;H0YJ11;P35609-2;P35609;G3V2W4;G3V2N5;H7C5W8;H0YJW3;G3V2X9;F6THM6;K7EP19;G3V2E8;G3V5M4	P12814-2;P12814;P12814-3;P12814-4;H9KV75	Alpha-actinin-1	ACTN1	0.00399101	-0.443195	-3.85048	0.11667	-0.0912228	-0.794911			26	15	15	35.3	102.71	71.864	1535500000	80
1360	P12956;P12956-2;B1AHC9	P12956;P12956-2;B1AHC9	X-ray repair cross-complementing protein 6	XRCC6	2.77382	0.316287	6.23719	1.65337	0.0711047	2.89301	+	+	56	56	56	64	69.842	323.31	34247000000	799
1361	P13010;C9JZ81;H7C0H9	P13010	X-ray repair cross-complementing protein 5	XRCC5	2.3044	0.371249	4.61441	1.47283	0.0993891	2.49215	+	+	43	43	43	56.7	82.704	323.31	32163000000	622
1366	P13612;E7EP60;P13612-2	P13612;E7EP60	Integrin alpha-4	ITGA4	0.193024	-0.0343976	-0.388189	0.00467912	-0.352665	-3.66781			6	6	6	9.8	114.9	24.523	773950000	24
1367	P13639	P13639	Elongation factor 2	EEF2	0.00359219	-0.296471	-3.97466	0.0529535	-0.139099	-1.4165			72	72	70	73.9	95.337	323.31	49766000000	1102
1368	P13667	P13667	Protein disulfide-isomerase A4	PDIA4	0.000611931	-0.533917	-6.54554	0.00278479	-0.255651	-4.28632			20	20	20	29	72.932	76.982	2631900000	83
1369	P13674;P13674-2;P13674-3	P13674;P13674-2;P13674-3	Prolyl 4-hydroxylase subunit alpha-1	P4HA1	0.332148	0.00528431	0.0923563	0.00275303	-0.31763	-4.30075			13	13	13	35.2	61.049	37.71	1808500000	66
1370	P13796;Q5TBN3;P13796-2;Q5TBN5;U3KQI3	P13796	Plastin-2	LCP1	6.6376e-05	-0.827373	-11.6953	0.0488512	-0.102525	-1.48079			67	67	63	78.9	70.288	323.31	29780000000	531
1371	P13807-2;P13807;P54840;M0QYU1	P13807-2;P13807	Glycogen [starch] synthase, muscle	GYS1	0.331699	0.0138493	0.091067	0.788144	0.0353184	1.11912			17	17	17	32.8	76.482	56.069	1848900000	65
1372	P13984	P13984	General transcription factor IIF subunit 2	GTF2F2	0.0118671	-0.202825	-2.7033	0.0167924	-0.171988	-2.38161			5	5	5	24.1	28.38	19.938	687980000	26
1374	P13995-2;P13995;B8ZZU9;B9A062	P13995-2;P13995;B8ZZU9	Bifunctional methylenetetrahydrofolate dehydrogenase/cyclohydrolase, mitochondrial;NAD-dependent methylenetetrahydrofolate dehydrogenase;Methenyltetrahydrofolate cyclohydrolase	MTHFD2	2.63629	0.153959	5.72051	0.0454043	-0.115055	-1.53943	+		5	5	5	25.8	26.849	17.502	635400000	26
1375	P14174	P14174	Macrophage migration inhibitory factor	MIF	0.0182892	-0.426676	-2.30509	0.0220471	-0.325695	-2.14082			9	9	9	46.1	12.476	52.019	7569800000	85
1377	P14317;E7EVW7;F8WDD5;F8WEZ6	P14317;E7EVW7	Hematopoietic lineage cell-specific protein	HCLS1	0.000297544	-0.388894	-7.92864	0.00173627	-0.281377	-4.91115			21	21	15	51.2	54.013	144.09	5550700000	158
1380	P14618;P14618-2;H3BTN5;P14618-3;B4DNK4;H3BR70;H3BQ34;H3BT25;H3BUW1;H3BTJ2;H3BU13;P30613-2;P30613;H3BN34;H3BQZ3	P14618;P14618-2;H3BTN5;P14618-3;B4DNK4;H3BR70;H3BQ34	Pyruvate kinase PKM;Pyruvate kinase	PKM	0.029236	-0.24594	-1.90022	0.0122944	-0.324777	-2.66969			45	45	45	80.6	57.936	323.31	26012000000	577
1381	P14625;H0YIV0;Q96GW1;A0A1W2PRR1;Q58FF3;F8W026	P14625	Endoplasmin	HSP90B1	0.00228008	-0.271671	-4.54307	0.00607654	-0.333321	-3.37988			43	41	41	53.2	92.468	323.31	10222000000	297
1382	P14635-2;P14635;D6RHI0;E9PC90	P14635-2;P14635;D6RHI0;E9PC90	G2/mitotic-specific cyclin-B1	CCNB1	0.00235508	-0.480969	-4.50077	0.00412644	-0.20397	-3.81167			5	5	5	20.2	44.102	37.198	580160000	15
1383	P14649;F8W1I5;F8VSA2	P14649;F8W1I5	Myosin light chain 6B	MYL6B	1.35281	0.192588	2.23858	0.0834228	-0.0919925	-1.05846	+		11	8	8	52.4	22.764	16.934	785530000	53
1385	P14713_1	P14713_1			2.66987	0.313103	5.84326	0.999383	0.236341	1.532	+		93	93	93	80.6	74.088	323.31	227400000000	1982
1390	P14868;P14868-2;H7BZ35;C9J7S3;H7C278;C9JLC1;C9JQM9	P14868;P14868-2	Aspartate--tRNA ligase, cytoplasmic	DARS	0.00370034	-0.40748	-3.9394	1.14438	0.116538	1.81666			33	33	33	60.7	57.136	161.72	6022600000	143
1391	P14923;C9JTX4;C9J826;C9JK18;C9JKY1;A0A2R8Y6G0;A0A2R8Y5C3;A0A2R8Y750	P14923	Junction plakoglobin	JUP	0.682771	0.256093	0.908073	0.866002	0.373788	1.27202			12	12	11	21.9	81.744	33.487	601970000	29
1392	P15153;B1AH77;B1AH80;B1AH78	P15153;B1AH77;B1AH80;B1AH78	Ras-related C3 botulinum toxin substrate 2	RAC2	0.170047	-0.0296615	-0.4928	0.329693	0.00524267	0.0852865			18	17	12	53.1	21.429	90.036	7679800000	200
1394	P15498-2;P15498;F5H5P4;Q96D37;A0A0A0MR07	P15498-2;P15498;F5H5P4;Q96D37;A0A0A0MR07	Proto-oncogene vav	VAV1	3.5523e-05	-0.317015	-13.7182	0.0772227	-0.0417771	-1.11899			9	9	9	16.9	94.492	23.982	975150000	51
1396	P15880;H0YEN5;E9PQD7;E9PM36;I3L404;E9PMM9;E9PPT0	P15880;H0YEN5;E9PQD7;E9PM36;I3L404;E9PMM9	40S ribosomal protein S2	RPS2	1.99643	0.272547	3.73749	2.27123	0.266293	4.51362	+	+	36	36	36	70.6	31.324	232.08	48560000000	484
1397	P15923;P15923-3;X6REB3;P15923-2;A0A0A0MRB7;K7ELF3;K7EPS2;K7EKB9;K7ERZ7;K7ENI0;K7ENH8;A0A0A0MTS0;K7EMM4	P15923;P15923-3;X6REB3;P15923-2;A0A0A0MRB7;K7ELF3	Transcription factor E2-alpha	TCF3	0.0142507	-0.177267	-2.5315	0.0435446	-0.0699557	-1.57309			12	10	10	41.6	67.6	53.677	1174200000	74
1400	P16150;C9JUK7	P16150;C9JUK7	Leukosialin	SPN	1.01506	0.147103	1.56259	0.775135	0.0923608	1.09338			4	4	4	17.5	40.321	10.849	1459200000	43
1402	P16401	P16401	Histone H1.5	HIST1H1B	0.998853	0.31528	1.53097	0.884974	0.0633721	1.30907			7	6	6	25.2	22.58	16.067	443770000	20
1403	P16403	P16403	Histone H1.2	HIST1H1C	2.64124	0.741952	5.73847	0.284525	-0.00411876	-0.0516774	+		8	3	3	29.6	21.364	11.482	365260000	24
1405	P16949;P16949-2;A2A2D0	P16949;P16949-2;A2A2D0	Stathmin	STMN1	0.0105064	-0.316361	-2.82051	0.0117299	-0.262712	-2.71439			28	28	23	83.2	17.302	298.6	21703000000	386
1406	P16989;P16989-2;P16989-3;A0A0D9SEI8	P16989;P16989-2;P16989-3	Y-box-binding protein 3	YBX3	0.914651	0.149702	1.36693	1.51268	0.14916	2.57848		+	16	10	10	48.4	40.089	61.692	2289500000	115
1409	P17096;P17096-3	P17096;P17096-3	High mobility group protein HMG-I/HMG-Y	HMGA1	1.03077	0.0900146	1.59327	2.41117	0.179317	4.95021		+	4	4	1	57	11.676	15.95	903900000	44
1412	P17252;J3KRN5;M0R0I9;P05129-2;P05129;J3KN97	P17252;J3KRN5	Protein kinase C alpha type	PRKCA	1.51261	0.0878057	2.57834	0.0179624	-0.0482279	-2.32117	+		21	21	20	31.4	76.749	127.49	4125500000	156
1414	P17542;P17542-3;Q16559;P12980	P17542	T-cell acute lymphocytic leukemia protein 1	TAL1	0.00041398	-0.43099	-7.26604	0.39081	0.015379	0.2523			11	11	1	53.2	34.27	36.447	3396800000	83
1417	P17706-2;P17706-4;P17706;P17706-3;K7EIY0;K7ENP9;K7EIE9;D3DUJ3;K7EQG9;K7ER87;A0A2R8YD79;K7ERU1	P17706-2;P17706-4;P17706;P17706-3;K7EIY0;K7ENP9;K7EIE9;D3DUJ3;K7EQG9	Tyrosine-protein phosphatase non-receptor type 2;Protein-tyrosine-phosphatase;Tyrosine-protein phosphatase non-receptor type	PTPN2	0.00117868	-0.291558	-5.4738	0.00363029	-0.27684	-3.9621			7	7	7	21.2	45.168	27.781	526150000	22
1418	P17812;P17812-2	P17812;P17812-2	CTP synthase 1	CTPS1	0.0485748	-0.101179	-1.48532	0.0139838	-0.251787	-2.54901			19	19	19	42	66.69	69.876	3543800000	130
1419	P17858;P17858-2;F8WEU2	P17858;P17858-2	ATP-dependent 6-phosphofructokinase, liver type	PFKL	0.00370414	-0.340982	-3.93819	0.000500234	-0.522483	-6.9089			9	8	8	16.3	85.018	21.546	755080000	28
1421	P17987;E7EQR6;E7ERF2;F5H282;F5GZ03;F5GZI8;F5H136;F5H676;F5GYL4;F5H726;F5H7Y1	P17987;E7EQR6;E7ERF2;F5H282	T-complex protein 1 subunit alpha	TCP1	2.93738	0.13229	6.9026	0.0373112	-0.146314	-1.69847	+		63	63	63	82	60.343	323.31	74920000000	913
1422	P18077;F8WBS5;F8WB72;C9K025	P18077;F8WBS5;F8WB72;C9K025	60S ribosomal protein L35a	RPL35A	1.77823	0.188879	3.1865	2.22096	0.278415	4.36398	+	+	6	6	6	32.7	12.538	10.821	4522400000	43
1423	P18124;A8MUD9;C9JIJ5;C9JZ88	P18124;A8MUD9	60S ribosomal protein L7	RPL7	1.67716	0.185293	2.94784	1.9016	0.17318	3.49161	+	+	28	28	28	68.1	29.225	243.7	20133000000	372
1425	P18615;P18615-3;A0A0A0MT02;P18615-4;A2ABK4	P18615;P18615-3;A0A0A0MT02;P18615-4	Negative elongation factor E	NELFE	2.32553	0.389389	4.67946	0.0143784	-0.17052	-2.52325	+		21	21	4	60.3	43.239	110.49	2727600000	90
1426	P18669;P15259;Q8N0Y7	P18669;P15259;Q8N0Y7	Phosphoglycerate mutase 1;Phosphoglycerate mutase 2;Probable phosphoglycerate mutase 4	PGAM1;PGAM2;PGAM4	0.022627	-0.404639	-2.11833	0.0190786	-0.254566	-2.26757			10	10	10	44.5	28.804	49.548	3105300000	83
1427	P18858;F5GZ28;P18858-3;M0R0Q7;P18858-2;B4E135;M0R1S4;M0QY71;M0R1G7	P18858;F5GZ28;P18858-3;M0R0Q7;P18858-2	DNA ligase 1;DNA ligase	LIG1	0.00248028	-0.513258	-4.43368	0.00512413	-0.42721	-3.56604			15	15	15	20.5	101.73	74.224	2135900000	82
1428	P19174;P19174-2;V9GY71;A0A0D9SEK2;V9GYH5;V9GY63	P19174;P19174-2	1-phosphatidylinositol 4,5-bisphosphate phosphodiesterase gamma-1	PLCG1	0.00189662	-0.379448	-4.78942	0.00090286	-0.203814	-5.8904			7	7	7	8.6	148.53	15.079	584930000	47
1429	P19338;H7BY16;C9JYW2;C9JLB1;C9J1H7;C9JWL1	P19338;H7BY16	Nucleolin	NCL	0.194646	-0.0335134	-0.381206	2.71238	0.178114	6.00177		+	53	53	53	46.6	76.613	323.31	35795000000	651
1430	P19367-4;P19367-2;P19367;P19367-3;B1AR62;B1AR63;Q2TB90-3;Q2TB90-2;Q2TB90;P52790	P19367-4;P19367-2;P19367;P19367-3	Hexokinase-1	HK1	0.184248	-0.0449201	-0.426829	0.0430459	-0.16566	-1.58238			7	6	6	12.6	101.08	41.697	758890000	39
1431	P19387;H3BRR2	P19387	DNA-directed RNA polymerase II subunit RPB3	POLR2C	1.54515	0.258907	2.64968	0.0533285	-0.119208	-1.41088	+		10	10	10	48.7	31.441	54.464	1370000000	54
1433	P19525-2;P19525;F8WBH4;C9JZT2	P19525-2;P19525;F8WBH4;C9JZT2	Interferon-induced, double-stranded RNA-activated protein kinase	EIF2AK2	2.38776	0.768677	4.87504	0.884929	0.0631638	1.30898	+		4	4	4	6.9	57.39	5.2618	188970000	18
1435	P19784;H3BSA1;H3BV19	P19784;H3BSA1;H3BV19	Casein kinase II subunit alpha	CSNK2A2	0.553105	0.0581684	0.635466	0.017675	-0.169504	-2.33559			7	7	7	23.4	41.213	44.277	1304900000	58
1436	P19793-2;P19793;A0A087WZ88;P48443	P19793-2;P19793;A0A087WZ88;P48443	Retinoic acid receptor RXR-alpha;Retinoic acid receptor RXR-gamma	RXRA;RXRG	1.15987	0.628596	1.84739	0.175296	-0.0179332	-0.467882			4	4	4	14.5	41.06	7.7984	404840000	16
1437	P19838;P19838-2;P19838-3;D6RF93;D6RH30;D6RC45	P19838;P19838-2;P19838-3;D6RF93	Nuclear factor NF-kappa-B p105 subunit;Nuclear factor NF-kappa-B p50 subunit	NFKB1	0.84561	0.193355	1.23213	0.0766528	-0.164709	-1.1248			9	9	9	13	105.35	25.311	753670000	29
1438	P20042	P20042	Eukaryotic translation initiation factor 2 subunit 2	EIF2S2	2.51683	0.1623	5.30072	1.70919	0.14302	3.02242	+	+	31	31	31	58.3	38.388	219.51	6166900000	285
1442	P20618	P20618	Proteasome subunit beta type-1	PSMB1	1.46834	0.190247	2.48251	1.21278	0.147376	1.95302	+		16	16	16	67.6	26.489	168.49	8938700000	157
1443	P20839;P20839-3;P20839-7;P20839-5;P20839-6;C9J381;P20839-2;P20839-4;C9K0R9;C9J029;H7C5T1;H7C511	P20839;P20839-3;P20839-7;P20839-5;P20839-6;C9J381;P20839-2;P20839-4;C9K0R9	Inosine-5-monophosphate dehydrogenase 1;Inosine-5-monophosphate dehydrogenase	IMPDH1	0.0319627	-0.196938	-1.82586	0.122181	-0.0576677	-0.758394			19	15	15	39.1	55.405	147.36	1868700000	104
1444	P20963	P20963	T-cell surface glycoprotein CD3 zeta chain	CD247	1.90678	1.00361	3.50478	4.53034	1.22932	17.7659	+	+	9	2	2	54.3	18.696	10.614	354370000	20
1445	P20963-3	P20963-3	T-cell surface glycoprotein CD3 zeta chain	CD247	3.06185	1.36503	7.44954	2.87527	1.1108	6.64309	+	+	10	10	3	54	18.568	57.864	658320000	37
1446	P21281;H0YC04;C9JL73;P15313;H0YAT8;E5RGH6;C9JNS9;C9JZ02	P21281;H0YC04	V-type proton ATPase subunit B, brain isoform	ATP6V1B2	0.0344947	-0.149028	-1.76284	0.00588169	-0.323113	-3.41499			21	21	21	57.7	56.5	104.78	2907700000	173
1450	P21580;D3TTY5;A0A087WU80;A0A087WXL5;A0A087X1N1;Q5VXR0;Q5VXQ9;Q5VXQ8;A0A087WVN3	P21580;D3TTY5;A0A087WU80	Tumor necrosis factor alpha-induced protein 3;A20p50;A20p37	TNFAIP3	1.4168	0.266833	2.37265	0.835503	0.101923	1.21232	+		5	5	5	10.1	89.613	11.264	304620000	26
1452	P22102;P22102-2;F8WD69;C9JBJ1;C9JTV6;C9JZG2;C9JKQ7;H7C366;A0A140TA71	P22102	Trifunctional purine biosynthetic protein adenosine-3;Phosphoribosylamine--glycine ligase;Phosphoribosylformylglycinamidine cyclo-ligase;Phosphoribosylglycinamide formyltransferase	GART	0.0485669	-0.12163	-1.48545	0.00714554	-0.312005	-3.20844			29	29	29	37.8	107.77	96.066	4065300000	165
1453	P22234;E9PBS1;P22234-2;D6RF62	P22234;E9PBS1;P22234-2;D6RF62	Multifunctional protein ADE2;Phosphoribosylaminoimidazole-succinocarboxamide synthase;Phosphoribosylaminoimidazole carboxylase	PAICS	0.00984942	-0.222804	-2.88366	0.000426356	-0.409808	-7.20941			30	30	30	62.8	47.079	223.95	13114000000	257
1455	P22314;P22314-2;Q5JRR6;Q5JRR9;Q5JRS0;Q5JRS1;Q5JRS3;Q5JRS2	P22314;P22314-2	Ubiquitin-like modifier-activating enzyme 1	UBA1	0.00177682	-0.453183	-4.87911	0.00360441	-0.306711	-3.97061			26	26	26	37.2	117.85	136	4370300000	251
1456	Q32Q12;P22392-2;P22392;O60361;E7ERL0;J3KPD9;P15531;P15531-2;C9K028;F6XY72;E5RHP0	Q32Q12;P22392-2;P22392;O60361;E7ERL0;J3KPD9;P15531;P15531-2	Nucleoside diphosphate kinase;Nucleoside diphosphate kinase B;Putative nucleoside diphosphate kinase;Nucleoside diphosphate kinase A	NME1-NME2;NME2;NME2P1;NME1	0.0140168	-0.464077	-2.54682	0.0895774	-0.0770008	-1.00267			10	10	10	52.1	32.642	26.568	2099700000	25
1457	P22626;P22626-2;A0A087WUI2	P22626;P22626-2;A0A087WUI2	Heterogeneous nuclear ribonucleoproteins A2/B1	HNRNPA2B1	0.0884849	-0.0684945	-1.01229	1.14219	0.201986	1.81233			16	16	16	53.5	37.429	113.25	4806500000	129
1459	P22830;P22830-2;K7ELX4;K7EKP7;K7EPN2;K7EJM8;K7EJX5	P22830;P22830-2;K7ELX4	Ferrochelatase, mitochondrial	FECH	3.89557	1.26372	12.2579	0.389663	0.00968488	0.249319	+		14	14	14	43.5	47.862	76.39	2470900000	99
1460	P23246;P23246-2	P23246	Splicing factor, proline- and glutamine-rich	SFPQ	0.349695	0.0160933	0.141933	0.569334	0.055254	0.670728			5	5	5	12.2	76.149	9.5778	323780000	23
1461	P23258;Q9NRH3;K7EIS0;K7EKE5	P23258;Q9NRH3	Tubulin gamma-1 chain;Tubulin gamma-2 chain	TUBG1;TUBG2	0.709023	0.0362097	0.961282	2.04563	0.121103	3.86922		+	27	27	27	58.1	51.169	166.42	12542000000	326
1464	P23396;P23396-2;E9PL09;E9PPU1;F2Z2S8;H0YCJ7;H0YF32;H0YEU2;E9PQ96;E9PJH4;E9PK82;E9PSF4;E9PQX2;E9PJN9;H0YES8	P23396;P23396-2;E9PL09;E9PPU1;F2Z2S8;H0YCJ7	40S ribosomal protein S3	RPS3	2.09406	0.362798	4.00183	2.18257	0.324835	4.25212	+	+	35	35	35	82.3	26.688	185.89	43058000000	386
1466	P23511-2;P23511	P23511-2;P23511	Nuclear transcription factor Y subunit alpha	NFYA	3.19861	0.468793	8.09464	0.2031	-0.012723	-0.345592	+		3	3	3	13.8	33.939	81.876	604210000	40
1467	P23526;P23526-2	P23526	Adenosylhomocysteinase	AHCY	0.00488093	-0.619187	-3.62028	0.0203822	-0.225713	-2.20933			10	10	10	18.3	47.716	73.969	811120000	38
1468	P23528;E9PP50;E9PK25;G3V1A4;E9PS23;E9PQB7;Q9Y281;Q9Y281-3;E9PLJ3;F8WDN3	P23528;E9PP50;E9PK25;G3V1A4;E9PS23	Cofilin-1	CFL1	0.000887277	-0.465821	-5.9185	0.0201407	-0.171188	-2.21979			18	18	16	86.1	18.502	171.95	12556000000	199
1469	P23634-7;P23634-6;P23634-8;P23634;P23634-5;P23634-4;P23634-3;P23634-2;P20020-5;P20020-2;P20020-6;P20020;P20020-4;P20020-1;E7ERY9;A0A2R8Y4R4;H0Y7S3;A0A2U3U055;A0A2U3TZI3;Q16720-8;Q16720-7;Q16720-6;Q01814-4;Q16720-3;Q16720-5;Q01814-7;Q16720-2;Q01814-3;Q01814-6;Q01814-2;Q16720-4;Q01814-8;Q16720;Q01814-5;Q01814	P23634-7;P23634-6;P23634-8;P23634;P23634-5;P23634-4;P23634-3;P23634-2	Plasma membrane calcium-transporting ATPase 4	ATP2B4	1.22834	0.374408	1.9843	0.000161187	-0.39288	-9.30539			10	10	10	18.3	132.59	30.77	684610000	26
1470	P23743;G3V4E1;H0YJE7;H0YJH4;P23743-3	P23743;G3V4E1	Diacylglycerol kinase alpha;Diacylglycerol kinase	DGKA	1.17746	0.0896651	1.88238	0.012572	-0.0859776	-2.64858			16	16	16	25.7	82.629	50.157	2090200000	59
1471	P24534;C9JZW3;F2Z2G2;F8WF65	P24534;C9JZW3	Elongation factor 1-beta	EEF1B2	2.12927	0.109537	4.10017	0.0325602	-0.0497506	-1.81051	+		19	17	17	75.1	24.763	160.06	23246000000	199
1474	P24752;H0YEL7;P24752-2;E9PRQ6;E9PKF3	P24752	Acetyl-CoA acetyltransferase, mitochondrial	ACAT1	4.00459	0.751796	13.0688	0.0138316	-0.124895	-2.55917	+		16	16	16	49.6	45.199	96.098	2899600000	84
1475	P24928;P24928-2	P24928;P24928-2	DNA-directed RNA polymerase II subunit RPB1	POLR2A	0.175764	-0.0168915	-0.465695	0.0122602	-0.0609175	-2.67233			25	25	25	21.1	217.17	106.71	3602700000	145
1477	P25098;E9PRV7;Q8N433	P25098	Beta-adrenergic receptor kinase 1	ADRBK1	0.329525	0.00731023	0.0848011	0.0144158	-0.267826	-2.52085			9	9	7	16.3	79.573	20.968	686310000	31
1478	P25205;P25205-2;J3KQ69;Q7Z6P5	P25205;P25205-2;J3KQ69	DNA replication licensing factor MCM3	MCM3	2.58716	0.304701	5.54474	0.227778	-0.0153287	-0.248104	+		49	49	49	58.3	90.98	316.27	13515000000	377
1480	P25398	P25398	40S ribosomal protein S12	RPS12	4.34447	0.517122	15.9431	2.16085	0.191416	4.18972	+	+	19	19	19	92.4	14.515	297.6	16207000000	223
1481	P25685;P25685-2;M0R080;M0QYT3;M0QXK0;M0R1D6;M0QZD0;M0R128;A0A1B0GX60	P25685;P25685-2;M0R080	DnaJ homolog subfamily B member 1	DNAJB1	1.02395e-05	-0.58376	-18.7984	0.783255	0.0506029	1.10946			31	31	30	77.1	38.044	323.31	16391000000	371
1482	P25705-2;P25705;K7EK77;K7ERX7;K7EJP1;K7ENJ4;P25705-3;K7EQH4	P25705-2;P25705;K7EK77;K7ERX7;K7EJP1;K7ENJ4;P25705-3	ATP synthase subunit alpha, mitochondrial	ATP5A1	2.09417	1.1423	4.00216	0.192087	-0.0411237	-0.392241	+		10	10	10	19.7	54.493	32.348	1628500000	41
1483	P25786;P25786-2;F5GX11;B4DEV8	P25786;P25786-2;F5GX11	Proteasome subunit alpha type-1	PSMA1	2.28335	0.224234	4.55027	0.702189	0.0630986	0.947477	+		24	24	24	80.2	29.555	230.16	34621000000	345
1484	P25788-2;P25788;G3V4X5;G3V3W4;G3V5N4;H0YJ03	P25788-2;P25788	Proteasome subunit alpha type-3	PSMA3	1.77143	0.286216	3.17015	0.599399	0.0649201	0.73506	+		10	10	10	49.6	27.647	51.856	4753900000	92
1485	P25789;H0YMA1;H0YMZ1;H0YL69;H0YMI6;H0YN18;P25789-2;H0YLC2;H0YKT8;H0YKS0;H0YLS6;H0YMV3	P25789;H0YMA1;H0YMZ1;H0YL69;H0YMI6;H0YN18;P25789-2;H0YLC2;H0YKT8	Proteasome subunit alpha type-4;Proteasome subunit alpha type;Proteasome subunit beta type	PSMA4	1.6548	0.313053	2.89629	0.940028	0.179083	1.41636	+		10	10	10	45.2	29.483	54.202	1791000000	62
1487	P26038;P35241-4;V9GZ54	P26038	Moesin	MSN	0.0106663	-0.170154	-2.80584	0.0304427	-0.136963	-1.86641			41	41	29	56.5	67.819	308.39	9935400000	359
1488	P26196;Q8IV96	P26196;Q8IV96	Probable ATP-dependent RNA helicase DDX6	DDX6	4.06856	0.419351	13.5684	0.744415	0.0354659	1.03229	+		18	18	18	44.3	54.416	203.14	10005000000	198
1489	P26358;P26358-3;K7ENW7;K7EJL0;K7ENQ6;K7EIZ6;K7EMU8;K7ERQ1	P26358;P26358-3	DNA (cytosine-5)-methyltransferase 1	DNMT1	0.0147395	-0.0717614	-2.50038	0.00158872	-0.176745	-5.03593			57	57	1	33.2	183.16	323.31	7850500000	405
1491	P26373;P26373-2;J3QSB4;H3BTH3;J3KS98;H3BUK8	P26373;P26373-2;J3QSB4	60S ribosomal protein L13	RPL13	1.69445	0.159788	2.98798	1.95944	0.212032	3.64034	+	+	23	23	23	70.6	24.261	209.31	20406000000	272
1492	P26583;D6R9A6	P26583;D6R9A6	High mobility group protein B2	HMGB2	1.09689	0.0979242	1.7229	0.185928	-0.0539427	-0.419314			18	15	14	51.7	24.033	133.99	18389000000	251
1493	P26639;P26639-2;D6R9F8;D6RJ97;D6RHV7;D6RCS6;D6RCA5;D6RDJ6	P26639;P26639-2	Threonine--tRNA ligase, cytoplasmic	TARS	0.00675447	-0.285489	-3.26739	0.0275223	-0.268927	-1.95103			12	12	12	22.1	83.434	61.18	1132700000	65
1494	P26640;A0A140T936;A0A140T954;A2ABF4;A0A0G2JJT9;P26640-2;H0Y426;A0A140T904	P26640;A0A140T936	Valine--tRNA ligase	VARS	3.03084	0.336682	7.30982	0.0525487	-0.0727644	-1.4226	+		64	64	64	56.2	140.47	323.31	32797000000	728
1495	P26641;P26641-2	P26641;P26641-2	Elongation factor 1-gamma	EEF1G	0.609174	0.041441	0.755726	0.0702848	-0.0775166	-1.19287			48	48	48	71.4	50.118	323.31	123570000000	900
1496	P27348;E9PG15	P27348;E9PG15	14-3-3 protein theta	YWHAQ	0.000117154	-0.393879	-10.1064	0.000346428	-0.221707	-7.61702			14	12	12	38.8	27.764	109.59	3252100000	60
1497	P27361;E9PQW4;P27361-3;B3KR49;E9PBK7;P27361-2;H0YEX6;E9PRH7;E9PJF0	P27361;E9PQW4;P27361-3;B3KR49;E9PBK7;P27361-2;H0YEX6;E9PRH7;E9PJF0	Mitogen-activated protein kinase 3;Mitogen-activated protein kinase	MAPK3	0.695933	0.331037	0.934812	0.000193163	-0.322982	-8.87773			9	9	8	24.8	43.135	23.255	801670000	29
1498	P27635;X1WI28;B8A6G2;A6QRI9;Q96L21	P27635;X1WI28	60S ribosomal protein L10	RPL10	0.889111	0.0827872	1.31714	1.53576	0.134494	2.62901		+	20	20	4	73.4	24.604	118.33	10647000000	220
1499	P27694;I3L4R8;I3L524;I3L2M5	P27694	Replication protein A 70 kDa DNA-binding subunit;Replication protein A 70 kDa DNA-binding subunit, N-terminally processed	RPA1	0.0172938	-0.158113	-2.35514	0.005032	-0.220317	-3.58622			10	10	10	22.1	68.137	63.941	2051000000	94
1500	P27695;G3V5Q1;G3V3M6;A0A0C4DGK8;G3V3C7;G3V5D9;G3V5M0;G3V359;H7C4A8;G3V3Y6	P27695;G3V5Q1;G3V3M6;A0A0C4DGK8;G3V3C7;G3V5D9	DNA-(apurinic or apyrimidinic site) lyase;DNA-(apurinic or apyrimidinic site) lyase, mitochondrial	APEX1	0.00216201	-0.260771	-4.6132	0.00138125	-0.262328	-5.23757			13	13	13	55.3	35.554	86.872	1842500000	77
1502	P27797;K7EJB9;K7EL50	P27797;K7EJB9	Calreticulin	CALR	0.007534	-0.375431	-3.15356	0.0401689	-0.176088	-1.63837			12	12	12	45.6	48.141	73.826	6857100000	153
1503	P27816;P27816-6	P27816;P27816-6	Microtubule-associated protein 4	MAP4	0.00457444	-0.137829	-3.69344	2.27164	0.115747	4.51487		+	87	87	1	73.4	121	323.31	45674000000	1182
1507	P28066;P28066-2	P28066;P28066-2	Proteasome subunit alpha type-5	PSMA5	1.81579	0.277924	3.27772	0.72041	0.0944948	0.984213	+		9	9	9	43.6	26.411	120.79	4264300000	82
1508	P28070	P28070	Proteasome subunit beta type-4	PSMB4	2.33209	0.26916	4.69979	0.80729	0.0962915	1.15689	+		11	11	11	48.9	29.204	59.316	4169800000	93
1509	P28072;A0A087X2I4;I3L3X7	P28072;A0A087X2I4	Proteasome subunit beta type-6;Proteasome subunit beta type	PSMB6	1.80124	0.144888	3.24222	0.839974	0.0655991	1.22108	+		12	12	12	46.9	25.357	51.336	3322100000	139
1511	P28482;P28482-2	P28482;P28482-2	Mitogen-activated protein kinase 1	MAPK1	0.00817651	-0.226666	-3.06975	0.0513658	-0.114437	-1.44073			7	6	6	21.4	41.389	36.719	895380000	54
1512	P28702;P28702-3;E9PK75;A0A0G2JKR7	P28702;P28702-3;E9PK75	Retinoic acid receptor RXR-beta	RXRB	1.52138	0.302426	2.59748	0.775331	0.13116	1.09377	+		6	6	6	11.6	56.921	12.718	290640000	14
1515	P28907;P28907-2;H0Y950	P28907	ADP-ribosyl cyclase/cyclic ADP-ribose hydrolase 1	CD38	2.4983	1.25484	5.23789	0.543085	0.075949	0.613488	+		7	7	7	31	34.328	11.078	588710000	22
1518	P29144	P29144	Tripeptidyl-peptidase 2	TPP2	2.1971e-05	-0.643806	-15.498	3.82873	0.23779	11.7848		+	55	55	2	44.2	138.35	323.31	12553000000	381
1519	P29350;P29350-3;P29350-2;P29350-4;F5H0N8;F5H1V7;F5H4Z1;F5GXD4;U3KQS1;F5H5H9;F5GY79;F5H1Z8	P29350;P29350-3;P29350-2;P29350-4	Tyrosine-protein phosphatase non-receptor type 6	PTPN6	0.000223067	-0.72313	-8.55059	0.703581	0.102406	0.950292			10	10	10	20.5	67.56	30.391	1092800000	25
1520	P29401;P29401-2;A0A0B4J1R6;E9PFF2;F8W888;F8WAX4	P29401;P29401-2;A0A0B4J1R6;E9PFF2	Transketolase	TKT	0.000202634	-0.890532	-8.76768	0.0280208	-0.134249	-1.93589			22	22	22	48	67.877	157.56	4631700000	143
1521	P29692;E9PK01;E9PRY8;P29692-2;A0A087X1X7;E9PQ49;E9PI39;P29692-4;E9PPR1;E9PL12;E9PQZ1;E9PMW7;E9PK06;H0YCK7;E9PIZ1;E9PK72;H0YE72;E9PKK3;H0YE58;E9PNW6;E9PJD0;E9PQC9	P29692;E9PK01;E9PRY8;P29692-2;A0A087X1X7;E9PQ49;E9PI39;P29692-4;E9PPR1;E9PL12;E9PQZ1;E9PMW7	Elongation factor 1-delta	EEF1D	2.78936	0.200799	6.29794	0.254578	-0.00824293	-0.151234	+		29	29	4	94.3	31.121	323.31	38491000000	434
1523	P30040;F8VY02;F8W1G0;P30040-2	P30040;F8VY02	Endoplasmic reticulum resident protein 29	ERP29	0.000168282	-0.702007	-9.2019	0.000966592	-0.364936	-5.78141			6	6	6	22.2	28.993	13.636	868500000	39
1524	P30041	P30041	Peroxiredoxin-6	PRDX6	0.00844521	-0.430548	-3.03698	0.0101057	-0.297726	-2.85846			10	10	10	37.1	25.035	46.023	1460100000	57
1527	P30050;P30050-2	P30050;P30050-2	60S ribosomal protein L12	RPL12	2.17096	0.285706	4.21868	0.586033	0.0957162	0.706609	+		14	14	14	75.2	17.818	93.416	9848800000	138
1530	P30101	P30101	Protein disulfide-isomerase A3	PDIA3	0.000201649	-0.564248	-8.77882	0.00543483	-0.322796	-3.50106			31	31	21	47.1	56.782	222.21	13839000000	300
1531	P30153;B3KQV6;C9J9C1;E9PH38;E9PPI5;E9PNM7;E9PHZ6	P30153;B3KQV6;C9J9C1	Serine/threonine-protein phosphatase 2A 65 kDa regulatory subunit A alpha isoform	PPP2R1A	0.221668	-0.0189651	-0.271421	0.00837655	-0.154011	-3.04524			29	29	23	54.7	65.308	118.83	10089000000	247
1532	P30154-4;P30154;P30154-2;P30154-3;P30154-5;H0YDG7	P30154-4;P30154;P30154-2;P30154-3;P30154-5	Serine/threonine-protein phosphatase 2A 65 kDa regulatory subunit A beta isoform	PPP2R1B	0.144877	-0.0440154	-0.622559	0.00569975	-0.182016	-3.44906			16	10	10	36.2	61.313	34.241	1408000000	82
1535	P30419-2;P30419;K7EN82;B7Z8J4;Q5VUC6;O60551	P30419-2;P30419;K7EN82	Glycylpeptide N-tetradecanoyltransferase 1	NMT1	0.348196	0.0112243	0.13776	0.17614	-0.0440725	-0.463935			7	7	7	27.4	48.14	29.026	546060000	33
1536	P30520	P30520	Adenylosuccinate synthetase isozyme 2	ADSS	0.00914778	-0.342123	-2.9568	0.00465271	-0.32792	-3.67421			9	9	9	21.5	50.097	22.135	878680000	32
1537	P30622-2;P30622-1;P30622;J3KP58;F5H1T5;F6VGP8;F5H6A0;F5H367;F5H270;F5H0N7	P30622-2;P30622-1;P30622;J3KP58;F5H1T5;F6VGP8;F5H6A0	CAP-Gly domain-containing linker protein 1	CLIP1	2.26703	0.386444	4.50099	0.688267	0.0656776	0.919254	+		18	18	18	15	156.78	220.32	2289100000	81
1538	P31146;H3BRY3;H3BTU6;H3BRJ0;H3BNA2;H3BU76;H3BSL1	P31146;H3BRY3;H3BTU6	Coronin-1A;Coronin	CORO1A	0.00560655	-0.166679	-3.46702	0.065104	-0.0733182	-1.25309			32	32	32	62.5	51.026	180.84	11911000000	312
1541	P31153;P31153-2;Q00266	P31153;P31153-2	S-adenosylmethionine synthase isoform type-2	MAT2A	0.00503973	-0.396522	-3.58451	0.0105223	-0.202765	-2.81905			11	11	11	22.5	43.66	34.529	1690700000	50
1543	P31689;P31689-2	P31689;P31689-2	DnaJ homolog subfamily A member 1	DNAJA1	0.00898281	-0.122755	-2.97496	2.73264	0.213088	6.07855		+	65	65	65	93.2	44.868	323.31	65985000000	918
1545	P31939;P31939-2;C9JLK0;H7C1S2;F8WEF0	P31939;P31939-2	Bifunctional purine biosynthesis protein PURH;Phosphoribosylaminoimidazolecarboxamide formyltransferase;IMP cyclohydrolase	ATIC	0.0167649	-0.225984	-2.3831	0.0139789	-0.26602	-2.54934			29	29	29	57.1	64.615	195.35	5354200000	200
1546	P31942-2;P31942;P31942-4;P31942-3;P31942-6;P31942-5	P31942-2;P31942;P31942-4;P31942-3	Heterogeneous nuclear ribonucleoprotein H3	HNRNPH3	0.0251336	-0.305457	-2.02807	1.75659	0.267344	3.13458		+	7	7	7	38.7	35.238	46.658	601830000	33
1547	P31946;Q4VY20;Q4VY19;A0A0J9YWE8;A0A0J9YWZ2	P31946;Q4VY20;Q4VY19;A0A0J9YWE8	14-3-3 protein beta/alpha;14-3-3 protein beta/alpha, N-terminally processed	YWHAB	0.00272714	-0.282587	-4.31267	0.0225533	-0.108488	-2.12115			8	4	3	24.8	28.082	43.752	1272700000	50
1549	P31948;P31948-2;P31948-3;F5H783;F5GXD8;H0YGI8	P31948;P31948-2;P31948-3	Stress-induced-phosphoprotein 1	STIP1	0.000112046	-0.475587	-10.2233	0.00900853	-0.139227	-2.97211			81	81	81	92.8	62.639	323.31	58203000000	982
1550	P32119;A6NIW5	P32119	Peroxiredoxin-2	PRDX2	0.0478062	-0.187029	-1.49808	0.0289418	-0.192832	-1.90871			7	6	6	40.9	21.892	16.812	637530000	28
1552	P32969;D6RAN4;A0A2R8Y5Y7;E7ESE0;H0Y9R4;H0Y9V9	P32969;D6RAN4;A0A2R8Y5Y7;E7ESE0	60S ribosomal protein L9	RPL9	1.29925	0.243175	2.12821	1.3603	0.242506	2.25415		+	12	12	12	43.2	21.863	39.121	1818500000	97
1553	P33176;A0A0G2JMZ6;J3KNA1;O60282;Q12840;O60282-2;C9JWB9	P33176	Kinesin-1 heavy chain	KIF5B	2.6454	0.0782846	5.75359	0.00109769	-0.269021	-5.58261	+		42	42	42	51	109.68	276.77	6626000000	190
1554	P33316-2;H0YNJ9;H0YNW5;H0YKC5;P33316;H0YMM5;H0YKI0;A0A0C4DGL3;H0YMP1	P33316-2;H0YNJ9;H0YNW5;H0YKC5;P33316;H0YMM5;H0YKI0;A0A0C4DGL3	Deoxyuridine 5-triphosphate nucleotidohydrolase, mitochondrial	DUT	0.00796394	-0.601653	-3.09659	0.00754232	-0.340175	-3.15242			8	8	8	54.9	17.748	40.876	1665800000	68
1555	P33981;P33981-2;D6RF82;D6REX1;D6RIC6;D6RFY1	P33981;P33981-2	Dual specificity protein kinase TTK	TTK	0.000182423	-0.431051	-9.01091	0.0032936	-0.165675	-4.07905			29	29	29	38.5	97.071	231.38	4053100000	213
1556	P33991;E5RFJ8;E5RG31;E5RFR3;E5RG53;Q9UJA3-2;Q9UJA3-3;Q9UJA3;Q9UJA3-4	P33991	DNA replication licensing factor MCM4	MCM4	0.0682769	-0.0574166	-1.21565	0.00145397	-0.355743	-5.16291			34	34	34	49.4	96.557	200.51	7454900000	224
1557	P33992;B1AHB1;B1AHB2;B1AHA9;F8WFD7	P33992;B1AHB1	DNA replication licensing factor MCM5;DNA helicase	MCM5	2.49893	0.250566	5.24002	0.161302	-0.0400836	-0.535835	+		37	37	37	44	82.285	215.78	19972000000	410
1558	P33993;P33993-3;P33993-2;C9J8M6	P33993;P33993-3	DNA replication licensing factor MCM7	MCM7	0.109265	-0.0477597	-0.846642	0.00323422	-0.238689	-4.10117			41	41	41	61.2	81.307	191.46	10406000000	255
1560	P34897-3;P34897;P34897-2;G3V5L0;H0YIZ0;G3V241;G3V3Y8;G3V4T0;G3V4X0;G3V2W0;G3V2E4;G3V540;G3V4W5;G3V2Y4;G3V2Y1;G3V3C6	P34897-3;P34897;P34897-2	Serine hydroxymethyltransferase, mitochondrial	SHMT2	2.87864	0.746288	6.65693	0.0303614	-0.249639	-1.86864	+		19	19	19	53	53.454	80.061	3059000000	80
1561	P34932;A0A087WYC1;A0A087WTS8;P34932-2	P34932;A0A087WYC1	Heat shock 70 kDa protein 4	HSPA4	0.00933558	-0.130543	-2.9366	1.99239	0.10862	3.7268		+	61	61	57	69.5	94.33	323.31	20117000000	605
1562	P35244;B5MC59	P35244	Replication protein A 14 kDa subunit	RPA3	0.016516	-0.258501	-2.3966	0.0420763	-0.120656	-1.60079			5	5	5	47.1	13.569	17.326	924810000	49
1564	P35268;K7ERI7;K7EMH1;K7EP65;K7EKS7;K7ELC4;K7EJT5	P35268;K7ERI7;K7EMH1	60S ribosomal protein L22	RPL22	0.971572	0.240043	1.4778	1.00841	0.127526	1.54962			8	8	8	70.3	14.787	26.701	1855800000	53
1565	P35269;M0QXD6;M0R0Z3;M0R0R9	P35269;M0QXD6	General transcription factor IIF subunit 1	GTF2F1	0.131385	-0.0271195	-0.700709	0.0193161	-0.0875039	-2.25663			13	13	13	26.5	58.24	59.53	1862100000	89
1568	P35573-2;P35573-3;P35573	P35573-2;P35573-3;P35573	Glycogen debranching enzyme;4-alpha-glucanotransferase;Amylo-alpha-1,6-glucosidase	AGL	0.33343	0.0121142	0.096035	2.271	0.179854	4.51295		+	35	35	35	33.3	172.62	119.56	3758300000	197
1569	P35579;P35579-2;Q5BKV1;B1AH99;A0A2R8Y4C3;A0A0C4DFM8;A1L2Z2;P13535;Q9UKX3;Q9Y623;P12882;P11055;Q9UKX2;A0A2R8Y454;REV__S4R3H4;REV__E7EQT4;REV__Q9UKV3-5;REV__Q9UKV3	P35579;P35579-2	Myosin-9	MYH9	0.0851007	-0.0355673	-1.04285	0.000579628	-0.248666	-6.64165			284	284	248	80.3	226.53	323.31	269560000000	3862
1570	P35580;P35580-3;P35580-5;P35580-2;P35580-4;E7ERA5	P35580;P35580-3;P35580-5;P35580-2;P35580-4	Myosin-10	MYH10	3.67026	0.204723	10.7315	0.00192535	-0.232938	-4.76894	+		177	147	137	66	229	323.31	45658000000	1236
1571	P35606-2;P35606;H0Y938;H0YAC7;D6RBZ7;D6RCL6;D6RBG7;D6RBT6;D6R997	P35606-2;P35606	Coatomer subunit beta	COPB2	1.02917	0.13555	1.59015	0.000211275	-0.221636	-8.6727			29	29	29	43	99.045	129.11	7584600000	140
1572	P35611;P35611-3;E7EV99;E7ENY0;P35611-2;P35611-6;P35611-4;H0Y9H2;P35611-5;A0A0A0MSR2;D6RAH3;D6RJE2;D6RF25;H0YG19;H0YFD8;P35612;P35612-2;P35612-8;P35612-9;P35612-4;P35612-3	P35611;P35611-3;E7EV99;E7ENY0;P35611-2;P35611-6;P35611-4;H0Y9H2;P35611-5	Alpha-adducin	ADD1	1.60689	0.126392	2.78731	0.712772	0.038125	0.968841	+		21	21	20	35	80.954	79.533	3312500000	139
1573	P35637-2;P35637;H3BPE7	P35637-2;P35637;H3BPE7	RNA-binding protein FUS	FUS	0.769162	0.0527782	1.08154	1.26873	0.0754916	2.06597			12	12	11	24.6	53.354	154.01	6778000000	166
1574	P35658-2;P35658-4;P35658;P35658-3;P35658-5;A0A0A0MSW3;H0YF36;H0Y837;B7ZAV2;E9PKD2;H0YDS4	P35658-2;P35658-4;P35658;P35658-3;P35658-5;A0A0A0MSW3	Nuclear pore complex protein Nup214	NUP214	0.00208359	-0.299655	-4.66241	0.0157882	-0.0946765	-2.43749			17	17	17	14.7	212.57	84.55	2009500000	100
1576	P35908	P35908	Keratin, type II cytoskeletal 2 epidermal	KRT2	0.739724	0.218716	1.02292	1.04492	0.364558	1.62093			47	44	1	72.6	65.432	323.31	15929000000	435
1577	P35998;A0A1W2PQS1;P35998-2;C9JLS9	P35998;A0A1W2PQS1;P35998-2	26S protease regulatory subunit 7	PSMC2	1.20484	0.139678	1.93709	0.0620939	-0.0415239	-1.2904			50	50	50	90.3	48.633	323.31	59004000000	811
1578	P36402-5;B7WNT5;P36402-6;P36402-9;P36402-13;P36402-15;P36402-7;P36402;P36402-11;P36402-3;E5RHL1;E5RG75;P36402-10;P36402-14;P36402-16;P36402-8;P36402-2;P36402-12;P36402-4;H0YBM1;E5RJ51;H0YAR8;E5RG34;E5RGQ1;H0YBC8	P36402-5;B7WNT5;P36402-6;P36402-9;P36402-13;P36402-15;P36402-7;P36402;P36402-11;P36402-3	Transcription factor 7	TCF7	0.000390924	-0.529324	-7.37734	1.13396	0.153295	1.79603			6	6	6	27.9	41.551	33.967	1299500000	52
1581	P36578;H3BM89;H3BU31;H3BTP7	P36578;H3BM89	60S ribosomal protein L4	RPL4	1.25364	0.118273	2.03537	1.66668	0.163299	2.92362		+	48	48	48	66.7	47.697	323.31	44014000000	659
1583	P36915;A0A140T8Y2;P36915-2;A2AB27	P36915;A0A140T8Y2;P36915-2	Guanine nucleotide-binding protein-like 1	GNL1	0.0166004	-0.209126	-2.392	0.000549914	-0.315403	-6.73607			10	10	10	23.6	68.66	27.525	969390000	61
1585	P37108;H0YLA2	P37108;H0YLA2	Signal recognition particle 14 kDa protein	SRP14	1.25869	0.124269	2.04559	1.0666	0.10247	1.66339			9	9	9	50	14.57	135.36	5331000000	118
1587	P37268-5;P37268;E9PNM1;A0A1W2PQ47;P37268-4;P37268-3;P37268-2;E9PJG4;E9PQ90;E9PNJ2;E9PSH1	P37268-5;P37268;E9PNM1;A0A1W2PQ47;P37268-4;P37268-3;P37268-2	Squalene synthase	FDFT1	0.00671745	-0.196863	-3.27318	0.0164895	-0.19967	-2.39806			6	6	6	23.8	43.06	16.883	493680000	18
1588	P37802;P37802-2;X6RJP6;C9J5W6;Q9UI15	P37802;P37802-2;X6RJP6	Transgelin-2	TAGLN2	2.75892e-05	-1.13508	-14.6283	0.00433468	-0.345685	-3.75489			32	32	32	99.5	22.391	323.31	16631000000	232
1589	P37837;F2Z393	P37837;F2Z393	Transaldolase	TALDO1	0.00481144	-0.260566	-3.63637	0.00149916	-0.350184	-5.11877			9	9	9	31.5	37.54	22.528	1168200000	37
1591	P38606;P38606-2;C9JVW8;C9JA17;F8WDJ3	P38606;P38606-2	V-type proton ATPase catalytic subunit A	ATP6V1A	0.034816	-0.145328	-1.75521	0.00429972	-0.304127	-3.76419			17	17	17	41.7	68.303	79.214	2266000000	96
1592	P38646;D6RJI2;H0Y8S0;H0YBG6;D6RA73	P38646	Stress-70 protein, mitochondrial	HSPA9	3.87362	0.529815	12.1006	2.67983	0.163882	5.88006	+	+	59	59	59	71	73.68	323.31	53680000000	756
1593	P38919;I3L3H2	P38919	Eukaryotic initiation factor 4A-III;Eukaryotic initiation factor 4A-III, N-terminally processed	EIF4A3	0.774488	0.0743593	1.0921	0.0456956	-0.110977	-1.53429			9	6	6	19.7	46.871	17.789	657120000	36
1594	P39019;A0A075B6E2;M0QXK4;M0R2L9;M0QYF7;M0R140	P39019	40S ribosomal protein S19	RPS19	2.49006	0.276838	5.21016	3.04999	0.30771	7.39583	+	+	40	40	40	94.5	16.06	323.31	60533000000	622
1595	P39023;G5E9G0;B5MCW2;H7C422;H7C3M2;F8WCR1;Q92901	P39023;G5E9G0;B5MCW2;H7C422;H7C3M2	60S ribosomal protein L3	RPL3	1.4564	0.190938	2.4569	1.88426	0.189103	3.44776	+	+	29	29	29	54.6	46.108	138.19	14339000000	250
1596	P39748;P39748-2;I3L3E9;F5H1Y3;CON__P01030;CON__ENSEMBL:ENSBTAP00000007350	P39748;P39748-2	Flap endonuclease 1	FEN1	0.00819194	-0.279063	-3.06784	0.00359158	-0.329738	-3.97486			18	18	18	40	42.592	100.64	3319900000	129
1597	P40121;P40121-2;E7ENU9;B8ZZL6;H7C0X8	P40121;P40121-2;E7ENU9	Macrophage-capping protein	CAPG	0.00231954	-1.17693	-4.5206	0.00436562	-0.588975	-3.74673			11	11	11	48.3	38.498	53.161	954980000	41
1598	P40222	P40222	Alpha-taxilin	TXLNA	1.38254	0.141144	2.30056	0.00116657	-0.305275	-5.48949	+		10	10	10	29.5	61.89	70.485	2218600000	85
1599	P40227;P40227-2	P40227;P40227-2	T-complex protein 1 subunit zeta	CCT6A	1.78024	0.135536	3.19134	0.0605967	-0.14125	-1.30967	+		63	63	55	70.1	58.024	323.31	84542000000	967
1601	P40429;Q8J015;M0QYS1;Q6NVV1;M0QZU1;A0A096LPE0	P40429;Q8J015;M0QYS1	60S ribosomal protein L13a	RPL13A;RPL13a	2.03002	0.212843	3.8271	1.57023	0.142832	2.70522	+	+	23	23	23	50.2	23.577	77.388	9887800000	213
1602	P40818-2;P40818;A0A075B720	P40818-2;P40818;A0A075B720	Ubiquitin carboxyl-terminal hydrolase 8	USP8	0.936498	0.21583	1.40949	0.00443329	-0.290578	-3.72913			9	9	9	12.1	115.08	24.029	390480000	17
1603	P40926-2;P40926;G3XAL0	P40926-2;P40926;G3XAL0	Malate dehydrogenase, mitochondrial;Malate dehydrogenase	MDH2	0.438473	0.0584695	0.37207	0.0393319	-0.244118	-1.65548			8	8	8	37.5	30.875	33.437	1643400000	71
1604	P40937;F5H304;C9JH72;F5H0U6;P40937-2	P40937	Replication factor C subunit 5	RFC5	0.00173005	-0.257691	-4.91614	0.00266106	-0.201866	-4.34372			4	4	4	13.5	38.496	203.24	1601700000	45
1606	P41091;Q2VIR3;Q2VIR3-2;H7BZU1	P41091;Q2VIR3	Eukaryotic translation initiation factor 2 subunit 3;Putative eukaryotic translation initiation factor 2 subunit 3-like protein	EIF2S3;EIF2S3L	1.00109	0.0777836	1.53533	1.51215	0.135893	2.57733		+	27	27	27	48.3	51.109	195.74	13813000000	309
1613	Q6NXS1;P41236;E7EUI7;E7EMN6	Q6NXS1;P41236;E7EUI7;E7EMN6	Protein phosphatase inhibitor 2-like protein 3;Protein phosphatase inhibitor 2	PPP1R2P3;PPP1R2	0.044306	-0.224881	-1.55913	0.0423692	-0.0698983	-1.59518			2	2	2	10.7	23.106	4.8676	229340000	8
1615	P41250	P41250	Glycine--tRNA ligase	GARS	0.00368556	-0.428026	-3.94415	0.0136004	-0.397926	-2.57486			12	12	12	22.5	83.165	88.191	1085500000	68
1616	P41252;A0A0A0MSX9;J3KR24;Q5TCD1;Q5TCC6	P41252;A0A0A0MSX9;J3KR24	Isoleucine--tRNA ligase, cytoplasmic	IARS	0.106168	-0.102871	-0.869274	1.30214	0.160611	2.13413		+	36	36	36	33.8	144.5	186.94	4490300000	257
1617	P41743	P41743	Protein kinase C iota type	PRKCI	1.52674	0.19231	2.60921	0.489682	0.0379726	0.493293	+		5	5	5	14.3	68.262	12.491	957160000	30
1618	P42025	P42025	Beta-centractin	ACTR1B	4.09567	0.358667	13.7857	3.89531	0.112572	12.256	+	+	14	6	6	45.7	42.293	33.677	6302000000	135
1619	P42166;G5E972;P42167-3;P42167-2;P42167;H0YJH7	P42166	Lamina-associated polypeptide 2, isoform alpha;Thymopoietin;Thymopentin	TMPO	0.000319951	-0.276147	-7.7785	0.00841268	-0.106869	-3.04088			17	17	17	32.4	75.491	68.179	1900600000	102
1620	P42285;H0Y8U3;D6REC7	P42285	Superkiller viralicidic activity 2-like 2	SKIV2L2	0.169182	-0.0394494	-0.496969	0.667009	0.188381	0.87587			3	3	3	5	117.8	11.737	405800000	23
1622	P42345;B1AKP8	P42345	Serine/threonine-protein kinase mTOR	MTOR	0.810601	0.389797	1.16341	0.16042	-0.0323594	-0.54029			13	13	13	8.5	288.89	42.084	765390000	32
1625	P42677	P42677	40S ribosomal protein S27	RPS27	1.71416	0.238255	3.03411	0.626621	0.0583935	0.792334	+		15	15	7	57.1	9.461	84.779	26976000000	256
1627	P42695;E9PKK4;G3V1A9	P42695;E9PKK4;G3V1A9	Condensin-2 complex subunit D3	NCAPD3	0.0655292	-0.054077	-1.24797	0.367716	0.0115841	0.191232			6	6	6	6.5	168.89	25.996	1054600000	47
1629	P42766;F2Z388	P42766	60S ribosomal protein L35	RPL35	1.02623	0.0844876	1.58441	1.90866	0.274864	3.50958		+	12	12	12	48.8	14.551	106.39	6481400000	130
1631	P43034;P43034-2;I3L495;I3L3N5	P43034	Platelet-activating factor acetylhydrolase IB subunit alpha	PAFAH1B1	1.65775	0.285236	2.90306	2.70951	0.467542	5.99094	+	+	5	5	5	15.1	46.637	5.9923	683500000	12
1632	P43403;P43403-3;P43403-2;Q8NFD2	P43403;P43403-3	Tyrosine-protein kinase ZAP-70	ZAP70	5.57275	2.01193	32.4926	4.85372	1.0697	21.4359	+	+	108	108	107	92.2	69.872	323.31	201510000000	1234
1635	P43487-2;P43487;F6WQW2;C9JJ34;C9JXG8;C9JGV6;C9JDM3;C9JIC6	P43487-2;P43487;F6WQW2;C9JJ34;C9JXG8;C9JGV6	Ran-specific GTPase-activating protein	RANBP1	0.00340165	-0.682492	-4.04	0.0045459	-0.469838	-3.70055			9	9	9	57.5	23.239	43.94	1219700000	41
1637	P43686;P43686-2	P43686;P43686-2	26S protease regulatory subunit 6B	PSMC4	1.09789	0.147442	1.72485	0.0190354	-0.0724764	-2.26958			39	39	39	83.3	47.366	205.61	25747000000	530
1639	P45974-2;P45974;F5H571;H7C5J3;Q92995-2;Q92995	P45974-2;P45974	Ubiquitin carboxyl-terminal hydrolase 5	USP5	0.290426	-0.00316763	-0.0329632	0.0149769	-0.118866	-2.4857			14	14	14	32.3	93.307	39.101	855980000	57
1642	P46060;B0QYT6;B0QYT5;B0QYT4;H0Y4Q3	P46060	Ran GTPase-activating protein 1	RANGAP1	0.0155034	-0.118774	-2.45408	0.0583818	-0.0882187	-1.3391			11	11	11	24.7	63.541	73.166	1079500000	100
1645	P46776;E9PLL6;E9PJD9;E9PLX7;E9PKT2;H0YF34	P46776;E9PLL6;E9PJD9	60S ribosomal protein L27a	RPL27A	2.1651	0.171028	4.20188	1.94212	0.255257	3.59543	+	+	13	13	13	63.5	16.561	71.626	9210600000	146
1646	P46777;A0A2R8Y6J3;A0A2R8Y4A2;Q5T7N0;R4GNJ2	P46777;A0A2R8Y6J3	60S ribosomal protein L5	RPL5	2.72582	0.428664	6.05262	3.21983	0.228544	8.19911	+	+	30	30	30	60.6	34.362	206.5	19043000000	433
1647	P46778;M0R181;G3V1B3;M0R3I5	P46778;M0R181	60S ribosomal protein L21	RPL21	1.58667	0.157965	2.7419	2.14079	0.238318	4.13268	+	+	15	15	15	53.8	18.565	44.314	11118000000	174
1648	P46779;H0YKD8;P46779-2;P46779-3;H0YMF4;P46779-4;P46779-5;H0YLP6	P46779;H0YKD8;P46779-2;P46779-3;H0YMF4;P46779-4;P46779-5;H0YLP6	60S ribosomal protein L28	RPL28	0.753589	0.066076	1.05058	1.29565	0.121707	2.12083			20	20	20	78.1	15.747	47.364	3271100000	116
1649	P46782;M0R0F0;M0R0R2;M0QZN2	P46782;M0R0F0;M0R0R2;M0QZN2	40S ribosomal protein S5;40S ribosomal protein S5, N-terminally processed	RPS5	3.1635	0.375661	7.92441	2.18113	0.231591	4.24795	+	+	31	31	31	69.6	22.876	282.69	20465000000	476
1650	P46783;F6U211;A0A2R8Y7H1;A0A2R8YFH6;A0A1W2PQS6;A0A2R8Y6L3;S4R435;Q9NQ39	P46783;F6U211;A0A2R8Y7H1;A0A2R8YFH6;A0A1W2PQS6;A0A2R8Y6L3;S4R435	40S ribosomal protein S10	RPS10;RPS10-NUDT3	4.00917	0.360415	13.104	3.67178	0.249036	10.7412	+	+	17	17	17	64.2	18.898	192.46	23926000000	335
1652	P46940;A0A0J9YXZ5;H0YLE8;A0A087WWP1	P46940;A0A0J9YXZ5	Ras GTPase-activating-like protein IQGAP1	IQGAP1	0.000875127	-0.81656	-5.94082	0.00103043	-0.542456	-5.68072			43	43	43	32.7	189.25	227.23	4142000000	169
1653	P46976-2;P46976;C9JQ42;G5E9W8;P46976-3	P46976-2;P46976;C9JQ42	Glycogenin-1	GYG1	0.247404	-0.028012	-0.176366	0.441942	0.0311284	0.380501			6	6	6	21	37.478	52.456	2205500000	45
1655	P47756-2;B1AK87;B1AK88;P47756;B1AK85	P47756-2;B1AK87;B1AK88;P47756;B1AK85	F-actin-capping protein subunit beta	CAPZB	2.30777	0.116966	4.62475	0.38352	0.00971985	0.233263	+		22	22	22	65.4	30.628	274.31	10943000000	275
1656	P47897;P47897-2;A0A1B0GVU9;B4DDN1;H7C0R3;A0A0U1RQT0;A0A0U1RQM8;A0A0U1RQU2;A0A0U1RQE9;A0A0U1RQQ5;A0A0U1RQX5;A0A1B0GTT3;A0A0U1RRI9;A0A0U1RR66;A0A0U1RRC8;F2Z2V6;A0A0U1RQL2;A0A0U1RQC3;A0A0U1RQX9;A0A0U1RQJ6;A0A0U1RR79	P47897;P47897-2;A0A1B0GVU9;B4DDN1	Glutamine--tRNA ligase	QARS	0.105293	-0.0692437	-0.875787	2.49502	0.224652	5.22682		+	47	47	31	59.1	87.798	323.31	13529000000	440
1657	P47914	P47914	60S ribosomal protein L29	RPL29	1.23401	0.154038	1.99572	0.861451	0.112212	1.26312			15	15	15	49.7	17.752	60.542	17679000000	248
1658	P47974;Q07352	P47974	Zinc finger protein 36, C3H1 type-like 2	ZFP36L2	0.00201458	-0.218774	-4.70762	0.00393967	-0.247488	-3.86561			5	5	5	10.5	51.062	11.473	480520000	25
1660	P48059-5;F8WE10	P48059-5	LIM and senescent cell antigen-like-containing domain protein 1	LIMS1	0.657728	0.0292606	0.856811	0.0794178	-0.0873958	-1.09702			16	16	5	41.7	41.571	41.469	1493900000	76
1661	P48426-2;P48426;H7BXS3;S4R320	P48426-2;P48426;H7BXS3	Phosphatidylinositol 5-phosphate 4-kinase type-2 alpha	PIP4K2A	2.34472	0.156272	4.73913	0.697113	0.030707	0.937204	+		7	7	5	25.1	39.802	35.533	814310000	21
1662	P48444;B0YIW6;P48444-2;Q6P1Q5;E9PK34	P48444;B0YIW6;P48444-2	Coatomer subunit delta	ARCN1	2.98621	0.19931	7.11282	0.00273941	-0.274135	-4.30701	+		27	27	27	44.8	57.21	127.82	5582500000	149
1663	P48634;P48634-2;P48634-3;P48634-4	P48634;P48634-2;P48634-3;P48634-4	Protein PRRC2A	PRRC2A	0.331385	0.0032746	0.0901634	1.5848	0.103989	2.73772		+	26	26	26	19.3	228.86	73.561	2821900000	148
1664	P48643;E7ENZ3;B7ZAR1;E9PCA1;P48643-2;D6RIZ7;H0Y914	P48643;E7ENZ3;B7ZAR1;E9PCA1;P48643-2	T-complex protein 1 subunit epsilon	CCT5	0.655807	0.0296818	0.852855	0.00319806	-0.169856	-4.11488			55	55	55	86.7	59.67	323.31	61668000000	809
1665	P48730;H7BYT1;J3KRM8;H0Y2N6;J3QQI9;B0QY36	P48730;H7BYT1	Casein kinase I isoform delta	CSNK1D	0.996282	0.059964	1.52596	0.832523	0.18295	1.20647			5	3	1	17.1	47.33	8.4821	297490000	13
1666	P48735-2;P48735;H0YL11	P48735-2;P48735	Isocitrate dehydrogenase [NADP], mitochondrial	IDH2	0.846407	0.374378	1.23369	0.0025363	-0.526419	-4.40497			10	10	10	29.5	45.179	23.282	1886200000	35
1667	P49005;F8W8R3;A0A087WWF6;C9IZD2;C9J8Z7;C9JLE1;C9JHC7	P49005;F8W8R3;A0A087WWF6;C9IZD2;C9J8Z7;C9JLE1	DNA polymerase delta subunit 2	POLD2	0.14246	-0.059075	-0.63606	0.00949073	-0.228034	-2.92026			9	9	9	31.3	51.289	39.881	629350000	38
1668	P49006	P49006	MARCKS-related protein	MARCKSL1	0.608628	0.134117	0.754575	0.14713	-0.0864553	-0.610159			12	12	12	83.6	19.529	145.49	3161500000	104
1669	P49023-2;P49023-4	P49023-2;P49023-4	Paxillin	PXN	0.0413998	-0.187933	-1.6139	0.492024	0.0346556	0.498685			13	13	1	40.9	60.966	50.775	1707100000	84
1670	P49189;P49189-2	P49189;P49189-2	4-trimethylaminobutyraldehyde dehydrogenase	ALDH9A1	0.140829	-0.107528	-0.645287	0.0236796	-0.0857358	-2.07912			3	3	3	7.7	53.801	14.72	200750000	15
1671	P49207	P49207	60S ribosomal protein L34	RPL34	1.25463	0.191504	2.03737	1.43264	0.180882	2.40621		+	9	9	9	31.6	13.293	43.481	4908400000	114
1672	P49247	P49247	Ribose-5-phosphate isomerase	RPIA	0.0492987	-0.157118	-1.4735	0.692559	0.112607	0.927971			3	3	3	15.8	33.269	5.0712	393420000	12
1673	P49321;P49321-3;P49321-2;P49321-4;Q5T624;H0YDS9;H0YF33;E9PRH9;E9PI86;E9PPQ8;E9PPR5	P49321;P49321-3;P49321-2;P49321-4;Q5T624;H0YDS9	Nuclear autoantigenic sperm protein	NASP	0.0101376	-0.277566	-2.85537	0.0156555	-0.183963	-2.44518			14	14	14	24.2	85.237	155.14	4462400000	87
1674	P49327;A0A0U1RQF0;A0A0U1RRG3;A0A1B0GTR5;J3KTF0	P49327;A0A0U1RQF0	Fatty acid synthase;[Acyl-carrier-protein] S-acetyltransferase;[Acyl-carrier-protein] S-malonyltransferase;3-oxoacyl-[acyl-carrier-protein] synthase;3-oxoacyl-[acyl-carrier-protein] reductase;3-hydroxyacyl-[acyl-carrier-protein] dehydratase;Enoyl-[acyl-carrier-protein] reductase;Oleoyl-[acyl-carrier-protein] hydrolase	FASN	2.05916e-05	-0.642388	-15.7548	0.00594125	-0.26757	-3.40411			77	77	77	40.6	273.42	323.31	16977000000	446
1675	P49368;P49368-2;B4DUR8;E9PRC8;Q5SZX6;E9PM09;Q5SZX9;E9PQ35;Q5SZW8	P49368;P49368-2;B4DUR8	T-complex protein 1 subunit gamma	CCT3	1.54371	0.153172	2.64651	0.0326729	-0.151816	-1.80764	+		72	72	72	80.6	60.533	323.31	88417000000	1017
1676	P49411;H3BNU3	P49411	Elongation factor Tu, mitochondrial	TUFM	1.69993	0.327607	3.00078	0.015164	-0.172995	-2.47432	+		10	10	10	32.3	49.541	32.832	856880000	46
1677	P49458;E9PE20;P49458-2	P49458;E9PE20;P49458-2	Signal recognition particle 9 kDa protein	SRP9	0.506326	0.0630409	0.531354	2.36727	0.591997	4.81		+	6	6	6	54.7	10.112	30.479	659010000	27
1678	P49585;C9JEJ2;C9JVS0;C9JPY0;F8WAZ5;C9J2E1;C9J050;F8WBU2;F2Z2B1;H7C1T3;Q9Y5K3-2;Q9Y5K3-4;Q9Y5K3-3;Q9Y5K3	P49585;C9JEJ2;C9JVS0;C9JPY0;F8WAZ5;C9J2E1;C9J050	Choline-phosphate cytidylyltransferase A	PCYT1A	2.90615	0.16397	6.77102	0.00574885	-0.143211	-3.43974	+		9	9	9	27.5	41.731	32.145	859910000	47
1679	P49588;P49588-2;H3BPK7	P49588;P49588-2	Alanine--tRNA ligase, cytoplasmic	AARS	0.0121734	-0.453154	-2.67907	0.0408298	-0.291921	-1.62513			16	16	16	25.4	106.81	47.753	1287700000	65
1680	Q5T5C7;P49591	Q5T5C7;P49591	Serine--tRNA ligase, cytoplasmic	SARS	0.00246656	-0.52835	-4.44082	0.0150874	-0.207523	-2.47896			5	5	5	7.5	61.312	12.689	343380000	30
1682	P49643;A0A096LP51	P49643	DNA primase large subunit	PRIM2	0.418658	0.0304122	0.323202	0.0472282	-0.178431	-1.50783			8	8	8	24	58.805	13.822	344710000	20
1684	P49720;A0A087WUL2;A0A087WXQ8;A0A087WY10	P49720;A0A087WUL2;A0A087WXQ8;A0A087WY10	Proteasome subunit beta type-3	PSMB3	1.11984	0.604041	1.76811	0.928771	0.184981	1.39444			10	10	10	54.6	22.949	36.576	1296400000	52
1685	P49721;A0A087WVV1	P49721	Proteasome subunit beta type-2	PSMB2	2.09395	0.269883	4.00155	0.612746	0.0662511	0.763249	+		12	12	12	56.2	22.836	212.38	16248000000	197
1686	P49736;H0Y8E6;F8WDM3;C9JZ21;H7C4N9;C9J013	P49736;H0Y8E6	DNA replication licensing factor MCM2	MCM2	0.0971829	-0.0495962	-0.938758	0.00404923	-0.348328	-3.83361			37	37	37	45.5	101.89	261.46	6898700000	222
1687	P49748-2;P49748;P49748-3;G3V1M7;J3QRJ8	P49748-2;P49748;P49748-3;G3V1M7	Very long-chain specific acyl-CoA dehydrogenase, mitochondrial	ACADVL	3.59302	1.0481	10.2511	0.29056	-0.00359694	-0.0325413	+		9	9	9	22.6	68.058	29.183	723420000	40
1690	P49790;P49790-2;P49790-3	P49790;P49790-2;P49790-3	Nuclear pore complex protein Nup153	NUP153	0.18082	-0.0416002	-0.442345	0.0150345	-0.154584	-2.48218			29	29	29	32.1	153.94	104.49	3478900000	162
1691	P49792	P49792	E3 SUMO-protein ligase RanBP2	RANBP2	0.265037	-0.00506242	-0.115532	0.0833993	-0.0403312	-1.05868			25	25	18	12.7	358.2	76.974	2097800000	114
1694	P49841;P49841-2	P49841;P49841-2	Glycogen synthase kinase-3 beta	GSK3B	0.000295128	-0.228472	-7.94566	0.0169278	-0.102097	-2.37438			6	6	5	29	46.744	16.551	813620000	30
1695	P49902;P49902-2;Q5JUV6;H0YHR8	P49902;P49902-2	Cytosolic purine 5-nucleotidase	NT5C2	0.00347847	-0.364924	-4.01314	3.14892	0.821678	7.85467		+	74	74	40	89.3	64.969	323.31	230590000000	1318
1696	P49915-2;P49915	P49915-2;P49915	GMP synthase [glutamine-hydrolyzing]	GMPS	0.00613839	-0.340006	-3.36901	0.00724367	-0.270855	-3.19425			12	12	12	25.4	65.928	36.795	1480900000	59
1697	P49916-4;P49916-3;P49916-2;P49916;K7ERZ5;K7EQB6;K7ENR9	P49916-4;P49916-3;P49916-2;P49916;K7ERZ5	DNA ligase 3	LIG3	0.728034	0.0517646	0.999521	0.0695209	-0.0901588	-1.20146			5	5	5	5.5	95.801	8.1812	213380000	21
1698	P49959;P49959-3;F8W7U8;P49959-2;F5GXT0;F5H742;F5H256	P49959;P49959-3;F8W7U8;P49959-2	Double-strand break repair protein MRE11A	MRE11A	2.49333	0.793179	5.22115	2.29233	0.15778	4.57754	+	+	13	13	13	23	80.592	37.253	1355700000	57
1699	P50148;B1AM21	P50148;B1AM21	Guanine nucleotide-binding protein G(q) subunit alpha	GNAQ	0.708699	0.0710575	0.960628	0.730036	0.112811	1.00353			6	6	6	17	42.142	17.243	359090000	47
1700	P50213;H0YL72;H0YKD0;H0YLI6;H0YM64;H0YMU3;P50213-2;H0YM46;H0YNF5	P50213;H0YL72;H0YKD0;H0YLI6;H0YM64;H0YMU3;P50213-2	Isocitrate dehydrogenase [NAD] subunit alpha, mitochondrial	IDH3A	0.941764	0.302151	1.41974	0.00014187	-0.49064	-9.61845			10	10	10	19.1	39.591	34.705	1238100000	27
1701	P50238;K4DIB9;H3BRQ4	P50238	Cysteine-rich protein 1	CRIP1	0.111335	-0.109639	-0.831854	1.51224	0.20789	2.57752		+	5	5	5	71.4	8.5328	23.42	1903400000	43
1702	P50395;P50395-2;Q5SX87;Q5SX91;V9GYJ7;V9GYF8;Q5SX90;Q5SX86	P50395;P50395-2;Q5SX87	Rab GDP dissociation inhibitor beta	GDI2	0.000823526	-0.539972	-6.04008	0.00433536	-0.259475	-3.75471			18	18	11	49	50.663	75.272	3372000000	156
1705	P50552;K7EM16;K7EQD0;K7ENR7;K7ENL7	P50552;K7EM16	Vasodilator-stimulated phosphoprotein	VASP	0.00260576	-0.375162	-4.37043	0.000565227	-0.332285	-6.68665			13	13	13	32.4	39.829	59.012	1097300000	66
1706	P50570-3;P50570-4;K7EMQ3;E5RHK8;Q9UQ16-2;Q9UQ16-3;Q9UQ16;Q9UQ16-4;Q9UQ16-5;E5RIK2	P50570-3;P50570-4	Dynamin-2	DNM2	0.00329887	-0.369149	-4.07711	0.00489354	-0.348727	-3.61739			23	23	1	35.6	97.553	73.288	4568600000	139
1707	P50579;G3V1U3;P50579-3;F8VSC4	P50579;G3V1U3;P50579-3;F8VSC4	Methionine aminopeptidase 2	METAP2	0.00354597	-0.190357	-3.99012	0.331347	0.0024929	0.0900528			10	10	2	30.3	52.891	152.86	2370700000	119
1708	P50748;E7ES84;P50748-2	P50748;E7ES84	Kinetochore-associated protein 1	KNTC1	0.0426133	-0.130402	-1.59054	0.0206943	-0.106192	-2.19601			10	10	10	4.9	250.75	26.09	1421500000	53
1710	P50914;E7EPB3	P50914;E7EPB3	60S ribosomal protein L14	RPL14	1.43998	0.130069	2.42184	1.57355	0.135586	2.71261	+	+	15	15	15	59.1	23.432	69.534	3304200000	166
1711	P50990;P50990-2;P50990-3;H7C4C8;H7C2U0	P50990;P50990-2;P50990-3	T-complex protein 1 subunit theta	CCT8	1.08795	0.104783	1.7053	0.0268255	-0.172132	-1.9727			62	62	62	75.9	59.62	323.31	80994000000	921
1712	P50991;P50991-2	P50991;P50991-2	T-complex protein 1 subunit delta	CCT4	0.865543	0.0581557	1.27112	0.0249947	-0.190762	-2.0328			66	66	66	91.8	57.924	323.31	66432000000	935
1716	P51148;P51148-2;K7EIP6;K7ENY4;K7ERI8;K7ERQ8;F8VVZ0;F8VUA5;F8VVK3	P51148;P51148-2	Ras-related protein Rab-5C	RAB5C	0.0379318	-0.112401	-1.685	0.133293	-0.0536232	-0.689227			6	6	5	31.5	23.482	29.682	824450000	44
1717	P51149;C9J4V0;C9J8S3;C9J4S4;C9IZZ0;C9J592	P51149;C9J4V0;C9J8S3;C9J4S4	Ras-related protein Rab-7a	RAB7A	1.00745	0.0556013	1.54774	0.0847588	-0.118749	-1.04601			4	4	4	32.4	23.489	13.548	321780000	23
1719	P51572;P51572-2;A0A2R8Y5M6;C9JSP1;C9JQ75;C9J0M4;C9JMD7	P51572;P51572-2;A0A2R8Y5M6;C9JSP1;C9JQ75;C9J0M4	B-cell receptor-associated protein 31	BCAP31	2.46681	0.303955	5.13245	1.53134	0.182702	2.6193	+	+	10	10	10	34.6	27.991	69.231	2277100000	82
1720	P51610-2;P51610;A6NEM2;P51610-4;H7C1C4;P51610-3;Q9Y5Z7	P51610-2;P51610;A6NEM2;P51610-4	Host cell factor 1;HCF N-terminal chain 1;HCF N-terminal chain 2;HCF N-terminal chain 3;HCF N-terminal chain 4;HCF N-terminal chain 5;HCF N-terminal chain 6;HCF C-terminal chain 1;HCF C-terminal chain 2;HCF C-terminal chain 3;HCF C-terminal chain 4;HCF C-terminal chain 5;HCF C-terminal chain 6	HCFC1	0.0197852	-0.112788	-2.23546	0.0190759	-0.0607433	-2.26769			38	38	38	28.7	201.85	307.38	8446700000	315
1721	P51665;H3BNT7;H3BTM8;H3BQV2	P51665;H3BNT7;H3BTM8	26S proteasome non-ATPase regulatory subunit 7	PSMD7	0.939847	0.11878	1.41601	1.70136	0.084822	3.00412		+	22	22	22	59	37.025	156.79	10021000000	244
1724	P51970	P51970	NADH dehydrogenase [ubiquinone] 1 alpha subcomplex subunit 8	NDUFA8	0.325034	0.00627947	0.0717719	0.605182	0.0983837	0.747299			5	5	5	39.5	20.105	14.207	173080000	15
1725	P51991;H7C1J8	P51991	Heterogeneous nuclear ribonucleoprotein A3	HNRNPA3	0.812653	0.0685848	1.16744	0.544934	0.0367044	0.617557			4	4	2	14.6	39.594	40.572	345460000	19
1727	P52209-2;P52209;K7EM49;K7EMN2;K7EPF6;K7ELN9	P52209-2;P52209;K7EM49;K7EMN2	6-phosphogluconate dehydrogenase, decarboxylating	PGD	0.00304337	-0.422753	-4.17574	0.00958456	-0.319453	-2.91053			23	23	23	58.7	51.872	80.636	4943600000	120
1728	P52292;J3QLL0;J3KS65	P52292;J3QLL0;J3KS65	Importin subunit alpha-1	KPNA2	0.000735957	-0.103149	-6.22738	0.0437277	-0.0477476	-1.56971			21	21	21	45.2	57.861	223.52	10431000000	281
1731	P52566;F5H6Q0;F5H3P3;F5H2R5;H0YGX7	P52566;F5H6Q0;F5H3P3;F5H2R5;H0YGX7	Rho GDP-dissociation inhibitor 2	ARHGDIB	0.0222753	-0.347254	-2.13189	0.00485951	-0.454446	-3.62521			10	10	10	58.7	22.988	180.13	7649800000	143
1732	P52594-2;P52594-3;P52594;P52594-4;B8ZZY2;C9J2I0	P52594-2;P52594-3;P52594;P52594-4;B8ZZY2;C9J2I0	Arf-GAP domain and FG repeat-containing protein 1	AGFG1	2.41756	0.190271	4.9709	0.266078	-0.00438976	-0.112034	+		8	8	8	19.9	54.181	73.504	2374100000	65
1733	P52597;A0A1B0GW42	P52597	Heterogeneous nuclear ribonucleoprotein F;Heterogeneous nuclear ribonucleoprotein F, N-terminally processed	HNRNPF	1.43681	0.0973632	2.41508	1.85242	0.151352	3.36808	+	+	14	11	11	44.6	45.671	79.701	3058900000	112
1734	P52732	P52732	Kinesin-like protein KIF11	KIF11	1.81735	0.147732	3.28153	0.221048	-0.0119003	-0.273816	+		57	57	57	43.8	119.16	323.31	16567000000	440
1736	P52907	P52907	F-actin-capping protein subunit alpha-1	CAPZA1	1.22416	0.078056	1.97589	0.0787221	-0.0423651	-1.10391			19	19	13	68.5	32.922	144.68	11116000000	212
1737	P52948-4;P52948-3;P52948-6;P52948-2;P52948-5;P52948;H0YEN4;H0YCR0	P52948-4;P52948-3;P52948-6;P52948-2;P52948-5;P52948;H0YEN4;H0YCR0	Nuclear pore complex protein Nup98-Nup96;Nuclear pore complex protein Nup98;Nuclear pore complex protein Nup96	NUP98	0.00298015	-0.400735	-4.2017	0.0080741	-0.153766	-3.08258			5	5	5	8.6	96.073	30.872	484760000	19
1738	P53350;I3L387;I3L2H5	P53350;I3L387	Serine/threonine-protein kinase PLK1	PLK1	0.000452737	-0.314173	-7.09518	0.824701	0.0647372	1.19112			6	6	6	15.9	68.254	18.385	769870000	24
1739	P53396;P53396-2;P53396-3;K7ESG8;K7EIE7	P53396;P53396-2;P53396-3	ATP-citrate synthase	ACLY	0.00335709	-0.284019	-4.05592	0.00320889	-0.310206	-4.11076			42	42	42	45.2	120.84	183.44	10182000000	290
1740	P53618;E9PP73;E9PP63;E9PKQ1	P53618	Coatomer subunit beta	COPB1	1.25237	0.203546	2.0328	0.0031209	-0.301612	-4.14478			26	26	26	35.3	107.14	217.31	4995100000	138
1741	P53621;P53621-2	P53621;P53621-2	Coatomer subunit alpha;Xenin;Proxenin	COPA	1.05844	0.0985285	1.64742	0.000192502	-0.220454	-8.88565			60	60	60	52.9	138.34	323.31	16549000000	485
1744	P53985	P53985	Monocarboxylate transporter 1	SLC16A1	0.358443	0.00878859	0.166058	0.353555	0.00780678	0.152625			2	2	2	8.2	53.944	5.0838	669200000	12
1745	P53999;D6RC37;D6R970	P53999	Activated RNA polymerase II transcriptional coactivator p15	SUB1	0.0265547	-0.164372	-1.9813	0.135685	-0.0589406	-0.675037			9	9	9	72.4	14.395	113.53	3556100000	71
1746	P54098;A0A0D9SFM1;A0A1B0GTQ6;H0YCV2;A0A1B0GTU7;A0A1B0GW33;A0A1B0GVT8;H0YE43;H0YCD2;H0YDF1	P54098;A0A0D9SFM1;A0A1B0GTQ6	DNA polymerase subunit gamma-1	POLG	0.752725	0.21494	1.04886	0.0603627	-0.0808388	-1.31272			7	7	7	8.7	139.56	23.802	363560000	15
1747	P54136;P54136-2;E5RH09;E5RJM9	P54136;P54136-2	Arginine--tRNA ligase, cytoplasmic	RARS	0.00306437	-0.402758	-4.16727	1.22695	0.130525	1.9815			16	16	16	31.1	75.378	106.48	2220400000	115
1748	P54577;A0A0C4DGZ5	P54577	Tyrosine--tRNA ligase, cytoplasmic;Tyrosine--tRNA ligase, cytoplasmic, N-terminally processed	YARS	0.00421702	-0.473363	-3.78656	0.004783	-0.439799	-3.64304			16	16	16	31.6	59.143	41.732	3802600000	75
1749	P54578;P54578-2;P54578-3;A6NJA2;J3QQT6;J3KS55	P54578;P54578-2;P54578-3;A6NJA2	Ubiquitin carboxyl-terminal hydrolase 14;Ubiquitin carboxyl-terminal hydrolase	USP14	0.0705431	-0.0700833	-1.18999	0.00425191	-0.18206	-3.77706			23	23	23	58.7	56.068	96.156	3329000000	138
1751	P54709;C9JA36;P54709-2;C9JXZ1;H7C4L9;C9J6S2	P54709;C9JA36;P54709-2;C9JXZ1	Sodium/potassium-transporting ATPase subunit beta-3	ATP1B3	1.12851	0.137425	1.78525	0.0212585	-0.171432	-2.17251			6	6	6	34.4	31.512	16.107	797710000	35
1755	P55010;H0YLZ1;H0YN40;H0YK29;H0YK11;H0YMJ8;H0YM54	P55010	Eukaryotic translation initiation factor 5	EIF5	0.0213934	-0.0944519	-2.16699	0.00935315	-0.152439	-2.93473			12	12	12	22.3	49.222	30.075	2321500000	92
1756	P55036;Q5VWC4;P55036-2;A6PVX3;H0Y3Y9;A2A3N6;H0Y561	P55036;Q5VWC4;P55036-2;A6PVX3	26S proteasome non-ATPase regulatory subunit 4	PSMD4	0.00275265	-0.0989927	-4.30093	0.00791416	-0.0924428	-3.103			21	21	21	53.3	40.736	135.08	8243200000	200
1757	P55060-4;P55060-3;P55060;P55060-2	P55060-4;P55060-3;P55060	Exportin-2	CSE1L	1.46683	0.0903788	2.47926	0.00416838	-0.19977	-3.79996	+		24	24	24	20.9	103.88	246.21	6666900000	179
1758	P55072;C9JUP7;C9IZA5	P55072	Transitional endoplasmic reticulum ATPase	VCP	1.83431	0.255237	3.32323	0.00588466	-0.268962	-3.41445	+		60	60	60	72.8	89.321	323.31	13147000000	455
1759	P55084-2;P55084;B5MD38;F5GZQ3;C9JEY0;C9JE81;C9K0M0	P55084-2;P55084;B5MD38;F5GZQ3	Trifunctional enzyme subunit beta, mitochondrial;3-ketoacyl-CoA thiolase	HADHB	5.1464	1.97953	25.3957	0.951794	0.0713828	1.43928	+		10	10	10	24.8	48.879	57.498	2319800000	68
1760	P55210-2	P55210-2	Caspase-7;Caspase-7 subunit p20;Caspase-7 subunit p11	CASP7	0.936389	0.351264	1.40927	1.81771	0.187513	3.28242		+	3	3	3	8.7	28.03	2.347	1137800000	19
1761	P55327-2;P55327-4;P55327;P55327-7;P55327-5;P55327-6;P55327-3;E5RK35;E5RFR7	P55327-2;P55327-4;P55327;P55327-7;P55327-5;P55327-6;P55327-3;E5RK35	Tumor protein D52	TPD52	0.00421735	-0.531695	-3.78647	0.000621037	-0.48494	-6.51957			6	6	4	39.7	19.863	78.887	1516300000	50
1765	P55884;P55884-2;C9JZG1;C9JQN7	P55884;P55884-2	Eukaryotic translation initiation factor 3 subunit B	EIF3B	0.960883	0.125694	1.45698	0.00352955	-0.144148	-3.99567			54	54	54	63.9	92.48	323.31	21592000000	494
1766	P55957;P55957-2;B2ZP78;P55957-4;P55957-3	P55957;P55957-2	BH3-interacting domain death agonist;BH3-interacting domain death agonist p15;BH3-interacting domain death agonist p13;BH3-interacting domain death agonist p11	BID	0.00941151	-0.457412	-2.92856	0.0228787	-0.297423	-2.10876			6	6	6	37.9	21.994	26.971	800730000	38
1767	P56192;P56192-2;F5H2V6;H0YIP0;H0YHV5;F8VS26;F8W0M7;F8W0S4;F8VZZ9;H0YIC2;H0YI94;F8VPL7;H0YHL6;H0YI27	P56192;P56192-2	Methionine--tRNA ligase, cytoplasmic	MARS	0.000134401	-0.477841	-9.75403	2.1235	0.121787	4.08394		+	36	36	36	44.8	101.11	271.65	11137000000	297
1770	P56537;B7ZBH1;A0A0U1RQV5;P56537-2	P56537;B7ZBH1	Eukaryotic translation initiation factor 6	EIF6	1.2976	0.271555	2.12483	2.17012	0.201272	4.21627		+	4	4	4	21.6	26.599	20.909	430960000	33
1775	U3KQK0;Q99879;Q99877;Q93079;Q5QNW6;P62807;P58876;Q5QNW6-2;O60814;Q16778;P33778;P23527;P57053;P06899;Q96A08;Q6DRA6;Q6DN03	U3KQK0;Q99879;Q99877;Q93079;Q5QNW6;P62807;P58876;Q5QNW6-2;O60814;Q16778;P33778;P23527;P57053;P06899	Histone H2B;Histone H2B type 1-M;Histone H2B type 1-N;Histone H2B type 1-H;Histone H2B type 2-F;Histone H2B type 1-C/E/F/G/I;Histone H2B type 1-D;Histone H2B type 1-K;Histone H2B type 2-E;Histone H2B type 1-B;Histone H2B type 1-O;Histone H2B type F-S;Histone H2B type 1-J	HIST1H2BN;HIST1H2BM;HIST1H2BH;HIST2H2BF;HIST1H2BC;HIST1H2BD;HIST1H2BK;HIST2H2BE;HIST1H2BB;HIST1H2BO;H2BFS;HIST1H2BJ	2.09791	0.415673	4.01252	1.44505	0.161009	2.43265	+	+	13	13	2	56	18.804	74.837	3244800000	120
1778	P60174-1;P60174;P60174-4;U3KPZ0;U3KQF3	P60174-1;P60174;P60174-4	Triosephosphate isomerase	TPI1	0.0275272	-0.365594	-1.95088	0.0196122	-0.250397	-2.2432			15	15	15	55.8	26.669	94.163	2421400000	129
1779	P60228;E5RGA2;E5RIT4;H0YBR5;E5RHS5;H0YAW4;E5RIP5;E5RJ25;E5RII3	P60228;E5RGA2;E5RIT4;H0YBR5	Eukaryotic translation initiation factor 3 subunit E	EIF3E	1.23563	0.189812	1.99899	0.0150855	-0.0830625	-2.47908			19	19	19	41.8	52.22	85.968	6603500000	189
1780	P60660-2;F8W1R7;G3V1V0;P60660;G8JLA2;J3KND3;B7Z6Z4;F8VPF3;G3V1Y7;F8VZU9;F8W180;F8VXL3;H0YI43	P60660-2;F8W1R7;G3V1V0;P60660;G8JLA2;J3KND3;B7Z6Z4;F8VPF3	Myosin light polypeptide 6	MYL6	0.0333064	-0.154089	-1.79176	0.000800866	-0.260681	-6.08612			22	22	19	96	16.961	323.31	66741000000	492
1781	P60709;A0A2R8Y793;G5E9R0;E7EVS6;A0A2R8YGF8;C9JUM1;C9JZR7;C9JTX5;A0A2R8YEA7;P63267-2;A0A2R8YFE2;F8WCH0	P60709;A0A2R8Y793	Actin, cytoplasmic 1;Actin, cytoplasmic 1, N-terminally processed	ACTB	0.100538	-0.0865653	-0.912113	0.739266	0.0825755	1.02201			70	4	4	85.6	41.736	274.14	39326000000	256
1782	P60842;J3KT12;P60842-2;J3QS69;J3KSZ0;J3QL43;J3KTB5;J3QLN6;J3QR64;J3QKZ9;J3KS25;J3QL52;J3KTN0;J3KT04;J3KS93;J3QQP0;J3KSN7	P60842;J3KT12;P60842-2;J3QS69;J3KSZ0;J3QL43	Eukaryotic initiation factor 4A-I	EIF4A1	0.00128203	-0.320126	-5.34756	0.00369927	-0.245272	-3.93974			27	27	15	65.3	46.153	287.33	19776000000	252
1783	P60866;P60866-2;E5RJX2;G3XAN0;E5RIP1	P60866;P60866-2;E5RJX2	40S ribosomal protein S20	RPS20	2.57596	0.347076	5.50527	2.11344	0.343491	4.05576	+	+	20	20	20	90.8	13.373	83.123	19363000000	261
1784	P60900;G3V295;G3V5Z7;P60900-2;G3V3I1;P60900-3;G3V3U4;G3V4S5;G3V2S7;H0YJC4	P60900;G3V295;G3V5Z7;P60900-2;G3V3I1;P60900-3	Proteasome subunit alpha type-6;Proteasome subunit alpha type	PSMA6	1.69389	0.202555	2.98668	0.54731	0.0423231	0.622776	+		21	21	21	66.3	27.399	115.92	4874000000	206
1785	P60953;P60953-1;Q5JYX0;F8WET9;B1AH79;G3V4H1;G3V476;Q9H4E5-2;P17081;Q9H4E5	P60953;P60953-1	Cell division control protein 42 homolog	CDC42	0.0196716	-0.0590248	-2.24053	0.0323056	-0.0294154	-1.81701			20	20	19	66	21.258	78.549	12862000000	212
1787	P61011;G3V4F7;P61011-2;G3V346;A0A0D9SFN7;G3V3L9;G3V480	P61011;G3V4F7;P61011-2	Signal recognition particle 54 kDa protein	SRP54	3.9082	0.219822	12.3493	0.000265715	-0.202079	-8.16781	+		8	8	8	21	55.704	35.327	891150000	42
1789	P61026;A0A2R8YDI9;H0YLJ8;H0YL94;H0YMN7;G3V196;A0A2R8YFB8;P51153;P61006-2;P61006;P59190-2;P59190	P61026	Ras-related protein Rab-10	RAB10	0.439669	0.0401173	0.37498	0.0226678	-0.191397	-2.11677			3	2	2	17	22.541	10.994	378350000	41
1790	P61073;P61073-2	P61073;P61073-2	C-X-C chemokine receptor type 4	CXCR4	1.35194	0.376282	2.23679	0.00951743	-0.273397	-2.91748	+		2	2	2	5.4	39.745	13.517	136050000	16
1791	P61077;D6RAH7;H9KV45;A0A087WY85;P61077-3;P61077-2;D6RFM0;A0A0A0MQU3;P62837-2;D6RAW0;D6RA11;D6R9F6;D6R933;D6RGD0;D6R980;D6RIZ3;A0A087WW00;C9J9H9;Q9Y2X8;P51668	P61077;D6RAH7;H9KV45;A0A087WY85;P61077-3;P61077-2	Ubiquitin-conjugating enzyme E2 D3	UBE2D3	0.00502743	-0.564037	-3.58723	0.00159055	-0.4401	-5.0343			7	7	4	57.8	16.687	17.253	1069300000	51
1793	P61088;F8VSD4;F8VV71;F8VZ29;F8VQQ8;Q5JXB2	P61088;F8VSD4;F8VV71;F8VZ29;F8VQQ8;Q5JXB2	Ubiquitin-conjugating enzyme E2 N;Putative ubiquitin-conjugating enzyme E2 N-like	UBE2N;UBE2NL	0.00300379	-0.425919	-4.19192	0.00139007	-0.371968	-5.22826			6	6	6	36.8	17.138	24.998	1139800000	51
1795	P61158;B4DXW1;F8WEW2;F8WE84;F8WDR7;Q9P1U1-2;Q9P1U1-3;Q9P1U1	P61158;B4DXW1	Actin-related protein 3	ACTR3	0.00144367	-0.255301	-5.1732	0.00187973	-0.326739	-4.80165			12	12	12	34.7	47.371	116.34	2460500000	108
1796	P61160;P61160-2;A0A1B0GWD0;A0A1B0GWH0;F5H6T1	P61160;P61160-2	Actin-related protein 2	ACTR2	0.0154802	-0.19678	-2.45545	0.0340871	-0.178245	-1.77264			10	10	9	31	44.76	96.076	2577500000	74
1797	P61163;R4GMT0;A0A1B0GVS3	P61163;R4GMT0	Alpha-centractin	ACTR1A	3.29627	0.344854	8.5857	1.82295	0.180954	3.29527	+	+	20	20	12	61.2	42.613	162.83	27104000000	310
1798	P61221;D6R9I9;D6RGF4;H0Y990	P61221;D6R9I9;D6RGF4	ATP-binding cassette sub-family E member 1	ABCE1	0.0257915	-0.102078	-2.00606	0.00488394	-0.18591	-3.61959			24	24	24	48.1	67.314	116.16	5661800000	205
1799	P61224-4;P61224-3;P61224;F5H823;B7ZB78;F5GZG1;P61224-2;A6NIZ1;E7ESV4;F5H7Y6;F5H6R7;F5H004;F5GX62;F8WBC0;F5H4H0;F5GYH7;F5H077;F5GWU8;F5H491;F5H0B7;F5H500;A0A075B6Q0;F5GYB5	P61224-4;P61224-3;P61224;F5H823;B7ZB78;F5GZG1;P61224-2;A6NIZ1;E7ESV4;F5H7Y6	Ras-related protein Rap-1b;Ras-related protein Rap-1b-like protein	RAP1B	0.88676	0.163236	1.31255	0.865138	0.285655	1.27033			5	5	2	37.3	16.033	14.793	569140000	29
1800	P61247;H0Y9Y4;D6RAT0;D6RG13;E9PFI5;H0Y8L7;D6RB09;D6R9B6;D6RI02;D6RAS7;D6RED7;D6RGE0	P61247;H0Y9Y4;D6RAT0;D6RG13;E9PFI5;H0Y8L7;D6RB09;D6R9B6	40S ribosomal protein S3a	RPS3A	1.38497	0.291113	2.30566	2.38828	0.274959	4.87673	+	+	57	57	57	85.2	29.945	323.31	86193000000	827
1801	P61254;J3QRI7;J3QQQ9;J3QQV1;J3KSS0;J3QRC4;J3KS10	P61254;J3QRI7;J3QQQ9;J3QQV1;J3KSS0;J3QRC4	60S ribosomal protein L26	RPL26	1.78738	0.141794	3.2086	2.24301	0.18464	4.42919	+	+	18	18	7	59.3	17.258	217.91	17078000000	274
1802	P61313;A0A2R8YEM3;E7EQV9;E7ENU7;E7EX53;A0A2R8Y738;P61313-2;E7ERA2	P61313;A0A2R8YEM3;E7EQV9;E7ENU7	60S ribosomal protein L15;Ribosomal protein L15	RPL15	1.85617	0.156201	3.37741	1.68059	0.193448	2.95577	+	+	19	19	19	46.1	24.146	70.879	11006000000	220
1803	P61586;C9JX21;Q5JR08;P08134;Q5JR07;C9JNR4;E9PQH6;Q5JR05	P61586	Transforming protein RhoA	RHOA	0.00502099	-0.273837	-3.58866	0.0127439	-0.16588	-2.63578			7	7	7	36.3	21.768	18.005	1617500000	66
1804	P61604;B8ZZL8;B8ZZ54;S4R3N1	P61604;B8ZZL8;B8ZZ54	10 kDa heat shock protein, mitochondrial	HSPE1	1.628	0.535831	2.8351	0.145649	-0.0816247	-0.618291	+		11	11	11	84.3	10.932	35.091	2110100000	83
1805	P61758;B4DWR3	P61758;B4DWR3	Prefoldin subunit 3	VBP1	0.0403557	-0.080224	-1.6346	0.16982	-0.0453533	-0.493894			7	7	6	50.8	22.658	17.034	255810000	32
1806	P61769;H0YLF3;F5H6I0	P61769;H0YLF3;F5H6I0	Beta-2-microglobulin;Beta-2-microglobulin form pI 5.3	B2M	1.58804	0.231858	2.74498	0.256503	-0.0184973	-0.144581	+		4	4	4	44.5	13.714	28.738	1390600000	50
1807	P61927;D6RG19;D6R9X9	P61927;D6RG19;D6R9X9	60S ribosomal protein L37;Ribosomal protein L37	RPL37	1.04239	0.141197	1.61599	1.85115	0.180488	3.36493		+	6	6	6	39.2	11.078	15.621	559370000	51
1810	P61962;P61962-2	P61962	DDB1- and CUL4-associated factor 7	DCAF7	0.462194	0.129785	0.429058	0.36376	0.0143261	0.18054			5	5	5	21.1	38.926	23.044	447640000	13
1811	P61964;V9GYQ5;V9GZ59	P61964	WD repeat-containing protein 5	WDR5	0.342294	0.0145726	0.121222	0.020611	-0.165861	-2.19954			3	3	3	11.4	36.588	11.639	783340000	32
1812	P61978;P61978-2;P61978-3;Q5T6W2;S4R457;S4R359	P61978;P61978-2;P61978-3;Q5T6W2	Heterogeneous nuclear ribonucleoprotein K	HNRNPK	0.102931	-0.0244265	-0.893626	0.0543442	-0.0534503	-1.3959			17	17	17	47.5	50.976	113.93	6563500000	190
1813	P61981	P61981	14-3-3 protein gamma;14-3-3 protein gamma, N-terminally processed	YWHAG	0.0214696	-0.0746187	-2.1639	0.0454682	-0.0839856	-1.5383			13	12	10	37.7	28.302	98.625	14124000000	121
1814	P62081;A0A2R8Y623;B5MCP9	P62081;A0A2R8Y623;B5MCP9	40S ribosomal protein S7	RPS7	1.62623	0.409519	2.83109	2.02126	0.273781	3.80361	+	+	23	23	23	83	22.127	116.77	6113900000	214
1815	P62136;P62136-2;E9PMD7;P62136-3;F5H1L6;F5H037	P62136;P62136-2;E9PMD7;P62136-3	Serine/threonine-protein phosphatase PP1-alpha catalytic subunit;Serine/threonine-protein phosphatase	PPP1CA	2.56548	0.237001	5.46857	1.69668	0.116062	2.99317	+	+	13	13	6	41.8	37.512	105.45	3896600000	122
1816	P62140;E7ETD8;C9J9S3;C9JP48	P62140;E7ETD8	Serine/threonine-protein phosphatase PP1-beta catalytic subunit;Serine/threonine-protein phosphatase	PPP1CB	0.0203761	-0.129875	-2.20959	0.251291	-0.012948	-0.162683			13	6	6	53.2	37.186	26.159	3503300000	58
1817	P62191;P62191-2;G3V4X1	P62191;P62191-2	26S protease regulatory subunit 4	PSMC1	1.13037	0.0783536	1.78892	0.0104422	-0.0969537	-2.82648			57	57	57	80.5	49.184	323.31	43356000000	710
1818	P62195;P62195-2;J3QSA9;J3KRP2;J3QQM1;J3QLH6;J3QRW1;J3QSE0;J3QRR3;J3KTQ9	P62195;P62195-2;J3QSA9;J3KRP2;J3QQM1	26S protease regulatory subunit 8	PSMC5	0.816087	0.118642	1.1742	0.0295051	-0.0604601	-1.89255			44	44	43	93.6	45.626	291.48	18488000000	435
1819	P62241;Q5JR95	P62241;Q5JR95	40S ribosomal protein S8	RPS8	2.50501	0.247205	5.2606	2.07924	0.19365	3.96094	+	+	31	31	31	75.5	24.205	323.31	62390000000	488
1820	P62244;I3L3P7;I3L246;H3BV27;H3BT37;I3L303;H3BVC7	P62244;I3L3P7;I3L246	40S ribosomal protein S15a	RPS15A	1.4134	0.235499	2.36545	2.6721	0.292344	5.85148	+	+	15	15	8	77.7	14.839	69.726	10844000000	163
1821	P62249;M0R210;M0R3H0;Q6IPX4;M0R1M5;M0QX76	P62249;M0R210;M0R3H0;Q6IPX4;M0R1M5	40S ribosomal protein S16	RPS16	2.24504	0.345503	4.43522	3.30364	0.311458	8.6238	+	+	20	20	20	76.7	16.445	82.203	19730000000	226
1822	P62258;P62258-2;B4DJF2;I3L3T1;K7EM20;I3L0W5;K7EIT4	P62258;P62258-2	14-3-3 protein epsilon	YWHAE	0.0317403	-0.103357	-1.83166	0.0299919	-0.116036	-1.87886			11	10	10	42.7	29.174	42.803	10428000000	143
1823	P62266;D6RD47;D6RIX0;D6R9I7;D6RDJ2	P62266;D6RD47;D6RIX0;D6R9I7	40S ribosomal protein S23	RPS23	2.82592	0.339673	6.44289	3.11905	0.341063	7.71353	+	+	17	17	17	72	15.807	163.78	9292800000	247
1824	P62269;J3JS69;A0A0G2JQH2;Q5GGW2	P62269	40S ribosomal protein S18	RPS18	1.81166	0.255011	3.26763	2.92418	0.234907	6.84672	+	+	32	32	32	80.3	17.718	323.31	33023000000	399
1825	P62277;J3KMX5;E9PS50	P62277;J3KMX5;E9PS50	40S ribosomal protein S13	RPS13	1.9789	0.256791	3.69124	2.2536	0.309067	4.46074	+	+	28	28	28	84.8	17.222	307.41	51970000000	451
1826	P62280;M0QZC5;M0R1H6;M0R1H5	P62280;M0QZC5	40S ribosomal protein S11	RPS11	2.37365	0.26624	4.83017	1.95145	0.226213	3.61957	+	+	39	39	39	86.7	18.431	210.16	64268000000	534
1827	P62304;A6NHK2	P62304;A6NHK2	Small nuclear ribonucleoprotein E	SNRPE	0.683463	0.0361061	0.909483	1.27127	0.671039	2.07113			2	2	2	29.3	10.803	21.388	481000000	19
1830	P62316;K7ERG4;K7EJB5;P62316-2	P62316;K7ERG4	Small nuclear ribonucleoprotein Sm D2	SNRPD2	1.25885	0.166516	2.04593	1.09348	0.160773	1.71618			5	5	5	49.2	13.527	12.249	3150100000	32
1831	P62318-2;P62318;H3BT13	P62318-2;P62318;H3BT13	Small nuclear ribonucleoprotein Sm D3	SNRPD3	1.40828	0.160324	2.35464	0.958528	0.201156	1.45239	+		3	3	3	30.8	13.291	9.9323	190880000	17
1832	P62328	P62328	Thymosin beta-4;Hematopoietic system regulatory peptide	TMSB4X	0.0762818	-0.347952	-1.12861	0.0103209	-0.524507	-2.83787			7	7	7	93.2	5.0526	140.77	10397000000	88
1833	P62333;A0A087X2I1;H0YJS8;H0YJC0;H0YJX2;H0YJE9;H0YJT1;H0YJY8;H0YJD2	P62333;A0A087X2I1	26S protease regulatory subunit 10B	PSMC6	0.520316	0.0319014	0.562909	0.963902	0.0647901	1.46286			38	38	38	81.2	44.172	226.13	15026000000	386
1834	P62424;Q5T8U3;Q5T8U2	P62424;Q5T8U3	60S ribosomal protein L7a	RPL7A	1.90385	0.167719	3.49733	1.68271	0.144219	2.96068	+	+	35	35	35	68	29.995	128.79	26136000000	407
1835	P62495;D6RCB3;B7Z7P8;P62495-2;D6RJE8;I3L492	P62495;D6RCB3;B7Z7P8;P62495-2	Eukaryotic peptide chain release factor subunit 1	ETF1	0.0015286	-0.362265	-5.09089	0.0514276	-0.099143	-1.43977			5	5	5	17.6	49.03	17.641	337460000	24
1836	P62633-2;P62633;P62633-7;P62633-3;P62633-5;P62633-6;D6RAT4	P62633-2;P62633;P62633-7;P62633-3;P62633-5;P62633-6	Cellular nucleic acid-binding protein	CNBP	0.398239	0.0224787	0.271489	0.020274	-0.110049	-2.214			18	18	2	85.3	18.742	323.31	25711000000	361
1837	P62633-8;P62633-4	P62633-8;P62633-4	Cellular nucleic acid-binding protein	CNBP	0.0667877	-0.0613356	-1.23299	0.0158201	-0.185851	-2.43565			18	2	2	85.4	18.871	106.99	1136500000	42
1838	P62701;C9JEH7;P22090;Q8TD47	P62701	40S ribosomal protein S4, X isoform	RPS4X	2.21532	0.268706	4.34741	2.72436	0.342417	6.04708	+	+	50	50	50	93.5	29.597	323.31	43812000000	644
1839	P62750;H7BY10;K7ERT8;A8MUS3;K7EJV9;K7EMA7	P62750;H7BY10;K7ERT8;A8MUS3;K7EJV9	60S ribosomal protein L23a	RPL23A	2.12438	0.198709	4.08641	2.49114	0.229144	5.21378	+	+	22	22	22	69.9	17.695	135.66	14614000000	251
1840	P62753;A2A3R5;A2A3R7	P62753;A2A3R5	40S ribosomal protein S6	RPS6	2.33893	0.277198	4.72106	2.24752	0.253042	4.44259	+	+	35	35	35	71.5	28.68	323.31	43584000000	480
1841	P62805	P62805	Histone H4	HIST1H4A	1.56379	0.309294	2.69091	0.784439	0.13519	1.1118	+		10	10	10	37.9	11.367	32.5	6613800000	97
1842	P62829;J3KT29;C9JD32;B9ZVP7;J3KTJ3;J3QQT9	P62829;J3KT29;C9JD32;B9ZVP7	60S ribosomal protein L23	RPL23	2.23062	0.274247	4.39246	1.83444	0.178623	3.32355	+	+	17	17	17	75.7	14.865	111.45	16152000000	258
1844	P62851	P62851	40S ribosomal protein S25	RPS25	1.72057	0.361112	3.04917	2.04038	0.272125	3.85502	+	+	19	19	19	66.4	13.742	127.93	17967000000	253
1845	P62854;Q5JNZ5	P62854;Q5JNZ5	40S ribosomal protein S26;Putative 40S ribosomal protein S26-like 1	RPS26;RPS26P11	2.06953	0.216121	3.9343	1.78598	0.243428	3.2052	+	+	7	7	7	47.8	13.015	31.696	16277000000	147
1846	P62857	P62857	40S ribosomal protein S28	RPS28	2.79031	0.656506	6.3017	1.7225	0.217113	3.05371	+	+	14	14	14	87	7.8409	199.31	22901000000	269
1847	P62873;P62873-2;B3KVK2;F6UT28;B1AKQ8;F6X3N5	P62873;P62873-2;B3KVK2;F6UT28	Guanine nucleotide-binding protein G(I)/G(S)/G(T) subunit beta-1	GNB1	2.02895	0.255964	3.82422	0.456046	0.0615215	0.414435	+		12	12	9	56.2	37.377	248.76	3201900000	82
1849	P62879;C9JZN1;C9JIS1;C9JXA5;E7EP32;P62879-2	P62879;C9JZN1;C9JIS1;C9JXA5	Guanine nucleotide-binding protein G(I)/G(S)/G(T) subunit beta-2	GNB2	1.01124	0.128478	1.55514	0.396815	0.0433776	0.267829			9	7	6	33.8	37.331	25.139	1014200000	46
1850	Q59GN2;P62891	Q59GN2;P62891	Putative 60S ribosomal protein L39-like 5;60S ribosomal protein L39	RPL39P5;RPL39	1.55263	0.235802	2.66621	2.8701	0.472186	6.62187	+	+	3	3	3	25.5	6.3225	12.253	2862900000	49
1851	P62899;H7C2W9;C9JU56;B7Z4E3;B7Z4C8;P62899-3;P62899-2;B8ZZK4	P62899;H7C2W9;C9JU56;B7Z4E3;B7Z4C8;P62899-3;P62899-2;B8ZZK4	60S ribosomal protein L31	RPL31	1.22684	0.166305	1.98127	2.56092	0.316961	5.45266		+	19	19	19	74.4	14.463	144.36	12911000000	218
1852	P62906	P62906	60S ribosomal protein L10a	RPL10A	0.936792	0.125519	1.41006	1.00006	0.120591	1.53332			13	13	13	47.9	24.831	196.04	14452000000	168
1853	P62913;Q5VVC8	P62913;Q5VVC8	60S ribosomal protein L11	RPL11	2.12576	0.265534	4.09029	1.75374	0.139256	3.12779	+	+	11	11	2	49.4	20.252	55.824	3755400000	112
1855	P62917;E9PKZ0;E9PKU4;G3V1A1;E9PP36	P62917;E9PKZ0;E9PKU4;G3V1A1	60S ribosomal protein L8	RPL8	0.760566	0.0839081	1.06447	0.94987	0.127809	1.43553			24	24	24	60.3	28.024	306.27	21346000000	252
1856	P62937;F8WE65;C9J5S7;P62937-2;E5RIZ5;P0DN26;A0A0H2UH34;A0A0B4J2A2;A0A075B767;A0A075B759;Q9Y536;F5H284;P0DN37	P62937;F8WE65;C9J5S7	Peptidyl-prolyl cis-trans isomerase A;Peptidyl-prolyl cis-trans isomerase A, N-terminally processed;Peptidyl-prolyl cis-trans isomerase	PPIA	0.0190249	-0.476644	-2.27006	0.0176412	-0.361277	-2.33731			18	18	18	93.9	18.012	175.23	15894000000	216
1857	P62979;J3QS39;J3QTR3;F5H6Q2;F5GYU3;F5H2Z3;F5H265;B4DV12;F5H388;F5H747;F5GXK7;J3QKN0;Q5PY61;Q96C32;P0CG47;P0CG48;A0A2R8Y422;M0R1V7;Q49A90;F5GZ39;J3QSA3	P62979;J3QS39;J3QTR3;F5H6Q2;F5GYU3;F5H2Z3;F5H265;B4DV12;F5H388;F5H747;F5GXK7;J3QKN0;Q5PY61;Q96C32;P0CG47;P0CG48;A0A2R8Y422;M0R1V7;Q49A90	Ubiquitin-40S ribosomal protein S27a;Ubiquitin;40S ribosomal protein S27a;Polyubiquitin-B;Ubiquitin;Polyubiquitin-C;Ubiquitin	RPS27A;UBB;UBC;UBA52	0.690776	0.0533899	0.924351	0.287124	-0.00164763	-0.043401			26	26	6	82.1	17.965	323.31	49810000000	820
1858	P62987;M0R1M6;M0R2S1	P62987;M0R1M6;M0R2S1	Ubiquitin-60S ribosomal protein L40;Ubiquitin;60S ribosomal protein L40	UBA52	0.918649	0.325422	1.37472	0.26812	-0.00811974	-0.105206			22	2	2	68.8	14.728	5.5221	528070000	23
1860	P63000;P63000-2;P60763;J3KSC4;J3QLK0	P63000;P63000-2	Ras-related C3 botulinum toxin substrate 1	RAC1	0.00860358	-0.477054	-3.01824	0.113771	-0.118069	-0.814779			13	7	7	51	21.45	19.141	1188300000	27
1861	P63010-3;P63010;P63010-2;A0A087X253;A0A087WU93;A0A087WZQ6;A0A087WYD1;K7ERB2;C9J1E7	P63010-3;P63010;P63010-2;A0A087X253	AP-2 complex subunit beta	AP2B1	0.0490565	-0.150865	-1.47743	0.0330752	-0.150997	-1.79752			11	11	9	16.1	98.117	23.493	1272600000	62
1862	P63092;P63092-4;P63092-3;P63092-2;Q5JWF2;Q5JWF2-2;A0A0A0MR13;Q5JWD1;S4R3E3;Q5JWE9;H0Y7E8;S4R3V9;H0Y7F4;A0A1W2PRE1;A2A2R6;A0A1W2PQK2;A0A087WTB6;A0A1W2PRJ7;A0A087WZE5;A0A1W2PS82;P11488;P63096;P19087;P09471-2;P09471;P08754;A8MTJ3;P38405;P38405-2	P63092;P63092-4;P63092-3;P63092-2;Q5JWF2;Q5JWF2-2;A0A0A0MR13	Guanine nucleotide-binding protein G(s) subunit alpha isoforms short;Guanine nucleotide-binding protein G(s) subunit alpha isoforms XLas	GNAS	1.75193	0.35945	3.12346	0.486265	0.0652164	0.485406	+		11	10	10	30.5	45.664	25.215	929590000	52
1863	P63104;E7EX29;E5RIR4;E9PD24;E7EVZ2;E7ESK7;E5RGE1;B7Z2E6;H0YB80;B0AZS6;P63104-2	P63104;E7EX29;E5RIR4;E9PD24;E7EVZ2;E7ESK7;E5RGE1	14-3-3 protein zeta/delta	YWHAZ	4.42584e-05	-0.448841	-12.9712	0.00313166	-0.223126	-4.14056			15	15	13	45.3	27.745	104.79	8815900000	141
1865	P63167;F8VXL2;F8VRV5;F8VXI7	P63167;F8VXL2;F8VRV5;F8VXI7	Dynein light chain 1, cytoplasmic	DYNLL1	0.110838	-0.0475456	-0.835374	0.258025	-0.0120802	-0.139348			4	4	3	51.7	10.366	18.762	1185000000	37
1867	P63173;J3KT73;J3QL01;J3KSP2	P63173;J3KT73;J3QL01	60S ribosomal protein L38	RPL38	3.11188	0.421779	7.67998	2.73731	0.233038	6.09635	+	+	7	7	7	60	8.2178	22.277	3063600000	112
1868	P63208;E5RJR5;E7ERH2;F8W8N3;P63208-2;E5RGM3	P63208;E5RJR5;E7ERH2;F8W8N3;P63208-2	S-phase kinase-associated protein 1	SKP1	0.0192232	-0.218794	-2.26089	0.00893445	-0.193495	-2.98036			7	7	6	68.7	18.658	34.183	884050000	34
1869	P63220;Q8WVC2;Q9BYK1;Q9BYK2	P63220;Q8WVC2;Q9BYK1	40S ribosomal protein S21	RPS21	1.22542	0.251004	1.97841	2.4236	0.325007	4.9905		+	14	14	14	100	9.1113	135.55	11733000000	244
1870	P63244;J3KPE3;D6RAC2;H0YAM7;H0Y8W2;D6REE5;H0YAF8;D6RHH4;D6R9Z1;D6R9L0;H0Y8R5;D6RFX4;D6RBD0;D6RF23;D6RFZ9;D6RAU2;E9PD14;D6RHJ5;D6RGK8;H0Y9P0;D6R909;D6RDI0	P63244;J3KPE3;D6RAC2;H0YAM7;H0Y8W2;D6REE5;H0YAF8;D6RHH4;D6R9Z1;D6R9L0;H0Y8R5;D6RFX4	Guanine nucleotide-binding protein subunit beta-2-like 1;Guanine nucleotide-binding protein subunit beta-2-like 1, N-terminally processed	GNB2L1	1.66067	0.498385	2.90979	0.826501	0.0902481	1.19466	+		27	27	27	79.2	35.076	207.37	11306000000	226
1871	P63261;I3L3I0;I3L1U9;I3L4N8;I3L3R2;J3KT65;K7EM38	P63261;I3L3I0;I3L1U9	Actin, cytoplasmic 2;Actin, cytoplasmic 2, N-terminally processed	ACTG1	0.376882	0.0178502	0.215739	1.5753	0.138364	2.71652		+	70	70	4	85.6	41.792	323.31	1189500000000	2880
1873	P67775;P62714;P67775-2;H0YBN9;H0YC23;E5RHC1;E7ESG8	P67775;P62714;P67775-2	Serine/threonine-protein phosphatase 2A catalytic subunit alpha isoform;Serine/threonine-protein phosphatase 2A catalytic subunit beta isoform	PPP2CA;PPP2CB	0.0459972	-0.170781	-1.52901	0.000311987	-0.291433	-7.83033			8	8	7	42.4	35.594	30.238	673920000	32
1874	P67809;H0Y449;C9J5V9;Q9Y2T7	P67809;H0Y449	Nuclease-sensitive element-binding protein 1	YBX1	1.31147	0.233768	2.15325	0.946811	0.08874	1.42957	+		27	27	21	69.4	35.924	323.31	27717000000	490
1875	Q5SRQ6;P67870;Q5SRQ3;N0E472;A0A0G2JM12	Q5SRQ6;P67870;Q5SRQ3	Casein kinase II subunit beta	CSNK2B;CSNK2B-LY6G5B-1181	1.33738	0.136402	2.20663	0.283261	-0.00477791	-0.0557217	+		15	15	15	53.8	26.925	116.37	7965600000	177
1876	P67936;A0A2R8YGX3;A0A2R8Y5V9;A0A2R8YH90;A0A2R8YE05;K7ENT6;P67936-2;K7EPB9	P67936;A0A2R8YGX3;A0A2R8Y5V9;A0A2R8YH90	Tropomyosin alpha-4 chain	TPM4	0.00179496	-0.443186	-4.86507	0.123519	-0.0813872	-0.749764			20	13	13	51.2	28.521	163.55	4434500000	76
1877	P68133;P68032;P63267;P62736;A6NL76;F8WB63;B8ZZJ2;C9JFL5;F6UVQ4;F6QUT6	P68133;P68032;P63267;P62736;A6NL76;F8WB63;B8ZZJ2;C9JFL5;F6UVQ4;F6QUT6	Actin, alpha skeletal muscle;Actin, alpha cardiac muscle 1;Actin, gamma-enteric smooth muscle;Actin, aortic smooth muscle	ACTA1;ACTC1;ACTG2;ACTA2	0.0222813	-0.355003	-2.13166	1.69221	0.555128	2.98278		+	39	5	5	39	42.051	195.25	7986200000	109
1879	P68104;Q5VTE0;A0A087WVQ9;A0A087WV01;A0A2U3TZH3;Q05639;A0A2R8Y488;Q5JR01;A0A2R8Y660;A6PW80;A0A2R8YDN5	P68104;Q5VTE0;A0A087WVQ9;A0A087WV01	Elongation factor 1-alpha 1;Putative elongation factor 1-alpha-like 3;Elongation factor 1-alpha	EEF1A1;EEF1A1P5	1.46416	0.165003	2.47352	0.763931	0.0811103	1.07115	+		51	51	5	76.4	50.14	323.31	220530000000	888
1881	P68363;P68363-2;F8VVB9;F8VQQ4;F8VS66;F8VRZ4;F8VX09;F8VWV9;F8VRK0;A6NHL2-2;A6NHL2;F8W0F6;C9K0S6;F8VXZ7	P68363;P68363-2	Tubulin alpha-1B chain	TUBA1B	0.0604141	-0.111399	-1.31205	0.077177	-0.097264	-1.11946			48	48	1	78.7	50.151	323.31	153590000000	963
1883	P68371;M0R2D3;M0R2T4;A0A075B724	P68371	Tubulin beta-4B chain	TUBB4B	0.0221207	-0.197079	-2.13793	0.0142352	-0.182595	-2.5325			47	10	2	80.7	49.83	265.51	24947000000	226
1884	Q71DI3;Q16695;P68431;Q5TEC6;Q6NXT2	Q71DI3;Q16695;P68431;Q5TEC6;Q6NXT2	Histone H3.2;Histone H3.1t;Histone H3.1;Histone H3;Histone H3.3C	HIST2H3A;HIST3H3;HIST1H3A;HIST2H3PS2;H3F3C	2.04533	0.280061	3.86841	0.890469	0.101881	1.31979	+		10	10	2	41.9	15.388	17.616	3091600000	64
1885	P78318;A0A1W2PR95	P78318	Immunoglobulin-binding protein 1	IGBP1	0.00621941	-0.204592	-3.35497	0.00927846	-0.119041	-2.94269			11	11	11	34.8	39.221	60.442	3102000000	91
1886	P78344;D3DQV9;P78344-2;H0Y3P2;H0YCH5;H0YD77;H0YEC5;E9PKF8;H0YD99;H0YEN8;H0YDC0;H0YCF8;H0YEI7;H0YE22	P78344;D3DQV9;P78344-2;H0Y3P2;H0YCH5	Eukaryotic translation initiation factor 4 gamma 2	EIF4G2	0.000957843	-0.194044	-5.79584	0.000997791	-0.175626	-5.73122			45	45	45	50.7	102.36	291.17	10747000000	328
1887	P78345;Q5VUC3	P78345	Ribonuclease P protein subunit p38	RPP38	0.99712	0.498732	1.52759	1.15585	0.140983	1.8394			5	5	5	14.1	31.834	5.7032	647030000	13
1888	Q5VU11;P78346;P78346-2;Q5VU10	Q5VU11;P78346;P78346-2	Ribonuclease P protein subunit p30	RPP30	0.612798	0.118988	0.763358	1.53118	0.335236	2.61896		+	3	3	3	9.8	28.112	8.0531	239430000	21
1889	P78347-2;P78347-4;P78347-3;P78347;P78347-5;A0A087WW90;A0A0D9SF80;Q86UP8-3;Q86UP8;Q6EKJ0	P78347-2;P78347-4;P78347-3;P78347	General transcription factor II-I	GTF2I	0.0155947	-0.128792	-2.44873	0.0784219	-0.0445854	-1.10691			11	11	11	20.3	107.97	119.34	1378500000	57
1891	P78362;P78362-2;H7C5L6;F8WBW4;H7C521	P78362;P78362-2;H7C5L6	SRSF protein kinase 2;SRSF protein kinase 2 N-terminal;SRSF protein kinase 2 C-terminal	SRPK2	1.13416	0.522223	1.79642	1.43363	0.194304	2.40833		+	6	5	5	10.8	77.526	10.226	493090000	17
1892	P78371;F5GWF6;F8VQ14	P78371;F5GWF6;F8VQ14	T-complex protein 1 subunit beta	CCT2	1.3642	0.113597	2.26226	0.0565222	-0.136097	-1.36472	+		71	71	10	91.6	57.488	323.31	66445000000	1016
1896	P78527;P78527-2	P78527;P78527-2	DNA-dependent protein kinase catalytic subunit	PRKDC	1.62294	0.170014	2.82361	1.44482	0.0344725	2.43216	+	+	52	52	52	15.7	469.08	231.5	5689100000	249
1897	P81605;P81605-2	P81605;P81605-2	Dermcidin;Survival-promoting peptide;DCD-1	DCD	1.10014	0.533783	1.72929	1.43703	0.737892	2.41554		+	4	4	4	37.3	11.284	10.194	242710000	9
1901	P83436	P83436	Conserved oligomeric Golgi complex subunit 7	COG7	0.208214	-0.0213451	-0.324633	0.0100127	-0.195218	-2.86751			8	8	8	13.9	86.343	29.365	428480000	22
1902	P83731;C9JXB8;C9JNW5	P83731;C9JXB8;C9JNW5	60S ribosomal protein L24	RPL24	1.6711	0.149916	2.93383	2.52555	0.190046	5.3305	+	+	19	19	19	63.7	17.779	116.85	12161000000	249
1903	P84095	P84095	Rho-related GTP-binding protein RhoG	RHOG	0.0769057	-0.118185	-1.12222	1.02354	0.22234	1.57914			9	8	8	78	21.308	35.838	1316900000	53
1904	P84098;J3QR09;J3KTE4	P84098;J3QR09;J3KTE4	60S ribosomal protein L19;Ribosomal protein L19	RPL19	1.90865	0.158111	3.50955	2.09784	0.142283	4.01233	+	+	20	20	20	56.6	23.466	92.14	3881500000	148
1905	P84103-2;P84103;A0A087X2D0	P84103-2;P84103;A0A087X2D0	Serine/arginine-rich splicing factor 3	SRSF3	4.16466	0.459175	14.3538	3.04889	0.214549	7.39087	+	+	10	10	10	70.2	14.203	35.453	2196600000	60
1909	P98179	P98179	RNA-binding protein 3	RBM3	0.619683	0.0590609	0.777817	0.465433	0.0588544	0.436722			4	4	4	33.1	17.17	10.529	909140000	22
1910	Q00403;B1APE1;B1APE2	Q00403;B1APE1;B1APE2	Transcription initiation factor IIB	GTF2B	1.14829	0.0917776	1.82441	0.107589	-0.0304184	-0.858812			12	12	12	51.3	34.833	74.013	1492200000	78
1911	Q00534	Q00534	Cyclin-dependent kinase 6	CDK6	1.12506	0.14833	1.77842	0.0216399	-0.1582	-2.15702			16	15	15	44.8	36.938	67.201	2458700000	121
1912	Q00535;Q00535-2	Q00535;Q00535-2	Cyclin-dependent-like kinase 5	CDK5	0.318651	0.00317828	0.0530478	0.00217805	-0.228797	-4.60341			8	7	7	33.2	33.304	24.252	1131900000	66
1913	Q00653-4;Q00653;Q00653-3	Q00653-4;Q00653	Nuclear factor NF-kappa-B p100 subunit;Nuclear factor NF-kappa-B p52 subunit	NFKB2	0.552777	0.146429	0.634748	1.74193e-05	-0.50269	-16.4366			8	8	8	14.9	96.677	28.798	538410000	29
1914	Q00688;G3V5F2	Q00688	Peptidyl-prolyl cis-trans isomerase FKBP3	FKBP3	0.00102545	-0.139031	-5.6883	0.212527	-0.0305401	-0.30728			6	6	6	33	25.177	30.545	617570000	34
1916	Q00839;Q00839-2;A0A1W2PPS1;A0A1X7SBS1;A0A1W2PP35;Q5RI18;A0A1W2PPL4;A0A1W2PPH7;A0A1W2PQ74;A0A1W2PQL0;A0A1W2PP34;A0A1W2PRZ7;A0A1W2PQD4;A0A1W2PPE9;A0A1W2PRI6;A0A1W2PP22;A0A1W2PNG3	Q00839;Q00839-2;A0A1W2PPS1;A0A1X7SBS1;A0A1W2PP35;Q5RI18;A0A1W2PPL4;A0A1W2PPH7;A0A1W2PQ74;A0A1W2PQL0;A0A1W2PP34;A0A1W2PRZ7;A0A1W2PQD4	Heterogeneous nuclear ribonucleoprotein U	HNRNPU	0.56728	0.0120274	0.666287	2.98495	0.22339	7.10731		+	37	37	37	41.1	90.583	323.31	19598000000	475
1917	Q01082;A0A087WUZ3;Q01082-2;F8W6C1;A4QPE4;H0YJE6	Q01082;A0A087WUZ3;Q01082-2	Spectrin beta chain, non-erythrocytic 1	SPTBN1	0.0493267	-0.102965	-1.47304	1.97694	0.24439	3.68611		+	198	198	15	66.4	274.61	323.31	127340000000	2299
1918	Q01082-3	Q01082-3	Spectrin beta chain, non-erythrocytic 1	SPTBN1	0.0245049	-0.0963678	-2.04973	1.99558	0.237435	3.73524		+	189	6	6	68.6	251.39	36.037	4672800000	98
1919	Q01085;Q01085-2;A6NKZ9;E7ETJ9;E7ETC0	Q01085;Q01085-2	Nucleolysin TIAR	TIAL1	0.486166	0.00921043	0.485175	0.409268	0.0325591	0.299604			4	4	3	14.4	41.59	7.2145	239310000	16
1921	Q01196-8;Q01196;Q01196-9;Q01196-10;Q01196-2;H9KVB1;Q01196-7;Q01196-4;A8MZI9;Q01196-3;Q01196-11;C9JWM1;Q01196-6;Q01196-5;A0A0C4DG58;V9GYT3;V9GYT5	Q01196-8;Q01196;Q01196-9;Q01196-10;Q01196-2;H9KVB1;Q01196-7;Q01196-4;A8MZI9;Q01196-3;Q01196-11	Runt-related transcription factor 1	RUNX1	0.00912949	-0.184453	-2.9588	1.4717	0.12398	2.48974		+	17	17	17	49.6	51.818	49.026	2504800000	137
1923	Q01518;Q5T0R5;Q5T0R4;Q5T0R3;Q5T0R2;Q5T0R1;Q5T0R7;Q5T0R6;Q5T0S3;Q5T0R8	Q01518	Adenylyl cyclase-associated protein 1	CAP1	0.00211083	-0.134588	-4.64507	0.00414875	-0.352722	-3.80543			31	31	3	57.9	51.901	150.38	12503000000	263
1929	Q01804-3;Q01804;Q01804-5;D6RI06	Q01804-3;Q01804;Q01804-5	OTU domain-containing protein 4	OTUD4	0.775475	0.109632	1.09406	0.696347	0.0771716	0.935653			12	12	12	13.3	117.08	29.067	748390000	36
1930	Q01813;Q01813-2;B1APP8;B1APP6;H0Y757;H0Y3Y3;V9GYV7;Q5VSR5;F8VZI0;A0A2R8Y891;P08237-2;P08237;P08237-3	Q01813;Q01813-2	ATP-dependent 6-phosphofructokinase, platelet type	PFKP	0.000273179	-0.340733	-8.10865	0.00021084	-0.357713	-8.67737			23	23	22	32.7	85.595	111.14	5017300000	184
1932	Q02413;Q02413-2;Q86SJ6;Q86SJ6-2	Q02413	Desmoglein-1	DSG1	0.81041	0.262481	1.16303	1.17892	0.43213	1.8853			10	10	10	16.4	113.75	38.462	434940000	17
1934	Q02543;M0R1A7;M0R3D6;M0R117;M0R0P7	Q02543;M0R1A7;M0R3D6;M0R117;M0R0P7	60S ribosomal protein L18a	RPL18A	1.49649	0.159889	2.54327	1.98831	0.190921	3.71604	+	+	19	19	19	83.5	20.762	53.779	7842700000	148
1936	Q02790;F5H120;H0YFG2	Q02790	Peptidyl-prolyl cis-trans isomerase FKBP4;Peptidyl-prolyl cis-trans isomerase FKBP4, N-terminally processed	FKBP4	0.00016558	-0.386144	-9.24067	0.00010334	-0.386271	-10.4386			15	15	15	38.1	51.804	97.042	3296800000	77
1937	Q02878;F8VZ45;U3KQR5;F8VR69;F8VZA3;F8VWR1;F8VU16	Q02878;F8VZ45;U3KQR5	60S ribosomal protein L6	RPL6	1.23817	0.0842342	2.00411	1.51205	0.143982	2.5771		+	30	30	30	60.1	32.728	172.78	23084000000	418
1939	Q04637-3;Q04637;Q04637-5;Q04637-4;Q04637-9;Q04637-6;C9JF13;C9J6B6	Q04637-3;Q04637;Q04637-5;Q04637-4;Q04637-9;Q04637-6	Eukaryotic translation initiation factor 4 gamma 1	EIF4G1	1.82953	0.0845133	3.31145	0.00137106	-0.164015	-5.24841	+		65	65	2	40.9	171.51	323.31	36242000000	641
1942	Q04837;C9K0U8;A0A0G2JLD8;E7EUY5	Q04837;C9K0U8;A0A0G2JLD8;E7EUY5	Single-stranded DNA-binding protein, mitochondrial	SSBP1	2.00128	0.806661	3.75034	0.192956	-0.0314603	-0.38848	+		7	7	7	48	17.259	28.935	683340000	39
1944	Q04917;F8WEB6;A2IDB1;A2IDB2	Q04917	14-3-3 protein eta	YWHAH	0.00207935	-0.157039	-4.66514	0.0907839	-0.0626396	-0.992182			9	8	8	32.1	28.218	95.048	6151400000	97
1945	Q05086-3;Q05086;A0A0D9SG77;A0A1B0GVL3;Q05086-2;A0A0D9SGI3;A0A0D9SES7;A0A0D9SF91;A0A0D9SEJ2;A0A0D9SG54;A0A0D9SG63;S4R306	Q05086-3;Q05086;A0A0D9SG77;A0A1B0GVL3;Q05086-2	Ubiquitin-protein ligase E3A	UBE3A	0.5291	0.059052	0.582532	0.0102846	-0.193101	-2.8413			10	10	10	14.4	100.1	43.668	791590000	48
1947	Q06124-2;Q06124;Q06124-3;A0A1W2PPU4	Q06124-2;Q06124;Q06124-3;A0A1W2PPU4	Tyrosine-protein phosphatase non-receptor type 11	PTPN11	0.00201512	-0.362822	-4.70726	0.174277	-0.0405186	-0.472672			7	7	7	15.5	68.01	42.25	1141300000	51
1948	Q06210-2;Q06210;O94808;E5RJP4	Q06210-2;Q06210	Glutamine--fructose-6-phosphate aminotransferase [isomerizing] 1	GFPT1	0.000293671	-0.297423	-7.95601	0.0486501	-0.102165	-1.48408			15	15	15	27.6	76.758	42.381	1422400000	54
1949	Q06323-3;Q06323;Q06323-2;H0YLU2	Q06323-3;Q06323;Q06323-2	Proteasome activator complex subunit 1	PSME1	0.0592347	-0.149713	-1.32763	0.00744633	-0.310433	-3.16565			9	9	9	39.1	26.87	24.038	704040000	53
1953	Q06830;A0A0A0MSI0;A0A0A0MRQ5	Q06830;A0A0A0MSI0	Peroxiredoxin-1	PRDX1	0.00878462	-0.328352	-2.9973	0.0155955	-0.188522	-2.44868			18	18	16	76.4	22.11	185.23	18127000000	279
1955	Q07021;I3L3Q7;I3L3B0	Q07021;I3L3Q7;I3L3B0	Complement component 1 Q subcomponent-binding protein, mitochondrial	C1QBP	2.98505	1.99874	7.10775	2.07648	0.366938	3.95335	+	+	11	11	11	46.1	31.362	100.17	12546000000	157
1956	Q07666;Q07666-2;Q07666-3;Q5VWX1;E5RG12;H0YAQ1;H0YAQ3;E5RJZ9;O75525-2;O75525	Q07666;Q07666-2;Q07666-3	KH domain-containing, RNA-binding, signal transduction-associated protein 1	KHDRBS1	0.013134	-0.218334	-2.60746	0.718287	0.0615021	0.979944			20	20	20	41.5	48.227	71.246	12644000000	243
1959	Q08211;Q08211-2	Q08211	ATP-dependent RNA helicase A	DHX9	0.664618	0.0561444	0.870967	3.91982	0.206011	12.434		+	11	11	11	15	140.96	33.38	1282800000	73
1961	Q08378-4;Q08378-2;Q08378	Q08378-4;Q08378-2;Q08378	Golgin subfamily A member 3	GOLGA3	2.08556	0.253018	3.97836	0.770191	0.0293738	1.08358	+		13	13	13	18.6	126.13	39.028	800310000	43
1962	Q08380	Q08380	Galectin-3-binding protein	LGALS3BP	4.00549	1.06097	13.0757	0.446618	0.0332413	0.391814	+		3	3	3	7.9	65.33	8.6271	697170000	23
1964	Q08722;A0A2R8Y484;Q08722-2;Q08722-3;Q08722-4;H7BYS8	Q08722;A0A2R8Y484;Q08722-2;Q08722-3;Q08722-4	Leukocyte surface antigen CD47	CD47	0.00425144	-0.227304	-3.77719	0.312814	0.00565084	0.035701			5	5	5	9.9	35.213	8.7855	354320000	8
1966	Q08945;A0A0U1RRK2;E9PMD4	Q08945	FACT complex subunit SSRP1	SSRP1	0.432605	0.0595835	0.357725	1.12556	0.168756	1.77942			22	22	22	28.2	81.074	60.59	2585400000	81
1967	Q08AM6;H3BUU8;H3BN23;A0A087WT26;H3BQD9	Q08AM6	Protein VAC14 homolog	VAC14	0.83728	0.0750505	1.2158	0.412776	0.0107466	0.308456			6	6	6	11	87.972	24.268	1903000000	63
1968	Q08J23-2;Q08J23;Q08J23-3;A0A140T9Y7	Q08J23-2;Q08J23;Q08J23-3	tRNA (cytosine(34)-C(5))-methyltransferase	NSUN2	0.114585	-0.076551	-0.80915	0.00146179	-0.152253	-5.15515			17	17	17	31.7	82.392	69.616	1462900000	87
1969	Q09028-3;Q09028;Q09028-2;Q09028-4;E9PNS6;H0YF10;E9PNS2;E9PIC4;H0YCT5;H0YDK2;H0YEU5;Q5JP02;C9JAJ9	Q09028-3;Q09028;Q09028-2;Q09028-4	Histone-binding protein RBBP4	RBBP4	0.37291	0.0131505	0.205164	0.00894926	-0.146054	-2.9787			19	19	12	46.1	46.158	162.22	15430000000	247
1973	Q0VDF9	Q0VDF9	Heat shock 70 kDa protein 14	HSPA14	1.27662	0.171859	2.08202	0.0667824	-0.0987631	-1.23306			5	5	5	13.6	54.794	17.597	551060000	33
1974	Q10570;A0A087X101	Q10570	Cleavage and polyadenylation specificity factor subunit 1	CPSF1	0.388484	0.0818569	0.24625	0.101306	-0.0234976	-0.906133			6	6	6	8.4	160.88	16.915	301490000	18
1976	Q12834	Q12834	Cell division cycle protein 20 homolog	CDC20	0.00110415	-0.275294	-5.57358	0.217691	-0.0171115	-0.286874			10	10	10	32.3	54.722	34.412	974060000	48
1977	Q12874	Q12874	Splicing factor 3A subunit 3	SF3A3	0.393359	0.0183981	0.25891	0.204497	-0.0149237	-0.339821			12	12	12	22.8	58.848	47.6	1790500000	99
1979	Q12899;A2AE48;Q5SPU2;A0A0G2JIW2;A2AE50	Q12899;A2AE48	Tripartite motif-containing protein 26	TRIM26	0.00209947	-0.47323	-4.65227	0.439705	0.045609	0.375069			14	14	14	36.7	62.165	86.047	2640400000	90
1980	Q12904;Q12904-2;D6R937	Q12904;Q12904-2	Aminoacyl tRNA synthase complex-interacting multifunctional protein 1;Endothelial monocyte-activating polypeptide 2	AIMP1	0.000123906	-0.522639	-9.9612	1.41676	0.0873871	2.37257		+	21	21	21	74.4	34.352	119.07	4577500000	108
1981	Q12906-7;Q12906-4;Q12906-6;Q12906;Q12906-5;Q12906-2;Q12906-3;K7EQR9;K7EKJ9;K7ERM6;K7ENK6;K7EM82;K7EJ09;K7ER69	Q12906-7;Q12906-4;Q12906-6;Q12906;Q12906-5;Q12906-2;Q12906-3	Interleukin enhancer-binding factor 3	ILF3	2.14139	0.15255	4.13436	1.86896	0.206807	3.40932	+	+	22	22	22	38.3	95.807	114.85	4176200000	140
1982	Q12931;I3L0K7;Q12931-2;I3L239;I3L3L4;I3L2D5	Q12931;I3L0K7;Q12931-2;I3L239	Heat shock protein 75 kDa, mitochondrial	TRAP1	1.19948	0.542768	1.92637	0.0320981	-0.176606	-1.82235			6	6	6	10.7	80.109	15.281	663200000	19
1986	Q13011;M0R248	Q13011	Delta(3,5)-Delta(2,4)-dienoyl-CoA isomerase, mitochondrial	ECH1	2.83058	0.422732	6.46157	0.00164557	-0.291395	-4.98624	+		6	6	6	18.9	35.816	32.949	1013500000	46
1987	Q13015	Q13015	Protein AF1q	MLLT11	1.21592	0.104967	1.95931	1.8302	0.274666	3.3131		+	11	11	11	100	10.061	323.31	25280000000	323
1988	Q13033-2;Q13033;G3V340;G3V3G7;H0YJZ4;H0YJT2	Q13033-2;Q13033;G3V340	Striatin-3	STRN3	1.13931	0.0892793	1.80661	2.44689	0.197147	5.06663		+	6	6	6	18.4	77.744	38.218	357090000	17
1990	Q13043;F5H5B4;Q13043-2;A0A087WYT4	Q13043;F5H5B4;Q13043-2	Serine/threonine-protein kinase 4;Serine/threonine-protein kinase 4 37kDa subunit;Serine/threonine-protein kinase 4 18kDa subunit	STK4	0.00229345	-0.301277	-4.5354	0.0108246	-0.168587	-2.79157			9	9	5	22.4	55.63	17.425	906030000	27
1991	Q13045;Q13045-3;J3QQQ2;J3QQU5;K7EQZ7;J3QLR6;K7EP37;K7EP27;J3KT47	Q13045;Q13045-3	Protein flightless-1 homolog	FLII	3.74164	0.238614	11.1944	1.31544	0.0574691	2.16142	+	+	57	57	2	54.8	144.75	323.31	12626000000	528
1992	Q13049;Q5JVY0	Q13049	E3 ubiquitin-protein ligase TRIM32	TRIM32	8.43874e-05	-1.36589	-10.997	0.0862328	-0.183204	-1.03249			19	19	19	29.4	71.988	121.09	1561300000	57
1994	Q13085;Q13085-3;Q13085-2;Q13085-4;Q59FY4;O00763-3;O00763-2;O00763;A0A087X0W4;A0A0C4DGT1;A0A087WVR6;S4R3S7;A0A087WWN5;A0A087X2F8;A0A087WYS8;A0A087X126;F8W8T8;H0YGH5	Q13085;Q13085-3;Q13085-2;Q13085-4	Acetyl-CoA carboxylase 1;Biotin carboxylase	ACACA	0.0018611	-0.577375	-4.81528	0.871506	0.0766436	1.28277			37	37	37	22.1	265.55	240.29	3318500000	148
1995	Q13094;A0A0D9SGG1;E7ESF6;E5RKA2	Q13094;A0A0D9SGG1;E7ESF6	Lymphocyte cytosolic protein 2	LCP2	0.000205314	-0.69009	-8.7377	0.000865174	-0.426886	-5.9594			10	10	10	29.8	60.187	28.42	718160000	36
1998	Q13112	Q13112	Chromatin assembly factor 1 subunit B	CHAF1B	0.0541009	-0.0953089	-1.39946	0.113394	-0.0372086	-0.817401			6	6	6	16.8	61.492	18.963	727780000	35
1999	Q13131;Q13131-2;Q96E92;A0A087WXX9;P54646	Q13131;Q13131-2	5-AMP-activated protein kinase catalytic subunit alpha-1	PRKAA1	0.0260119	-0.112207	-1.99883	0.00967736	-0.159952	-2.90102			5	5	5	13.4	64.009	31.829	684330000	31
2000	Q13137-5;Q13137-2;Q13137;Q13137-3;Q13137-4;D6REB0;H0Y9G3;I3L493;D6RBI4;D6RF70	Q13137-5;Q13137-2;Q13137;Q13137-3;Q13137-4	Calcium-binding and coiled-coil domain-containing protein 2	CALCOCO2	3.49791	0.853371	9.68722	0.197197	-0.0299562	-0.370328	+		9	9	9	34.5	43.669	50.213	1603000000	58
2001	Q13144;C9JRD9;H7C2X0	Q13144	Translation initiation factor eIF-2B subunit epsilon	EIF2B5	0.00451418	-0.207092	-3.70851	1.76947	0.144417	3.16543		+	12	12	12	15.3	80.379	36.143	1354100000	73
2003	Q13153;B3KNX7;Q13153-2;E9PM17;H0YCG5;E9PMP2;E9PQW5;E9PKH9;E9PRP6;H0YCM0;E9PJF8	Q13153;B3KNX7;Q13153-2;E9PM17	Serine/threonine-protein kinase PAK 1;Non-specific serine/threonine protein kinase	PAK1	0.676502	0.0906916	0.89529	0.00257204	-0.29963	-4.38706			15	8	8	34.3	60.646	24.418	976220000	43
2004	Q13155;F8W950;A8MU58;F8WCL2	Q13155;F8W950;A8MU58	Aminoacyl tRNA synthase complex-interacting multifunctional protein 2	AIMP2	0.000324542	-0.520703	-7.74934	0.97238	0.0812394	1.47937			13	13	13	44.1	35.348	101.09	5404500000	117
2005	Q13162;H7C3T4;A6NG45	Q13162	Peroxiredoxin-4	PRDX4	6.3682e-05	-0.609672	-11.82	0.00255949	-0.335808	-4.39331			6	5	5	35.4	30.54	66.707	1647300000	39
2006	Q13177;A0A087X294;O75914-2;O75914;O75914-4;O75914-3;H7C1X3;B1AKS5	Q13177	Serine/threonine-protein kinase PAK 2;PAK-2p27;PAK-2p34	PAK2	0.106499	-0.0797774	-0.866829	0.0061535	-0.275416	-3.36637			30	30	23	66.8	58.042	252.53	15302000000	311
2008	Q13188;Q13188-2;A0A087WZ06;A0A087WVN8;E5RFQ9	Q13188;Q13188-2;A0A087WZ06	Serine/threonine-protein kinase 3;Serine/threonine-protein kinase 3 36kDa subunit;Serine/threonine-protein kinase 3 20kDa subunit	STK3	0.0368603	-0.120067	-1.70841	0.484075	0.0298449	0.480334			6	3	3	16.7	56.3	10.388	383640000	23
2009	Q13200;Q13200-3;Q13200-2;C9JPC0;H7C1H2;H7C2Q3;F8WBS8	Q13200;Q13200-3;Q13200-2	26S proteasome non-ATPase regulatory subunit 2	PSMD2	1.33092	0.148232	2.19329	0.0760644	-0.050711	-1.13084	+		68	68	68	66.9	100.2	323.31	81984000000	901
2010	Q13217;X6R9L0	Q13217;X6R9L0	DnaJ homolog subfamily C member 3	DNAJC3	0.000171505	-0.607408	-9.15666	0.078844	-0.0777651	-1.1027			18	18	18	28.6	57.579	142.09	4021300000	90
2013	Q13263;Q13263-2;M0R0K9;M0R3C0;M0R2I3;M0QZE6	Q13263;Q13263-2	Transcription intermediary factor 1-beta	TRIM28	0.000290009	-0.188918	-7.9823	0.00678624	-0.0856225	-3.26246			54	54	54	68.4	88.549	323.31	47317000000	741
2014	Q13283;E5RI46;E5RIF8;E5RH42;E5RJU8;Q13283-2;E5RIZ6;E5RH00;D6R9X5;D6R9A4	Q13283	Ras GTPase-activating protein-binding protein 1	G3BP1	2.78233	0.164115	6.27039	2.56973	0.165746	5.48344	+	+	21	21	19	50.9	52.164	93.917	5033800000	244
2017	Q13310-3;Q13310-2;B1ANR0;Q13310;H0Y5F5;B1ANR1;H0YEU6;H0YEQ8;H0Y6X6;H0YCC8	Q13310-3;Q13310-2;B1ANR0;Q13310;H0Y5F5	Polyadenylate-binding protein 4;Polyadenylate-binding protein	PABPC4	0.0519858	-0.0754021	-1.43117	1.71582	0.146342	3.03799		+	23	9	8	45	72.39	30.998	1391500000	54
2018	Q13330-3;Q13330;H0Y4T7;E7ESY4;F8W9Y9;Q13330-2	Q13330-3;Q13330;H0Y4T7;E7ESY4;F8W9Y9	Metastasis-associated protein MTA1	MTA1	0.00441565	-0.268776	-3.73369	0.0980187	-0.0633373	-0.932036			10	8	8	17.9	79.192	20.08	808050000	47
2019	Q13347;Q5TFK1	Q13347	Eukaryotic translation initiation factor 3 subunit I	EIF3I	0.932632	0.101392	1.40196	0.00598309	-0.111223	-3.39655			22	22	22	76	36.501	140.92	10356000000	208
2023	Q13409-6;Q13409-3;Q13409-7;E7EQL5;E7EQU2;E7ESD3;E7ET01;E7EUM4;E7EU01	Q13409-6;Q13409-3;Q13409-7;E7EQL5;E7EQU2;E7ESD3	Cytoplasmic dynein 1 intermediate chain 2	DYNC1I2	0.0113093	-0.190171	-2.74934	0.410601	0.0148786	0.302972			29	29	2	45.7	68.297	176.3	13336000000	275
2026	Q13428-3;Q13428;Q13428-4;E7ETY2;Q13428-8;Q13428-7;J3KQ96;Q13428-2;Q13428-6;H0Y8Y7;Q13428-5;A0A2R8Y857;H0YA99;A0A2R8Y4M7;H0YAB7	Q13428-3;Q13428;Q13428-4;E7ETY2;Q13428-8;Q13428-7;J3KQ96;Q13428-2;Q13428-6;H0Y8Y7;Q13428-5	Treacle protein	TCOF1	0.00134897	-0.318597	-5.27227	0.146242	-0.0348587	-0.615025			27	27	27	23.4	152.2	64.451	3155400000	101
2027	Q13435;E9PPJ0;E9PJT3;H0YEX5	Q13435;E9PPJ0	Splicing factor 3B subunit 2	SF3B2	0.179431	-0.011254	-0.448704	0.750934	0.0367508	1.0453			44	44	23	57.9	100.23	322.7	15168000000	503
2028	Q13442;F8WBW6	Q13442	28 kDa heat- and acid-stable phosphoprotein	PDAP1	0.301236	5.54721e-05	0.000631636	0.000861443	-0.495712	-5.96643			15	15	15	57.5	20.63	59.783	1273700000	62
2029	Q13451;Q13451-2	Q13451	Peptidyl-prolyl cis-trans isomerase FKBP5;Peptidyl-prolyl cis-trans isomerase FKBP5, N-terminally processed	FKBP5	0.00261676	-0.360853	-4.36506	0.0303722	-0.147047	-1.86834			11	11	11	25.8	51.212	69.547	1256700000	64
2030	Q13464;A0A0U1RQV4	Q13464;A0A0U1RQV4	Rho-associated protein kinase 1	ROCK1	0.779909	0.228698	1.10284	0.0111635	-0.265805	-2.76182			25	25	20	25.6	158.17	100.79	2270200000	91
2031	Q13469-3;Q13469-4;Q13469-2;Q13469;Q13469-5	Q13469-3;Q13469-4;Q13469-2;Q13469;Q13469-5	Nuclear factor of activated T-cells, cytoplasmic 2	NFATC2	0.0123285	-0.351105	-2.66707	0.0270831	-0.189049	-1.96462			10	10	9	18.2	97.691	65.099	670140000	46
2033	Q13501;Q13501-2;E7EMC7;E9PFW8;E3W990;C9JRJ8;D6RBF1;C9J6J8	Q13501;Q13501-2;E7EMC7	Sequestosome-1	SQSTM1	1.75311	0.12509	3.12628	0.399984	0.00776259	0.275967	+		16	16	16	50.9	47.687	173.3	4744700000	171
2034	Q13547;Q5TEE2	Q13547	Histone deacetylase 1	HDAC1	0.207136	-0.0162903	-0.329014	0.0559557	-0.0539986	-1.37271			19	19	16	48.8	55.102	134.82	8541200000	201
2036	Q13561;Q13561-3;Q13561-2;F8W1I6;F8VW18;H0YI98;F8VRV7;F8VX93;H0YHL1;F8W0U6	Q13561;Q13561-3;Q13561-2;F8W1I6;F8VW18;H0YI98	Dynactin subunit 2	DCTN2	1.94254	0.229443	3.5965	1.77346	0.13085	3.17502	+	+	34	34	34	66.1	44.23	194.75	20753000000	352
2038	Q13573;G3V3A4;G3V4X8;G3V5R3	Q13573;G3V3A4;G3V4X8	SNW domain-containing protein 1	SNW1	9.49682e-05	-0.294117	-10.6681	0.105208	-0.0258614	-0.87642			18	18	18	40.7	61.494	101.61	2883500000	148
2041	Q13608-3;Q13608;Q13608-2	Q13608-3;Q13608;Q13608-2	Peroxisome assembly factor 2	PEX6	9.88845e-05	-0.828674	-10.5578	0.188296	-0.0354325	-0.408818			7	7	7	13.8	94.57	24.655	610190000	33
2042	Q13615-3;Q13615-2;Q13615;G5E953;C9JLU3	Q13615-3;Q13615-2;Q13615;G5E953	Myotubularin-related protein 3	MTMR3	0.0639228	-0.0808001	-1.26751	0.00860603	-0.122165	-3.01795			19	19	18	24.7	129.44	65.173	1982900000	78
2043	Q13618-3;Q13618-2;Q13618;A0A087WTG3	Q13618-3;Q13618-2;Q13618	Cullin-3	CUL3	1.80959	0.132621	3.26256	0.106502	-0.166423	-0.866804	+		7	7	7	14	81.092	31.867	410980000	26
2044	Q13619;A0A0A0MR50;Q13619-2;A0A087WWN2	Q13619;A0A0A0MR50;Q13619-2	Cullin-4A	CUL4A	0.00522701	-0.355222	-3.54401	0.0451711	-0.191476	-1.54357			7	7	5	12	87.679	25.646	1449300000	38
2046	Q13627-2;Q13627;A0A2R8Y6L5;A0A2R8Y6I6;Q13627-4;Q13627-3;Q13627-5;A0A2R8YDF3;A0A2R8Y443;A0A2R8YEY4;E7EMI5	Q13627-2;Q13627;A0A2R8Y6L5;A0A2R8Y6I6;Q13627-4;Q13627-3;Q13627-5;A0A2R8YDF3	Dual specificity tyrosine-phosphorylation-regulated kinase 1A	DYRK1A	0.5301	0.042912	0.584757	3.48617	0.196421	9.61963		+	7	7	7	14.3	84.556	15.892	800980000	15
2047	Q13642-1;Q5JXI8;Q13642-5;Q13642-4;A0A0D9SFI6;A0A0D9SFB0;Q5JXH9;A0A0D9SFZ9;Q5JXH8;Q5JXH7;Q5JXI3;Q13642-3;Q13642;A0A0D9SG53;A0A0D9SGB2;Q5JXI0;Q5JXI2;A0A0D9SGD1;A0A0D9SEY7;A0A0D9SGC5	Q13642-1;Q5JXI8;Q13642-5;Q13642-4;A0A0D9SFI6;A0A0D9SFB0;Q5JXH9;A0A0D9SFZ9;Q5JXH8;Q5JXH7;Q5JXI3;Q13642-3;Q13642;A0A0D9SG53;A0A0D9SGB2;Q5JXI0;Q5JXI2;A0A0D9SGD1	Four and a half LIM domains protein 1	FHL1	4.92414	0.288181	22.329	1.26548	0.0643311	2.05937	+		15	15	15	46.4	31.895	66.329	3609500000	109
2048	Q13643	Q13643	Four and a half LIM domains protein 3	FHL3	0.00106389	-0.830828	-5.63096	1.18537	0.282845	1.89816			8	8	8	42.5	31.192	40.867	1637000000	35
2050	Q13813;Q13813-3	Q13813;Q13813-3	Spectrin alpha chain, non-erythrocytic 1	SPTAN1	1.18983	0.099404	1.90706	2.02817	0.239299	3.82214		+	255	255	2	78.8	284.54	323.31	129540000000	2896
2052	Q13895;F8WBL2;H7BY94	Q13895	Bystin	BYSL	0.00238247	-0.239141	-4.48573	2.08008	0.159333	3.96327		+	24	24	24	53.1	49.601	113.13	7568400000	210
2053	Q13951-2;Q13951;H3BSC0;J3KTD8	Q13951-2;Q13951;H3BSC0	Core-binding factor subunit beta	CBFB	0.0355947	-0.261718	-1.73704	0.359719	0.0914693	0.169545			4	4	4	35.8	21.991	13.639	2301600000	19
2054	Q14008-2;Q14008;Q14008-3;H0YDX5;E9PQH5;H0YCF6;H0YEK7	Q14008-2;Q14008;Q14008-3	Cytoskeleton-associated protein 5	CKAP5	0.00239656	-0.179587	-4.47807	0.138417	-0.0499156	-0.659112			97	97	97	52.4	218.52	323.31	33819000000	1134
2055	Q14011;K7EJV1;K7EMY9;K7EPM4;K7EQR7;D6W5Y5;Q14011-2;Q14011-3;K7ENX8;K7ELV6;K7EJV5;K7ELT6;K7ER40	Q14011;K7EJV1;K7EMY9;K7EPM4;K7EQR7;D6W5Y5;Q14011-2	Cold-inducible RNA-binding protein	CIRBP	0.701437	0.0379548	0.945956	2.29182	0.162342	4.57598		+	5	5	5	37.8	18.648	17.34	758950000	51
2056	Q14019;H3BT58	Q14019	Coactosin-like protein	COTL1	6.69493e-05	-1.00526	-11.6696	0.016032	-0.454964	-2.42356			4	4	4	31.7	15.945	12.505	566060000	21
2057	Q14103-3;Q14103;H0YA96;H0Y8G5;Q14103-4;Q14103-2;D6RAF8;D6RF44;D6RBQ9;D6RD83;A0A087WUK2;O14979	Q14103-3;Q14103;H0YA96;H0Y8G5;Q14103-4;Q14103-2;D6RAF8;D6RF44	Heterogeneous nuclear ribonucleoprotein D0	HNRNPD	1.41165	0.15476	2.36176	1.50735	0.182806	2.56687	+	+	20	20	18	50.3	32.834	109.05	4744500000	185
2058	Q14137;Q14137-2;A0A075B729	Q14137;Q14137-2	Ribosome biogenesis protein BOP1	BOP1	0.057091	-0.134926	-1.35679	0.0510032	-0.128843	-1.44637			6	6	6	15.5	83.629	19.22	328150000	29
2059	Q14141;B1AMS2;Q14141-2;Q14141-4;Q14141-3	Q14141;B1AMS2;Q14141-2;Q14141-4	Septin-6	SEPT6	1.97375	0.185664	3.67774	1.77214	0.168113	3.17184	+	+	29	29	19	59.9	49.716	323.31	79267000000	459
2062	Q14152;Q14152-2	Q14152;Q14152-2	Eukaryotic translation initiation factor 3 subunit A	EIF3A	1.40728	0.144123	2.35253	0.0148599	-0.147101	-2.49291	+		149	149	149	69.2	166.57	323.31	131360000000	1860
2063	Q14157;Q14157-5;Q14157-3;F8W726;Q5VU77;Q5VU78;Q5VU81;Q5VU80;Q5VU79;H0Y5H6;H7C2T8	Q14157;Q14157-5;Q14157-3;F8W726	Ubiquitin-associated protein 2-like	UBAP2L	0.535599	0.073796	0.59696	0.199227	-0.0520544	-0.361752			39	1	1	40.7	114.53	2.7189	722600000	24
2064	Q14157-1;Q14157-4	Q14157-1;Q14157-4	Ubiquitin-associated protein 2-like	UBAP2L	5.18538	0.392096	25.9749	0.956206	0.0407314	1.44787	+		42	42	4	48	103.93	323.31	40501000000	649
2065	Q14161-5;Q14161-8;Q14161-9;Q14161-10;F8WAK2;R4GNG3;Q14161-2;F8W822	Q14161-5;Q14161-8;Q14161-9;Q14161-10;F8WAK2;R4GNG3;Q14161-2		GIT2	0.736296	0.189557	1.01607	0.247625	-0.0131861	-0.175585			32	6	3	58.2	81.321	20.148	629720000	32
2066	Q14166;V9GY16	Q14166	Tubulin--tyrosine ligase-like protein 12	TTLL12	0.0797523	-0.0996757	-1.09372	0.000749269	-0.467218	-6.19719			24	24	24	48.4	74.403	73.263	3076300000	79
2067	Q14204;A0A2R8Y706;A0A2R8YFZ7;A0A2R8Y5T0;A0A2R8Y6H2;A0A2R8Y542;A0A2R8Y6I5;A0A2R8YGC7;H0YJ21	Q14204	Cytoplasmic dynein 1 heavy chain 1	DYNC1H1	0.0156268	-0.261912	-2.44685	1.72436	0.101936	3.05809		+	242	242	242	52.2	532.4	323.31	54560000000	1753
2070	Q14257;Q14257-2;A8MXP8;H0YL43	Q14257;Q14257-2;A8MXP8;H0YL43	Reticulocalbin-2	RCN2	0.885949	0.0822004	1.31097	4.90079	0.41796	22.0288		+	22	22	22	62.8	36.876	161.91	16829000000	191
2071	Q14258	Q14258	E3 ubiquitin/ISG15 ligase TRIM25	TRIM25	0.0417881	-0.120218	-1.60635	0.920675	0.112461	1.37867			8	8	8	18.1	70.973	36.753	1020000000	82
2074	Q14331;E9PRR7;E9PLY7;J3KSQ7	Q14331;E9PRR7	Protein FRG1	FRG1	2.08278	0.266252	3.9707	1.09538	0.136518	1.71992	+		7	7	7	30.6	29.172	23.806	390420000	33
2076	Q14444-2;Q14444;E9PLA9;G3V153	Q14444-2;Q14444;E9PLA9	Caprin-1	CAPRIN1	1.07754	0.0764971	1.68485	2.11228	0.152455	4.05251		+	9	9	9	16.6	76.861	98.954	2117300000	110
2077	Q14498-3;Q14498-2;Q14498;A0A0U1RQH7;H0Y4X3;G3XAC6;A0A0U1RQW2;Q5QP23;Q86U06-3;Q86U06-4;Q86U06-5;Q86U06-2;Q86U06;G3V546;G3V5Z6;Q5QP22;H0YJJ3;G3XAP0	Q14498-3;Q14498-2;Q14498;A0A0U1RQH7;H0Y4X3;G3XAC6	RNA-binding protein 39	RBM39	0.710154	0.149356	0.963564	0.155841	-0.0423813	-0.563761			8	8	8	25.6	57.089	15.256	404000000	21
2079	Q14558-2;B4DP31;Q14558;C9J168;C9JUN4;C9JKT9;C9JNQ3	Q14558-2;B4DP31;Q14558;C9J168	Phosphoribosyl pyrophosphate synthase-associated protein 1	PRPSAP1	0.773608	0.101345	1.09036	0.100654	-0.0738788	-0.911202			7	6	6	25.7	42.467	18.404	1050200000	75
2080	Q14566	Q14566	DNA replication licensing factor MCM6	MCM6	0.0886332	-0.0872825	-1.01098	0.00521933	-0.350312	-3.54564			27	27	27	33.1	92.888	96.926	3689400000	150
2082	Q14596-2;Q14596;B7Z5R6	Q14596-2;Q14596;B7Z5R6	Next to BRCA1 gene 1 protein	NBR1	0.119513	-0.0517573	-0.775874	0.507576	0.0311813	0.534191			7	7	7	11.1	103.83	12.975	366700000	22
2083	Q14651;C9JAM8	Q14651;C9JAM8	Plastin-1	PLS1	0.0866571	-0.112889	-1.02865	0.135668	-0.0779956	-0.675136			8	7	5	19.7	70.253	74.526	996250000	37
2085	Q14669;Q14669-2;Q14669-3;Q14669-4;H7C1L9;G5E9G6	Q14669;Q14669-2;Q14669-3;Q14669-4	E3 ubiquitin-protein ligase TRIP12	TRIP12	0.514473	0.0247321	0.549776	0.332644	0.00379213	0.093783			5	5	5	4.8	220.43	8.8232	270930000	15
2086	Q5T1Z4;Q5T1Z8;Q14671-2;Q14671;Q14671-3;H0YEH2;E9PR38;Q14671-4;H0YDK8;E9PMX1;E9PM68;E9PL65	Q5T1Z4;Q5T1Z8;Q14671-2;Q14671;Q14671-3;H0YEH2;E9PR38;Q14671-4	Pumilio homolog 1	PUM1	1.50532	0.145635	2.56246	0.0844619	-0.0450039	-1.04876	+		22	22	20	20.3	126.76	130.13	3192100000	173
2087	Q14674-2;Q14674	Q14674-2;Q14674	Separin	ESPL1	0.363184	0.0454049	0.178979	0.0932837	-0.12586	-0.970883			3	3	3	3.3	197.74	10.297	142640000	16
2088	Q14677-2;Q14677-3;Q14677;H0YD52	Q14677-2;Q14677-3;Q14677	Clathrin interactor 1	CLINT1	0.431746	0.122733	0.355616	0.464697	0.0335409	0.434984			3	3	3	9	68.166	14.071	317470000	34
2090	Q14687;Q14687-3;Q14687-2;H0Y613;H7C3B5;C9JLW9	Q14687;Q14687-3;Q14687-2;H0Y613	Genetic suppressor element 1	GSE1	0.00305509	-0.247762	-4.171	1.33468	0.0655015	2.20106		+	28	28	28	32.5	136.16	120.65	4441000000	229
2092	Q14694;Q14694-3;Q14694-2;H3BVF1;J3KT19;H3BNA1;H3BNL0;Q68D90	Q14694;Q14694-3;Q14694-2	Ubiquitin carboxyl-terminal hydrolase 10	USP10	2.63685	0.499302	5.72253	0.769426	0.0736109	1.08206	+		8	8	8	18.3	87.133	89.296	1681800000	68
2093	Q14697;F5H6X6	Q14697;F5H6X6	Neutral alpha-glucosidase AB	GANAB	0.0005001	-0.202327	-6.9094	0.0787512	-0.0420589	-1.10362			27	27	2	35.2	106.87	131.29	7732800000	283
2094	Q14697-2;E9PKU7;E9PNH1	Q14697-2;E9PKU7	Neutral alpha-glucosidase AB	GANAB	1.34862	0.176193	2.22991	0.413596	0.134621	0.310517	+		27	2	2	34.2	109.44	10.69	297740000	14
2095	Q14761	Q14761	Protein tyrosine phosphatase receptor type C-associated protein	PTPRCAP	3.79301	0.548901	11.5392	0.0257536	-0.0977449	-2.00731	+		6	6	6	41.3	21.196	25.868	1641800000	49
2098	Q14847;Q14847-2;C9J9W2;Q14847-3;F6S2S5;K7ESD6;O76041-2	Q14847;Q14847-2;C9J9W2;Q14847-3	LIM and SH3 domain protein 1	LASP1	0.109502	-0.110299	-0.844933	0.0414701	-0.10066	-1.61253			10	10	10	46.7	29.717	27.024	1203500000	74
2099	Q14974;Q14974-2;J3KTM9;J3QR48;J3KS06;J3QKQ5	Q14974;Q14974-2	Importin subunit beta-1	KPNB1	0.156568	-0.0401249	-0.559993	0.019625	-0.0809132	-2.24262			31	31	31	32.9	97.169	255.75	11280000000	299
2100	Q14978-3;S4R341	Q14978-3	Nucleolar and coiled-body phosphoprotein 1	NOLC1	0.00226358	-0.256608	-4.5526	0.187477	-0.022439	-0.412434			16	16	1	25.1	73.744	46.962	2690700000	123
2101	Q14997;Q14997-3;Q14997-2;F8WBH5	Q14997;Q14997-3;Q14997-2	Proteasome activator complex subunit 4	PSME4	0.934028	0.20759	1.40468	0.683304	0.368007	0.909158			3	3	3	2.9	211.33	6.5528	1149700000	24
2102	Q14999;Q14999-2	Q14999;Q14999-2	Cullin-7	CUL7	1.74865	0.414981	3.11564	3.28395	0.33077	8.52229	+	+	14	14	14	9.5	191.16	65.604	999680000	75
2103	Q14C86-3;Q14C86-5;Q14C86-2;Q14C86;Q14C86-6;F8W9S7;Q14C86-4;H0Y7I9;C9IZ08;H0Y4E7;A0A0A0MQV8;B4DGD8;B0QZ65	Q14C86-3;Q14C86-5;Q14C86-2;Q14C86;Q14C86-6;F8W9S7;Q14C86-4;H0Y7I9;C9IZ08;H0Y4E7	GTPase-activating protein and VPS9 domain-containing protein 1	GAPVD1	0.0173508	-0.152425	-2.35218	1.63945e-05	-0.523845	-16.6906			10	10	10	10	159.75	46.569	1441100000	49
2105	Q15003;E9PHA2;Q15003-2;H7C415;C9JZP1	Q15003;E9PHA2;Q15003-2	Condensin complex subunit 2	NCAPH	1.54293	0.123171	2.64479	0.00246268	-0.189067	-4.44285	+		49	49	20	63.8	82.562	323.31	20331000000	461
2106	Q15004;H0YKX3;H0YMA4;A0A0U1RQM0;A0A0U1RQC1;Q15004-2	Q15004;H0YKX3;H0YMA4;A0A0U1RQM0	PCNA-associated factor	KIAA0101	0.123096	-0.0447319	-0.752478	0.0636247	-0.0713714	-1.2712			6	6	6	66.7	11.986	10.113	421230000	24
2108	Q15008;Q15008-4;Q15008-3;Q15008-2;C9J7B7;C9J0E9;H7C531	Q15008;Q15008-4;Q15008-3;Q15008-2	26S proteasome non-ATPase regulatory subunit 6	PSMD6	0.742092	0.120929	1.02766	0.211698	-0.0118996	-0.310592			25	25	25	45.2	45.531	301.07	20837000000	305
2109	Q5JXX1;Q5JXX2;Q15014;Q5JXX6;A0A0A0MT59	Q5JXX1;Q5JXX2;Q15014;Q5JXX6;A0A0A0MT59	Mortality factor 4-like protein 2	MORF4L2	1.89934	0.243772	3.48588	1.66109	0.191351	2.91075	+	+	4	4	4	39.2	17.617	13.551	502960000	35
2110	Q15018	Q15018	BRISC complex subunit Abro1	FAM175B	0.00362233	-0.12865	-3.96471	0.000259366	-0.268106	-8.21978			6	6	6	29.4	46.9	33.524	1095300000	49
2111	Q15019;Q15019-3;Q15019-2;B5MCX3;H7C2Y0;C9J2Q4;C9IZU3;C9J938;C9JB25;C9JZI2;C9IY94;C9JQJ4;H7C310;B5MD47;A0A1B0GXJ2;C9JFT1;F8WB65;C9JT15;C9JSE7;H7C1T1	Q15019;Q15019-3;Q15019-2;B5MCX3;H7C2Y0	Septin-2	SEPT2	3.95925	0.438697	12.7255	1.17854	0.126435	1.88455	+		30	30	30	71.2	41.487	238.89	16266000000	347
2112	Q15020-4;Q15020;F8VV04;Q15020-2;H0YHU8;F8W667;Q15020-3	Q15020-4;Q15020;F8VV04	Squamous cell carcinoma antigen recognized by T-cells 3	SART3	0.190727	-0.0125904	-0.398158	0.00161377	-0.22575	-5.01377			22	22	22	24.7	105.58	169.15	6237600000	174
2113	Q15021;E7EN77;F5GZK7;F5H431	Q15021;E7EN77	Condensin complex subunit 1	NCAPD2	1.94924	0.155223	3.61385	0.00119011	-0.151636	-5.4592	+		51	51	51	41.9	157.18	323.31	15389000000	449
2114	Q15027	Q15027	Arf-GAP with coiled-coil, ANK repeat and PH domain-containing protein 1	ACAP1	0.19833	-0.0507584	-0.365534	0.0461161	-0.211895	-1.52694			4	4	4	8	81.535	26.358	1012600000	35
2115	Q15029-2;Q15029-3;Q15029;K7EP67;K7EJ74	Q15029-2;Q15029-3;Q15029	116 kDa U5 small nuclear ribonucleoprotein component	EFTUD2	0.0587822	-0.125352	-1.33369	0.194773	-0.0260212	-0.380662			18	16	16	26.9	105.38	51.312	1290300000	52
2118	Q15046;Q15046-2;H3BVA8;J3KRL2;H3BPV7;H3BRC9;H3BSN6	Q15046;Q15046-2	Lysine--tRNA ligase	KARS	0.213075	-0.0132809	-0.305093	1.78939	0.169172	3.21346		+	25	25	25	39.9	68.047	153.87	7752800000	172
2119	Q15052;Q15052-2	Q15052;Q15052-2	Rho guanine nucleotide exchange factor 6	ARHGEF6	2.4484	0.164457	5.07159	0.870659	0.0315533	1.28112	+		25	22	22	37.1	87.498	137.26	5210800000	188
2120	Q15054-3;Q15054-2;Q15054;E9PRK3;E9PM91;E9PNC0;H0YD46	Q15054-3;Q15054-2;Q15054	DNA polymerase delta subunit 3	POLD3	0.0078471	-0.307764	-3.11171	0.000167573	-0.370502	-9.212			5	5	5	14.7	39.32	12.671	352930000	23
2121	Q15056-2;Q15056	Q15056-2;Q15056	Eukaryotic translation initiation factor 4H	EIF4H	0.00157931	-0.464077	-5.04436	0.00235786	-0.346978	-4.49923			14	14	14	60.1	25.2	228.83	7575200000	131
2122	Q15084-3;Q15084;Q15084-4;Q15084-5;Q15084-2	Q15084-3;Q15084;Q15084-4;Q15084-5;Q15084-2	Protein disulfide-isomerase A6	PDIA6	9.26795e-05	-0.826534	-10.7353	0.00197862	-0.375093	-4.73193			20	20	20	46	47.837	98.181	3168100000	97
2124	Q15149-7;Q15149-8;Q15149-9;Q15149-5;Q15149-4;Q15149-6;Q15149-3;Q15149-2;Q15149;E9PMV1	Q15149-7;Q15149-8;Q15149-9;Q15149-5;Q15149-4;Q15149-6;Q15149-3;Q15149-2;Q15149	Plectin	PLEC	0.00348558	-0.167298	-4.01069	0.675814	0.180178	0.893884			9	9	9	3.8	512.6	31.171	1188400000	24
2127	Q15208;H0YGN4;F5H277;Q9Y2H1-2;Q9Y2H1	Q15208	Serine/threonine-protein kinase 38	STK38	0.0123338	-0.17061	-2.66666	1.07192	0.101267	1.67383			5	5	5	12.3	54.19	13.164	283630000	11
2128	Q15233;Q15233-2;C9IZL7;C9J4X2;H7C367;C9JYS8;C9JJ13	Q15233;Q15233-2	Non-POU domain-containing octamer-binding protein	NONO	1.71791	0.243914	3.0429	2.43391	0.112062	5.02409	+	+	11	11	11	28.5	54.231	42.376	3009600000	104
2129	Q15276-2;Q15276;I3L456	Q15276-2;Q15276	Rab GTPase-binding effector protein 1	RABEP1	1.20869	0.425111	1.94482	0.011589	-0.127292	-2.72593			7	7	7	14.6	95.478	19.718	291000000	23
2130	Q15293;Q15293-2;E9PP27	Q15293;Q15293-2	Reticulocalbin-1	RCN1	0.00390413	-0.217881	-3.87622	1.04674	0.10726	1.6245			11	11	11	48.6	38.89	41.478	1232700000	37
2131	Q15365	Q15365	Poly(rC)-binding protein 1	PCBP1	0.00227828	-0.236795	-4.5441	0.00987587	-0.217529	-2.88102			14	14	11	65.7	37.497	151.35	7406600000	155
2132	Q15366-3;Q15366-2;F8VZX2;Q15366-4;Q15366-5;Q15366-6;Q15366;H3BRU6;F8VXH9;Q15366-7;Q15366-8;F8W0G4;F8W1G6;J3QT27;E9PFP8;P57721-2;P57721-3;P57721-5;P57721-4;P57721;F8VRH0;H3BND9;F8VTZ0;H3BSS4	Q15366-3;Q15366-2;F8VZX2;Q15366-4;Q15366-5;Q15366-6;Q15366;H3BRU6;F8VXH9;Q15366-7;Q15366-8;F8W0G4	Poly(rC)-binding protein 2	PCBP2	0.00393018	-0.344324	-3.86843	0.0571818	-0.128417	-1.35553			10	7	7	53.6	38.221	21.897	1862900000	36
2133	Q15370;B8ZZU8;Q15370-2;I3L0M9;A0A0B4J296	Q15370;B8ZZU8;Q15370-2;I3L0M9;A0A0B4J296	Transcription elongation factor B polypeptide 2	TCEB2	0.0746739	-0.183479	-1.14532	0.341716	0.0197482	0.119592			6	6	6	92.4	13.133	25.717	508680000	28
2135	Q15393;Q15393-3;Q15393-2;H3BMB0;I3L4G7	Q15393;Q15393-3	Splicing factor 3B subunit 3	SF3B3	0.735903	0.0524578	1.01528	0.785423	0.055652	1.11374			24	24	24	21.3	135.58	139.6	5546200000	175
2136	Q15398-3;Q15398;Q15398-1;G3V4E5;G3V543	Q15398-3;Q15398;Q15398-1	Disks large-associated protein 5	DLGAP5	0.118876	-0.0790745	-0.7801	0.00264934	-0.343979	-4.34932			18	18	18	26.6	94.177	54.518	1244300000	66
2140	Q15428;K7EMT0	Q15428;K7EMT0	Splicing factor 3A subunit 2	SF3A2	1.08847	0.155444	1.70634	1.2477	0.0566266	2.02336			8	8	8	23.5	49.255	30.347	888080000	61
2142	Q15459;Q15459-2;H7C1L2	Q15459;Q15459-2	Splicing factor 3A subunit 1	SF3A1	1.01598	0.057202	1.56438	0.364082	0.00541051	0.181414			26	26	26	25.9	88.885	144.61	5922000000	214
2143	Q15464;Q15464-2	Q15464;Q15464-2	SH2 domain-containing adapter protein B	SHB	0.167316	-0.0392281	-0.506027	1.02571	0.178139	1.58339			6	6	6	22.2	55.042	10.582	354280000	14
2144	Q15468;A0A0A0MR87;E9PSF2;Q15468-2;Q5T0C7;H0Y702	Q15468;A0A0A0MR87;E9PSF2;Q15468-2	SCL-interrupting locus protein	STIL	0.012391	-0.23734	-2.66228	0.044489	-0.107728	-1.55581			5	5	5	9	142.95	9.2509	470710000	16
2146	Q15555-2;Q15555;K7EL66;K7ERD8;Q15555-4;Q15555-5;Q15555-3;M0QX52	Q15555-2;Q15555;K7EL66;K7ERD8;Q15555-4;Q15555-5;Q15555-3	Microtubule-associated protein RP/EB family member 2	MAPRE2	5.6691e-05	-0.791847	-12.1769	0.0023676	-0.332339	-4.49386			8	8	8	39	29.091	29.415	756740000	52
2147	Q15637-4;Q15637-6;Q15637-3;Q15637-2;Q15637;Q15637-5;Q15637-7;F8WEV5;H7C561;C9J792	Q15637-4;Q15637-6;Q15637-3;Q15637-2;Q15637;Q15637-5;Q15637-7	Splicing factor 1	SF1	0.0168364	-0.156314	-2.37925	0.0434684	-0.06436	-1.57451			13	13	13	25.5	59.711	48.12	1045900000	44
2152	Q15691	Q15691	Microtubule-associated protein RP/EB family member 1	MAPRE1	0.000230692	-0.616909	-8.4758	0.00386649	-0.268791	-3.88759			11	11	11	63.8	29.999	55.021	6746700000	93
2154	Q15717;M0QZR9;Q15717-2	Q15717;M0QZR9;Q15717-2	ELAV-like protein 1	ELAVL1	0.0475471	-0.0491522	-1.50244	1.05952	0.249559	1.64953			2	2	2	8.9	36.091	6.6377	111520000	16
2156	Q15751;H0YNB1;H0YL74;H0YKW7	Q15751	Probable E3 ubiquitin-protein ligase HERC1	HERC1	1.26922	0.141311	2.06696	0.512573	0.0247094	0.545491			23	23	23	5.7	532.22	56.223	2006200000	112
2160	Q15833;Q15833-2;Q15833-3;M0R1A1;M0R0M7;R4GMY7;M0QZ54;M0R0D4;M0R118	Q15833;Q15833-2;Q15833-3;M0R1A1	Syntaxin-binding protein 2	STXBP2	0.142267	-0.059615	-0.637146	0.301004	-7.94729e-06	-7.94532e-05			8	8	8	16.2	66.452	24.426	715540000	27
2161	Q15942;H0Y2Y8;Q15942-2;H7C3D3;C9IZ41;H7C3R3;C9JJK5	Q15942;H0Y2Y8;Q15942-2	Zyxin	ZYX	1.29302	0.236951	2.11546	0.145345	-0.0431245	-0.619968			16	16	16	40.6	61.277	54.923	1451900000	67
2162	Q16181;E7ES33;E7EPK1;Q16181-2;G3V1Q4;A0A0U1RRM2;A0A0U1RRE1;Q5JXL7;A0A0U1RRH9;A0A0U1RRD1	Q16181;E7ES33;E7EPK1;Q16181-2;G3V1Q4	Septin-7	SEPT7	2.97479	0.32795	7.06316	0.362666	0.0122013	0.177571	+		39	39	38	64.5	50.679	323.31	19492000000	455
2163	Q16186;A0A087WX59;A0A087WUX6	Q16186;A0A087WX59	Proteasomal ubiquitin receptor ADRM1	ADRM1	0.67092	0.0927057	0.883881	0.160218	-0.0423094	-0.541313			6	6	6	19.4	42.153	82.681	6649500000	81
2164	Q16204	Q16204	Coiled-coil domain-containing protein 6	CCDC6	1.87983	0.168407	3.4366	0.0421954	-0.119235	-1.5985	+		9	9	9	38.8	53.29	72.168	2424500000	89
2165	Q16342-3;Q16342;F5H4V9;F5GWT2;J3QK82;A0A087WYJ3;Q16342-5;Q16342-2;Q16342-4	Q16342-3;Q16342;F5H4V9	Programmed cell death protein 2	PDCD2	0.769459	0.160753	1.08213	0.495982	0.0376992	0.507769			5	5	5	26.4	35.29	19.94	299020000	24
2166	Q16401-2;Q16401;F2Z3J2;Q4VXH0	Q16401-2;Q16401	26S proteasome non-ATPase regulatory subunit 5	PSMD5	1.89742	0.184916	3.48101	0.0252348	-0.118693	-2.02465	+		19	19	19	43.2	51.311	62.943	2287900000	121
2167	Q16512;Q16512-2;Q16512-3;K7EN76;K7EL10;K7ES10;K7EKY9;K7EM57	Q16512;Q16512-2;Q16512-3	Serine/threonine-protein kinase N1	PKN1	0.00524053	-0.246591	-3.54115	0.00514168	-0.238547	-3.56224			11	11	11	14.8	103.93	25.773	597590000	32
2169	Q16531;F5GY55;Q16531-2;F5H198;F5GWI0;F5GZY8;F5H2L3;F5GYG8	Q16531;F5GY55;Q16531-2	DNA damage-binding protein 1	DDB1	0.994242	0.111471	1.52198	1.44911	0.0774911	2.4413		+	22	22	22	22.3	126.97	153.4	8308300000	285
2170	Q16537-2;Q16537;Q16537-3;Q15173-2;Q15173	Q16537-2;Q16537;Q16537-3	Serine/threonine-protein phosphatase 2A 56 kDa regulatory subunit epsilon isoform	PPP2R5E	0.431318	0.0283327	0.354565	0.0616524	-0.043469	-1.29603			6	6	6	16.2	54.042	62.918	910730000	36
2171	Q16543;K7EL68;K7EQA9;K7EKQ2;K7EIU0	Q16543;K7EL68;K7EQA9	Hsp90 co-chaperone Cdc37;Hsp90 co-chaperone Cdc37, N-terminally processed	CDC37	2.21609	0.384791	4.34968	2.06883	0.180167	3.93239	+	+	16	16	16	45.5	44.468	89.61	4860300000	179
2174	Q16643;Q16643-2;Q16643-3;D6R9W4;D6R9Q9;D6RCR4;D6RFI1	Q16643;Q16643-2;Q16643-3;D6R9W4	Drebrin	DBN1	0.604542	0.0581764	0.745947	1.17057	0.251216	1.86867			24	24	24	41.4	71.428	212.42	6359000000	220
2175	Q16666-2;Q16666;Q16666-3;Q16666-6;H3BM18;X6RHM1;A0A0A0MRB1	Q16666-2;Q16666;Q16666-3;Q16666-6;H3BM18;X6RHM1	Gamma-interferon-inducible protein 16	IFI16	0.00673269	-0.204558	-3.2708	0.525917	0.0420129	0.575439			15	15	15	24.7	82.095	75.077	1770700000	87
2176	Q16698-2;Q16698;E5RJG7;E5RFV2;E5RJD2;E5RID6;H0YAW3	Q16698-2;Q16698;E5RJG7;E5RFV2;E5RJD2	2,4-dienoyl-CoA reductase, mitochondrial	DECR1	1.71067	0.97839	3.02589	0.6097	0.0492466	0.756835	+		6	6	6	23.9	34.994	26.469	1021900000	34
2177	Q16763;K7EPJ1	Q16763;K7EPJ1	Ubiquitin-conjugating enzyme E2 S	UBE2S	0.183154	-0.0413005	-0.431754	0.000426021	-0.356467	-7.21091			4	4	4	25.2	23.845	28.414	1168900000	38
2179	Q1MSJ5-1;Q1MSJ5;Q1MSJ5-2	Q1MSJ5-1;Q1MSJ5;Q1MSJ5-2	Centrosome and spindle pole-associated protein 1	CSPP1	0.000237406	-0.402366	-8.41245	2.10687	0.960638	4.03744		+	14	14	13	17	141.82	78.158	897450000	60
2181	Q27J81-2;Q27J81;A0A0A0MQU1	Q27J81-2;Q27J81;A0A0A0MQU1	Inverted formin-2	INF2	1.92743	0.264933	3.55757	0.010563	-0.183612	-2.81529	+		10	10	10	15.5	134.62	50.118	669660000	34
2182	Q29RF7;H0Y9L6;Q29RF7-3	Q29RF7	Sister chromatid cohesion protein PDS5 homolog A	PDS5A	0.0474116	-0.0683344	-1.50472	0.00142439	-0.250116	-5.19271			18	18	18	17.3	150.83	106.07	2289600000	110
2185	Q2M2I8-2;Q2M2I8;E9PG46;A0A096LP60	Q2M2I8-2;Q2M2I8;E9PG46	AP2-associated protein kinase 1	AAK1	0.122006	-0.0596504	-0.759525	0.00069976	-0.264404	-6.31298			10	8	8	21.2	93.577	50.419	1551100000	85
2188	Q2NL82;I3L1Q5;I3L4E8;I3L4T0	Q2NL82	Pre-rRNA-processing protein TSR1 homolog	TSR1	0.495145	0.0250171	0.505851	3.27482	0.158701	8.47556		+	31	31	31	45.6	91.809	157.62	7582800000	288
2190	Q2T9J0;Q2T9J0-2	Q2T9J0;Q2T9J0-2	Peroxisomal leader peptide-processing protease;Peroxisomal leader peptide-processing protease, 15 kDa form;Peroxisomal leader peptide-processing protease, 45 kDa form	TYSND1	1.52534	0.125594	2.60614	1.01757	0.0744025	1.56748	+		9	9	9	31.1	59.308	47.225	1462500000	66
2194	Q32MZ4-3;Q32MZ4-2;Q32MZ4;C9JTC6	Q32MZ4-3;Q32MZ4-2;Q32MZ4	Leucine-rich repeat flightless-interacting protein 1	LRRFIP1	2.74403	0.346636	6.12207	0.213404	-0.0161597	-0.303784	+		58	58	53	63.7	82.688	323.31	34516000000	654
2195	Q3KQU3;Q3KQU3-2;Q3KQU3-4;C9JIR3;Q3KQU3-3;H0YF21;E9PLH3	Q3KQU3;Q3KQU3-2;Q3KQU3-4	MAP7 domain-containing protein 1	MAP7D1	0.00972776	-0.15024	-2.89589	1.39715	0.136135	2.33121		+	15	15	15	20.9	92.819	59.144	2281600000	92
2196	Q3MHD2;Q3MHD2-2;K7ELG9	Q3MHD2;Q3MHD2-2;K7ELG9	Protein LSM12 homolog	LSM12	2.35287	0.28015	4.76465	0.0342052	-0.0663336	-1.76979	+		3	3	3	13.3	21.701	6.0397	255320000	22
2198	Q3YEC7;H0Y4Z8;Q3YEC7-2;F2Z2T0;Q3YEC7-4;Q3YEC7-6;Q3YEC7-3;Q3YEC7-5;G3V154	Q3YEC7;H0Y4Z8;Q3YEC7-2	Rab-like protein 6	RABL6	3.07195	0.212386	7.49555	0.00431489	-0.0544917	-3.76015	+		20	20	20	24	79.548	99.635	5336400000	174
2199	Q3ZCM7;A0A075B736;Q5SQY0	Q3ZCM7;A0A075B736;Q5SQY0	Tubulin beta-8 chain	TUBB8	0.431103	0.0265843	0.354035	0.000767939	-0.379004	-6.15594			16	2	2	27.3	49.775	49.755	3727900000	46
2207	Q4VXZ8;Q9NUI1;A0A0J9YWI0;Q9NUI1-3;G3V0I9;A0A0J9YXZ6;A0A0J9YY83;Q9NUI1-2	Q4VXZ8;Q9NUI1;A0A0J9YWI0;Q9NUI1-3	Peroxisomal 2,4-dienoyl-CoA reductase	DECR2	0.834024	0.312932	1.20942	0.0880905	-0.0406346	-1.01579			4	4	4	14.3	29.484	8.3811	268080000	12
2209	Q52LJ0-2;Q52LJ0;H0YNA1	Q52LJ0-2;Q52LJ0	Protein FAM98B	FAM98B	0.416513	0.0264988	0.317837	0.280787	-0.00630506	-0.0636726			7	7	7	28.4	45.547	95.425	747430000	57
2210	Q53ET0;H0YDQ8;Q5T4K5;J3KNE6	Q53ET0;H0YDQ8	CREB-regulated transcription coactivator 2	CRTC2	1.53113	0.615917	2.61885	1.17187	0.0593947	1.87126	+		8	8	8	19	73.301	19.309	358950000	22
2214	Q53QZ3;B8ZZK0	Q53QZ3;B8ZZK0	Rho GTPase-activating protein 15	ARHGAP15	0.0504872	-0.143037	-1.45448	1.17219	0.21072	1.8719			5	5	5	15.8	54.544	18.333	732570000	28
2219	Q58FF8	Q58FF8	Putative heat shock protein HSP 90-beta 2	HSP90AB2P	0.0701825	-0.0519295	-1.19402	0.990884	0.0946655	1.51543			26	3	3	31.2	44.348	55.62	2325200000	60
2221	Q5H909;Q9UNF1-2;Q9UNF1;Q5H907	Q5H909;Q9UNF1-2;Q9UNF1;Q5H907	Melanoma-associated antigen D2	MAGED2	0.202083	-0.0124807	-0.349811	0.00126151	-0.232836	-5.37162			13	13	13	28.7	63.138	59.77	1339500000	48
2222	Q5JR04;Q9HCE1;Q9HCE1-2	Q5JR04;Q9HCE1;Q9HCE1-2	Putative helicase MOV-10	MOV10	2.51355	0.32048	5.28957	1.80837	0.101153	3.25959	+	+	20	20	20	27.3	107.21	75.236	2572800000	104
2223	Q5JRA6;Q5JRA6-2;A0A0A0MRH6;Q5JRA6-4;Q5JRA6-3	Q5JRA6;Q5JRA6-2;A0A0A0MRH6	Melanoma inhibitory activity protein 3	MIA3	0.00444877	-0.41584	-3.72515	0.249469	-0.0188845	-0.169079			14	14	14	13.6	213.7	63.005	1013200000	48
2224	Q5JSZ5-5;Q5JSZ5;A0A1W2PQP5;H0Y412;Q5JSZ9;Q5JSZ5-4;Q5JSZ5-2;Q5JSZ5-3	Q5JSZ5-5;Q5JSZ5	Protein PRRC2B	PRRC2B	2.53957	0.500826	5.37865	4.29091	0.863681	15.4525	+	+	22	22	22	23.5	165.53	50.03	1101500000	67
2225	Q5JTH9-2;Q5JTH9-3;Q5JTH9;A0A087X1U8;H7C1M8;A0A087WYW2;A0A087X0G0	Q5JTH9-2;Q5JTH9-3;Q5JTH9	RRP12-like protein	RRP12	0.608942	0.0321865	0.755237	3.53369	0.237893	9.89582		+	17	17	17	17.5	132.71	56.496	1986200000	103
2227	Q5JTZ9	Q5JTZ9	Alanine--tRNA ligase, mitochondrial	AARS2	0.350467	0.0188535	0.144078	0.043316	-0.137352	-1.57734			5	5	5	8.7	107.34	10.475	104990000	10
2229	Q5LJA5;Q9Y5K5-2;Q9Y5K5-4;Q9Y5K5-3;Q9Y5K5;Q5LJA9;H0Y6Y4;Q5LJB0;H0Y4E0;H0Y4K0;H0Y636	Q5LJA5;Q9Y5K5-2;Q9Y5K5-4;Q9Y5K5-3;Q9Y5K5;Q5LJA9;H0Y6Y4;Q5LJB0;H0Y4E0	Ubiquitin carboxyl-terminal hydrolase;Ubiquitin carboxyl-terminal hydrolase isozyme L5	UCHL5	0.0970752	-0.0690792	-0.939628	0.199565	-0.0223214	-0.360332			10	10	10	39.4	40.423	32.928	1048000000	43
2231	Q5QP82;Q5QP82-2;A0A0A0MQT4	Q5QP82;Q5QP82-2;A0A0A0MQT4	DDB1- and CUL4-associated factor 10	DCAF10	0.813632	0.160521	1.16937	0.919139	0.278206	1.37567			9	9	9	23.4	60.581	23.703	457330000	31
2232	Q5QPE5;Q9Y5X3;Q5QPE4;U3KQL0;U3KQP5;Q9Y5X3-2	Q5QPE5;Q9Y5X3;Q5QPE4	Sorting nexin-5	SNX5	0.300037	-0.0010829	-0.00305352	0.000939146	-0.452699	-5.82723			3	3	3	12.3	31.03	23.814	854370000	27
2234	Q5SQI0;Q5SQI0-3;Q5SQI0-2;Q5SQI0-5;Q5SQI0-4;Q5SQI0-7;Q5SQI0-6	Q5SQI0;Q5SQI0-3;Q5SQI0-2;Q5SQI0-5;Q5SQI0-4;Q5SQI0-7;Q5SQI0-6	Alpha-tubulin N-acetyltransferase 1	ATAT1	1.86489	0.278847	3.39916	0.280261	-0.00331418	-0.0653707	+		9	9	9	29.5	46.81	25.609	1121600000	47
2235	Q5SRE5-2;Q5SRE5;H7C4K7	Q5SRE5-2;Q5SRE5	Nucleoporin NUP188 homolog	NUP188	0.522457	0.0759708	0.567705	0.00741291	-0.209657	-3.1703			8	8	8	6.3	182.29	27.367	940050000	74
2237	Q5SW79;H0Y2V6;Q5SW79-2;Q5SW79-3;H0Y4T4;E7EWM2;E7EMW0;E5RG47;Q96L14;E5RGW7;E5RIH6;E5RJT5;H0YB66;E5RFU8;H0YB92	Q5SW79;H0Y2V6;Q5SW79-2;Q5SW79-3	Centrosomal protein of 170 kDa	CEP170	1.21534	0.0730136	1.95815	1.47737	0.113268	2.50195		+	15	15	15	14.3	175.29	33.956	1001500000	52
2239	Q5T0D9-2;Q5T0D9	Q5T0D9-2;Q5T0D9	Tumor protein p63-regulated gene 1-like protein	TPRG1L	1.76059	0.272289	3.14414	1.01554	0.133526	1.56352	+		3	3	3	26.3	23.346	39.099	440180000	27
2242	Q5T1M5;A0A0A0MT60;Q5T1M5-2;Q5T1M5-3;X6RKW4	Q5T1M5;A0A0A0MT60;Q5T1M5-2	FK506-binding protein 15;Peptidyl-prolyl cis-trans isomerase	FKBP15	2.43143	0.300358	5.016	1.31858	0.0949926	2.16786	+	+	18	18	18	22.2	133.63	152.25	2816700000	152
2246	Q5T447;Q5T447-2	Q5T447	E3 ubiquitin-protein ligase HECTD3	HECTD3	1.60795	0.188663	2.78972	0.270413	-0.0039053	-0.0975823	+		16	16	16	21.7	97.112	31.801	2673900000	90
2247	Q5T4S7-3;Q5T4S7;Q5T4S7-4;Q5T4S7-2;Q5T4S7-5;A0A0A0MSW0;X6R960;X6RE05;Q5T4S7-6;Q5TBN9	Q5T4S7-3;Q5T4S7;Q5T4S7-4;Q5T4S7-2	E3 ubiquitin-protein ligase UBR4	UBR4	1.10429	0.116459	1.73746	0.604821	0.0116339	0.746537			128	128	128	33.2	571.85	323.31	34059000000	1061
2248	Q5T5Y3;Q5T5Y3-3;Q5T5Y3-2	Q5T5Y3;Q5T5Y3-3;Q5T5Y3-2	Calmodulin-regulated spectrin-associated protein 1	CAMSAP1	1.93087	0.206809	3.56643	0.0942186	-0.059073	-0.963062	+		20	20	20	23.4	177.97	50.194	1482300000	67
2250	Q5T6F2;A2A305;Q5T6F2-2;H0YDN2;A0A0D9SFI5;Q5JV08	Q5T6F2	Ubiquitin-associated protein 2	UBAP2	0.575951	0.0430079	0.684992	0.0135716	-0.223819	-2.57683			15	15	15	22.5	117.11	96.359	2551000000	93
2251	Q5T749	Q5T749	Keratinocyte proline-rich protein	KPRP	0.658551	0.192931	0.858504	0.880349	0.309164	1.30004			19	19	19	40.9	64.135	143.39	4260500000	164
2252	Q5T750	Q5T750	Skin-specific protein 32	XP32	1.18577	0.520992	1.89897	1.22348	0.434151	1.97452			4	4	4	12.8	26.238	12.697	220020000	10
2256	Q5TDE8;Q5VTB9-3;Q5TDE7;Q5VTB9;H0Y7B1	Q5TDE8;Q5VTB9-3;Q5TDE7;Q5VTB9	E3 ubiquitin-protein ligase RNF220	RNF220	0.15473	-0.0428842	-0.569549	1.49221	0.169309	2.53399		+	8	8	8	38.5	29.19	40.081	2264400000	68
2259	Q5VT52-2;Q5VT52-3;Q5VT52;Q5VT52-5	Q5VT52-2;Q5VT52-3;Q5VT52;Q5VT52-5	Regulation of nuclear pre-mRNA domain-containing protein 2	RPRD2	0.348751	0.0139607	0.139308	0.163408	-0.0275087	-0.525287			7	7	7	8.8	152.59	21.956	665590000	47
2261	Q5VWU8;Q8TEW0-9;Q8TEW0-10;Q8TEW0-8;F5GZI3;Q8TEW0-7;Q8TEW0-6;Q8TEW0-4;Q8TEW0-11;Q8TEW0-2;Q8TEW0;Q5VWV2;Q8TEW0-5;Q8TEW0-3;B1AP52	Q5VWU8;Q8TEW0-9;Q8TEW0-10;Q8TEW0-8;F5GZI3;Q8TEW0-7;Q8TEW0-6;Q8TEW0-4;Q8TEW0-11;Q8TEW0-2;Q8TEW0;Q5VWV2;Q8TEW0-5;Q8TEW0-3	Partitioning defective 3 homolog	PARD3	0.168561	-0.0527012	-0.499975	0.0402836	-0.128277	-1.63605			9	9	9	13.4	110	29.998	590610000	34
2263	Q5VYK3;J3KN16;R4GMY1	Q5VYK3;J3KN16;R4GMY1	Proteasome-associated protein ECM29 homolog	ECM29;KIAA0368	0.159042	-0.047006	-0.547291	0.0292365	-0.160341	-1.90021			12	12	12	8.8	204.29	32.34	882790000	39
2268	Q5W0B1	Q5W0B1	RING finger protein 219	RNF219	0.0339401	-0.0947824	-1.7762	1.04593	0.0894491	1.62291			4	4	4	8	81.116	10.401	187790000	25
2269	Q5W0V3-2;Q5W0V3	Q5W0V3-2;Q5W0V3	Protein FAM160B1	FAM160B1	3.89558	0.235031	12.258	0.00595529	-0.0879145	-3.40157	+		10	10	10	22.2	83.734	55.799	2915100000	82
2271	Q60FE5;A0A087WWY3	Q60FE5;A0A087WWY3		FLNA	6.64002e-06	-1.36945	-20.9674	0.187417	-0.0171242	-0.412701			211	202	3	74.4	278.22	323.31	65973000000	978
2276	Q66K74-2;Q66K74;M0R1M7	Q66K74-2;Q66K74	Microtubule-associated protein 1S;MAP1S heavy chain;MAP1S light chain	MAP1S	0.262763	-0.0112257	-0.123202	0.803065	0.0670458	1.14856			25	25	25	26.7	109.79	89.054	5385600000	211
2280	Q69YN2-3;Q69YN2;Q69YN2-2;A0A286YF56	Q69YN2-3;Q69YN2	CWF19-like protein 1	CWF19L1	0.435303	0.0824199	0.364334	0.00729269	-0.230369	-3.18725			6	6	6	20.7	45.536	19.292	245310000	22
2281	Q69YQ0-2;Q69YQ0;F8WAN1	Q69YQ0-2;Q69YQ0	Cytospin-A	SPECC1L	1.68864	0.546458	2.97447	0.903232	0.406272	1.34467	+		4	4	4	7.1	120.18	9.9035	150500000	11
2282	Q6AI12;K7ERW4	Q6AI12	Ankyrin repeat domain-containing protein 40	ANKRD40	0.000609956	-0.154133	-6.55124	0.00138544	-0.0931675	-5.23314			4	4	4	14.9	41.088	13.494	282310000	17
2283	Q6DD87	Q6DD87	Zinc finger protein 787	ZNF787	1.07977	0.34558	1.68924	1.25155	0.102822	2.03113			5	5	5	19.9	40.428	16.514	285000000	20
2284	Q6DD88;F5H6I7;F5GWF8	Q6DD88;F5H6I7	Atlastin-3	ATL3	1.62475	0.779791	2.82772	0.00524388	-0.147249	-3.54045	+		8	8	8	22	60.541	20.819	929900000	23
2286	Q6F5E8-2;Q6F5E8;R4GMZ7	Q6F5E8-2;Q6F5E8	Leucine-rich repeat-containing protein 16C	RLTPR	0.00348822	-0.298573	-4.00978	0.00198014	-0.148202	-4.73089			14	14	14	16.5	148.21	31.548	998240000	35
2287	Q6FI81-3;Q6FI81;Q6FI81-2;H3BV90;H3BTZ8;H3BQ23;H3BUG4;H3BPG7;H3BT65	Q6FI81-3;Q6FI81;Q6FI81-2;H3BV90	Anamorsin	CIAPIN1	0.00486701	-0.54855	-3.62348	0.000853307	-0.362549	-5.9819			6	6	6	36.8	32.212	17.05	969470000	32
2288	Q6GPH4-6;Q6GPH4-2;Q6GPH4-7;Q6GPH4	Q6GPH4-6;Q6GPH4-2;Q6GPH4-7;Q6GPH4	XIAP-associated factor 1	XAF1	1.73339	0.980501	3.07942	0.049663	-0.0491289	-1.46762	+		4	4	4	30.2	22.507	13.422	1061700000	23
2296	Q6NYC1;Q6NYC1-3	Q6NYC1;Q6NYC1-3	Bifunctional arginine demethylase and lysyl-hydroxylase JMJD6	JMJD6	0.0202159	-0.152661	-2.21651	0.14606	-0.0309513	-0.616024			5	5	1	15.6	46.461	11.049	133730000	21
2297	Q6NYC8;A0A0G2JHC2;Q6NYC8-2;Q6NYC8-3;Q6NYC8-4;A0A0G2JKF1	Q6NYC8;A0A0G2JHC2;Q6NYC8-2;Q6NYC8-3	Phostensin	PPP1R18	2.38369	0.308565	4.86207	4.50509	0.270335	17.5068	+	+	26	26	26	46.7	67.942	100.52	4628900000	179
2299	Q6P158-2;Q6P158;A0A087WZ11;Q6P158-3;A0A087WW12	Q6P158-2;Q6P158;A0A087WZ11;Q6P158-3	Putative ATP-dependent RNA helicase DHX57	DHX57	1.09434	0.188068	1.71788	0.986546	0.153541	1.50698			4	4	4	7.6	73.601	8.2158	81684000	8
2300	Q6P1J9;A0A1B0GUB2;A0A2R8YHB3;A0A2R8Y640	Q6P1J9;A0A1B0GUB2;A0A2R8YHB3	Parafibromin	CDC73	0.908334	0.328913	1.35462	0.451767	0.0234712	0.404199			9	9	9	21.1	60.576	16.535	443670000	19
2303	Q6P2E9;Q6P2E9-2;I3L2F4;I3L0V0	Q6P2E9;Q6P2E9-2	Enhancer of mRNA-decapping protein 4	EDC4	2.62978	0.306678	5.69695	0.119009	-0.0301784	-0.779216	+		37	37	37	32.9	151.66	264.11	7527000000	308
2304	Q6P2H3-2;Q6P2H3;Q6P2H3-4;H7BZW2;Q6P2H3-3	Q6P2H3-2;Q6P2H3;Q6P2H3-4	Centrosomal protein of 85 kDa	CEP85	1.34491	0.208861	2.22221	0.0261791	-0.0936756	-1.99338	+		16	16	16	35	85.567	72.818	1798000000	86
2305	Q6P2Q9;I3L0J9;I3L3Z8	Q6P2Q9	Pre-mRNA-processing-splicing factor 8	PRPF8	0.0132227	-0.123501	-2.60116	0.0193414	-0.0652402	-2.25547			30	30	30	15.8	273.6	64.821	1774500000	114
2307	Q6P6C2;Q6P6C2-1;Q6P6C2-3;K7ER58	Q6P6C2;Q6P6C2-1	RNA demethylase ALKBH5	ALKBH5	2.05399	0.260478	3.89192	0.630332	0.0242419	0.800076	+		7	7	7	22.6	44.255	31.43	573630000	44
2313	Q6PIW4-2;Q6PIW4	Q6PIW4-2;Q6PIW4	Fidgetin-like protein 1	FIGNL1	0.00557171	-0.178614	-3.47382	0.00110292	-0.242749	-5.57529			5	5	4	15.8	61.686	18.748	303960000	29
2314	Q6PJG6;Q6PJG6-3;Q6PJG6-2	Q6PJG6;Q6PJG6-3	BRCA1-associated ATM activator 1	BRAT1	0.000353422	-0.619048	-7.5769	0.00471574	-0.182632	-3.659			4	4	4	6.2	88.118	8.8138	243100000	9
2315	Q6PKG0;Q6PKG0-3;A0A0B4J210;E5RH50;H0YBW1;H0YC33;H0YAN4;H0YC73;E5RHK4;H0YBM7;H0YBR8;H0YAX9;H0YBJ5;D6RJB0;Q659C4-9	Q6PKG0;Q6PKG0-3;A0A0B4J210;E5RH50	La-related protein 1	LARP1	5.05821	0.356253	24.132	3.19505	0.132986	8.0772	+	+	61	61	60	62.7	123.51	323.31	27777000000	758
2319	Q6SPF0;E9PIW9	Q6SPF0;E9PIW9	Atherin	SAMD1	0.399661	0.0234734	0.275141	0.758985	0.0658644	1.06132			8	8	8	27.9	56.051	37.383	1043200000	74
2321	Q6UUV7-3;Q6UUV7;H0YK64;H0YK33	Q6UUV7-3;Q6UUV7	CREB-regulated transcription coactivator 3	CRTC3	2.94949	0.134711	6.95421	3.81634	0.267427	11.699	+	+	19	19	19	30.7	66.829	108.18	4504900000	179
2324	Q6VY07;Q6VY07-2;B4DF77	Q6VY07;Q6VY07-2;B4DF77	Phosphofurin acidic cluster sorting protein 1	PACS1	2.49688	0.263662	5.2331	0.0341327	-0.114803	-1.77153	+		13	13	13	25.5	104.9	43.256	834280000	58
2325	Q6WCQ1-3;Q6WCQ1;Q6WCQ1-2;J3KSW8;H0Y2S9;A8MZF8;J3KSK7;H0Y7E2	Q6WCQ1-3;Q6WCQ1;Q6WCQ1-2;J3KSW8;H0Y2S9	Myosin phosphatase Rho-interacting protein	MPRIP	1.00363	0.614745	1.54029	0.278083	-0.00480731	-0.0724218			4	4	4	6	114.05	10.777	857050000	12
2326	Q6XZF7;A0A1C7CYY6;A0A1B0GTX1;Q6XZF7-2	Q6XZF7	Dynamin-binding protein	DNMBP	2.10014	0.827639	4.0187	0.000116779	-0.394795	-10.1147	+		6	6	6	6.7	177.35	28.953	345060000	26
2327	Q6Y7W6;I1E4Y6;Q6Y7W6-4;Q6Y7W6-5;E7ESB6;C9JHW1;C9JH18;B8ZZD2;C9JH78;C9IYH5;C9J7G1;C9JZC0;C9JW88;C9J0V6;C9JHT0;C9JRZ2;F8WBF1;C9J1A6;A0A1U8QZH8;F8WCD5;C9JPV7;C9JXQ0	Q6Y7W6;I1E4Y6;Q6Y7W6-4;Q6Y7W6-5;E7ESB6	PERQ amino acid-rich with GYF domain-containing protein 2	GIGYF2	4.07885	0.447292	13.6504	3.5528	0.379433	10.009	+	+	69	69	7	52.3	150.07	323.31	29906000000	738
2331	Q6ZRI6-2;Q6ZRI6;H3BMJ2;H3BN41;H3BRS2;H3BT66	Q6ZRI6-2;Q6ZRI6;H3BMJ2	Uncharacterized protein C15orf39	C15orf39	0.0241186	-0.438025	-2.06334	0.354688	0.029623	0.155747			6	6	6	15.6	99.212	8.0215	266490000	8
2332	Q6ZSZ5;Q6ZSZ5-2;M0QZS0	Q6ZSZ5;Q6ZSZ5-2;M0QZS0	Rho guanine nucleotide exchange factor 18	ARHGEF18	0.924399	0.111855	1.38592	0.000275799	-0.307364	-8.08836			15	15	1	19.8	130.78	64.841	2112300000	71
2333	Q6ZT12;Q6ZT12-4;H7C481;H0Y3K2;H7BZD8;Q6ZT12-2	Q6ZT12;Q6ZT12-4	E3 ubiquitin-protein ligase UBR3	UBR3	0.378184	0.0108705	0.21919	0.159527	-0.0191011	-0.544818			9	9	9	7.5	212.43	28.073	441860000	31
2334	Q6ZTI6;Q6ZTI6-2	Q6ZTI6;Q6ZTI6-2	Filamin-interacting protein FAM101A	FAM101A	0.886726	0.396359	1.31248	1.00172	0.220187	1.53657			4	4	4	25.5	23.61	7.6964	161790000	12
2335	Q709C8-4;Q709C8-2;Q709C8-3;Q709C8	Q709C8-4;Q709C8-2;Q709C8-3;Q709C8	Vacuolar protein sorting-associated protein 13C	VPS13C	0.0304412	-0.1214	-1.86645	0.00169268	-0.433644	-4.94662			15	15	15	6.4	403.08	29.761	898800000	28
2338	Q71RC2-5;Q71RC2;Q71RC2-4;Q71RC2-3;Q71RC2-6;Q71RC2-2;X6RLN4;Q71RC2-7;Q96J85;Q8TBL5;A0A087WTL9;F8W1I4;F8VY40;F8W1Z5	Q71RC2-5;Q71RC2;Q71RC2-4;Q71RC2-3;Q71RC2-6;Q71RC2-2;X6RLN4	La-related protein 4	LARP4	2.70299	0.371303	5.96645	1.53431	0.130352	2.62582	+	+	15	15	15	36.1	72.399	113.92	2183800000	120
2340	Q7KZF4;H7C597	Q7KZF4	Staphylococcal nuclease domain-containing protein 1	SND1	0.916119	0.10216	1.36979	0.532576	0.0450137	0.590258			18	18	18	24.8	102	55.501	3309600000	103
2342	Q7L2E3;H7BXY3;Q7L2E3-3;Q7L2E3-2;F6R0H4	Q7L2E3;H7BXY3;Q7L2E3-3;Q7L2E3-2	Putative ATP-dependent RNA helicase DHX30	DHX30	1.66978	0.667287	2.93078	0.444993	0.0494978	0.387889	+		9	9	9	8.5	133.94	17.527	604140000	24
2343	Q7L2H7;Q7L2H7-2;H0YCQ8;J3KNJ2;E9PRI2;E7ESM3;E9PRY0;E9PN86	Q7L2H7;Q7L2H7-2;H0YCQ8	Eukaryotic translation initiation factor 3 subunit M	EIF3M	0.656911	0.0856835	0.855129	0.235605	-0.0128558	-0.218941			12	12	12	38.8	42.502	143.56	3159100000	143
2344	Q7L2J0	Q7L2J0	7SK snRNA methylphosphate capping enzyme	MEPCE	0.937375	0.14378	1.41119	0.0916985	-0.0866815	-0.984323			3	3	3	8.9	74.354	11.091	146080000	17
2345	Q7L576;Q7L576-2;Q7L576-3;A0A0G2JR96;A0A0G2JQT1;H0YL50;A0A0G2JRX2;A0A087WU52;A0A0G2JRV9;A0A087WWL1;A0A0G2JQH3;A0A087WVZ5	Q7L576;Q7L576-2;Q7L576-3	Cytoplasmic FMR1-interacting protein 1	CYFIP1	3.26318	0.411751	8.41636	0.00462215	-0.237453	-3.68167	+		11	11	5	10.5	145.18	34.39	1427100000	50
2347	Q7LBC6;Q7LBC6-2;Q7LBC6-3	Q7LBC6;Q7LBC6-2	Lysine-specific demethylase 3B	KDM3B	0.194598	-0.0290623	-0.381413	0.0266709	-0.146067	-1.9776			23	23	23	21.9	191.58	62.617	2402700000	69
2350	Q7RTV0	Q7RTV0	PHD finger-like domain-containing protein 5A	PHF5A	0.24271	-0.0112289	-0.193114	0.410488	0.014414	0.302688			9	9	9	75.5	12.405	49.987	1304700000	66
2352	Q7Z2W4;Q7Z2W4-2	Q7Z2W4;Q7Z2W4-2	Zinc finger CCCH-type antiviral protein 1	ZC3HAV1	1.43188	0.145287	2.40461	0.324244	0.0108452	0.069468	+		42	42	3	52.1	101.43	323.31	13199000000	422
2355	Q7Z406;Q7Z406-6;Q7Z406-2;M0QY43;Q7Z406-5;Q7Z406-4	Q7Z406;Q7Z406-6;Q7Z406-2;M0QY43;Q7Z406-5;Q7Z406-4	Myosin-14	MYH14	0.5974	0.25538	0.730819	0.00145187	-0.428323	-5.165			15	2	2	5.5	227.87	5.202	667370000	20
2356	Q7Z417;Q7Z417-2	Q7Z417	Nuclear fragile X mental retardation-interacting protein 2	NUFIP2	2.11303	0.298868	4.0546	0.16824	-0.0279446	-0.501533	+		16	16	16	42.4	76.12	39.287	1558700000	42
2358	Q7Z460	Q7Z460	CLIP-associating protein 1	CLASP1	0.180509	-0.0375357	-0.443764	0.0108852	-0.0922354	-2.78617			11	10	1	9.4	169.45	25.466	531040000	44
2359	Q7Z478;A0A087WYN9	Q7Z478;A0A087WYN9	ATP-dependent RNA helicase DHX29	DHX29	2.26449	0.176055	4.49337	2.38224	0.241618	4.85747	+	+	12	12	12	11.2	155.23	49.418	1367700000	111
2360	Q7Z4H7-3;Q7Z4H7;Q5VY60;Q7Z4H7-2;Q5SYF9	Q7Z4H7-3;Q7Z4H7;Q5VY60;Q7Z4H7-2;Q5SYF9	HAUS augmin-like complex subunit 6	HAUS6	0.227808	-0.0172111	-0.247987	0.00631521	-0.21596	-3.33864			18	18	18	29.7	104.31	80.215	2076300000	112
2362	Q7Z4V5-2;Q7Z4V5;Q7Z4V5-4;Q7Z4V5-3;M0R0J3;H3BPQ6;A0A087WX58;K7EPS6;A0A024R216;A0A087WT54;Q9Y3E1	Q7Z4V5-2;Q7Z4V5;Q7Z4V5-4;Q7Z4V5-3;M0R0J3	Hepatoma-derived growth factor-related protein 2	HDGFRP2	0.000108689	-0.24722	-10.3038	0.0852968	-0.106918	-1.04105			4	3	3	7.3	74.229	11.182	501700000	22
2363	Q7Z591-7;Q7Z591-2;Q7Z591;Q7Z591-8;Q7Z591-5;Q7Z591-3;Q7Z591-6;Q7Z591-4	Q7Z591-7;Q7Z591-2;Q7Z591;Q7Z591-8;Q7Z591-5	AT-hook-containing transcription factor	AKNA	2.24847	0.468493	4.44544	2.23992	0.32734	4.41998	+	+	21	21	21	30.8	141.62	66.247	1678600000	89
2365	Q7Z5L9;Q7Z5L9-3	Q7Z5L9	Interferon regulatory factor 2-binding protein 2	IRF2BP2	0.197734	-0.0311925	-0.368053	0.021949	-0.0854568	-2.14469			22	21	2	50.6	61.024	108.05	3629900000	156
2367	Q7Z5R6	Q7Z5R6	Amyloid beta A4 precursor protein-binding family B member 1-interacting protein	APBB1IP	0.0220057	-0.311427	-2.14245	0.0376619	-0.135314	-1.69083			6	6	6	13.8	73.182	11.832	297660000	17
2370	Q7Z6Z7;Q7Z6Z7-2;Q7Z6Z7-3;H0Y659;A0A087X146	Q7Z6Z7;Q7Z6Z7-2;Q7Z6Z7-3	E3 ubiquitin-protein ligase HUWE1	HUWE1	0.813285	0.04227	1.16868	0.018656	-0.16421	-2.28743			104	104	103	31.3	481.89	323.31	24344000000	797
2371	Q7Z739;A0A087X0Q1;A0A024R7W5;A0A087WY31;S4R373;A0A087X0C3	Q7Z739;A0A087X0Q1;A0A024R7W5;A0A087WY31	YTH domain-containing family protein 3	YTHDF3	4.08672	0.523993	13.7135	2.33656	0.176349	4.71369	+	+	19	18	17	34.7	63.86	125.55	3705300000	200
2372	Q7Z7A3	Q7Z7A3	Cytoplasmic tRNA 2-thiolation protein 1	CTU1	0.125515	-0.0849686	-0.737042	0.17493	-0.0292362	-0.469602			5	5	5	19	36.45	15.506	1041500000	41
2375	Q86TB9;Q86TB9-4;Q86TB9-2;Q86TB9-3	Q86TB9;Q86TB9-4;Q86TB9-2	Protein PAT1 homolog 1	PATL1	1.41544	0.0503168	2.36976	2.44885	0.182542	5.07306	+	+	26	26	26	44.5	86.849	155.44	6773200000	215
2379	Q86UE4;E5RJU9;H0YB56;H0YBJ8	Q86UE4;E5RJU9	Protein LYRIC	MTDH	1.6672	0.654272	2.92481	0.309569	0.000881354	0.0259629	+		5	5	5	16.2	63.836	18.457	332910000	19
2380	Q86UE8-2;Q86UE8;J3KRK0;Q86UE8-3;J3QLK5;J3KST4;J3KT82;J3QS44	Q86UE8-2;Q86UE8;J3KRK0;Q86UE8-3	Serine/threonine-protein kinase tousled-like 2	TLK2	0.339425	0.0160357	0.113117	0.376466	0.072309	0.214634			5	5	4	9.2	85.443	22.209	308080000	18
2382	Q86UK7-2;Q86UK7-4	Q86UK7-2;Q86UK7-4	Zinc finger protein 598	ZNF598	0.0350567	-0.150887	-1.74955	0.264856	-0.010149	-0.11614			19	19	2	39.7	97.805	50.156	1392200000	66
2383	Q86US8;Q86US8-2;Q86US8-3	Q86US8	Telomerase-binding protein EST1A	SMG6	0.187756	-0.0349379	-0.4112	0.0598372	-0.0409347	-1.31963			6	6	6	6.1	160.46	14.412	442270000	33
2384	Q86UX7-2;Q86UX7;F5H1C6;F5H3I6;H0YFT5	Q86UX7-2;Q86UX7;F5H1C6	Fermitin family homolog 3	FERMT3	0.00466451	-0.325809	-3.67134	0.00141668	-0.384471	-5.20061			12	12	12	30.8	75.429	88.426	2191900000	70
2385	Q86V48;Q86V48-2;Q86V48-3	Q86V48;Q86V48-2;Q86V48-3	Leucine zipper protein 1	LUZP1	0.216797	-0.0400054	-0.290377	0.387465	0.0502852	0.243591			6	6	6	9.5	120.27	11.002	300480000	11
2386	Q86V81	Q86V81	THO complex subunit 4	ALYREF	0.922882	0.172872	1.38297	1.49911	0.255296	2.54896		+	12	12	2	54.9	26.888	101.32	3456300000	142
2388	Q86VP6;Q86VP6-2;A0A0C4DGH5;H0YH27;Q86VP6-3;F5H6I6;F8WBB8	Q86VP6;Q86VP6-2;A0A0C4DGH5	Cullin-associated NEDD8-dissociated protein 1	CAND1	0.0694561	-0.0858464	-1.20219	0.00230342	-0.235548	-4.52973			16	16	15	16.2	136.37	102.62	1989600000	92
2390	Q86VR2;K7ENZ6;K7EMF4;K7ELM8;K7EJ34;K7ENF4;K7EQI9;Q86VR2-2	Q86VR2;K7ENZ6;K7EMF4;K7ELM8;K7EJ34;K7ENF4	Protein FAM134C	FAM134C	1.75006	0.622821	3.119	0.141098	-0.0296146	-0.643756	+		5	5	5	14.8	51.396	14.661	416250000	21
2391	Q86VS8;H0YDM4;H0YDK4;H0YE69	Q86VS8	Protein Hook homolog 3	HOOK3	1.55632	0.781901	2.67436	0.009098	-0.115489	-2.96224	+		16	16	16	25.2	83.125	58.95	2093800000	83
2392	Q86VY4	Q86VY4	Testis-specific Y-encoded-like protein 5	TSPYL5	2.57735	0.38639	5.51018	0.840792	0.0404921	1.22269	+		12	12	12	41	45.143	76.692	1813100000	97
2393	Q86W92-3;Q86W92-4;Q86W92-2;Q86W92;H0YFE4;F5GZP6	Q86W92-3;Q86W92-4;Q86W92-2;Q86W92;H0YFE4	Liprin-beta-1	PPFIBP1	7.20925e-06	-0.677733	-20.5374	0.852147	0.386305	1.24492			7	7	7	14.3	96.964	22.466	302250000	13
2394	Q86WA8;H3BUW8;H3BQ67;E7EN44;Q86WA8-2	Q86WA8;H3BUW8	Lon protease homolog 2, peroxisomal	LONP2	2.46929	0.407367	5.14071	0.522605	0.120761	0.568037	+		3	3	3	4.5	94.615	6.9682	181960000	18
2396	Q86X55-1;Q86X55;Q86X55-2;K7EK20;K7EPK1;K7EQB9;K7EQA8	Q86X55-1;Q86X55;Q86X55-2	Histone-arginine methyltransferase CARM1	CARM1	0.834851	0.133385	1.21104	0.00211671	-0.214617	-4.64136			3	3	3	11.3	63.459	18.04	422380000	21
2401	Q86Y56-2;Q86Y56;H0Y650;H7C3B1;E9PGY2	Q86Y56-2;Q86Y56	Dynein assembly factor 5, axonemal	DNAAF5	0.8166	0.058428	1.17521	0.0107365	-0.111032	-2.79948			11	11	11	16.4	92.043	50.376	2025400000	59
2402	Q86YD1;M0QYH6;M0QY25;Q86YD1-3	Q86YD1;M0QYH6;M0QY25;Q86YD1-3	Prostate tumor-overexpressed gene 1 protein	PTOV1	0.794334	0.305005	1.13134	0.597083	0.0548793	0.730147			2	2	2	5	46.868	8.622	235550000	13
2404	Q86YP4;Q86YP4-3;Q86YP4-2;C9JVY3;V9GY85;H7C3H1;C9JMI3;C9JGN4;C9JHD7;C9JJK9;V9GYX5	Q86YP4;Q86YP4-3;Q86YP4-2	Transcriptional repressor p66-alpha	GATAD2A	0.000837684	-0.256209	-6.0121	0.92282	0.0355654	1.38284			24	24	22	49.4	68.062	130.55	4777000000	185
2406	Q86YV0;Q86YV0-2;M0QX12;V9GYD1	Q86YV0;Q86YV0-2	RAS protein activator like-3	RASAL3	0.0103652	-0.149819	-2.83369	0.0135393	-0.155128	-2.57905			26	26	26	31.8	111.9	66.547	2220200000	108
2407	Q8IU81	Q8IU81	Interferon regulatory factor 2-binding protein 1	IRF2BP1	0.0156659	-0.159849	-2.44457	0.103521	-0.0312656	-0.88913			35	35	34	69.7	61.687	240.62	12651000000	417
2413	Q8IW35;Q8IW35-2;E9PG22;F8WF91;H7C4Y5	Q8IW35;Q8IW35-2;E9PG22	Centrosomal protein of 97 kDa	CEP97	1.04329	0.114725	1.61775	0.168769	-0.0319821	-0.498968			7	7	7	16.1	96.98	15.782	518280000	27
2417	Q8IWV7;A0A087WTJ9;Q8IWV7-2;H3BS20;H3BNQ6;H3BQF8;H3BUC4	Q8IWV7;A0A087WTJ9	E3 ubiquitin-protein ligase UBR1	UBR1	2.01779	0.244355	3.79432	3.82412	0.331088	11.7528	+	+	22	22	22	17.8	200.21	135.61	4366600000	150
2418	Q8IWV8-4;Q8IWV8;Q8IWV8-2	Q8IWV8-4;Q8IWV8	E3 ubiquitin-protein ligase UBR2	UBR2	0.377976	0.0137672	0.218638	1.16936	0.116545	1.86625			5	5	5	3.9	200.54	22.636	727660000	47
2419	Q8IWY9;Q8IWY9-1;H3BPZ6	Q8IWY9;Q8IWY9-1	Codanin-1	CDAN1	1.74086	0.47281	3.09712	0.00139357	-0.375358	-5.22459	+		8	8	8	7	134.12	20.942	560570000	24
2420	Q8IWZ3;Q8IWZ3-4;Q8IWZ3-6;E9PDP5;H0Y4P6;H0Y785;H0Y472;Q8IWZ3-5;Q8IWZ3-2;D6RHC4;A0A0A0MQZ8;H0Y7Y3;Q8IWZ3-3;H7C2F5;H3BLS9;H7C0V5;H7C2E1	Q8IWZ3;Q8IWZ3-4;Q8IWZ3-6;E9PDP5	Ankyrin repeat and KH domain-containing protein 1	ANKHD1	0.000429805	-0.377264	-7.19398	0.981379	0.0690848	1.49691			29	29	22	23.8	269.45	142.33	1651800000	121
2421	Q8IX90;Q8IX90-3;F5GWG1;F5H8H7;Q8IX90-2	Q8IX90;Q8IX90-3	Spindle and kinetochore-associated protein 3	SKA3	0.00615237	-0.24068	-3.36657	0.00522909	-0.21786	-3.54357			12	12	12	48.8	46.359	64.999	1548600000	78
2422	Q8IXB1-2;Q8IXB1;E7EP04;Q8IXB1-3;Q71S60;A0A087WXH7	Q8IXB1-2;Q8IXB1	DnaJ homolog subfamily C member 10	DNAJC10	1.16316	0.124445	1.85394	3.64496	0.274146	10.5719		+	23	23	23	34.3	86.135	86.538	4488900000	164
2424	Q8IXQ3	Q8IXQ3	Uncharacterized protein C9orf40	C9orf40	0.0343807	-0.102357	-1.76557	0.158605	-0.0343323	-0.549519			2	2	2	14.9	21.063	3.8747	127580000	14
2425	Q8IXW5-2;Q8IXW5	Q8IXW5-2;Q8IXW5	Putative RNA polymerase II subunit B1 CTD phosphatase RPAP2	RPAP2	0.323868	0.0069863	0.0683695	0.0606709	-0.094958	-1.3087			5	5	5	9.2	66.473	12.348	519660000	18
2429	Q8IYI6	Q8IYI6	Exocyst complex component 8	EXOC8	0.165288	-0.0193729	-0.515972	8.37059e-05	-0.146895	-11.0199			13	13	13	21.1	81.798	25.999	1136200000	41
2431	Q8IZ83;Q8IZ83-3;F5H4B6;M0QY06;Q8IZ83-2	Q8IZ83;Q8IZ83-3;F5H4B6	Aldehyde dehydrogenase family 16 member A1	ALDH16A1	2.73572	0.365346	6.09031	1.49678	0.0439364	2.54391	+	+	15	15	15	27.8	85.126	52.275	1875200000	80
2432	Q8IZH2-2;Q8IZH2;H7C5E4;Q8IZH2-3	Q8IZH2-2;Q8IZH2;H7C5E4	5-3 exoribonuclease 1	XRN1	1.07086	0.168206	1.67175	0.106717	-0.0495512	-0.865215			10	10	10	9.8	192.84	37.583	898620000	39
2435	Q8N122-3;Q8N122;Q8N122-2	Q8N122-3;Q8N122;Q8N122-2	Regulatory-associated protein of mTOR	RPTOR	2.34464	0.221005	4.7389	0.00317408	-0.151851	-4.12408	+		6	6	4	7.5	131.51	40.812	1109600000	38
2436	Q8N163;Q8N163-2;H0YB24;G3V119;E5RHJ4;E5RFJ3;A0A087X2B6;E5RGU7;H0YC69;H0YC58;E5RHH8	Q8N163;Q8N163-2;H0YB24	Cell cycle and apoptosis regulator protein 2	CCAR2	0.000729376	-0.164787	-6.24255	0.0220796	-0.0279764	-2.13954			48	48	48	64.9	102.9	323.31	22462000000	485
2437	Q8N183;D6RA56	Q8N183	Mimitin, mitochondrial	NDUFAF2	3.41447	0.920329	9.21642	0.498488	0.110577	0.513504	+		4	4	4	35.5	19.856	17.175	339720000	22
2439	Q8N1F7;Q8N1F7-2;H3BVG0;H3BPA9;H3BV15;H3BV11;H3BRI8;H3BM93;H3BRD9;H3BVE2	Q8N1F7;Q8N1F7-2;H3BVG0	Nuclear pore complex protein Nup93	NUP93	0.0194764	-0.176019	-2.24933	0.00235925	-0.29414	-4.49846			15	15	15	20.6	93.487	77.663	1655300000	85
2441	Q8N1G4	Q8N1G4	Leucine-rich repeat-containing protein 47	LRRC47	0.341563	0.00616995	0.119162	0.00158384	-0.240575	-5.0403			31	31	31	58.7	63.472	134.47	6983600000	226
2442	Q8N1K5;Q8N1K5-4;A0A0D9SFD2;Q8N1K5-2;Q8N1K5-3	Q8N1K5;Q8N1K5-4;A0A0D9SFD2;Q8N1K5-2;Q8N1K5-3	Protein THEMIS	THEMIS	0.109403	-0.0588163	-0.845648	0.0153489	-0.215041	-2.46323			7	7	7	12.9	73.451	27.094	641520000	30
2443	Q8N3C0;Q8N3C0-4	Q8N3C0	Activating signal cointegrator 1 complex subunit 3	ASCC3	0.00149952	-0.457259	-5.11843	0.44797	0.0223413	0.395072			7	7	7	4.1	251.46	14.642	319130000	17
2450	V9GY48;Q8N5A5-3;Q8N5A5-2;Q8N5A5;Q8N5A5-4;A0A087WT57	V9GY48;Q8N5A5-3;Q8N5A5-2;Q8N5A5;Q8N5A5-4	Zinc finger CCCH-type with G patch domain-containing protein	ZGPAT	2.18596	0.223741	4.26192	0.404957	0.0198727	0.288667	+		8	8	8	23	45.112	22.363	488860000	30
2452	Q8N5L8	Q8N5L8	Ribonuclease P protein subunit p25-like protein	RPP25L	1.8731	0.0857059	3.41971	0.849806	0.232867	1.24034	+		5	5	5	55.2	17.631	10.086	189330000	14
2453	Q8N5U6;Q8N5U6-2;F5H5P6;H0YG28;H0YGX5;F5H3A4;H0YGL7;H0YFQ9	Q8N5U6;Q8N5U6-2;F5H5P6	RING finger protein 10	RNF10	1.21797	0.140907	1.96344	1.10754	0.248454	1.74386			8	8	8	18.2	89.926	17.383	420820000	22
2455	Q8N6H7;G5E9L0;E9PIY6;Q8N6H7-2;A0A0D9SF70;E9PQP3;E9PJT7;E9PK28;E9PN48;Q8N6H7-3;H0YF45;H0YDX1;E9PMU9;H0YDN9;E9PMR9;E9PM63;E9PNY8;E9PM18;B0QYV9	Q8N6H7;G5E9L0;E9PIY6;Q8N6H7-2;A0A0D9SF70;E9PQP3	ADP-ribosylation factor GTPase-activating protein 2	ARFGAP2	0.0176748	-0.112441	-2.3356	0.00854903	-0.127597	-3.02465			16	15	15	38	56.72	94.316	1670600000	91
2457	Q8N6T3;F8VWH9;Q8N6T3-5;Q8N6T3-2;Q8N6T3-4;F8W1U7;E5RHT6;Q8N6T3-3;E5RHH7;E5RHC5;H0YIQ0	Q8N6T3;F8VWH9;Q8N6T3-5;Q8N6T3-2;Q8N6T3-4;F8W1U7;E5RHT6;Q8N6T3-3	ADP-ribosylation factor GTPase-activating protein 1	ARFGAP1	0.0726013	-0.0280116	-1.16741	0.0388803	-0.0459925	-1.66487			15	15	15	47.8	44.667	49.151	2263600000	67
2461	Q8NB90;Q8NB90-3;Q8NB90-2	Q8NB90;Q8NB90-3;Q8NB90-2	Spermatogenesis-associated protein 5	SPATA5	3.40571	0.982842	9.16827	0.0292071	-0.0891852	-1.90105	+		16	15	15	25	97.903	38.841	1192400000	42
2462	Q8NBA8;D6RBD8;D6REE2;J3KND6	Q8NBA8;D6RBD8;D6REE2;J3KND6	DTW domain-containing protein 2	DTWD2	0.00494418	-0.386935	-3.60586	0.007086	-0.186488	-3.21717			6	6	6	31.9	33.415	20.444	1007400000	43
2463	Q8NBF2-2;Q8NBF2	Q8NBF2-2;Q8NBF2	NHL repeat-containing protein 2	NHLRC2	0.000205409	-0.220328	-8.73664	0.007777	-0.304991	-3.1209			1	1	1	4.6	39.697	4.0096	162820000	12
2465	Q8NBN7-2;Q8NBN7;K7EMY5;G8JLA1	Q8NBN7-2;Q8NBN7	Retinol dehydrogenase 13	RDH13	0.643856	0.0726948	0.828175	0.659596	0.101812	0.860653			5	5	5	16.5	28.793	11.862	512090000	20
2466	Q8NBS9;Q8NBS9-2	Q8NBS9;Q8NBS9-2	Thioredoxin domain-containing protein 5	TXNDC5	0.000244049	-0.590488	-8.35191	0.00011784	-0.35478	-10.0911			16	16	16	43.5	47.628	48.216	1286400000	62
2469	Q8NC51;Q8NC51-2	Q8NC51;Q8NC51-2	Plasminogen activator inhibitor 1 RNA-binding protein	SERBP1	4.82088	0.701743	21.0316	3.18311	0.269424	8.01908	+	+	51	51	2	74.8	44.965	323.31	74403000000	909
2472	Q8NCD3-3;Q8NCD3-2;Q8NCD3;C9JWC4;H7C3V8	Q8NCD3-3;Q8NCD3-2;Q8NCD3;C9JWC4	Holliday junction recognition protein	HJURP	0.0196259	-0.129326	-2.24258	0.575553	0.0696225	0.684137			7	7	7	16.4	74.371	23.701	545290000	30
2473	Q8NCE2-2;Q8NCE2;C9JSR1;Q8NCE2-3;F8WEA3;F8WCC0;B4DQK9;B4DJ23	Q8NCE2-2;Q8NCE2	Myotubularin-related protein 14	MTMR14	0.05732	-0.112927	-1.35362	0.0386613	-0.0660106	-1.66947			5	5	5	17.4	66.653	51.788	984120000	40
2474	Q8NCM8;Q8NCM8-2;Q8NCM8-3	Q8NCM8;Q8NCM8-2	Cytoplasmic dynein 2 heavy chain 1	DYNC2H1	0.287026	-0.0090456	-0.0437105	2.56926	1.3989	5.48178		+	3	3	3	1	492.62	3.798	2049500000	17
2476	Q8ND24;Q8ND24-2;E9PN76;E9PRE9	Q8ND24;Q8ND24-2;E9PN76	RING finger protein 214	RNF214	0.590431	0.0423506	0.715996	0.148761	-0.0401452	-0.601285			9	9	9	24.9	77.667	48.279	1095600000	77
2477	Q8ND56-2;Q8ND56;Q8ND56-3;A0A140TA76;A0A0G2JQ95;A0A096LP11;K7EMZ9;A0A140TA66	Q8ND56-2;Q8ND56;Q8ND56-3;A0A140TA76;A0A0G2JQ95;A0A096LP11	Protein LSM14 homolog A	LSM14A	2.31902	0.13706	4.65934	0.271418	-0.00319481	-0.0942573	+		16	16	16	27.6	50.553	116.6	4732200000	144
2479	Q8NE71-2;Q8NE71;Q5STZ8;H0YGW7;A0A0G2JIC2;F5GYK6	Q8NE71-2;Q8NE71;Q5STZ8;H0YGW7	ATP-binding cassette sub-family F member 1	ABCF1	2.2988	0.397549	4.59728	1.36168	0.0618782	2.25703	+	+	12	12	12	24.7	91.679	72.825	1491900000	74
2485	Q8NFH5-2;Q8NFH5;C9JIY9;C9IYQ7;F8WCF5;F8WEL4;Q8NFH5-3;C9JWU7	Q8NFH5-2;Q8NFH5	Nucleoporin NUP53	NUP35	1.51874	0.164951	2.59171	0.939156	0.0471191	1.41466	+		5	5	5	31.1	33.12	20.127	653060000	42
2486	Q8NFW8;F5H296;Q8NFW8-2	Q8NFW8;F5H296;Q8NFW8-2	N-acylneuraminate cytidylyltransferase	CMAS	1.41498	0.218544	2.3688	0.227916	-0.0469287	-0.247581	+		3	3	3	9.7	48.379	8.2973	340300000	9
2487	Q8NG27-3;Q8NG27;Q8NG27-2	Q8NG27-3;Q8NG27;Q8NG27-2	E3 ubiquitin-protein ligase Praja-1	PJA1	1.31786	0.570429	2.16639	0.633796	0.0417315	0.807291	+		4	4	4	9.4	64.728	11.915	257350000	14
2490	Q8NHV4-2;Q8NHV4;Q8NHV4-3	Q8NHV4-2;Q8NHV4;Q8NHV4-3	Protein NEDD1	NEDD1	0.0208801	-0.124861	-2.18819	1.25478	0.119775	2.03768			7	7	7	23.5	62.379	156.42	1325900000	76
2493	Q8TAF3-5;Q8TAF3-4;Q8TAF3-3;Q8TAF3;Q8TAF3-2	Q8TAF3-5;Q8TAF3-4;Q8TAF3-3;Q8TAF3	WD repeat-containing protein 48	WDR48	0.82878	0.389091	1.19913	1.28289	0.134544	2.09479			5	5	5	21.1	45.551	25.957	758170000	40
2495	Q8TAP9	Q8TAP9	M-phase-specific PLK1-interacting protein	MPLKIP	0.0645246	-0.197201	-1.26013	0.0193629	-0.125372	-2.25449			3	3	3	30.7	19.147	21.079	394540000	22
2496	Q8TAQ2;F8VXC8;Q8TAQ2-2;Q8TAQ2-3	Q8TAQ2;F8VXC8;Q8TAQ2-2;Q8TAQ2-3	SWI/SNF complex subunit SMARCC2	SMARCC2	0.304957	0.000792185	0.0120035	0.629439	0.0440491	0.798214			14	9	9	18.2	132.88	32.73	855340000	65
2498	Q8TB72-2;Q8TB72-3;Q8TB72;A0A0A0MR59;Q8TB72-4;C9JW01;A0A0C4DG68;C9JE24;F2Z366;F8WD57	Q8TB72-2;Q8TB72-3;Q8TB72;A0A0A0MR59;Q8TB72-4;C9JW01;A0A0C4DG68	Pumilio homolog 2	PUM2	1.0839	0.222839	1.69736	0.381057	0.0218744	0.226782			5	3	3	6.8	106.21	23.366	241710000	16
2500	Q8TC07-2;Q8TC07-3;Q8TC07;C9JA93;F8VV61	Q8TC07-2;Q8TC07-3;Q8TC07;C9JA93	TBC1 domain family member 15	TBC1D15	0.00427495	-0.164109	-3.77084	0.0049955	-0.165821	-3.59433			8	8	8	13.6	77.394	35.67	1305800000	46
2504	Q8TD19;G3V459	Q8TD19	Serine/threonine-protein kinase Nek9	NEK9	2.0283	0.212454	3.82249	0.000540728	-0.294555	-6.76654	+		16	16	16	28.8	107.17	141.78	3778200000	113
2511	Q8TEQ6	Q8TEQ6	Gem-associated protein 5	GEMIN5	1.24063	0.0905534	2.00906	0.00647193	-0.151521	-3.31257			7	7	7	7.8	168.59	18.374	873400000	35
2512	Q8TEX9;Q8TEX9-2;H0YN14;H0YMR4;H0YN07;H0YLV0;H0YL92;H0YKG5;H0YK93	Q8TEX9;Q8TEX9-2;H0YN14	Importin-4	IPO4	0.531317	0.0591133	0.587462	0.0157987	-0.252431	-2.43688			14	14	14	18.3	118.71	37.689	437770000	60
2515	Q8WTW3;A0A087WVI0;E9PBL8;J3QKY9;J3QLT5;J3KSY3	Q8WTW3;A0A087WVI0;E9PBL8	Conserved oligomeric Golgi complex subunit 1	COG1	0.421597	0.0198895	0.330529	0.0594027	-0.0860726	-1.32539			10	10	10	13.1	108.98	55.588	1816400000	83
2517	Q8WU90;Q8WU90-2;F8WB26;H7C466;F8WF67	Q8WU90	Zinc finger CCCH domain-containing protein 15	ZC3H15	2.48485	0.260685	5.19265	1.86669	0.108485	3.40366	+	+	11	11	11	30.3	48.602	66.468	1723000000	80
2518	Q8WUF5;K7EN03	Q8WUF5	RelA-associated inhibitor	PPP1R13L	1.64342	0.712078	2.87023	0.441362	0.0453604	0.379095	+		10	10	10	18.8	89.09	25.423	667450000	28
2521	Q8WUM0	Q8WUM0	Nuclear pore complex protein Nup133	NUP133	1.18575	0.140337	1.89893	0.137198	-0.025712	-0.666179			6	6	6	3.8	128.98	38.207	1391500000	61
2522	Q8WUM4;Q8WUM4-2;F8WEQ7;F8WBR8;C9IZF9;Q8WUM4-3	Q8WUM4;Q8WUM4-2	Programmed cell death 6-interacting protein	PDCD6IP	0.0101331	-0.254203	-2.85581	0.0019909	-0.331478	-4.72356			16	16	16	20.4	96.022	63.45	1749800000	89
2524	Q8WVD3;J3KSI2;J3QKM8;Q8WVD3-2;J3QLQ3;J3KRU4	Q8WVD3;J3KSI2;J3QKM8;Q8WVD3-2	E3 ubiquitin-protein ligase RNF138	RNF138	0.00276367	-0.264851	-4.2959	0.395054	0.0196419	0.263289			8	8	8	40.8	28.192	31.893	686340000	48
2525	Q8WVT3;H7C2F7	Q8WVT3	Trafficking protein particle complex subunit 12	TRAPPC12	1.44111	0.579023	2.42424	0.000868859	-0.397171	-5.95249	+		5	5	5	14.6	79.374	21.138	527370000	24
2527	Q8WW12;Q8WW12-3;Q8WW12-2	Q8WW12;Q8WW12-3	PEST proteolytic signal-containing nuclear protein	PCNP	0.00309402	-0.42373	-4.15541	0.00302817	-0.33063	-4.18192			6	6	6	34.3	18.925	17.629	728500000	29
2528	Q8WW33;G3V1V4	Q8WW33;G3V1V4	Gametocyte-specific factor 1	GTSF1	0.640475	0.0843086	0.821167	0.146438	-0.0199423	-0.613947			11	11	11	55.7	19.266	65.782	5215500000	134
2530	Q8WWI1-3;E9PMP7;E9PLU6;E9PK58	Q8WWI1-3;E9PMP7	LIM domain only protein 7	LMO7	0.000881145	-0.653692	-5.92972	1.65127	0.596253	2.8882		+	20	20	1	23.4	153.67	54.525	1140100000	41
2532	Q8WWM7;Q8WWM7-6;Q8WWM7-8;Q8WWM7-5;Q8WWM7-4;Q8WWM7-9;Q8WWM7-2;Q8WWM7-3;H3BRB0;A0A0C4DGL7	Q8WWM7;Q8WWM7-6;Q8WWM7-8;Q8WWM7-5;Q8WWM7-4;Q8WWM7-9;Q8WWM7-2;Q8WWM7-3	Ataxin-2-like protein	ATXN2L	2.82101	0.300546	6.42327	0.000805073	-0.145215	-6.07745	+		38	38	3	46.3	113.37	212.53	18007000000	399
2535	Q8WXE0-2;Q8WXE0;J3QRN1	Q8WXE0-2;Q8WXE0	Caskin-2	CASKIN2	2.39637	0.314495	4.90262	0.00939962	-0.135473	-2.92981	+		17	17	17	26.4	118.16	127.02	2705800000	118
2537	Q8WXI9;A0A0U1RRM1;A0A0U1RR30;A0A0U1RRK3;A0A0U1RR34;A0A1B0GVS4;A0A1B0GW07	Q8WXI9;A0A0U1RRM1	Transcriptional repressor p66-beta	GATAD2B	0.0236172	-0.113921	-2.08139	0.136444	-0.0272668	-0.670583			20	18	18	38.3	65.26	134.33	3537200000	150
2538	Q8WXX5	Q8WXX5	DnaJ homolog subfamily C member 9	DNAJC9	0.0240484	-0.21762	-2.06584	0.011321	-0.171899	-2.74835			11	11	11	36.5	29.909	33.444	631620000	46
2539	Q8WY22;REV__Q96PE2	Q8WY22	BRI3-binding protein	BRI3BP	0.766591	0.198275	1.07644	0.408654	0.0278664	0.29805			3	3	3	13.1	27.835	6.0404	535760000	9
2540	Q8WYJ6;J3KNL2;Q8WYJ6-2;J3KSZ7;O43236-5;O43236-2;O43236-3;O43236;O43236-4	Q8WYJ6;J3KNL2	Septin-1	SEPT1	2.15888	0.270826	4.1841	2.0347	0.142422	3.83972	+	+	27	27	26	69.2	41.97	118.08	7189200000	224
2541	Q92499;F1T0B3;A0A087X2G1;Q92499-2;Q92499-3	Q92499;F1T0B3;A0A087X2G1;Q92499-2;Q92499-3	ATP-dependent RNA helicase DDX1	DDX1	0.542335	0.0593402	0.611837	1.92236	0.174284	3.54456		+	24	24	24	42.2	82.431	70.243	3309400000	117
2545	Q92538-3;Q92538-2;Q92538	Q92538-3;Q92538-2;Q92538	Golgi-specific brefeldin A-resistance guanine nucleotide exchange factor 1	GBF1	3.61306	0.308317	10.3738	0.00101668	-0.194868	-5.70176	+		38	38	38	26.7	206.01	322.7	8449200000	267
2547	Q92556;Q92556-3;Q92556-2;C9JIW2;C9IZR8;C9J5X3;C9JB20;H7C0S6;H0YCM7;Q5JVZ5;Q96JJ3-3;Q96JJ3;H7C0N5;H7C3P3;Q5JW01;Q5JVZ8	Q92556;Q92556-3;Q92556-2	Engulfment and cell motility protein 1	ELMO1	1.18793	0.0934728	1.90327	0.0309054	-0.0536315	-1.85383			21	21	21	30.1	83.829	71.789	4013900000	171
2550	Q92567-2;Q92567;Q92567-3	Q92567-2;Q92567;Q92567-3	Protein FAM168A	FAM168A	0.445648	0.03408	0.389473	0.904887	0.119197	1.3479			6	6	6	45.5	25.061	17.674	426040000	33
2551	Q92572;F5H459	Q92572	AP-3 complex subunit sigma-1	AP3S1	0.036901	-0.179963	-1.70751	0.0170713	-0.200126	-2.36678			5	5	5	25.9	21.732	19.565	2316800000	40
2554	Q92598-2;Q92598-3;Q92598;Q92598-4;A0A0A0MSM0;Q5TBM3;R4GN69	Q92598-2;Q92598-3;Q92598;Q92598-4;A0A0A0MSM0	Heat shock protein 105 kDa	HSPH1	0.00192929	-0.326981	-4.76616	0.458507	0.0283629	0.420301			37	33	33	52.6	92.115	244.38	6422400000	223
2556	Q92608;E5RFJ0	Q92608	Dedicator of cytokinesis protein 2	DOCK2	0.78597	0.0544939	1.11483	0.0783259	-0.0575107	-1.10787			29	29	8	17.1	211.95	81.163	3776900000	149
2557	Q92609;Q92609-2;C9J3F6;C9JDR8;C9JMP7;C9JIU4;F2Z3I5;C9JNM0;C9JED7;F2Z3C3;C9K0P2;C9J397;C9JWX0;C9JW04	Q92609;Q92609-2;C9J3F6	TBC1 domain family member 5	TBC1D5	0.04139	-0.0763556	-1.61409	0.000141334	-0.439144	-9.62788			21	21	21	27.5	89.003	207.01	4735000000	139
2559	Q92615;H0Y4V9;H0Y641;X6RCG6;B5MCU2;A0A087X183;V9GYI5	Q92615	La-related protein 4B	LARP4B	0.0399481	-0.0252396	-1.64284	2.25564	0.162252	4.46684		+	20	20	20	30.1	80.551	69.352	1812600000	125
2560	Q92616	Q92616	Translational activator GCN1	GCN1L1	3.24207	0.360768	8.30992	0.00630577	-0.11047	-3.34024	+		50	50	50	24.8	292.75	158.8	4355600000	214
2561	Q92619;K7ES98;K7EM85;Q92619-2;F5H1R4;K7ES92;K7EQA4;A0A087X1A3	Q92619;K7ES98;K7EM85;Q92619-2;F5H1R4;K7ES92	Minor histocompatibility protein HA-1;Minor histocompatibility antigen HA-1	HMHA1	0.00148532	-0.318295	-5.13212	0.000613318	-0.37917	-6.54155			12	12	12	20.5	124.61	49.454	1814900000	82
2564	Q92626;H7C300;C9J4I9;H7C1W1;Q92626-2	Q92626	Peroxidasin homolog	PXDN	1.29348	0.289146	2.1164	1.1374	0.220308	1.80283			4	4	4	3.4	165.27	7.0779	266700000	8
2566	Q92688-2;Q92688	Q92688-2;Q92688	Acidic leucine-rich nuclear phosphoprotein 32 family member B	ANP32B	0.271709	-0.00974925	-0.0932955	0.024102	-0.183853	-2.06393			9	8	8	43.6	22.276	36.399	2030700000	58
2568	Q92734-2;Q92734;C9JUE0;C9JJP5;Q92734-4;Q92734-3;C9JTY3	Q92734-2;Q92734;C9JUE0;C9JJP5;Q92734-4;Q92734-3;C9JTY3	Protein TFG	TFG	0.700788	0.521619	0.944643	5.33536e-05	-0.338806	-12.3671			6	6	6	22.5	43.02	44.781	4178500000	37
2569	Q92769-3;Q92769;E5RH52;E5RG37;H3BM24;E5RFI6;E5RJ04;E5RGV4;E5RHE7;E5RFP9;E5RK19	Q92769-3;Q92769;E5RH52;E5RG37;H3BM24	Histone deacetylase 2	HDAC2	0.372777	0.0193396	0.204808	0.333493	0.00581185	0.0962171			10	7	7	27.1	51.998	22.252	510590000	25
2572	Q92797;A0A087WUE9;M0R3C7;Q92797-2	Q92797;A0A087WUE9	Symplekin	SYMPK	0.850612	0.517638	1.24192	0.00922536	-0.238225	-2.9484			6	6	6	9.3	141.15	19.601	992890000	39
2575	Q92890;Q92890-1;Q92890-3;C9JNP9;C9J6N9;C9IZG3	Q92890;Q92890-1;Q92890-3	Ubiquitin fusion degradation protein 1 homolog	UFD1L	2.17853	0.299662	4.24047	0.00412096	-0.0918632	-3.81321	+		9	9	9	39.1	34.5	25.457	949730000	50
2576	Q92900-2;Q92900	Q92900-2;Q92900	Regulator of nonsense transcripts 1	UPF1	2.9519	0.296888	6.96455	0.278026	-0.00207488	-0.0726088	+		60	60	60	53.8	123.03	323.31	21296000000	620
2579	Q92922;F8WE13	Q92922	SWI/SNF complex subunit SMARCC1	SMARCC1	0.375451	0.00673739	0.211938	1.08807	0.103394	1.70554			22	22	17	25.6	122.87	82.378	2101000000	81
2580	Q92973-2;Q92973;Q92973-3;E7EW37;S4R398	Q92973-2;Q92973;Q92973-3	Transportin-1	TNPO1	0.0532655	-0.0926963	-1.41182	0.0100585	-0.196346	-2.86304			16	16	11	28.7	101.31	55.62	2085900000	91
2581	Q92974-2;Q92974;V9GYM8;Q92974-3;V9GYF0;Q5VY93;V9GYF5;V9GYG5;V9GZ14	Q92974-2;Q92974;V9GYM8;Q92974-3	Rho guanine nucleotide exchange factor 2	ARHGEF2	0.00380261	-0.13354	-3.90718	0.307582	0.00152143	0.0199659			35	35	35	40	111.47	156.85	8620800000	279
2584	Q93008-1;Q93008;O00507;O00507-2;H7C2M9	Q93008-1;Q93008	Probable ubiquitin carboxyl-terminal hydrolase FAF-X	USP9X	2.22105	0.355654	4.36424	0.488622	0.0240517	0.490848	+		18	18	18	8.8	290.46	55.901	1789400000	101
2585	Q93009;Q93009-3;H3BND8;F5H2X1;H3BUV0;H3BTM1;H3BRA2;H3BQD1;I3L2D8;H3BMF6	Q93009;Q93009-3;H3BND8;F5H2X1	Ubiquitin carboxyl-terminal hydrolase 7;Ubiquitin carboxyl-terminal hydrolase	USP7	2.76768	0.45371	6.2133	1.01996	0.112514	1.57215	+		41	41	41	41.8	128.3	268.01	12839000000	370
2586	Q93034	Q93034	Cullin-5	CUL5	0.0598862	-0.0711861	-1.31898	0.762419	0.140062	1.06815			3	3	3	5.1	90.954	7.8946	188270000	17
2587	Q93052;A0A087WZF1;C9JUT4;C9JXK9;C9JIY7;C9JT42;C9J3U9;C9J1K7;C9J5C8;C9J4E3;C9JE51;C9J2R5	Q93052;A0A087WZF1;C9JUT4;C9JXK9	Lipoma-preferred partner	LPP	1.58763	0.178843	2.74405	0.836884	0.0711466	1.21503	+		25	25	25	60.8	65.746	102.75	4314900000	163
2589	Q93074-3;Q93074;Q93074-2;Q7Z3Z5;H7C274;H7C191	Q93074-3;Q93074;Q93074-2;Q7Z3Z5	Mediator of RNA polymerase II transcription subunit 12	MED12;TNRC11	0.025136	-0.0817787	-2.02799	0.0130705	-0.114594	-2.612			17	17	15	13.6	242.95	63.937	1273000000	40
2592	Q969P0-3;Q969P0;C9J8Z4;Q969P0-2	Q969P0-3;Q969P0;C9J8Z4	Immunoglobulin superfamily member 8	IGSF8	3.45161	0.339992	9.42326	1.33062	0.0801172	2.19267	+	+	6	6	6	18.3	55.807	49.198	974390000	32
2593	Q969S3	Q969S3	Zinc finger protein 622	ZNF622	0.0118168	-0.220051	-2.70734	0.0227271	-0.121856	-2.11451			3	3	3	9.2	54.271	6.4475	155600000	12
2595	Q969U7-2;Q969U7;V9GZ55;K7ENR6	Q969U7-2;Q969U7;V9GZ55;K7ENR6	Proteasome assembly chaperone 2	PSMG2	0.546868	0.0725069	0.621805	0.0639189	-0.156044	-1.26756			5	5	5	22.7	26.321	16.626	796180000	31
2597	Q96A65;Q96A65-2	Q96A65;Q96A65-2	Exocyst complex component 4	EXOC4	0.413651	0.0163743	0.310657	0.0981797	-0.0498428	-0.930748			19	19	19	28.9	110.5	71.835	2531400000	108
2598	Q96AG4	Q96AG4	Leucine-rich repeat-containing protein 59	LRRC59	2.37616	0.867647	4.83815	0.010119	-0.13457	-2.85716	+		10	10	10	41.4	34.93	91.291	1178500000	70
2603	Q96B97;Q5JPT2;Q5VSN0;Q96B97-3;Q5JPT1;Q5JPT3	Q96B97;Q5JPT2;Q5VSN0;Q96B97-3	SH3 domain-containing kinase-binding protein 1	SH3KBP1	0.00804944	-0.114881	-3.0857	0.000201778	-0.177304	-8.77737			30	30	2	51.3	73.125	277.33	8113000000	304
2607	Q96C19;C9JTV4;Q8WYH2;A0A087X1Z2;H0Y4Y4;Q9BUP0-2	Q96C19	EF-hand domain-containing protein D2	EFHD2	0.00272335	-0.221221	-4.31443	1.29835	0.118112	2.12636			11	11	10	45.8	26.697	92.979	3708400000	96
2611	Q96CP2;I3L1Y9;I3L4I0;I3L0R3;I3L231;Q4VC44-2;Q4VC44;Q4VC44-3	Q96CP2;I3L1Y9;I3L4I0	FLYWCH family member 2	FLYWCH2	0.778919	0.107016	1.10088	0.78159	0.0779031	1.10616			15	15	15	89.3	14.563	83.82	5871400000	161
2612	Q96CT7;M0R2F5	Q96CT7;M0R2F5	Coiled-coil domain-containing protein 124	CCDC124	3.37408	0.533677	8.99627	2.19967	0.219871	4.30168	+	+	12	12	12	62.3	25.835	41.168	3362100000	63
2613	Q96CW5;Q96CW5-2;A0A087WU06;Q96CW5-3;A0A0J9YX63;A0A087WZV5	Q96CW5;Q96CW5-2;A0A087WU06;Q96CW5-3	Gamma-tubulin complex component 3	TUBGCP3	0.283553	-0.00333246	-0.0547854	0.704267	0.0707741	0.951679			16	16	16	22.7	103.57	139.82	4037000000	131
2615	Q96D05;Q96D05-2;Q5VVH9	Q96D05;Q96D05-2;Q5VVH9	Uncharacterized protein C10orf35	C10orf35	1.73874	0.751546	3.09211	0.327917	0.00768137	0.0801487	+		4	4	4	50.4	13.238	9.677	510660000	9
2616	Q96D71-3;Q96D71;H0YDT0;Q96D71-2;Q96D71-4;E9PMG1;H0YCR2;H0YE89;H7C225;H0YE73;H7C1V2;F2Z3L2	Q96D71-3;Q96D71;H0YDT0;Q96D71-2;Q96D71-4;E9PMG1;H0YCR2	RalBP1-associated Eps domain-containing protein 1	REPS1	0.624315	0.0530353	0.787515	0.0122392	-0.136583	-2.67396			14	14	14	24.2	86.59	62.665	2045600000	90
2617	Q96DF8;F8WEF8	Q96DF8	Protein DGCR14	DGCR14	0.0603487	-0.053971	-1.3129	2.57348	0.30374	5.4966		+	29	29	29	67.9	52.567	323.31	19548000000	434
2621	Q96EB1;A0A1W2PNY5;A0A1W2PQZ6;A0A1W2PRF0;A0A1W2PPP6;A0A1X7SBS0;A0A1W2PR08;A0A1W2PRF5;G5E9D4;Q96EB1-2;A0A1W2PQA7;A0A1W2PP47;A0A1W2PRJ0;A0A1W2PS93;Q96EB1-3;A0A1W2PPR3;A0A1W2PQ05;E9PPJ9;A0A1W2PNY4;A0A1W2PQW5;A0A1W2PS44;A0A1W2PP49;A0A1W2PNW2	Q96EB1;A0A1W2PNY5;A0A1W2PQZ6;A0A1W2PRF0;A0A1W2PPP6;A0A1X7SBS0;A0A1W2PR08;A0A1W2PRF5;G5E9D4;Q96EB1-2;A0A1W2PQA7;A0A1W2PP47;A0A1W2PRJ0;A0A1W2PS93;Q96EB1-3	Elongator complex protein 4	ELP4	0.322618	0.00806808	0.0647136	0.0258492	-0.269315	-2.00416			7	7	7	27.1	46.587	16.775	460910000	23
2622	Q96EB6;B0QZ35;E9PC49;Q96EB6-2	Q96EB6;B0QZ35;E9PC49;Q96EB6-2	NAD-dependent protein deacetylase sirtuin-1;SirtT1 75 kDa fragment	SIRT1	3.02201	0.637949	7.27047	0.00388566	-0.0886134	-3.88178	+		6	6	6	14.6	81.68	23.699	434620000	20
2624	Q96EY1;Q96EY1-2;Q96EY1-3;I3L1T6	Q96EY1;Q96EY1-2;Q96EY1-3	DnaJ homolog subfamily A member 3, mitochondrial	DNAJA3	1.55569	0.694586	2.67296	0.771722	0.121059	1.08662	+		14	14	14	41.7	52.488	59.198	1902300000	81
2628	Q96F63	Q96F63	Coiled-coil domain-containing protein 97	CCDC97	1.45433	1.12962	2.45246	0.681187	0.406685	0.904845	+		4	4	4	27.7	38.946	57.078	1892500000	24
2629	Q96F86;H3BPW9;H3BQ37;H3BSQ0;H3BPN4;H3BQP5;H3BU87;H3BTD6;H3BNJ7;H3BMB8;H3BTH0	Q96F86	Enhancer of mRNA-decapping protein 3	EDC3	2.18622	0.300076	4.26266	0.0138263	-0.190454	-2.55952	+		17	17	17	45.3	56.077	69.706	2241300000	102
2634	Q96GA3	Q96GA3	Protein LTV1 homolog	LTV1	0.0030644	-0.279772	-4.16725	1.9867	0.239944	3.71179		+	15	15	15	24.6	54.854	48.355	4164300000	80
2637	Q96GM5-2;Q96GM5;F8VZ70;F8VUB0;F8VW95;F8VRQ4;H0YHV1;C9JYI7;Q6STE5-2;Q6STE5;Q92925-2	Q96GM5-2;Q96GM5;F8VZ70;F8VUB0;F8VW95	SWI/SNF-related matrix-associated actin-dependent regulator of chromatin subfamily D member 1	SMARCD1	0.664312	0.0760372	0.87034	0.642957	0.0637325	0.826314			6	6	5	21.9	53.298	44.549	665210000	34
2639	Q96GS4	Q96GS4	Uncharacterized protein C17orf59	C17orf59	0.284755	-0.00484101	-0.0509413	0.00286516	-0.48778	-4.25066			8	8	8	42	37.226	42.239	472970000	27
2641	Q96GX5-3;Q96GX5-2;Q96GX5;A0A087WUU7	Q96GX5-3;Q96GX5-2;Q96GX5	Serine/threonine-protein kinase greatwall	MASTL	0.0979935	-0.0694331	-0.932238	0.00502486	-0.111783	-3.5878			6	6	6	14.1	97.19	20.888	393190000	23
2642	Q96H79;Q96H79-2	Q96H79	Zinc finger CCCH-type antiviral protein 1-like	ZC3HAV1L	1.69426	0.154108	2.98754	0.0141311	-0.0907094	-2.53929	+		8	8	8	36.3	32.962	175.58	3521200000	66
2645	Q96HC4;Q96HC4-4;Q96HC4-7;Q96HC4-6;H0Y8Y3;Q96HC4-3;Q96HC4-2;A0A0D9SFR4;H0YBI4;A0A0A0MSP3;H0Y929;D6RAA1;A0A0D9SFW3;D6RGG6;Q96HC4-5	Q96HC4;Q96HC4-4;Q96HC4-7;Q96HC4-6	PDZ and LIM domain protein 5	PDLIM5	0.869159	0.101647	1.27819	1.72935	0.165998	3.06987		+	39	39	39	58.7	63.944	323.31	26269000000	522
2648	Q96II8;Q96II8-2;E9PD99;Q96II8-3;Q96II8-4;F8WFB5	Q96II8;Q96II8-2;E9PD99;Q96II8-3;Q96II8-4	Leucine-rich repeat and calponin homology domain-containing protein 3	LRCH3	2.11728	0.806992	4.0665	0.00658268	-0.185112	-3.29458	+		10	10	6	20.8	86.082	51.563	1088900000	56
2649	Q96IJ6;Q96IJ6-2;A0A0U1RRC2;A0A087WUI8;C9JAH0;F8WD54	Q96IJ6;Q96IJ6-2;A0A0U1RRC2;A0A087WUI8	Mannose-1-phosphate guanyltransferase alpha	GMPPA	0.12845	-0.0295792	-0.718689	0.010156	-0.193167	-2.85359			4	4	4	11.7	46.291	8.3415	244000000	13
2650	Q96IQ9-2;M0R0Q5;M0R398;Q96IQ9	Q96IQ9-2	Zinc finger protein 414	ZNF414	0.198352	-0.0330294	-0.36544	0.784868	0.0869096	1.11265			3	3	3	10.3	40.994	7.9425	84637000	18
2652	Q96JB2;Q96JB2-2;A0A087WYY9	Q96JB2;Q96JB2-2	Conserved oligomeric Golgi complex subunit 3	COG3	0.875156	0.199537	1.2899	0.0304533	-0.150605	-1.86612			7	7	7	10.9	94.095	44.147	1054300000	46
2654	Q96JC1-2;Q96JC1	Q96JC1-2;Q96JC1	Vam6/Vps39-like protein	VPS39	1.91877	0.270252	3.53539	0.163909	-0.0281941	-0.522797	+		5	5	5	9.6	100.77	14.74	329970000	26
2655	Q96JG8;Q96JG8-4;Q96JG8-2;Q96JG8-3;D6RBW3	Q96JG8;Q96JG8-4;Q96JG8-2;Q96JG8-3	Melanoma-associated antigen D4	MAGED4	2.37415	0.289225	4.83177	0.00987689	-0.107243	-2.88092	+		11	10	10	27.4	81.377	69.94	1342200000	46
2656	Q96JH7	Q96JH7	Deubiquitinating protein VCIP135	VCPIP1	0.273558	-0.00741736	-0.0872042	0.00273107	-0.426246	-4.31086			12	12	12	16.7	134.32	24.789	510010000	32
2658	Q96JY6;A0A087WVI1;Q96JY6-3;Q96JY6-5;B3KPU0;C9J0X3;C9K0F0;C9JSR2;C9JS55;Q96JY6-4;F8WFB8;E5RGS7;H0YBP7;C9J760;Q96JY6-2;A0A087WU48;A0A087WXJ0	Q96JY6;A0A087WVI1;Q96JY6-3;Q96JY6-5;B3KPU0;C9J0X3;C9K0F0;C9JSR2;C9JS55;Q96JY6-4	PDZ and LIM domain protein 2	PDLIM2	0.000479774	-0.185129	-6.98635	0.870843	0.109108	1.28148			6	6	6	27	37.458	10.95	236140000	22
2661	Q96KP1;Q2MDF5	Q96KP1	Exocyst complex component 2	EXOC2	0.996507	0.144214	1.5264	0.541768	0.0316108	0.610587			9	9	9	8.4	104.07	29.308	1404900000	66
2666	Q96MW5;A0A087X1T3;H3BSH5;H3BQV3	Q96MW5	Conserved oligomeric Golgi complex subunit 8	COG8	1.33807	0.695232	2.20806	0.0107272	-0.13154	-2.80033	+		8	8	8	19.8	68.423	25.062	763760000	37
2667	Q96MX6;Q96MX6-2;Q8ND98	Q96MX6;Q96MX6-2	WD repeat-containing protein 92	WDR92	0.228986	-0.0247194	-0.243551	0.337934	0.0036548	0.108887			7	7	7	28.3	39.74	32.292	898530000	45
2668	Q96N67-4;Q96N67-3;Q96N67-5;Q96N67-2;Q96N67-6;Q96N67;A0A1B0GUE9;Q96N67-7;A0A1B0GVW2;A0A0C4DGY6;A0A1B0GWE0;A0A0U1RRC1;A0A0U1RQJ5;Q96HP0	Q96N67-4;Q96N67-3;Q96N67-5;Q96N67-2;Q96N67-6;Q96N67;A0A1B0GUE9;Q96N67-7;A0A1B0GVW2	Dedicator of cytokinesis protein 7	DOCK7	2.17918	0.211823	4.24234	0.000231904	-0.1922	-8.4642	+		20	20	20	12	238.27	142.15	3871300000	123
2669	Q96NB3	Q96NB3	Zinc finger protein 830	ZNF830	1.65806	0.164882	2.90379	1.0114	0.0571454	1.55546	+		3	3	3	19.1	41.998	12.586	150140000	12
2671	Q96P11;Q96P11-2;Q96P11-4;Q96P11-5;Q63ZY6-5;Q63ZY6;Q63ZY6-4;Q63ZY6-6;Q96P11-3;Q3KNT7-2;Q63ZY6-2;Q3KNT7-3;Q3KNT7	Q96P11;Q96P11-2;Q96P11-4;Q96P11-5;Q63ZY6-5;Q63ZY6	Probable 28S rRNA (cytosine-C(5))-methyltransferase;Putative methyltransferase NSUN5C	NSUN5;NSUN5P2	0.188472	-0.0302151	-0.408041	1.14994	0.126667	1.82768			6	6	6	16.1	46.691	12.464	358860000	25
2672	Q96P48-3;Q96P48;A0A0A0MSJ2;E7EU13;Q96P48-5;Q96P48-7;Q96P48-2;Q96P48-4;Q96P48-1;H0YGD1;F5GWQ2;F5GWN4;F8WBT0	Q96P48-3;Q96P48	Arf-GAP with Rho-GAP domain, ANK repeat and PH domain-containing protein 1	ARAP1	0.00464566	-0.0710427	-3.67592	0.000225614	-0.432448	-8.52526			9	9	9	8.8	160.99	30.729	626300000	54
2673	Q96PK6	Q96PK6	RNA-binding protein 14	RBM14	0.0227746	-0.108902	-2.1127	1.10779	0.12977	1.74436			8	8	8	16.1	69.491	33.044	999440000	40
2674	Q96PM5-2;Q96PM5;Q96PM5-3;Q96PM5-4;Q96PM5-8;Q96PM5-7;D6RAF6;Q96PM5-5;Q96PM5-6	Q96PM5-2;Q96PM5;Q96PM5-3;Q96PM5-4;Q96PM5-8;Q96PM5-7;D6RAF6;Q96PM5-5;Q96PM5-6	RING finger and CHY zinc finger domain-containing protein 1	RCHY1	0.44944	0.0202169	0.398611	0.692089	0.0986557	0.927016			4	4	4	20.6	28.983	11.812	299700000	18
2675	Q96PU8-9;Q96PU8-8;Q96PU8-6;Q96PU8;Q96PU8-5;Q96PU8-3;H0YGD6;H0YG47;F5H5U6;F5H8C8;F5GXS8;F5GYM3	Q96PU8-9;Q96PU8-8;Q96PU8-6;Q96PU8;Q96PU8-5;Q96PU8-3;H0YGD6;H0YG47	Protein quaking	QKI	3.84885	0.934975	11.9253	0.246796	-0.0143649	-0.178521	+		6	6	6	29.5	35.13	16.258	590610000	36
2677	Q96Q05;Q96Q05-2;H0YBR0;Q96Q05-3	Q96Q05;Q96Q05-2;H0YBR0;Q96Q05-3	Trafficking protein particle complex subunit 9	TRAPPC9	0.402852	0.0119535	0.283303	0.0433722	-0.166126	-1.57629			4	4	4	5.7	128.53	11.615	380290000	16
2679	Q96QK1;I3L4S0;A0A1W2PP10;I3L4P4	Q96QK1	Vacuolar protein sorting-associated protein 35	VPS35	0.176483	-0.0629388	-0.462339	0.00250937	-0.319057	-4.41867			11	11	11	15.2	91.706	58.391	1741000000	56
2680	Q96QR8	Q96QR8	Transcriptional activator protein Pur-beta	PURB	1.07794	0.114621	1.68565	0.85876	0.20586	1.25786			3	3	3	12.2	33.24	6.8664	146760000	15
2684	Q96RS0	Q96RS0	Trimethylguanosine synthase	TGS1	0.000290155	-0.205811	-7.98124	5.08783	0.581253	24.5494		+	24	24	24	31.7	96.619	247.72	3449800000	150
2686	Q96RT1-9;Q96RT1-2;Q96RT1;Q96RT1-8;Q96RT1-4;Q96RT1-5;Q96RT1-3;Q96RT1-7;Q96RT1-6;H0YA04;B4DIP2;H0Y9E8	Q96RT1-9;Q96RT1-2;Q96RT1;Q96RT1-8;Q96RT1-4;Q96RT1-5;Q96RT1-3;Q96RT1-7;Q96RT1-6	Protein LAP2	ERBB2IP	5.7336	0.556467	35.6543	4.52578	0.316118	17.7187	+	+	25	25	25	31.7	153.54	151.79	5021000000	157
2688	Q96S59;Q96S59-2;Q96S59-3	Q96S59;Q96S59-2;Q96S59-3	Ran-binding protein 9	RANBP9	1.0206	0.067016	1.57341	0.799837	0.032795	1.1422			20	20	20	37.6	77.846	122.55	5544800000	184
2689	Q96S99;K7ELB8;K7EIX0	Q96S99;K7ELB8;K7EIX0	Pleckstrin homology domain-containing family F member 1	PLEKHF1	2.90045	0.163227	6.74723	2.42354	0.256606	4.99031	+	+	8	8	8	38	31.194	63.038	1427900000	56
2690	Q96SB4;H3BLV9;Q96SB4-4;Q96SB4-3;D6RBF8;D6RBM8	Q96SB4;H3BLV9;Q96SB4-4;Q96SB4-3	SRSF protein kinase 1	SRPK1	2.65499	0.177293	5.78861	1.93068	0.135008	3.56593	+	+	12	12	11	20	74.324	27.478	1523100000	60
2694	Q96T76-9;Q96T76;Q96T76-8;H0Y7V3;H7C1W5;H0Y746;Q96T76-5	Q96T76-9;Q96T76;Q96T76-8;H0Y7V3;H7C1W5;H0Y746;Q96T76-5	MMS19 nucleotide excision repair protein homolog	MMS19	0.0120026	-0.160142	-2.69249	0.0133643	-0.209431	-2.59119			2	2	2	2.2	108.38	5.1161	251290000	15
2695	Q99081;Q99081-3;B4DGI9;F5GY10;Q99081-4;Q99081-2;H0YNQ5;B4DZP2;H0YNP8;H3BRK2;H3BNF4;A0A1B0GW91;A0A1B0GWD5;A0A1B0GVB8;H3BPJ7;A0A1B0GVR6;H3BTP3;E9PH57;P15884-16;P15884-8;P15884-6;P15884-2;P15884-9;P15884-15;P15884-7;P15884-11;P15884-5;P15884-4;P15884-10;P15884-14;P15884-13;P15884-12;P15884;P15884-3;H0YML2	Q99081;Q99081-3;B4DGI9	Transcription factor 12	TCF12	0.00340655	-0.185191	-4.03827	0.873895	0.0601791	1.28744			25	25	23	54.1	72.964	254.64	10101000000	288
2696	Q99436;Q5TBG5;Q99436-2	Q99436	Proteasome subunit beta type-7	PSMB7	3.56922	0.261192	10.1072	1.0403	0.10288	1.61189	+		16	16	15	47.3	29.965	71.484	5858600000	174
2698	Q99460;A0A087WW66;Q99460-2;H7BZR6;C9J9M4;H7C378;F8WCE3	Q99460;A0A087WW66;Q99460-2	26S proteasome non-ATPase regulatory subunit 1	PSMD1	1.2159	0.113539	1.95927	0.0391686	-0.0612984	-1.65886			57	57	57	59.3	105.84	323.31	39906000000	697
2699	Q99470	Q99470	Stromal cell-derived factor 2	SDF2	4.16586	0.550946	14.3638	3.0577	0.325949	7.43072	+	+	3	3	3	17.5	23.026	39.922	1473200000	45
2702	Q99536;Q99536-3;K7ERT7;Q99536-2;K7ESA3;K7EJM4;K7ENX2;K7EM19	Q99536;Q99536-3;K7ERT7	Synaptic vesicle membrane protein VAT-1 homolog	VAT1	0.324752	0.00278727	0.0709496	0.137411	-0.0379597	-0.664941			29	29	29	65.4	41.92	166.82	18319000000	334
2703	Q99543-2;Q99543;H7C3L7;C9IZ83;F2Z3N9;F2Z3H0	Q99543-2;Q99543;H7C3L7	DnaJ homolog subfamily C member 2;DnaJ homolog subfamily C member 2, N-terminally processed	DNAJC2	1.30091	0.270293	2.1316	0.0155714	-0.208577	-2.45009			12	12	12	24.6	65.913	37.557	957480000	70
2705	Q99570;D6RJ98;D6RAC3;D6RBB7	Q99570	Phosphoinositide 3-kinase regulatory subunit 4	PIK3R4	0.295353	-0.00135994	-0.0175446	0.01054	-0.164889	-2.81741			13	13	13	13.5	153.1	28.308	840890000	69
2706	Q99575;E5RK39	Q99575	Ribonucleases P/MRP protein subunit POP1	POP1	2.38797	0.32394	4.87571	1.04171	0.118789	1.61465	+		17	17	17	23.6	114.71	48.671	1361600000	80
2707	Q99613;Q99613-2;B5ME19;H3BPE4;H3BPE3;H3BTY8	Q99613;Q99613-2;B5ME19	Eukaryotic translation initiation factor 3 subunit C;Eukaryotic translation initiation factor 3 subunit C-like protein	EIF3C;EIF3CL	1.07054	0.146054	1.67113	0.0082197	-0.15315	-3.0644			70	70	70	52.5	105.34	323.31	39015000000	765
2708	Q99614;H0YB37	Q99614	Tetratricopeptide repeat protein 1	TTC1	0.00147415	-0.484112	-5.143	0.00774484	-0.264579	-3.12516			11	11	11	55.8	33.526	60.357	1318800000	44
2709	Q99615;Q99615-2;K7ESP1;K7EIH8;K7EPP7;K7ER44;K7ELJ8;K7EJV7;K7EN19;K7EJL5;K7EJE9;K7EK03;K7EJ24;K7ENB7	Q99615;Q99615-2;K7ESP1	DnaJ homolog subfamily C member 7	DNAJC7	0.000252438	-1.90221	-8.27832	0.212257	-0.0785637	-0.308358			35	35	35	66.6	56.44	323.31	3477000000	107
2710	Q99661;Q99661-2;Q5JR91;Q5JR89;H0Y5Z9	Q99661;Q99661-2;Q5JR91;Q5JR89	Kinesin-like protein KIF2C;Kinesin-like protein	KIF2C	0.148914	-0.0318797	-0.60046	1.19576	0.0612847	1.91893			27	27	24	45.9	81.312	82.675	3288400000	152
2714	Q99733;Q99733-2;C9JZI7;C9J6D1;E9PNJ7;E9PNW0;E9PJJ2;E9PS34;A8MXH2;E9PKT8;E9PP22;H0YCI4;E9PKI2;C9J1B1	Q99733;Q99733-2;C9JZI7;C9J6D1;E9PNJ7;E9PNW0;E9PJJ2;E9PS34	Nucleosome assembly protein 1-like 4	NAP1L4	2.90536	0.43942	6.76771	2.56934	0.319189	5.48207	+	+	29	27	27	74.9	42.823	323.31	29618000000	394
2717	Q99832;Q99832-3;Q99832-4;Q99832-2;F8WAM2;F8WBP8;A0A0D9SG95	Q99832;Q99832-3;Q99832-4;Q99832-2	T-complex protein 1 subunit eta	CCT7	0.828226	0.103737	1.19804	0.0373307	-0.146835	-1.69804			67	67	67	83.2	59.366	323.31	67155000000	944
2722	Q9BPW8;H7C2U6;C9JDV8;F8WCR5	Q9BPW8	Protein NipSnap homolog 1	NIPSNAP1	2.37142	0.471303	4.8231	0.444825	0.0246458	0.387484	+		5	5	5	19	33.31	6.5066	1766400000	35
2723	Q9BPX3;D6RA93;H0Y9Z8	Q9BPX3	Condensin complex subunit 3	NCAPG	1.2097	0.186965	1.94683	0.000372718	-0.20175	-7.47112			24	24	24	24.8	114.33	71.669	4652900000	149
2725	Q9BQ24;Q9BQ24-2;G3V2M2	Q9BQ24;Q9BQ24-2;G3V2M2	Zinc finger FYVE domain-containing protein 21	ZFYVE21	0.962503	0.0599662	1.46013	0.361912	0.00793457	0.175523			3	3	3	13.2	26.505	19.047	461730000	31
2726	Q9BQ61;K7EN60;K7ELS0;K7ERU7	Q9BQ61;K7EN60;K7ELS0;K7ERU7	Uncharacterized protein C19orf43	C19orf43	0.0161541	-0.154237	-2.41667	6.7938e-05	-0.237396	-11.6259			4	4	4	30.7	18.419	9.2307	332130000	24
2728	Q9BQ70;Q9H7D3;H3BSP8;H3BMJ8;H3BTU3;H3BS87;H3BSS3;H3BQ53;H3BR53	Q9BQ70;Q9H7D3;H3BSP8;H3BMJ8;H3BTU3	Transcription factor 25	TCF25	0.0255555	-0.246662	-2.01388	0.191296	-0.0448233	-0.395676			10	10	10	21.9	76.666	30.228	1070000000	59
2730	Q9BQA1-2;Q9BQA1;H0Y711	Q9BQA1-2;Q9BQA1	Methylosome protein 50	WDR77	1.80193	0.180728	3.2439	0.214776	-0.0160678	-0.298344	+		8	8	8	33.8	29.651	15.186	2207600000	63
2731	Q9BQE3;F5H5D3;A0A1W2PQM2	Q9BQE3;F5H5D3;A0A1W2PQM2	Tubulin alpha-1C chain	TUBA1C	0.221857	-0.0255793	-0.270689	0.110462	-0.0718543	-0.838058			43	6	3	72.6	49.895	28.489	1065700000	68
2733	Q9BR76;A0A087WW53;F5H390	Q9BR76	Coronin-1B	CORO1B	1.43281	0.0955896	2.40658	2.98803	0.240635	7.12077	+	+	9	9	9	24.9	54.234	182.06	5434500000	142
2734	Q9BRK5;Q9BRK5-6;H0Y3T6;G3V1E2;Q9BRK5-4;Q9BRK5-3;Q9BRK5-2;Q9BRK5-5	Q9BRK5;Q9BRK5-6;H0Y3T6;G3V1E2;Q9BRK5-4;Q9BRK5-3;Q9BRK5-2	45 kDa calcium-binding protein	SDF4	0.540475	0.245231	0.607736	0.992759	0.409187	1.51909			4	4	4	28.7	41.806	13.211	579130000	20
2736	Q9BRP4;F5H0C4;Q9BRP4-2;Q9BRP4-3;F5H103;F5H3I1;F5H3E9;H0YGB1;F5H0F7;F5H5D4	Q9BRP4;F5H0C4;Q9BRP4-2;Q9BRP4-3	Proteasomal ATPase-associated factor 1	PAAF1	1.38326	0.171741	2.30207	0.00376008	-0.176197	-3.92046	+		10	10	10	16.8	42.19	22.442	1221100000	42
2737	Q9BRP8-2;Q9BRP8	Q9BRP8-2;Q9BRP8	Partner of Y14 and mago	WIBG	3.10241	0.283085	7.63586	3.1145	0.231049	7.69222	+	+	16	16	16	80.8	22.704	84.539	2468600000	130
2738	Q9BRQ0;Q5T171	Q9BRQ0;Q5T171	Pygopus homolog 2	PYGO2	0.000947504	-0.605787	-5.8131	1.29504	0.605205	2.11959			6	6	6	30.5	41.244	32.205	657700000	16
2739	Q9BRS2;E9PFQ8	Q9BRS2	Serine/threonine-protein kinase RIO1	RIOK1	0.227588	-0.0178944	-0.24882	0.0089258	-0.144489	-2.98133			10	10	10	22.5	65.582	58.885	1979000000	98
2743	Q9BSJ2;Q9BSJ2-4;F2Z2B9;Q9BSJ2-3;B3KTU7;R4GMM4	Q9BSJ2;Q9BSJ2-4;F2Z2B9;Q9BSJ2-3	Gamma-tubulin complex component 2	TUBGCP2	0.922924	0.0470932	1.38305	1.6282	0.124143	2.83556		+	16	16	16	23.6	102.53	33.875	1132900000	60
2744	Q9BSJ8;Q9BSJ8-2;F8VZB1	Q9BSJ8;Q9BSJ8-2	Extended synaptotagmin-1	ESYT1	0.539768	0.0386424	0.606176	0.00693772	-0.034262	-3.23928			12	12	12	16	122.85	23.985	1057500000	39
2747	Q9BT25-2;Q9BT25-3;Q9BT25	Q9BT25-2;Q9BT25-3;Q9BT25	HAUS augmin-like complex subunit 8	HAUS8	0.272775	-0.0109099	-0.0897816	0.154214	-0.0544434	-0.572245			6	6	6	36.1	38.464	25.467	887370000	58
2748	Q9BT40-2;Q9BT40;C9JZB0;I3L4A5;I3L2L1	Q9BT40-2;Q9BT40;C9JZB0;I3L4A5;I3L2L1	Inositol polyphosphate 5-phosphatase K	INPP5K	0.348906	0.00709788	0.139739	3.00796	0.553308	7.20821		+	4	4	3	14	42.783	6.0652	153220000	8
2749	Q9BT78;D6RAX7;D6RFN0;D6RD63;Q9BT78-2	Q9BT78;D6RAX7;D6RFN0;D6RD63;Q9BT78-2	COP9 signalosome complex subunit 4	COPS4	0.884974	0.131074	1.30907	0.00804555	-0.240463	-3.08619			8	8	8	28.3	46.268	24.472	786600000	42
2750	Q9BTA9-5;Q9BTA9;A0A0A0MRT2;Q9BTA9-2;C9JVK6;C9JD58;J3QTA0;Q9BTA9-3	Q9BTA9-5;Q9BTA9;A0A0A0MRT2;Q9BTA9-2	WW domain-containing adapter protein with coiled-coil	WAC	0.0546882	-0.079819	-1.39088	0.00662386	-0.271372	-3.28799			4	4	4	16.4	59.504	9.6104	422510000	16
2753	Q9BTT0-3;Q9BTT0;E9PPH5;Q5TB19;E9PLC4;Q9BTT0-2	Q9BTT0-3;Q9BTT0;E9PPH5	Acidic leucine-rich nuclear phosphoprotein 32 family member E	ANP32E	0.0541783	-0.122969	-1.39832	0.0276006	-0.328909	-1.94863			7	7	7	25.9	25.125	28.609	887550000	33
2754	Q9BTU6;E9PAM4	Q9BTU6;E9PAM4	Phosphatidylinositol 4-kinase type 2-alpha	PI4K2A	1.49939	0.401255	2.54956	0.00987085	-0.187323	-2.88152	+		4	4	4	14.8	54.022	8.4263	239460000	15
2755	Q9BTY7;E9PIX0	Q9BTY7	Protein HGH1 homolog	HGH1	0.0703802	-0.0693277	-1.19181	0.0344755	-0.104043	-1.7633			17	17	17	56.2	42.129	103.7	2694900000	75
2756	Q9BU61;Q9BU61-2	Q9BU61	NADH dehydrogenase [ubiquinone] 1 alpha subcomplex assembly factor 3	NDUFAF3	2.4988	0.291938	5.2396	1.71704	0.931037	3.04087	+	+	6	6	6	41.3	20.35	17.289	664060000	35
2759	Q9BUP0;H7C0I0	Q9BUP0;H7C0I0	EF-hand domain-containing protein D1	EFHD1	4.39333	0.839586	16.4037	0.751514	0.104287	1.04645	+		8	7	7	39.7	26.927	29.811	790590000	44
2761	Q9BV68-2;K7EIY6;Q9BV68;U3KQF4	Q9BV68-2;K7EIY6;Q9BV68	E3 ubiquitin-protein ligase RNF126	RNF126	1.00575	0.086942	1.54442	0.128347	-0.0342458	-0.719321			14	14	14	46.9	33.861	108.98	7642900000	202
2762	Q9BVA0;H3BTU7	Q9BVA0;H3BTU7	Katanin p80 WD40 repeat-containing subunit B1	KATNB1	0.0247599	-0.0352815	-2.04087	0.00483945	-0.205708	-3.62985			4	4	4	12.5	72.333	21.361	436250000	31
2763	Q9BVC6	Q9BVC6	Transmembrane protein 109	TMEM109	1.28439	0.12569	2.09785	0.0612904	-0.0896435	-1.30068			7	7	7	18.9	26.21	84.206	5002500000	98
2765	Q9BVQ7-2;Q9BVQ7;Q9BVQ7-3;H0YCA5	Q9BVQ7-2;Q9BVQ7;Q9BVQ7-3	Spermatogenesis-associated protein 5-like protein 1	SPATA5L1	2.84236	0.355195	6.50899	0.259265	-0.00694831	-0.135101	+		13	13	13	28.1	66.111	76.515	1182700000	95
2768	Q9BW19;A2AB20;A0A140T9E6	Q9BW19	Kinesin-like protein KIFC1	KIFC1	0.00173964	-0.199846	-4.90845	0.474692	0.0272274	0.45849			12	12	12	26.7	73.747	61.141	1866500000	95
2774	Q9BWF3;E9PB51;Q96PK6-5;Q9BQ04;E9PLB0;E9PM61;D6R9K7;U3KQD5;J3QRR5;Q9BWF3-3;Q9BWF3-4;Q9BWF3-2	Q9BWF3;E9PB51;Q96PK6-5;Q9BQ04	RNA-binding protein 4;RNA-binding protein 14;RNA-binding protein 4B	RBM4;RBM14;RBM4B	0.0998518	-0.0579149	-0.917488	0.963012	0.177946	1.46112			6	6	6	20.6	40.313	45.918	695860000	55
2776	Q9BWH6-2;Q9BWH6;H3BRE8;H3BPY8;H3BPM3;Q9BWH6-3;H3BTJ6	Q9BWH6-2;Q9BWH6;H3BRE8	RNA polymerase II-associated protein 1	RPAP1	1.39727	0.133097	2.33146	0.004985	-0.233476	-3.59668	+		11	11	11	15.4	143.58	41.145	1455600000	49
2777	Q9BWJ5	Q9BWJ5	Splicing factor 3B subunit 5	SF3B5	0.400614	0.0116127	0.277582	0.415004	0.0247881	0.314055			2	2	2	36	10.135	10.844	676110000	24
2778	Q9BX40;Q5TBP9;Q5TBQ0;Q9BX40-3;Q5TBQ1;Q9BX40-2;A0A0C4DFV2	Q9BX40;Q5TBP9;Q5TBQ0;Q9BX40-3;Q5TBQ1	Protein LSM14 homolog B	LSM14B	3.47437	0.571206	9.55219	1.11951	0.0743103	1.76748	+		11	11	11	40	42.07	110.62	2865800000	117
2780	Q9BXP5-4;Q9BXP5-2;Q9BXP5-3;Q9BXP5;Q9BXP5-5;H7C3A1;H7C1K0	Q9BXP5-4;Q9BXP5-2;Q9BXP5-3;Q9BXP5;Q9BXP5-5;H7C3A1	Serrate RNA effector molecule homolog	SRRT	1.042	0.0604273	1.61522	0.00163125	-0.285359	-4.99856			9	9	9	13.3	100.15	21.479	731330000	44
2784	Q9BXW9;Q9BXW9-1;Q9BXW9-3;H7BZJ7;Q9BXW9-4	Q9BXW9;Q9BXW9-1;Q9BXW9-3;H7BZJ7	Fanconi anemia group D2 protein	FANCD2	2.27542	0.31015	4.52627	0.022547	-0.174223	-2.12139	+		6	6	6	6.5	164.13	12.906	394790000	19
2785	Q9BYG5;Q9BYG5-2;Q9BYG4;R4GMM2;Q9NPB6-2;Q9NPB6	Q9BYG5	Partitioning defective 6 homolog beta	PARD6B	1.54954	0.192909	2.65936	1.72911	0.147433	3.06931	+	+	7	7	7	24.5	41.182	14.392	866720000	44
2786	Q9BYJ9;Q9BYJ9-2	Q9BYJ9	YTH domain-containing family protein 1	YTHDF1	3.02555	0.36768	7.28621	2.29073	0.236922	4.57268	+	+	9	6	6	21.3	60.873	57.74	2057200000	75
2788	Q9BYV8-3;Q9BYV8-5;Q9BYV8-2;Q9BYV8	Q9BYV8-3;Q9BYV8-5;Q9BYV8-2;Q9BYV8	Centrosomal protein of 41 kDa	CEP41	0.0229347	-0.390988	-2.10665	0.000143154	-0.451904	-9.59604			2	2	2	22.2	14.544	9.0478	202720000	11
2789	Q9BZE4;Q9BZE4-2;Q9BZE4-3;Q5T3R7	Q9BZE4;Q9BZE4-2;Q9BZE4-3	Nucleolar GTP-binding protein 1	GTPBP4	0.224843	-0.0738292	-0.259239	0.193922	-0.10591	-0.384316			6	6	6	12.3	73.964	8.2782	220410000	20
2791	Q9BZI7-2;Q9BZI7;A0A087WYC8;A0A1B0GVA2	Q9BZI7-2;Q9BZI7;A0A087WYC8	Regulator of nonsense transcripts 3B	UPF3B	2.59532	0.260082	5.57363	1.34011	0.098159	2.21228	+	+	14	14	14	30.2	56.213	34.007	1146800000	79
2792	Q9BZK7;A0A0D9SF63;A0A1B0GUU2;F8W9D8;C9IYU9;A0A1B0GVH3;C9JLJ1;C9JCK0;C9JBN1;A0A0D9SF25;O60907-2;O60907;C9JCW4;C9JTW8;A0A0D9SFI2;C9JY82;C9JEC9;C9J3H2;C9J903;A0A0D9SEW5;A0A0D9SFS8;C9J7E1;A0A2R8YFW3;Q9BQ87	Q9BZK7;A0A0D9SF63	F-box-like/WD repeat-containing protein TBL1XR1	TBL1XR1	0.00540071	-0.255731	-3.50797	2.9797	0.19975	7.08445		+	12	12	12	33.9	55.594	277.03	4658200000	113
2794	Q9BZL6;Q9BZL6-3;Q9BZL6-2;M0QZ82	Q9BZL6;Q9BZL6-3;Q9BZL6-2;M0QZ82	Serine/threonine-protein kinase D2	PRKD2	0.954968	0.283478	1.44546	0.051161	-0.0496613	-1.44391			6	6	6	11.2	96.721	19.869	539880000	25
2795	Q9BZX2;A0A2R8Y653;Q9BZX2-2;Q9HA47-3;Q9HA47;Q9HA47-4	Q9BZX2;A0A2R8Y653;Q9BZX2-2	Uridine-cytidine kinase 2	UCK2	0.0116392	-0.151567	-2.7218	0.00232006	-0.187664	-4.52031			5	5	5	35.6	29.299	36.344	1589100000	50
2803	Q9C0C2;Q9C0C2-2;E9PKK0;A0A2R8Y5C4	Q9C0C2	182 kDa tankyrase-1-binding protein	TNKS1BP1	0.672235	0.120111	0.88657	0.217845	-0.0345089	-0.28627			10	10	10	8.9	181.79	21.127	463900000	21
2804	Q9C0C9;K7ES11;K7EQ12	Q9C0C9;K7ES11	E2/E3 hybrid ubiquitin-protein ligase UBE2O	UBE2O	1.63674	0.0636358	2.85498	0.14395	-0.0303218	-0.627715	+		14	14	14	18.8	141.29	52.478	1730800000	103
2806	Q9C0F1;Q9C0F1-2;D6RGX6;D6RBX1;D6RC25	Q9C0F1;Q9C0F1-2	Centrosomal protein of 44 kDa	CEP44	0.203265	-0.0207059	-0.344905	0.0136443	-0.130308	-2.57185			7	7	7	27.2	44.139	38.531	1648300000	48
2813	Q9H019-3;Q9H019;E9PLD2;E9PPF9;C9JF50;E9PLU1;E9PRK5;Q9H019-2;E9PPQ0;E9PRW1;E9PSD6;E9PNJ0	Q9H019-3;Q9H019;E9PLD2;E9PPF9;C9JF50;E9PLU1;E9PRK5;Q9H019-2	Mitochondrial fission regulator 1-like	MTFR1L	1.95772	0.74702	3.63588	0.613715	0.0492854	0.765286	+		6	6	6	29.3	30.77	13.616	210250000	19
2814	Q9H0B6-2;Q9H0B6;A8MZ87;E9PI24;E9PP09;C9JHT2;E9PM83;E9PQ02;A8MX29	Q9H0B6-2;Q9H0B6;A8MZ87	Kinesin light chain 2	KLC2	0.96522	0.0804927	1.46542	0.000696439	-0.374924	-6.32111			17	17	9	27.5	60.046	66.193	1143200000	64
2815	Q9H0D6;Q9H0D6-2	Q9H0D6;Q9H0D6-2	5-3 exoribonuclease 2	XRN2	3.80557e-06	-0.503001	-24.1202	0.205779	-0.0180852	-0.334559			38	38	38	42.8	108.58	222	10325000000	289
2816	Q9H0H5;H0YIK5;F8VRD2;F8W1E5	Q9H0H5;H0YIK5;F8VRD2	Rac GTPase-activating protein 1	RACGAP1	0.0194215	-0.178144	-2.25182	0.00492831	-0.208624	-3.60946			6	6	6	13	71.026	20.947	392710000	27
2821	Q9H1A4;H0Y564;F8WAS1;A0A2R8YF63	Q9H1A4	Anaphase-promoting complex subunit 1	ANAPC1	0.000300206	-0.371093	-7.91008	2.24649	0.146509	4.43952		+	27	27	27	17.3	216.5	141.47	3699800000	154
2823	Q9H1E3;Q9H1E3-2	Q9H1E3;Q9H1E3-2	Nuclear ubiquitous casein and cyclin-dependent kinase substrate 1	NUCKS1	0.00916279	-0.447896	-2.95517	0.00709829	-0.379046	-3.21536			10	10	10	32.9	27.296	69.581	1435100000	64
2824	Q9H1I8-3;Q9H1I8;F2Z2W4;F8WAQ6;B1AH59	Q9H1I8-3;Q9H1I8	Activating signal cointegrator 1 complex subunit 2	ASCC2	1.1422e-05	-0.556626	-18.2869	0.12666	-0.0680572	-0.729834			4	4	4	7.6	77.368	9.0827	952610000	28
2828	Q9H270;A0A087WXL6;B7Z879;A0A0G2JS92;A0A087X2J4	Q9H270;A0A087WXL6;B7Z879	Vacuolar protein sorting-associated protein 11 homolog	VPS11	1.06586	0.354317	1.66194	0.0161836	-0.182667	-2.41501			11	11	11	15.5	107.84	33.956	960970000	37
2831	Q9H2M9	Q9H2M9	Rab3 GTPase-activating protein non-catalytic subunit	RAB3GAP2	1.14647	0.0619736	1.8208	0.000234187	-0.291429	-8.44254			9	9	9	6.7	155.98	18.464	506150000	25
2835	Q9H3K6;A0A087WZT3;Q9H3K6-2;H3BV85;H3BTW0;A0A0B4J295;H3BVE0	Q9H3K6;A0A087WZT3;Q9H3K6-2	BolA-like protein 2	BOLA2	0.0695996	-0.175323	-1.20057	0.0286098	-0.252909	-1.91839			4	4	4	61.6	10.116	14.161	923810000	23
2837	Q9H3S7;R4GMM7	Q9H3S7	Tyrosine-protein phosphatase non-receptor type 23	PTPN23	1.92498	0.272564	3.5513	0.000813146	-0.438373	-6.06097	+		13	13	13	13.6	178.97	51.764	1036300000	52
2838	Q9H3U1-2;A0A1W2PNX8;Q9H3U1;Q9H3U1-3	Q9H3U1-2;A0A1W2PNX8;Q9H3U1	Protein unc-45 homolog A	UNC45A	0.0283742	-0.0910864	-1.92534	0.00353988	-0.214656	-3.99218			10	10	10	16.3	101.67	29.945	827910000	35
2840	Q9H425;Q9H425-3;E5RI90;Q9H425-2;E5RFY9	Q9H425;Q9H425-3	Uncharacterized protein C1orf198	C1orf198	0.107336	-0.0409094	-0.860664	0.0236083	-0.0556809	-2.08171			8	8	8	33	36.346	20.322	762580000	35
2844	Q9H4B6;H0YJH0;G3V453	Q9H4B6	Protein salvador homolog 1	SAV1	0.0657371	-0.122285	-1.24547	0.806304	0.107065	1.15495			7	7	7	21.7	44.633	37.319	487100000	52
2850	Q9H6K5-2;Q9H6K5;A0A096LNU1	Q9H6K5-2;Q9H6K5	Proline-rich protein 36	PRR36	0.0689021	-0.116084	-1.20848	2.29929	0.139021	4.59876		+	12	12	12	13.3	130.44	41.125	1390600000	72
2851	Q9H6R7-2;Q9H6R7;Q9H6R7-3;C9JYC1	Q9H6R7-2;Q9H6R7	WD repeat and coiled-coil-containing protein C2orf44	C2orf44	0.0132919	-0.201485	-2.59627	0.162887	-0.0360301	-0.527885			7	7	7	17.7	68.456	18.588	754780000	42
2854	Q9H6T3;Q9H6T3-2;Q9H6T3-3	Q9H6T3;Q9H6T3-2;Q9H6T3-3	RNA polymerase II-associated protein 3	RPAP3	0.0590812	-0.0363366	-1.32968	0.000286763	-0.103945	-8.00595			31	31	31	49.9	75.718	142.6	6038200000	288
2858	Q9H7B4;B0QZ88;Q9H7B4-2;Q9H7B4-3	Q9H7B4;B0QZ88	Histone-lysine N-methyltransferase SMYD3	SMYD3	0.063627	-0.0655576	-1.27117	0.0743659	-0.0713426	-1.14856			4	4	4	8.9	49.097	7.4068	571680000	18
2860	Q9H7E9;Q9H7E9-2	Q9H7E9;Q9H7E9-2	UPF0488 protein C8orf33	C8orf33	0.0181731	-0.128991	-2.31077	1.48844	0.199757	2.52585		+	8	8	8	48.5	24.992	39.008	1351700000	69
2861	Q9H7T9;Q9H7T9-2	Q9H7T9;Q9H7T9-2	Aurora kinase A and ninein-interacting protein	AUNIP	0.0136786	-0.343828	-2.56952	1.13547	0.157725	1.79901			5	5	5	13.7	40.252	16.613	149840000	28
2864	Q9H814	Q9H814	Phosphorylated adapter RNA export protein	PHAX	3.21155	0.202533	8.15821	0.0458757	-0.0938554	-1.53113	+		5	5	5	13.5	44.402	24.756	891560000	32
2868	Q9H871;D6RER3;D6RIF9;F5H6G4;Q9H871-2;Q96G75-2;Q96G75	Q9H871	Protein RMD5 homolog A	RMND5A	1.16249	0.0961502	1.85259	0.188466	-0.0338254	-0.408066			4	4	4	10	43.992	11.679	570770000	29
2870	Q9H8S9;Q9H8S9-2	Q9H8S9;Q9H8S9-2	MOB kinase activator 1A	MOB1A	0.0999307	-0.0621168	-0.916868	0.0010474	-0.159903	-5.65525			7	7	1	31	25.079	30.532	975150000	47
2872	Q9H8Y5;B8ZZS4;F8WD44;C9JQZ3;C9K022	Q9H8Y5;B8ZZS4	Ankyrin repeat and zinc finger domain-containing protein 1	ANKZF1	0.000306752	-0.617678	-7.8653	1.31094	0.146268	2.15216		+	8	8	8	18.6	80.926	11.636	243960000	12
2874	Q9H900;Q9H900-2;H3BSG1	Q9H900	Protein zwilch homolog	ZWILCH	0.144966	-0.0655038	-0.622064	0.51145	0.042503	0.542956			6	6	6	14.4	67.213	20.162	1023800000	41
2878	Q9H9T3-2;Q9H9T3;B4DKA4;Q9H9T3-4;Q9H9T3-5;E5RHR2;E5RHY2;E5RIC0;E5RIZ7	Q9H9T3-2;Q9H9T3;B4DKA4;Q9H9T3-4;Q9H9T3-5	Elongator complex protein 3	ELP3	1.78083	0.163779	3.19278	0.00477325	-0.179094	-3.64534	+		8	8	8	17.3	60.647	19.303	754250000	46
2879	Q9HA92;H0Y9X4;H0Y934;Q9HA92-2	Q9HA92	Radical S-adenosyl methionine domain-containing protein 1, mitochondrial	RSAD1	1.29697	0.564273	2.12354	0.230724	-0.0328314	-0.237035			3	3	3	8.8	48.713	5.1021	179610000	14
2881	Q9HAU5;Q9HAU5-2	Q9HAU5	Regulator of nonsense transcripts 2	UPF2	1.73545	0.656576	3.08431	1.47452	0.236739	2.49579	+	+	11	11	11	14	147.81	22.56	614870000	34
2882	Q9HAV4;H0Y3W3	Q9HAV4	Exportin-5	XPO5	0.105163	-0.0255771	-0.876755	0.00690502	-0.251809	-3.24423			4	4	4	5.1	136.31	9.738	1138000000	14
2883	Q9HAV7	Q9HAV7	GrpE protein homolog 1, mitochondrial	GRPEL1	1.37579	0.619308	2.28645	0.33488	0.0108814	0.100187	+		9	9	9	40.6	24.279	50.658	839610000	38
2885	Q9HB71;Q9HB71-3;B2ZWH1;Q9HB71-2	Q9HB71;Q9HB71-3	Calcyclin-binding protein	CACYBP	0.00271147	-0.204756	-4.31995	0.00244501	-0.186606	-4.45215			16	16	16	61	26.21	237.6	8348500000	245
2887	Q9HBI0;Q9HBI0-3;Q9HBI0-2;Q9HBI0-5;B0QYM9;B0QYN0;U3KQ67;Q9HBI0-4	Q9HBI0;Q9HBI0-3;Q9HBI0-2;Q9HBI0-5	Gamma-parvin	PARVG	0.0573512	-0.0759412	-1.35319	0.870501	0.0396779	1.28081			7	7	7	17.8	37.485	21.888	606580000	30
2892	Q9HCD6;Q9HCD6-2;J3KRP9;Q9HCD6-3;Q9HCD6-4	Q9HCD6;Q9HCD6-2	Protein TANC2	TANC2	0.184236	-0.0220062	-0.426882	0.0790252	-0.0980554	-1.1009			7	7	7	5.3	219.65	16.834	464900000	24
2893	Q9HCJ0-2;Q9HCJ0;A0A1B0GU24;K7EKN9;K7ELY5;H3BRT3	Q9HCJ0-2;Q9HCJ0;A0A1B0GU24	Trinucleotide repeat-containing gene 6C protein	TNRC6C	0.0138091	-0.155843	-2.56068	0.0923421	-0.0324876	-0.978838			26	26	25	31.3	179.32	104.15	4412100000	184
2897	Q9HCM7	Q9HCM7	Fibrosin-1-like protein	FBRSL1	0.00317009	-0.343439	-4.12562	0.507286	0.0212955	0.533533			11	11	11	13.1	110.91	33.801	1426300000	66
2898	Q9HCN4;Q9HCN4-3;Q9HCN4-2;Q9HCN4-4;Q9HCN4-5;F8WD09	Q9HCN4;Q9HCN4-3;Q9HCN4-2;Q9HCN4-4;Q9HCN4-5	GPN-loop GTPase 1	GPN1	0.0893801	-0.0575148	-1.0044	0.0226049	-0.092948	-2.11917			7	7	7	20.6	41.74	59.644	1587500000	52
2899	Q9HCN8	Q9HCN8	Stromal cell-derived factor 2-like protein 1	SDF2L1	1.60177	0.231561	2.77579	1.7979	0.248615	3.23411	+	+	4	4	4	26.7	23.598	75.245	3213700000	51
2901	Q9HDC9;Q9HDC9-2;H0Y512	Q9HDC9;Q9HDC9-2;H0Y512	Adipocyte plasma membrane-associated protein	APMAP	2.43014	0.378669	5.01179	0.00700838	-0.151362	-3.22867	+		6	6	6	24	46.48	24.328	991910000	41
2902	Q9NNW5;E9PDU5;A0A087X295;E9PBK6;Q6PKC6;E5RFX3;F8WE36;C9K020	Q9NNW5;E9PDU5;A0A087X295;E9PBK6	WD repeat-containing protein 6	WDR6	0.824213	0.354463	1.19016	0.655049	0.0483484	0.851295			5	5	5	9.4	121.72	23.637	525800000	31
2903	Q9NP61;Q9NP61-2;B0QYV8	Q9NP61;Q9NP61-2	ADP-ribosylation factor GTPase-activating protein 3	ARFGAP3	0.00199433	-0.198348	-4.72124	0.00408507	-0.159267	-3.82336			20	20	11	42.6	56.928	78.991	4224000000	94
2905	Q9NP97;B1AKR6;Q8TF09;H3BQI1;Q9NP97-2;H3BNG9;H3BPA0;Q7Z4M1	Q9NP97;B1AKR6	Dynein light chain roadblock-type 1	DYNLRB1	0.00279462	-0.575064	-4.28189	0.0602893	-0.219632	-1.31368			10	10	10	96.9	10.921	21.156	604550000	29
2910	Q9NPI6-2;Q9NPI6;A0A087WVE6;A0A087WT55;A0A087WXD0	Q9NPI6-2;Q9NPI6	mRNA-decapping enzyme 1A	DCP1A	2.74644	0.525132	6.13135	0.00232618	-0.351295	-4.51687	+		10	10	10	35.5	59.33	29.634	1540800000	61
2912	Q9NQ29-2;Q9NQ29;Q9NQ29-3;F8WBC1;F2Z322	Q9NQ29-2;Q9NQ29;Q9NQ29-3	Putative RNA-binding protein Luc7-like 1	LUC7L	0.924273	0.245823	1.38568	0.753934	0.420149	1.05127			11	3	3	24.6	38.405	10.082	601300000	14
2914	Q9NQ86-4;Q9NQ86;E9PBG3;D6RAU9	Q9NQ86-4;Q9NQ86;E9PBG3	E3 ubiquitin-protein ligase TRIM36	TRIM36	0.00738845	-0.456941	-3.17372	1.06021	0.171211	1.65087			6	6	6	12	81.569	17.081	270540000	15
2915	Q9NQC3-2;Q9NQC3-5;Q9NQC3;F8W914;Q9NQC3-4	Q9NQC3-2;Q9NQC3-5;Q9NQC3;F8W914	Reticulon-4;Reticulon	RTN4	0.428839	0.0322326	0.348463	0.224564	-0.0256519	-0.260303			5	5	5	35.4	40.317	33.136	2133100000	69
2917	Q9NQH7-2;Q9NQH7-4;Q9NQH7;Q9NQH7-3;Q9NQH7-5	Q9NQH7-2;Q9NQH7-4;Q9NQH7;Q9NQH7-3;Q9NQH7-5	Probable Xaa-Pro aminopeptidase 3	XPNPEP3	2.00604	0.289444	3.763	0.153882	-0.0446974	-0.573989	+		4	4	4	20.8	48.112	11.947	578320000	37
2920	Q9NQW6-2;Q9NQW6;C9JJT6;H7C3S1;H7C1K5;H7C1C2;C9J0G4;H7C0Y6;H7C167	Q9NQW6-2;Q9NQW6	Actin-binding protein anillin	ANLN	2.17465	0.243233	4.22928	3.25806	0.419445	8.39042	+	+	50	50	50	48.7	120.01	323.31	8668700000	331
2922	Q9NQX3-2;F5H039;Q9NQX3;G3V582;H0YJ30;G3V4R0;G3V355;G3V4D2	Q9NQX3-2;F5H039;Q9NQX3;G3V582;H0YJ30	Gephyrin;Molybdopterin adenylyltransferase;Molybdopterin molybdenumtransferase	GPHN	0.00270085	-0.422495	-4.32492	0.0155619	-0.161078	-2.45065			15	15	15	31.3	83.447	65.58	1480500000	55
2923	Q9NQZ6-3;Q9NQZ6-5;Q9NQZ6	Q9NQZ6-3;Q9NQZ6-5;Q9NQZ6	Zinc finger C4H2 domain-containing protein	ZC4H2	0.616272	0.122185	0.77066	2.70813	0.311235	5.98577		+	2	2	2	10	23.511	8.1182	772100000	25
2924	Q9NR09	Q9NR09	Baculoviral IAP repeat-containing protein 6	BIRC6	0.0149057	-0.297501	-2.49008	0.250347	-0.0108706	-0.165993			11	11	11	4.3	530.25	34.341	426310000	28
2926	Q9NR31;Q9NR31-2;H0Y5E8;Q5SQT8;X1WI22;D6RAA2;D6RDB2;D6RD69;Q9Y6B6	Q9NR31;Q9NR31-2;H0Y5E8	GTP-binding protein SAR1a	SAR1A	0.010023	-0.349574	-2.86651	0.259693	-0.0260072	-0.133639			7	7	7	60.1	22.367	31.952	491500000	32
2927	Q9NR50;Q9NR50-3;Q9NR50-2;H0Y580;A0A0D9SEN0	Q9NR50;Q9NR50-3;Q9NR50-2;H0Y580	Translation initiation factor eIF-2B subunit gamma	EIF2B3	0.113464	-0.0799721	-0.816908	2.07452	0.199334	3.94798		+	8	8	8	28.3	50.24	26.045	568630000	43
2928	Q9NR56-6;Q9NR56-2;Q9NR56-5;Q9NR56-3;Q9NR56-4;H7C4T5	Q9NR56-6;Q9NR56-2;Q9NR56-5;Q9NR56-3;Q9NR56-4;H7C4T5	Muscleblind-like protein 1	MBNL1	0.130427	-0.0489311	-0.706538	0.267244	-0.00619539	-0.10813			20	20	2	49.7	37.073	196.87	10253000000	279
2929	Q9NRA8;Q9NRA8-3;B1AKL4;Q9NRA8-2;B1AKL5;B0QYZ7;B1AKL6;H7C0J7	Q9NRA8;Q9NRA8-3;B1AKL4;Q9NRA8-2	Eukaryotic translation initiation factor 4E transporter	EIF4ENIF1	0.00172844	-0.545648	-4.91744	0.993163	0.166008	1.51988			21	21	21	34.5	108.2	169.68	3468400000	124
2931	Q9NRL3;Q9NRL3-3;F5GYK2;Q9NRL3-2;M0R0P4;R4GN16;M0QXN2;M0R2A7;M0QYS2;M0R0W8;M0R317	Q9NRL3;Q9NRL3-3;F5GYK2;Q9NRL3-2;M0R0P4;R4GN16	Striatin-4	STRN4	0.29192	-0.00185331	-0.0282697	0.0273577	-0.122556	-1.95609			7	7	7	16.2	80.595	22.683	569610000	17
2932	Q9NRN7;E9PNF3;E9PLW6;Q9NRN7-2	Q9NRN7;E9PNF3;E9PLW6;Q9NRN7-2	L-aminoadipate-semialdehyde dehydrogenase-phosphopantetheinyl transferase	AASDHPPT	0.0557934	-0.146971	-1.37501	0.0173604	-0.117113	-2.35169			5	5	5	25.6	35.776	23.167	573390000	31
2936	Q9NRX1;F8WBJ6	Q9NRX1;F8WBJ6	RNA-binding protein PNO1	PNO1	0.00126616	-0.299612	-5.36612	1.46933	0.196503	2.48462		+	8	8	8	38.5	27.924	55.851	1283700000	40
2937	Q9NS87;Q9NS87-4;Q9NS87-2;C9JKA9;D6RCT7;Q9NS87-3;H7BZT2	Q9NS87;Q9NS87-4;Q9NS87-2;C9JKA9;D6RCT7	Kinesin-like protein KIF15;Kinesin-like protein	KIF15	2.62168	0.298085	5.66778	0.0014127	-0.443432	-5.2047	+		16	16	16	15.1	160.16	71.682	1525100000	55
2938	Q9NSD9;Q9NSD9-2	Q9NSD9;Q9NSD9-2	Phenylalanine--tRNA ligase beta subunit	FARSB	0.000382021	-0.476668	-7.42251	0.000844005	-0.399292	-5.9998			12	12	12	25.1	66.115	39.89	1555200000	62
2939	Q9NSE4	Q9NSE4	Isoleucine--tRNA ligase, mitochondrial	IARS2	2.98392	0.951904	7.10282	0.0312133	-0.203302	-1.84558	+		3	3	3	4.3	113.79	20.267	375340000	18
2941	Q9NSK0-5;Q9NSK0;Q9NSK0-3;H7C4M1;C9J8T5;Q9NSK0-4;C9JXT5;C9JQU1;C9K0D5;C9JZE5;Q9NSK0-2	Q9NSK0-5;Q9NSK0;Q9NSK0-3	Kinesin light chain 4	KLC4	0.598263	0.0637662	0.732651	0.000582221	-0.655609	-6.63369			11	9	9	19	59.64	26.26	639490000	41
2944	Q9NTJ3;E9PD53;Q9NTJ3-2;C9JR83;C9J9E4;C9J578;C9JVD8;C9JWF0;C9IYK2;C9JJ64;F8WCB7	Q9NTJ3;E9PD53;Q9NTJ3-2	Structural maintenance of chromosomes protein 4;Structural maintenance of chromosomes protein	SMC4	1.8897	0.223443	3.46148	0.00135228	-0.13101	-5.26866	+		92	92	92	62.3	147.18	323.31	20384000000	737
2947	Q9NUG6	Q9NUG6	p53 and DNA damage-regulated protein 1	PDRG1	1.30388	0.500934	2.13768	0.760101	0.0813144	1.06354	+		6	6	6	53.4	15.511	17.87	401910000	33
2949	Q9NUQ3;Q9NUQ3-2	Q9NUQ3;Q9NUQ3-2	Gamma-taxilin	TXLNG	0.528461	0.0455197	0.581109	0.021445	-0.164388	-2.16489			4	4	4	11.6	60.585	19.331	643010000	26
2952	Q9NUV9;G5E9W9;C9IZQ3	Q9NUV9;G5E9W9	GTPase IMAP family member 4	GIMAP4	0.039872	-0.16549	-1.64439	0.00269465	-0.388987	-4.32782			9	9	9	37.7	37.533	41.747	667670000	51
2953	Q9NV70-2;Q9NV70	Q9NV70-2;Q9NV70	Exocyst complex component 1	EXOC1	1.49373	0.163561	2.5373	0.12335	-0.0470723	-0.750846	+		7	7	7	10.1	100.28	21.02	359580000	45
2959	Q9NW64;Q9NW64-2;E5RJW4;E5RHA8	Q9NW64;Q9NW64-2;E5RJW4	Pre-mRNA-splicing factor RBM22	RBM22	0.0256584	-0.132893	-2.01046	1.26482	0.168672	2.05803			19	19	19	41.4	46.895	154.04	6670700000	197
2961	Q9NW82;D6RIW8	Q9NW82	WD repeat-containing protein 70	WDR70	0.0102285	-0.185375	-2.84664	0.00159443	-0.133136	-5.03084			11	11	11	22.2	73.2	22.701	1108500000	50
2963	Q9NWS0;M0R3A4;M0QYA2;M0QYF4;M0R2P8;M0QXD5;M0R028;M0QZM3;M0QZ61;M0QZZ1;M0R0J2;M0R3A8;Q9NWS0-3	Q9NWS0;M0R3A4;M0QYA2;M0QYF4;M0R2P8;M0QXD5	PIH1 domain-containing protein 1	PIH1D1	0.0991937	-0.0586176	-0.922681	0.0755264	-0.0570161	-1.13641			8	8	8	39.7	32.363	51.731	4354200000	78
2964	Q9NWT6	Q9NWT6	Hypoxia-inducible factor 1-alpha inhibitor	HIF1AN	0.339115	0.0102278	0.112237	1.10814	0.514661	1.74505			2	2	2	12.3	40.285	21.365	315370000	18
2967	Q9NWZ8	Q9NWZ8	Gem-associated protein 8	GEMIN8	0.0342719	-0.114612	-1.76818	0.600615	0.227177	0.737636			2	2	2	9.1	28.636	2.8388	169500000	18
2970	Q9NXC5;Q9NXC5-2	Q9NXC5;Q9NXC5-2	WD repeat-containing protein mio	MIOS	0.00186127	-0.366249	-4.81515	0.566176	0.0772454	0.663896			8	8	8	13.5	98.583	19.111	353700000	27
2973	Q9NXH9-2;Q9NXH9;K7EQQ8;K7EQY6;K7ENI9;K7ERR5;K7EQU7	Q9NXH9-2;Q9NXH9	tRNA (guanine(26)-N(2))-dimethyltransferase	TRMT1	0.0184701	-0.180902	-2.29633	0.325555	0.00654411	0.0732897			7	7	7	15.9	69.305	15.934	362800000	24
2974	Q9NXN4-2;Q9NXN4	Q9NXN4-2;Q9NXN4	Ganglioside-induced differentiation-associated protein 2	GDAP2	2.27536	0.312306	4.52608	0.223003	-0.0178167	-0.266281	+		7	7	7	22.2	56.048	17.998	1210200000	67
2975	Q9NXR1-1;Q9NXR1;I3L2R9;I3L522;I3L2R3;I3L533;I3L2T8;J3QSD2;J3QRZ1;A6NIZ0;Q9GZM8-3;Q9GZM8;Q9GZM8-2	Q9NXR1-1;Q9NXR1;I3L2R9;I3L522;I3L2R3;I3L533;I3L2T8	Nuclear distribution protein nudE homolog 1	NDE1	0.542772	0.075319	0.612799	0.11327	-0.0277599	-0.81826			12	12	12	38.7	38.808	34.307	1943500000	47
2976	Q9NXV2;H3BSS5	Q9NXV2;H3BSS5	BTB/POZ domain-containing protein KCTD5	KCTD5	2.30138	0.342308	4.60516	0.448174	0.0325735	0.395565	+		4	4	4	30.3	26.092	47.286	852360000	33
2977	Q9NXV6;J3KNE1;D6RGD2	Q9NXV6;J3KNE1;D6RGD2	CDKN2A-interacting protein	CDKN2AIP	0.45152	0.0359542	0.403607	0.17332	-0.0399586	-0.477189			7	7	7	15.9	61.124	30.721	556290000	35
2979	Q9NY27-2;Q9NY27;F8WCA1;C9IZ04;Q9NY27-3;C9IZF4	Q9NY27-2;Q9NY27;F8WCA1;C9IZ04;Q9NY27-3	Serine/threonine-protein phosphatase 4 regulatory subunit 2	PPP4R2	0.0436112	-0.0786839	-1.57186	0.0822907	-0.116988	-1.06916			5	5	5	16.1	40.175	18.242	1085200000	50
2983	Q9NYL2	Q9NYL2	Mitogen-activated protein kinase kinase kinase MLT	ZAK	1.05265	0.16985	1.63606	1.73911	0.152169	3.09297		+	3	3	3	6.5	91.154	8.2762	420850000	23
2984	Q9NYL9;H0YKU1;H0YNJ8	Q9NYL9;H0YKU1;H0YNJ8	Tropomodulin-3	TMOD3	0.96272	0.0923894	1.46056	0.398849	0.0206887	0.273058			8	8	8	30.7	39.594	19.023	1816800000	68
2985	Q9NYU2-2;Q9NYU2;H7BZG0	Q9NYU2-2;Q9NYU2	UDP-glucose:glycoprotein glucosyltransferase 1	UGGT1	0.251765	-0.00863806	-0.161027	0.0190462	-0.153542	-2.26907			18	18	18	17.2	174.97	80.125	1868500000	95
2986	Q9NYZ3	Q9NYZ3	G2 and S phase-expressed protein 1	GTSE1	0.00391376	-0.367581	-3.87333	1.05034	0.0849965	1.63154			16	16	16	27.5	76.644	55.711	2178800000	94
2988	Q9NZ32;G3V524;G3V2Q5;G3V5Y4;F6S9Y6;V9GYX7;H0YJD9;H0YJE8;G3V4K6	Q9NZ32;G3V524;G3V2Q5;G3V5Y4;F6S9Y6;V9GYX7	Actin-related protein 10	ACTR10	0.870406	0.0637684	1.28062	0.0515511	-0.0748189	-1.43786			12	12	12	25.7	46.306	69.424	1931900000	110
2989	Q9NZ63	Q9NZ63	Uncharacterized protein C9orf78	C9orf78	0.00546535	-0.415515	-3.49491	0.00858057	-0.311777	-3.02094			10	10	10	45.7	33.688	23.092	644810000	26
2990	Q9NZB2;Q9NZB2-6;Q9NZB2-4;Q9NZB2-2;Q9NZB2-5;A0A0C4DH52;A0A0C4DG79;Q5T035	Q9NZB2;Q9NZB2-6;Q9NZB2-4;Q9NZB2-2;Q9NZB2-5	Constitutive coactivator of PPAR-gamma-like protein 1	FAM120A	1.86885	0.178031	3.40907	1.50523	0.146317	2.56225	+	+	10	10	10	16.4	121.89	49.285	1043600000	57
2991	Q9NZC3;H3BNA5;H3BRL5;H3BU22	Q9NZC3;H3BNA5;H3BRL5	Glycerophosphodiester phosphodiesterase 1	GDE1	1.34258	0.343462	2.21738	0.042176	-0.108215	-1.59887	+		4	4	4	12.1	37.718	7.8804	377930000	14
2993	Q9NZI8	Q9NZI8	Insulin-like growth factor 2 mRNA-binding protein 1	IGF2BP1	1.93224	0.243907	3.56993	1.32429	0.0974344	2.17961	+	+	7	7	3	14.6	63.48	18.54	808580000	41
2994	Q9NZJ4;Q9NZJ4-2;B2REB0;H0Y6M8	Q9NZJ4;Q9NZJ4-2	Sacsin	SACS	0.556509	0.229875	0.642896	0.494847	0.0325673	0.505168			7	7	7	2	521.12	20.468	424690000	23
2997	Q9NZN5-2;Q9NZN5;E9PMR6	Q9NZN5-2;Q9NZN5;E9PMR6	Rho guanine nucleotide exchange factor 12	ARHGEF12	1.70304	0.508419	3.00804	0.0182958	-0.169289	-2.30477	+		4	4	4	5	171.11	15.647	232120000	20
2998	Q9NZN8-4;Q9NZN8;F8VUB4;F8VV52;Q9NZN8-5;F8VP97;F8VQD8;F8VVY1;F8VX63;A0A087X050;F8VRS8;F8W145;Q9NZN8-2;H0YH84;F8VPX5;F8VSK9;F8VS14;F8VVD4;F8VV05;F8VWH8;F8VQF4;H0YI11;Q9NZN8-3	Q9NZN8-4;Q9NZN8;F8VUB4;F8VV52;Q9NZN8-5;F8VP97;F8VQD8;F8VVY1;F8VX63	CCR4-NOT transcription complex subunit 2	CNOT2	0.0606376	-0.0581888	-1.30913	2.84532	0.0601444	6.52098		+	11	11	11	35.2	51.536	26.116	1628100000	59
3003	Q9P016;Q9P016-2	Q9P016;Q9P016-2	Thymocyte nuclear protein 1	THYN1	1.10433	0.157504	1.73753	0.469523	0.0216587	0.446364			14	14	14	68.4	25.697	38.67	1347700000	71
3004	Q9P021	Q9P021	Cysteine-rich PDZ-binding protein	CRIPT	1.0222	0.397099	1.57653	1.40663	0.615919	2.35116		+	5	5	5	33.7	11.216	8.4829	364000000	18
3006	Q9P0J7;C9J3I2	Q9P0J7	E3 ubiquitin-protein ligase KCMF1	KCMF1	1.58177	0.157711	2.73095	0.733937	0.0299234	1.01135	+		19	19	19	42.8	41.945	142.57	4345100000	143
3010	Q9P1Y5;Q9P1Y5-2	Q9P1Y5;Q9P1Y5-2	Calmodulin-regulated spectrin-associated protein 3	CAMSAP3	0.00541001	-0.194418	-3.50608	0.000392338	-0.468199	-7.37028			27	27	27	41.4	134.75	106.62	3382700000	138
3012	Q9P253;H0YMC9;H0YLM6	Q9P253	Vacuolar protein sorting-associated protein 18 homolog	VPS18	0.451189	0.0328509	0.402811	0.0170788	-0.184479	-2.36638			7	7	7	10.4	110.18	37.937	924660000	54
3013	Q9P258	Q9P258	Protein RCC2	RCC2	0.299158	-0.00012811	-0.00575817	0.0909783	-0.0553799	-0.990505			15	15	15	31.8	56.084	64.291	2769300000	98
3015	Q9P270;D6RIF6;H0Y9L2	Q9P270	SLAIN motif-containing protein 2	SLAIN2	0.0570664	-0.0756699	-1.35713	0.606712	0.0568933	0.75053			17	17	16	39.1	62.543	52.462	2345500000	106
3018	Q9P2B4	Q9P2B4	CTTNBP2 N-terminal-like protein	CTTNBP2NL	0.00704355	-0.203996	-3.22344	0.248991	-0.0156178	-0.170763			5	5	5	14.4	70.157	10.661	391090000	23
3024	Q9P2J5;Q9P2J5-2;Q9P2J5-3;A0A087WXY1	Q9P2J5;Q9P2J5-2	Leucine--tRNA ligase, cytoplasmic	LARS	0.0216345	-0.160798	-2.15724	1.77411	0.129454	3.17659		+	67	67	67	59.8	134.46	281.08	12754000000	454
3026	Q9P2M7;Q9P2M7-2;A6PVU7;A2A3M4;H0Y4A8	Q9P2M7;Q9P2M7-2	Cingulin	CGN	0.277578	-0.00317224	-0.0740635	0.00736021	-0.0983337	-3.17769			33	33	32	36.3	136.38	117.13	3856500000	145
3027	Q9P2Q2;A0A0J9YYA7	Q9P2Q2;A0A0J9YYA7	FERM domain-containing protein 4A	FRMD4A	2.95687	0.845005	6.98587	0.52633	0.0426342	0.57636	+		6	6	6	10.3	115.46	27.148	538020000	31
3028	Q9P2R3;Q9P2R3-2;Q9P2R3-4	Q9P2R3;Q9P2R3-2;Q9P2R3-4	Rabankyrin-5	ANKFY1	2.48462	0.295967	5.19189	0.00515644	-0.113692	-3.55906	+		10	10	10	16.3	128.4	137.84	1517200000	79
3031	Q9UBB4-2;Q9UBB4;A0A1W2PQD2;B1AHE3;B1AHE4	Q9UBB4-2;Q9UBB4;A0A1W2PQD2	Ataxin-10	ATXN10	0.0105884	-0.385889	-2.81295	0.0222403	-0.217538	-2.13325			8	8	8	19.7	46.286	20.798	390110000	33
3034	Q9UBC2-3;Q9UBC2;Q9UBC2-2;M0R165;Q9UBC2-4;M0R2S2;M0R3I1;K7EJR2;M0R330;M0R1V5;M0QX30	Q9UBC2-3;Q9UBC2;Q9UBC2-2;M0R165;Q9UBC2-4;M0R2S2	Epidermal growth factor receptor substrate 15-like 1	EPS15L1	0.127701	-0.0422068	-0.723335	0.0003462	-0.192763	-7.61835			18	18	18	34.6	83.247	49.418	1498600000	73
3035	Q9UBF2;Q9UBF2-2	Q9UBF2;Q9UBF2-2	Coatomer subunit gamma-2	COPG2	1.25395	0.209539	2.03599	0.000251261	-0.394876	-8.28845			12	10	10	19.5	97.621	37.232	1086000000	55
3040	Q9UBS4;H7C2Y5	Q9UBS4	DnaJ homolog subfamily B member 11	DNAJB11	1.28818	0.155471	2.10557	0.161433	-0.0281967	-0.535174			23	23	23	55.9	40.513	204.96	5224900000	156
3046	Q9UER7-3;Q9UER7;Q9UER7-4;Q9UER7-2	Q9UER7-3;Q9UER7;Q9UER7-4;Q9UER7-2	Death domain-associated protein 6	DAXX	0.00832324	-0.226517	-3.0517	0.478738	0.033641	0.467934			2	2	2	4.5	73.588	4.7015	265340000	13
3048	Q9UEY8-2;Q9UEY8	Q9UEY8-2;Q9UEY8	Gamma-adducin	ADD3	2.08125	0.223415	3.96648	0.737633	0.0577307	1.01874	+		10	9	9	21.4	75.67	25.067	1471000000	53
3050	Q9UGP4;C9JRJ5;G3V5F5;G3V481;K7EKM1;Q96IF1-2;A6NIX2;Q96IF1	Q9UGP4;C9JRJ5	LIM domain-containing protein 1	LIMD1	0.0202499	-0.16696	-2.21504	1.34967	0.0969137	2.23207		+	23	23	23	63.9	72.189	145.76	7864200000	240
3053	Q9UHB9-4;Q9UHB9;Q9UHB9-2;Q9UHB9-3;K7EN53;K7EQC2	Q9UHB9-4;Q9UHB9;Q9UHB9-2;Q9UHB9-3	Signal recognition particle subunit SRP68	SRP68	1.81594	0.149887	3.2781	0.00039988	-0.269698	-7.33316	+		10	10	10	24.3	66.107	26.452	1198300000	36
3054	Q9UHD1;E9PPQ5;E9PIZ4;E9PSD5;Q9UHD1-2;E9PHZ2;E9PL00;E9PIF7	Q9UHD1;E9PPQ5;E9PIZ4;E9PSD5;Q9UHD1-2	Cysteine and histidine-rich domain-containing protein 1	CHORDC1	0.00111333	-0.385366	-5.56084	0.00322576	-0.240441	-4.10436			13	13	13	48.2	37.489	50.61	3624600000	131
3055	Q9UHD2;F5H206;F5H1A3	Q9UHD2	Serine/threonine-protein kinase TBK1	TBK1	0.0397318	-0.176771	-1.64725	0.00369159	-0.320868	-3.94221			9	9	9	19.8	83.641	22.721	926910000	21
3056	Q9UHD8;Q9UHD8-7;Q9UHD8-2;Q9UHD8-3;Q9UHD8-9;Q9UHD8-8;K7ENL0;K7ER14;K7EJV0;K7EPY1;K7EJL9;K7EJ51;K7ER34;K7ERG1	Q9UHD8;Q9UHD8-7;Q9UHD8-2;Q9UHD8-3;Q9UHD8-9;Q9UHD8-8	Septin-9	SEPT9	0.426827	0.0112375	0.343498	0.0748587	-0.0519985	-1.14338			63	63	2	81.7	65.401	323.31	33562000000	731
3057	Q9UHD8-4;K7EL40;K7EK18;K7ER52;K7EIE4;K7EQD7;K7ELJ9;K7EJZ2;K7EIR4;K7EKN4;K7EN52;K7ENQ5;K7EQ08	Q9UHD8-4;K7EL40;K7EK18;K7ER52;K7EIE4;K7EQD7;K7ELJ9;K7EJZ2	Septin-9	SEPT9	1.08812	0.780491	1.70564	0.0909742	-0.0866456	-0.99054			36	3	3	75.2	38.518	20.454	1588700000	21
3059	Q9UHD9	Q9UHD9	Ubiquilin-2	UBQLN2	0.124046	-0.0768571	-0.746385	0.00886015	-0.229939	-2.98872			5	4	4	9.8	65.695	33.591	427540000	29
3060	Q9UHI6;E9PJ60;Q9UHI6-2	Q9UHI6	Probable ATP-dependent RNA helicase DDX20	DDX20	0.64516	0.0458736	0.830875	1.25471	0.102838	2.03754			13	13	13	22.8	92.239	84.953	2331800000	79
3061	Q9UHR6;E9PQB8	Q9UHR6	Zinc finger HIT domain-containing protein 2	ZNHIT2	2.04311	0.238783	3.86241	0.284433	-0.00300376	-0.0519707	+		15	15	15	48.6	42.883	92.007	1316300000	75
3062	Q9UHV9	Q9UHV9	Prefoldin subunit 2	PFDN2	0.0399354	-0.0954537	-1.6431	0.000334209	-0.267918	-7.68958			8	8	8	51.3	16.648	28.731	1113600000	47
3065	Q9UI08-4;Q9UI08-3;Q9UI08;Q9UI08-2;Q9UI08-5;H0YJN0;G3V314;H0YJL6;G3V5F7	Q9UI08-4;Q9UI08-3;Q9UI08;Q9UI08-2;Q9UI08-5;H0YJN0;G3V314	Ena/VASP-like protein	EVL	0.0186072	-0.215695	-2.28976	0.000358283	-0.366932	-7.54959			13	13	13	35.8	41.135	70.008	2986100000	132
3066	Q9UI10;E7ERK9;F8W8L6;A0A087WW69;H7C2L8;F8WEV6	Q9UI10;E7ERK9;F8W8L6;A0A087WW69	Translation initiation factor eIF-2B subunit delta	EIF2B4	0.000219162	-0.288327	-8.59012	1.41713	0.0911198	2.37334		+	20	20	1	41.3	57.557	155.74	4067000000	180
3068	Q9UI30;F5GX77;Q9UI30-2;F5GYQ2	Q9UI30;F5GX77;Q9UI30-2;F5GYQ2	Multifunctional methyltransferase subunit TRM112-like protein	TRMT112	2.23535	0.21579	4.40644	2.2897	0.195756	4.56954	+	+	10	10	10	72.8	14.199	32.641	3573900000	103
3069	Q9UI43;E9PGN6	Q9UI43;E9PGN6	rRNA methyltransferase 2, mitochondrial	FTSJ2	0.541469	0.220344	0.609929	1.43046	0.293421	2.40159		+	2	2	2	7.3	27.423	2.878	111540000	4
3073	Q9UJU2;Q9UJU2-5;Q9UJU2-2;Q9UJU2-6;Q9UJU2-3;Q9UJU2-7;Q9UJU2-4	Q9UJU2;Q9UJU2-5;Q9UJU2-2;Q9UJU2-6;Q9UJU2-3	Lymphoid enhancer-binding factor 1	LEF1	0.723208	0.0649665	0.989835	0.766243	0.0615341	1.07575			6	6	6	33.6	44.2	9.9184	491860000	24
3074	Q9UJU6;H0Y5J4;B4DDD6;Q9UJU6-5;Q9UJU6-6;Q9UJU6-2;Q9UJU6-3;Q9UJU6-4;F2Z2V3;F8WB73;F8WCK3;F2Z3E3;F8WC20;F8WBB2;F8WFE1;F8WBG8	Q9UJU6;H0Y5J4;B4DDD6;Q9UJU6-5;Q9UJU6-6;Q9UJU6-2;Q9UJU6-3;Q9UJU6-4	Drebrin-like protein	DBNL	0.000239794	-0.758756	-8.39045	0.0052029	-0.277135	-3.54912			7	7	7	19.3	48.207	25.999	1193300000	37
3075	Q9UJW0;Q9UJW0-3;Q9UJW0-2;H9KVE0;E5RK21;E5RGG1;E5RI97	Q9UJW0;Q9UJW0-3;Q9UJW0-2	Dynactin subunit 4	DCTN4	1.82622	0.157741	3.30332	1.52965	0.0690241	2.61561	+	+	26	26	26	68.9	52.337	115.09	5144200000	161
3076	Q9UJX2-3;Q9UJX2	Q9UJX2-3;Q9UJX2	Cell division cycle protein 23 homolog	CDC23	0.54979	0.139165	0.628213	0.5364	0.0443862	0.598733			3	3	3	8.4	55.882	4.9371	157390000	8
3078	Q9UJX5-2;Q9UJX5;Q9UJX5-3;D6RFM7;D6RAP6	Q9UJX5-2;Q9UJX5;Q9UJX5-3;D6RFM7;D6RAP6	Anaphase-promoting complex subunit 4	ANAPC4	0.23081	-0.0149684	-0.236715	1.9598	0.827346	3.6413		+	2	2	2	6.7	62.639	7.0802	205300000	10
3083	Q9UKG1;C9K0C4	Q9UKG1;C9K0C4	DCC-interacting protein 13-alpha	APPL1	0.236846	-0.0245287	-0.214388	0.00329263	-0.481508	-4.07941			2	2	2	5.1	79.663	9.6358	570040000	21
3086	Q9UKL0	Q9UKL0	REST corepressor 1	RCOR1	0.00347221	-0.232192	-4.0153	0.701946	0.0429171	0.946986			5	5	5	10.9	53.327	41.219	1250100000	50
3087	Q9UKV8-2;Q9UKV8	Q9UKV8-2;Q9UKV8	Protein argonaute-2	AGO2	0.406288	0.0085729	0.292049	1.4823	0.338393	2.51257		+	8	8	4	14.1	93.619	15.606	465040000	12
3089	Q9UKX7;Q9UKX7-2;B0QY21;X6RKQ2;B1AHA5	Q9UKX7;Q9UKX7-2	Nuclear pore complex protein Nup50	NUP50	0.0457945	-0.0625861	-1.53256	0.00538264	-0.132094	-3.51166			15	15	15	61.8	50.144	112.39	2365800000	124
3090	Q9UKY7-2;Q9UKY7;H0Y8K3;D6RFH2;D6R9V8;Q9UKY7-3;D6RAV0;D6RDN0	Q9UKY7-2;Q9UKY7;H0Y8K3	Protein CDV3 homolog	CDV3	0.00081914	-0.556095	-6.04887	0.00099656	-0.467524	-5.73316			5	5	5	70	22.079	69.349	1184700000	43
3092	Q9UL25	Q9UL25	Ras-related protein Rab-21	RAB21	1.37185	0.264741	2.27821	0.0423199	-0.16288	-1.59612	+		3	3	3	11.1	24.347	8.4988	438240000	22
3093	Q9UL42	Q9UL42	Paraneoplastic antigen Ma2	PNMA2	0.0279117	-0.472528	-1.93918	0.288732	-0.00345929	-0.0383067			7	7	7	40.9	41.509	39.861	245390000	27
3094	Q9UL63;C9J7E8;Q9UL63-2;F8WEY7	Q9UL63;C9J7E8;Q9UL63-2	Muskelin	MKLN1	0.82009	0.104992	1.18207	0.351199	0.011035	0.146107			8	8	8	16.1	84.767	27.77	1000900000	48
3095	Q9UL68-4	Q9UL68-4			0.420935	0.0743847	0.328882	1.41151	0.675264	2.36146		+	2	2	2	1	132.86	3.47	574970000	8
3097	Q9ULH7-4;Q9ULH7-5;Q9ULH7;I3L2S3;Q9ULH7-2;Q9ULH7-3;B0QY84;I3L0U1;Q8IZQ8-2;Q8IZQ8;Q8IZQ8-3	Q9ULH7-4;Q9ULH7-5;Q9ULH7	MKL/myocardin-like protein 2	MKL2	1.95856	0.154277	3.63807	0.00823824	-0.236235	-3.06211	+		12	12	10	21.6	114.12	68.975	1701900000	67
3099	Q9ULL5-3;Q9ULL5-2;Q9ULL5	Q9ULL5-3	Proline-rich protein 12	PRR12	1.28364	0.438795	2.09631	3.18798	0.291687	8.04275		+	10	10	10	8.7	211.04	29.679	782040000	39
3100	Q9ULV4;Q9ULV4-2;Q9ULV4-3;B4E3S0;H0YHL7;F8VV53;F8W1H8;F8VUX3;F8VSA4;F8VRE9;F8VTT6;F8VVB7;J3QLV6;J3KSS5;Q6QEF8-4;Q6QEF8-3;Q6QEF8-2;Q6QEF8-5;Q6QEF8	Q9ULV4;Q9ULV4-2;Q9ULV4-3;B4E3S0;H0YHL7	Coronin-1C;Coronin	CORO1C	2.14367	0.0975326	4.14084	2.49918	0.31271	5.24088	+	+	33	33	33	60.3	53.248	200.97	13682000000	312
3101	Q9ULW0;Q9ULW0-2	Q9ULW0;Q9ULW0-2	Targeting protein for Xklp2	TPX2	0.00501246	-0.244146	-3.59055	0.362481	0.0158439	0.17707			9	9	9	18.3	85.652	19.458	1036600000	31
3102	Q9ULX3;H3BUR4	Q9ULX3	RNA-binding protein NOB1	NOB1	0.000251122	-0.225103	-8.28966	3.49939	0.206661	9.69572		+	23	23	23	62.6	46.674	291.64	15891000000	252
3103	Q9ULX6;Q9ULX6-2;V9GZ50;M0R1Y5;M0QYT7;M0R010	Q9ULX6;Q9ULX6-2;V9GZ50	A-kinase anchor protein 8-like	AKAP8L	0.000449174	-0.363997	-7.11013	0.964045	0.13288	1.46314			11	11	11	22.8	71.639	60.064	1886000000	72
3105	Q9UMX0;Q9UMX0-3;Q9UMX0-2;H0YDS0;Q9NRR5;H0YEZ9;Q9UMX0-4	Q9UMX0;Q9UMX0-3;Q9UMX0-2;H0YDS0	Ubiquilin-1	UBQLN1	0.0222141	-0.192175	-2.13428	0.0386697	-0.16234	-1.66929			8	8	7	23.4	62.518	38.586	1565600000	64
3106	Q9UMZ2-6;Q9UMZ2-9;Q9UMZ2-4;Q9UMZ2-8;Q9UMZ2-3;Q9UMZ2-7;Q9UMZ2-5;Q9UMZ2;A0A087WW94;A0A087WZS7	Q9UMZ2-6;Q9UMZ2-9;Q9UMZ2-4;Q9UMZ2-8;Q9UMZ2-3;Q9UMZ2-7;Q9UMZ2-5;Q9UMZ2	Synergin gamma	SYNRG	0.432369	0.0231024	0.357146	0.0110378	-0.166134	-2.77273			11	11	11	17.1	119.51	36.489	2380900000	78
3108	Q9UN86-2;Q9UN86;D6RBM9;D6REX8;D6RBR0;D6RE13;D6RBW8;D6RGJ4;D6RAC7;D6RB17	Q9UN86-2;Q9UN86	Ras GTPase-activating protein-binding protein 2	G3BP2	2.40005	0.505016	4.91441	2.16481	0.192384	4.20104	+	+	9	7	7	26.3	50.817	43.542	2061600000	62
3109	Q9UNE7;H3BS86;H3BTA3;Q9UNE7-2	Q9UNE7;H3BS86	E3 ubiquitin-protein ligase CHIP	STUB1	0.00296278	-0.509761	-4.20894	0.33677	0.0147357	0.105578			3	3	3	10.9	34.856	5.78	387450000	18
3111	Q9UNM6;J3KNQ3;Q9UNM6-2;A0A087WUL9;H0YD73;E9PL38;E9PPD2;E9PQG3	Q9UNM6;J3KNQ3;Q9UNM6-2;A0A087WUL9;H0YD73;E9PL38	26S proteasome non-ATPase regulatory subunit 13	PSMD13	0.499634	0.04299	0.516123	0.0381544	-0.0745862	-1.68023			13	13	13	50.3	42.945	48.129	3715100000	91
3114	Q9UNS2;Q9UNS2-2;H7C3P9;C9JLV5;J3QKR0;J3QL22;J3QS85;J3KTQ1;K7ES36	Q9UNS2;Q9UNS2-2;H7C3P9	COP9 signalosome complex subunit 3	COPS3	0.0700803	-0.0520285	-1.19516	0.000590355	-0.378656	-6.60902			8	8	8	33.6	47.873	103.62	1220400000	57
3115	Q9UNX3;E5RIT6;E5RHH1	Q9UNX3;E5RIT6;E5RHH1	60S ribosomal protein L26-like 1	RPL26L1	0.0839863	-0.0609244	-1.05318	0.962357	0.186764	1.45985			16	5	5	57.2	17.256	15.836	238990000	31
3116	Q9UNY4;Q9UNY4-2	Q9UNY4;Q9UNY4-2	Transcription termination factor 2	TTF2	0.621084	0.0852887	0.780753	0.0630065	-0.110759	-1.27889			7	7	7	11.9	129.59	14.884	505220000	19
3118	Q9UP83;Q9UP83-2;Q9UP83-3	Q9UP83;Q9UP83-2;Q9UP83-3	Conserved oligomeric Golgi complex subunit 5	COG5	1.53753	0.159109	2.6329	0.00554294	-0.0566359	-3.47948	+		11	11	9	14.4	92.742	54.53	1080600000	63
3119	Q9UPN7;K7EM28	Q9UPN7	Serine/threonine-protein phosphatase 6 regulatory subunit 1	PPP6R1	1.74492	0.103903	3.10677	0.0257845	-0.0836233	-2.00629	+		25	25	25	45.5	96.723	155.14	13114000000	253
3120	Q9UPN9-2;Q9UPN9;H0Y612	Q9UPN9-2;Q9UPN9;H0Y612	E3 ubiquitin-protein ligase TRIM33	TRIM33	0.133603	-0.032814	-0.687374	1.66651	0.10919	2.92323		+	21	21	21	25	120.54	105.45	2945700000	130
3121	Q9UPQ9-1;Q9UPQ9;H0Y720;Q9UPQ9-2	Q9UPQ9-1;Q9UPQ9;H0Y720;Q9UPQ9-2	Trinucleotide repeat-containing gene 6B protein	TNRC6B	0.000235146	-0.421853	-8.43353	1.64291	0.114163	2.86907		+	55	55	55	54.6	182.81	323.31	8994600000	353
3125	Q9UPY3;Q9UPY3-2;Q9UPY3-3;H0YJZ6	Q9UPY3;Q9UPY3-2	Endoribonuclease Dicer	DICER1	4.18119	0.657611	14.4931	1.74144	0.0972557	3.0985	+	+	19	19	19	13	218.68	46.299	1328900000	89
3126	Q9UQ35;Q9UQ35-2;I3L182;I3L4D8;I3L4U6;A0A087X1W1;I3L1I8;Q9UQ35-3	Q9UQ35	Serine/arginine repetitive matrix protein 2	SRRM2	0.0903702	-0.0372136	-0.995762	0.939553	0.0575552	1.41544			21	21	21	9.3	299.61	57.515	3197500000	108
3127	Q9UQ80;Q9UQ80-2;F8VR77;F8W0A3;H0YIN7;F8VZ69	Q9UQ80;Q9UQ80-2;F8VR77	Proliferation-associated protein 2G4	PA2G4	5.30075	0.546428	27.7672	1.16479	0.108263	1.85716	+		21	21	21	59.6	43.786	155.35	3714900000	170
3128	Q9UQE7	Q9UQE7	Structural maintenance of chromosomes protein 3	SMC3	2.38117	0.117816	4.85407	0.103213	-0.0351505	-0.891479	+		10	10	10	11.6	141.54	23.807	409640000	20
3132	Q9Y230;X6R2L4;Q9Y230-2;M0R0Y3;M0R0Z0;M0QXZ7;M0QXI6;A0A1W2PS48	Q9Y230;X6R2L4;Q9Y230-2	RuvB-like 2	RUVBL2	0.000152181	-0.238119	-9.4452	0.010881	-0.166134	-2.78655			11	11	11	21.8	51.156	39.335	2210000000	64
3133	Q9Y244;A0A1W2PS02	Q9Y244;A0A1W2PS02	Proteasome maturation protein	POMP	0.720741	0.175987	0.984878	0.0070025	-0.275907	-3.22955			5	5	5	64.5	15.789	33.074	516680000	24
3134	Q9Y250-5;Q9Y250-4;Q9Y250-3;Q9Y250-2;Q9Y250;Q9Y250-6	Q9Y250-5;Q9Y250-4;Q9Y250-3;Q9Y250-2;Q9Y250;Q9Y250-6	Leucine zipper putative tumor suppressor 1	LZTS1	0.000653028	-0.408288	-6.43193	0.743461	0.082198	1.03039			3	3	3	8.5	55.611	5.8961	295470000	11
3136	Q9Y265;H7C4G5;Q9Y265-2;E7ETR0;J3QLR1;H7C4I3	Q9Y265;H7C4G5;Q9Y265-2	RuvB-like 1	RUVBL1	0.00115564	-0.248657	-5.50381	0.0611671	-0.117351	-1.30227			11	11	11	41	50.227	39.816	1594200000	45
3137	Q9Y266;A0A0A0MSS4;A0A0A0MSU9	Q9Y266	Nuclear migration protein nudC	NUDC	0.0013678	-0.228962	-5.2519	0.0026659	-0.170923	-4.34141			19	19	19	52.3	38.242	202.91	7816500000	189
3138	Q9Y285-2;Q9Y285;K7ER00;K7ER16;K7EPH2;K7EK06;K7ERS0	Q9Y285-2;Q9Y285;K7ER00;K7ER16	Phenylalanine--tRNA ligase alpha subunit	FARSA	2.41966e-05	-0.506048	-15.1235	0.000514604	-0.210986	-6.85681			11	11	11	35.6	54.157	95.154	2168400000	87
3139	Q9Y295;F8WEE0	Q9Y295	Developmentally-regulated GTP-binding protein 1	DRG1	2.14292	0.311695	4.1387	1.99111	0.267166	3.72341	+	+	10	10	10	26.2	40.542	34.066	2099700000	67
3141	Q9Y2D5;Q9Y2D5-5;Q9Y2D5-7;Q9Y2D5-6;Q9Y2D5-4;C9JVY5	Q9Y2D5;Q9Y2D5-5;Q9Y2D5-7;Q9Y2D5-6;Q9Y2D5-4;C9JVY5	A-kinase anchor protein 2	AKAP2	3.06685	0.528003	7.47229	2.22668	0.173125	4.38083	+	+	22	22	22	38.8	94.659	162.62	3667700000	174
3143	Q9Y2I7;E9PDH4;Q9Y2I7-4;Q9Y2I7-2;Q9Y2I7-3;F8WEZ0;C9JL08	Q9Y2I7;E9PDH4	1-phosphatidylinositol 3-phosphate 5-kinase	PIKFYVE	0.693613	0.0379165	0.930108	0.0210166	-0.0699371	-2.1825			29	29	29	17.2	237.13	147.3	5007500000	206
3148	Q9Y2S6;A0A024R1R8	Q9Y2S6;A0A024R1R8	Translation machinery-associated protein 7	TMA7;hCG_2014768	0.00512442	-0.357308	-3.56597	0.0244869	-0.14824	-2.05035			4	4	4	21.9	7.0662	7.6126	518550000	19
3149	Q9Y2T2;H0YBA0;E7ER80;P53677-2	Q9Y2T2	AP-3 complex subunit mu-1	AP3M1	0.300759	-7.0413e-05	-0.000831021	0.0883075	-0.088133	-1.01386			7	7	6	17.7	46.939	16.279	957550000	60
3151	Q9Y2W2	Q9Y2W2	WW domain-binding protein 11	WBP11	2.91979	0.659039	6.82821	0.910801	0.10057	1.35943	+		3	3	3	5.1	69.997	3.3699	355600000	7
3152	Q9Y2X7;Q9Y2X7-3;J3QRU8;A0A0C4DGN6;J3QQI0;J3QL89;J3QLH1;K7EN79;Q9Y2X7-2	Q9Y2X7;Q9Y2X7-3;J3QRU8;A0A0C4DGN6	ARF GTPase-activating protein GIT1	GIT1	1.21082	0.0925258	1.94909	0.0118123	-0.164993	-2.7077			22	20	20	41.1	84.34	164.35	6758500000	226
3154	Q9Y2Z0-2;Q9Y2Z0	Q9Y2Z0-2;Q9Y2Z0	Suppressor of G2 allele of SKP1 homolog	SUGT1	0.00102278	-0.328665	-5.69239	0.00431533	-0.199053	-3.76003			14	14	14	51.1	37.804	92.499	7856200000	107
3155	Q9Y383;Q96HJ9-2;A0A0A6YYJ8;Q9Y383-3;Q9Y383-2;B8ZZ10;A8MYV2;V9GZ75;F8WEU3;B8ZZ09	Q9Y383;Q96HJ9-2;A0A0A6YYJ8;Q9Y383-3;Q9Y383-2	Putative RNA-binding protein Luc7-like 2	LUC7L2	1.74476	0.184001	3.10639	2.21714	0.136783	4.35276	+	+	40	40	32	52	46.513	323.31	41213000000	571
3156	Q9Y3B4	Q9Y3B4	Splicing factor 3B subunit 6	SF3B6	0.249232	-0.0168384	-0.169913	0.901946	0.141142	1.34217			8	8	8	47.2	14.585	31.837	906970000	78
3157	Q9Y3C6	Q9Y3C6	Peptidyl-prolyl cis-trans isomerase-like 1	PPIL1	0.000776425	-0.314385	-6.1376	0.341351	0.00539271	0.118562			3	3	3	26.5	18.237	8.3293	597950000	12
3158	Q9Y3C8	Q9Y3C8	Ubiquitin-fold modifier-conjugating enzyme 1	UFC1	0.0397185	-0.349028	-1.64752	0.0274845	-0.100597	-1.95219			3	3	3	13.8	19.458	6.1552	209260000	8
3161	Q9Y3F4;Q9Y3F4-2;H0YH33	Q9Y3F4;Q9Y3F4-2	Serine-threonine kinase receptor-associated protein	STRAP	0.203395	-0.0224346	-0.34437	0.0934585	-0.074741	-0.969415			7	7	7	31.4	38.438	22.143	1182300000	71
3162	Q9Y3I0	Q9Y3I0	tRNA-splicing ligase RtcB homolog	RTCB	0.098969	-0.0542873	-0.924462	0.0423568	-0.0900494	-1.59542			20	20	20	53.9	55.21	108.71	9228200000	194
3165	Q9Y3P8;A0A087WXW3	Q9Y3P8;A0A087WXW3	Signaling threshold-regulating transmembrane adapter 1	SIT1	2.48625	0.360574	5.19734	2.41485e-06	-0.273611	-27.0406	+		11	11	11	59.7	21.126	43.201	1698200000	57
3166	Q9Y3P9;Q9Y3P9-3;Q9Y3P9-2;Q9Y3P9-4;A0A0U1RQV7;B5MCD9;E9PS63;F5H8L0;Q5R372-7;Q5R372-8;Q5R372-6;Q5R372-5;B7ZAP0	Q9Y3P9;Q9Y3P9-3;Q9Y3P9-2	Rab GTPase-activating protein 1	RABGAP1	1.84311	0.506768	3.34498	0.00696758	-0.24484	-3.23478	+		6	6	6	8.4	121.74	20.049	397240000	17
3167	Q9Y3Q8;H7BZ77;Q9Y3Q8-2	Q9Y3Q8	TSC22 domain family protein 4	TSC22D4	1.35495	0.18179	2.24304	0.0471654	-0.110259	-1.50889	+		7	7	7	37.5	41.026	31.809	1639200000	58
3169	Q9Y3U8;J3QSB5;J3KTD3	Q9Y3U8;J3QSB5;J3KTD3	60S ribosomal protein L36	RPL36	2.49682	0.224406	5.23291	2.50248	0.2765	5.25201	+	+	10	10	10	43.8	12.254	67.689	6801100000	127
3171	Q9Y450;Q9Y450-4;E9PN23;E9PS53;G5E991;E9PMN1;E9PLR4;E9PHZ9;B7Z524;H0YDX7;J3QT46;E9PJ90	Q9Y450;Q9Y450-4;E9PN23	HBS1-like protein	HBS1L	0.0353279	-0.135147	-1.74322	0.000511418	-0.307813	-6.8682			5	5	3	17.7	75.472	37.224	602950000	26
3173	Q9Y490	Q9Y490	Talin-1	TLN1	0.0228412	-0.110182	-2.11018	0.0045579	-0.280486	-3.69755			93	93	86	51.3	269.76	323.31	18291000000	606
3176	Q9Y4B6-2;Q9Y4B6;Q9Y4B6-3	Q9Y4B6-2;Q9Y4B6;Q9Y4B6-3	Protein VPRBP	VPRBP	0.241641	-0.0102415	-0.196962	0.174842	-0.0130199	-0.470012			9	9	9	10.7	168.93	39.56	1196800000	59
3177	Q9Y4E8;Q9Y4E8-2;Q9Y4E8-3;H0YI26;F8W0H4;Q9Y4E8-4	Q9Y4E8;Q9Y4E8-2;Q9Y4E8-3	Ubiquitin carboxyl-terminal hydrolase 15	USP15	3.66663	0.336137	10.7085	2.59405	0.291032	5.56913	+	+	17	17	16	25.1	112.42	131.32	2289200000	101
3179	Q9Y4L1;A0A087X054;E9PJ21;A0A087WWI4;K7EQK2;Q9Y4L1-2;J3QL06;J3KTF1;Q9BST8;J3QQH7;J3QLE9	Q9Y4L1;A0A087X054;E9PJ21;A0A087WWI4;K7EQK2;Q9Y4L1-2	Hypoxia up-regulated protein 1	HYOU1	9.40515e-05	-0.398858	-10.6948	0.00552052	-0.274248	-3.48391			26	26	26	30.2	111.33	131.44	3586600000	122
3182	Q9Y4R8;H3BRS3;H3BU45	Q9Y4R8;H3BRS3	Telomere length regulation protein TEL2 homolog	TELO2	0.613139	0.0760024	0.764075	0.621887	0.0468448	0.782433			4	4	4	7.9	91.746	10.098	359670000	23
3185	V9GZ56;Q9Y4Z0;M0QXB0;U3KQK1	V9GZ56;Q9Y4Z0;M0QXB0	U6 snRNA-associated Sm-like protein LSm4	LSM4	1.28558	0.110976	2.10026	0.411432	0.0272719	0.30507			3	3	3	15.1	25.733	8.6371	831060000	47
3186	Q9Y508;A0A096LNV3;A0A096LP02;Q9Y508-2;A0A096LNT1;A0A096LNN8;A0A096LPF9	Q9Y508;A0A096LNV3;A0A096LP02;Q9Y508-2	E3 ubiquitin-protein ligase RNF114	RNF114	0.605135	0.0394508	0.7472	0.0532999	-0.0580734	-1.41131			9	9	9	61.8	25.694	50.94	737300000	46
3188	Q9Y5A9;Q9Y5A9-2;S4R3V3;S4R3J8	Q9Y5A9;Q9Y5A9-2	YTH domain-containing family protein 2	YTHDF2	3.14273	0.241468	7.82521	3.56587	0.277977	10.0871	+	+	19	19	17	28.5	62.333	323.31	16066000000	246
3191	Q9Y5B9;G3V5A4;G3V401;G3V2X0	Q9Y5B9	FACT complex subunit SPT16	SUPT16H	3.57762	0.284136	10.1578	0.070107	-0.0410411	-1.19486	+		25	25	25	24.5	119.91	146.69	3140400000	152
3193	Q9Y5K6	Q9Y5K6	CD2-associated protein	CD2AP	0.713826	0.0363436	0.970965	0.00321989	-0.18517	-4.10659			31	31	31	51	71.45	189.52	11614000000	313
3196	Q9Y5S9;Q9Y5S9-2	Q9Y5S9;Q9Y5S9-2	RNA-binding protein 8A	RBM8A	1.00391	0.133361	1.54083	0.00717424	-0.165695	-3.20427			5	5	5	35.6	19.889	56.197	1553900000	57
3197	Q9Y5V0;H0YC70;E5RHV4;H0YAP1;E5RHR6	Q9Y5V0;H0YC70	Zinc finger protein 706	ZNF706	0.0286558	-0.107398	-1.91704	0.109024	-0.0774897	-0.84838			3	3	3	46.1	8.4977	8.7212	260430000	18
3198	Q9Y5V3;Q9Y5V3-2	Q9Y5V3;Q9Y5V3-2	Melanoma-associated antigen D1	MAGED1	0.000926919	-0.341183	-5.84818	0.877667	0.0669327	1.2948			30	30	29	35.6	86.16	323.31	10999000000	315
3201	Q9Y608-2;Q9Y608-4;C9JSU1;Q9Y608-5;Q9Y608;C9JJC9;C9JC17;C9J321;C9J0U5;Q9Y608-3	Q9Y608-2;Q9Y608-4;C9JSU1;Q9Y608-5;Q9Y608	Leucine-rich repeat flightless-interacting protein 2	LRRFIP2	0.0238371	-0.331834	-2.07342	0.0937522	-0.101665	-0.966954			8	7	7	21.5	45.413	21.742	675650000	33
3202	Q9Y617;Q9Y617-2	Q9Y617;Q9Y617-2	Phosphoserine aminotransferase	PSAT1	0.00237597	-0.343365	-4.48928	0.887562	0.0703537	1.31411			8	8	8	33.5	40.422	17.624	823080000	38
3203	Q9Y678;H0Y8X7;D6RG17;H0Y8G2	Q9Y678	Coatomer subunit gamma-1	COPG1	1.66751	0.17416	2.92553	0.00320144	-0.251687	-4.1136	+		26	26	24	34.1	97.717	137.7	6976100000	229
3205	Q9Y697-2;Q9Y697-3;Q9Y697;F8WER8;A2A2M1;H7C0I5;F8WB23;H0YGN5;Q8WV90;F2Z2E7	Q9Y697-2;Q9Y697-3;Q9Y697	Cysteine desulfurase, mitochondrial	NFS1	1.96737	0.552581	3.66104	0.0260952	-0.136305	-1.99611	+		6	6	6	25.7	44.017	22.169	702030000	42
3206	Q9Y6A5;E7EMT0;C9JA91;H0Y8F2;Q8IX09;C9JWI7;F8WC55	Q9Y6A5	Transforming acidic coiled-coil-containing protein 3	TACC3	0.0514277	-0.0547463	-1.43977	0.000187928	-0.191547	-8.94147			22	22	22	38.3	90.359	197.07	6767400000	207
3207	Q9Y6D5	Q9Y6D5	Brefeldin A-inhibited guanine nucleotide-exchange protein 2	ARFGEF2	1.08561	0.136328	1.70072	0.0366964	-0.20405	-1.71205			8	5	5	5.1	202.04	23.212	404970000	24
3208	Q9Y6D6;E5RIF2;E5RHL7;E5RJN9;E5RHZ1	Q9Y6D6;E5RIF2	Brefeldin A-inhibited guanine nucleotide-exchange protein 1	ARFGEF1	1.485	0.843822	2.5184	0.01313	-0.144279	-2.60775	+		15	15	12	10.7	208.76	45.288	1426400000	61
3209	Q9Y6D9;Q9Y6D9-3;C9JP81;C9JIR0;C9JKI7;C9K086;C9JJ38;C9JPS1;C9JTA2;C9J9H5;C9JX80	Q9Y6D9;Q9Y6D9-3;C9JP81	Mitotic spindle assembly checkpoint protein MAD1	MAD1L1	0.00053468	-0.302446	-6.78695	0.0338365	-0.0659148	-1.77872			15	15	15	25.6	83.066	97.489	1870000000	82
3210	Q9Y6G9;E9PHI6;C9JGM7;C9JLW1	Q9Y6G9;E9PHI6	Cytoplasmic dynein 1 light intermediate chain 1	DYNC1LI1	0.000128536	-0.388292	-9.86722	1.45359	0.0872243	2.45089		+	36	36	35	62	56.578	288.04	11617000000	339
3211	Q9Y6H1;Q5T1J5	Q9Y6H1;Q5T1J5	Coiled-coil-helix-coiled-coil-helix domain-containing protein 2;Putative coiled-coil-helix-coiled-coil-helix domain-containing protein CHCHD2P9, mitochondrial	CHCHD2;CHCHD2P9	4.05047	1.04915	13.4253	2.03968	0.212885	3.85313	+	+	7	7	7	43.7	15.512	60.119	11151000000	105
3214	Q9Y6Q9-5;Q9Y6Q9;Q9Y6Q9-2;Q9Y6Q9-3;Q9Y6Q9-4	Q9Y6Q9-5;Q9Y6Q9;Q9Y6Q9-2;Q9Y6Q9-3;Q9Y6Q9-4	Nuclear receptor coactivator 3	NCOA3	0.0141215	-0.256316	-2.53993	0.0308142	-0.16705	-1.85629			15	15	15	18.3	154.89	47.087	957260000	47
3216	Q9Y6Y8;Q9Y6Y8-2;A0A0C4DH82;H7C4C4;H7C0V8	Q9Y6Y8;Q9Y6Y8-2	SEC23-interacting protein	SEC23IP	0.707003	0.0586017	0.957205	0.000590196	-0.522577	-6.6095			13	13	13	16.2	111.08	43.684	1821000000	53
3217	R4GMR5;K7EJR3;K7ENY6	R4GMR5;K7EJR3		PSMD8	0.640643	0.0354077	0.821516	0.386023	0.00911236	0.239822			14	14	3	51.6	32.551	133.65	3369700000	116
3218	R4GNH3;E9PN50	R4GNH3		PSMC3	0.677449	0.0767873	0.897222	0.788991	0.0363143	1.1208			47	47	3	87	47.352	323.31	18812000000	545

## Sheet: sign.PIF6(1-100)_CTRL
id	Protein IDs	Majority protein IDs	Protein names	Gene names	TOP 20	Student's T-test Significant PIF6(1-100)_Jurkat Control	-Log10 Student's T-test p-value PIF6(1-100)_Jurkat Control	Student's T-test Difference PIF6(1-100)_Jurkat Control
1632	P43403;P43403-3;P43403-2;Q8NFD2	P43403;P43403-3	Tyrosine-protein kinase ZAP-70	ZAP70	1	+	5.57275	2.01193
1955	Q07021;I3L3Q7;I3L3B0	Q07021;I3L3Q7;I3L3B0	Complement component 1 Q subcomponent-binding protein, mitochondrial	C1QBP	2	+	2.98505	1.99874
1759	P55084-2;P55084;B5MD38;F5GZQ3;C9JEY0;C9JE81;C9K0M0	P55084-2;P55084;B5MD38;F5GZQ3	Trifunctional enzyme subunit beta, mitochondrial;3-ketoacyl-CoA thiolase	HADHB	3	+	5.1464	1.97953
1320	P09693;A8MUH3	P09693;A8MUH3	T-cell surface glycoprotein CD3 gamma chain	CD3G	4	+	3.87966	1.72688
643	E9PSH8;P07766	E9PSH8;P07766	T-cell surface glycoprotein CD3 epsilon chain	CD3E	5	+	1.52358	1.39689
196	A0A0G2JMB4;P01850;A0A5B9	A0A0G2JMB4;P01850;A0A5B9	T-cell receptor beta-1 chain C region;T-cell receptor beta-2 chain C region	TRBC1;TRBC2	6	+	2.44714	1.38567
1445	P20963-3	P20963-3	T-cell surface glycoprotein CD3 zeta chain	CD247	7	+	3.06185	1.36503
1347	P11441;Q5HY81;F8WB70	P11441;Q5HY81	Ubiquitin-like protein 4A	UBL4A	8	+	3.26567	1.26642
1459	P22830;P22830-2;K7ELX4;K7EKP7;K7EPN2;K7EJM8;K7EJX5	P22830;P22830-2;K7ELX4	Ferrochelatase, mitochondrial	FECH	9	+	3.89557	1.26372
1515	P28907;P28907-2;H0Y950	P28907	ADP-ribosyl cyclase/cyclic ADP-ribose hydrolase 1	CD38	10	+	2.4983	1.25484
1293	P06729	P06729	T-cell surface antigen CD2	CD2	11	+	2.95135	1.23962
321	A8MQ02;J3KN01;P55196;P55196-5;P55196-3;P55196-1;Q5TIG5;P55196-2;P55196-6;H0Y8L4;H0Y7R8;H0Y948;H0Y8U8;F8W9I4;E9PFY5;H0YA98	A8MQ02;J3KN01;P55196;P55196-5;P55196-3;P55196-1;Q5TIG5;P55196-2;P55196-6	Afadin	MLLT4	12	+	3.45991	1.1686
73	A0A087WZP9;A0A087WT39;A0A0J9YYD9;V9GYI1	A0A087WZP9;A0A087WT39;A0A0J9YYD9		LIME1	13	+	2.19994	1.14587
1482	P25705-2;P25705;K7EK77;K7ERX7;K7EJP1;K7ENJ4;P25705-3;K7EQH4	P25705-2;P25705;K7EK77;K7ERX7;K7EJP1;K7ENJ4;P25705-3	ATP synthase subunit alpha, mitochondrial	ATP5A1	14	+	2.09417	1.1423
1292	P06576;H0YH81;F8W079;H0YI37;F8W0P7	P06576;H0YH81;F8W079	ATP synthase subunit beta, mitochondrial;ATP synthase subunit beta	ATP5B	15	+	3.35623	1.13805
2628	Q96F63	Q96F63	Coiled-coil domain-containing protein 97	CCDC97	16	+	1.45433	1.12962
1266	P04234;E9PMT5;H0YE18;P04234-2	P04234;E9PMT5;H0YE18;P04234-2	T-cell surface glycoprotein CD3 delta chain	CD3D	17	+	4.99447	1.10151
792	H0YFD6;P40939;A0A2R8Y4F5;A0A2R8Y688;A0A2R8YG21	H0YFD6;P40939;A0A2R8Y4F5	Trifunctional enzyme subunit alpha, mitochondrial;Long-chain enoyl-CoA hydratase;Long chain 3-hydroxyacyl-CoA dehydrogenase	HADHA	18	+	4.71672	1.09111
1962	Q08380	Q08380	Galectin-3-binding protein	LGALS3BP	19	+	4.00549	1.06097
1	A0A024R4E5;Q00341;Q00341-2;H0Y394;C9J5E5;C9JIZ1;C9JT62;C9JHS7;C9JK79;C9JHZ8;C9JES8;C9JZI8;C9JQ82;C9JBS3;C9JEJ8;C9JHN6;H7BZC3;C9JMQ6;H7C0A4;C9JHS9;C9J739;H7C2D1	A0A024R4E5;Q00341;Q00341-2;H0Y394	Vigilin	HDLBP	20	+	2.04585	1.04921
3211	Q9Y6H1;Q5T1J5	Q9Y6H1;Q5T1J5	Coiled-coil-helix-coiled-coil-helix domain-containing protein 2;Putative coiled-coil-helix-coiled-coil-helix domain-containing protein CHCHD2P9, mitochondrial	CHCHD2;CHCHD2P9		+	4.05047	1.04915
1687	P49748-2;P49748;P49748-3;G3V1M7;J3QRJ8	P49748-2;P49748;P49748-3;G3V1M7	Very long-chain specific acyl-CoA dehydrogenase, mitochondrial	ACADVL		+	3.59302	1.0481
1015	O14639-3;O14639-5;O14639-2;O14639-6;O14639;F8W8M4;A0A0A0MRL6;O14639-4;J3QSX6;H0Y7N6;F6XFR5	O14639-3;O14639-5;O14639-2;O14639-6;O14639;F8W8M4;A0A0A0MRL6;O14639-4;J3QSX6;H0Y7N6;F6XFR5	Actin-binding LIM protein 1	ABLIM1		+	1.60136	1.00883
1444	P20963	P20963	T-cell surface glycoprotein CD3 zeta chain	CD247		+	1.90678	1.00361
2461	Q8NB90;Q8NB90-3;Q8NB90-2	Q8NB90;Q8NB90-3;Q8NB90-2	Spermatogenesis-associated protein 5	SPATA5		+	3.40571	0.982842
2288	Q6GPH4-6;Q6GPH4-2;Q6GPH4-7;Q6GPH4	Q6GPH4-6;Q6GPH4-2;Q6GPH4-7;Q6GPH4	XIAP-associated factor 1	XAF1		+	1.73339	0.980501
2176	Q16698-2;Q16698;E5RJG7;E5RFV2;E5RJD2;E5RID6;H0YAW3	Q16698-2;Q16698;E5RJG7;E5RFV2;E5RJD2	2,4-dienoyl-CoA reductase, mitochondrial	DECR1		+	1.71067	0.97839
1247	P00367;P00367-3;P00367-2;P49448	P00367;P00367-3;P00367-2;P49448	Glutamate dehydrogenase 1, mitochondrial;Glutamate dehydrogenase 2, mitochondrial	GLUD1;GLUD2		+	3.02295	0.957609
2939	Q9NSE4	Q9NSE4	Isoleucine--tRNA ligase, mitochondrial	IARS2		+	2.98392	0.951904
2675	Q96PU8-9;Q96PU8-8;Q96PU8-6;Q96PU8;Q96PU8-5;Q96PU8-3;H0YGD6;H0YG47;F5H5U6;F5H8C8;F5GXS8;F5GYM3	Q96PU8-9;Q96PU8-8;Q96PU8-6;Q96PU8;Q96PU8-5;Q96PU8-3;H0YGD6;H0YG47	Protein quaking	QKI		+	3.84885	0.934975
2437	Q8N183;D6RA56	Q8N183	Mimitin, mitochondrial	NDUFAF2		+	3.41447	0.920329
1126	O60930	O60930	Ribonuclease H1	RNASEH1		+	2.69676	0.909299
1239	O95831-3;O95831;O95831-6;O95831-4;O95831-2;E9PMA0;O95831-5	O95831-3;O95831;O95831-6;O95831-4	Apoptosis-inducing factor 1, mitochondrial	AIFM1		+	2.5628	0.876318
2598	Q96AG4	Q96AG4	Leucine-rich repeat-containing protein 59	LRRC59		+	2.37616	0.867647
2000	Q13137-5;Q13137-2;Q13137;Q13137-3;Q13137-4;D6REB0;H0Y9G3;I3L493;D6RBI4;D6RF70	Q13137-5;Q13137-2;Q13137;Q13137-3;Q13137-4	Calcium-binding and coiled-coil domain-containing protein 2	CALCOCO2		+	3.49791	0.853371
72	A0A087WZN1;O43837;A0A087X2E5;O43837-2;A0A0D9SG66;O43837-3	A0A087WZN1;O43837;A0A087X2E5;O43837-2;A0A0D9SG66;O43837-3	Isocitrate dehydrogenase [NAD] subunit, mitochondrial;Isocitrate dehydrogenase [NAD] subunit beta, mitochondrial	IDH3B		+	2.00559	0.8509
668	F5H1N7;Q6ZU35;A0A1B0GWF1;A0A2R8Y6P1	F5H1N7;Q6ZU35	Uncharacterized protein KIAA1211	KIAA1211		+	1.59548	0.84564
3027	Q9P2Q2;A0A0J9YYA7	Q9P2Q2;A0A0J9YYA7	FERM domain-containing protein 4A	FRMD4A		+	2.95687	0.845005
3208	Q9Y6D6;E5RIF2;E5RHL7;E5RJN9;E5RHZ1	Q9Y6D6;E5RIF2	Brefeldin A-inhibited guanine nucleotide-exchange protein 1	ARFGEF1		+	1.485	0.843822
2759	Q9BUP0;H7C0I0	Q9BUP0;H7C0I0	EF-hand domain-containing protein D1	EFHD1		+	4.39333	0.839586
2326	Q6XZF7;A0A1C7CYY6;A0A1B0GTX1;Q6XZF7-2	Q6XZF7	Dynamin-binding protein	DNMBP		+	2.10014	0.827639
644	F2Z2K5;Q96N16-4;Q96N16;Q96N16-2;Q96N16-3;Q96N16-6;Q96N16-7;Q96N16-5	F2Z2K5;Q96N16-4;Q96N16;Q96N16-2;Q96N16-3;Q96N16-6;Q96N16-7;Q96N16-5	Janus kinase and microtubule-interacting protein 1	JAKMIP1		+	3.59981	0.816584
2648	Q96II8;Q96II8-2;E9PD99;Q96II8-3;Q96II8-4;F8WFB5	Q96II8;Q96II8-2;E9PD99;Q96II8-3;Q96II8-4	Leucine-rich repeat and calponin homology domain-containing protein 3	LRCH3		+	2.11728	0.806992
1942	Q04837;C9K0U8;A0A0G2JLD8;E7EUY5	Q04837;C9K0U8;A0A0G2JLD8;E7EUY5	Single-stranded DNA-binding protein, mitochondrial	SSBP1		+	2.00128	0.806661
1698	P49959;P49959-3;F8W7U8;P49959-2;F5GXT0;F5H742;F5H256	P49959;P49959-3;F8W7U8;P49959-2	Double-strand break repair protein MRE11A	MRE11A		+	2.49333	0.793179
2391	Q86VS8;H0YDM4;H0YDK4;H0YE69	Q86VS8	Protein Hook homolog 3	HOOK3		+	1.55632	0.781901
2284	Q6DD88;F5H6I7;F5GWF8	Q6DD88;F5H6I7	Atlastin-3	ATL3		+	1.62475	0.779791
355	J3QKT5;J3KTC1;B4DHE8;Q96DH6-2;Q96DH6	J3QKT5;J3KTC1;B4DHE8;Q96DH6-2;Q96DH6	RNA-binding protein Musashi homolog 2	MSI2		+	1.36097	0.772103
1433	P19525-2;P19525;F8WBH4;C9JZT2	P19525-2;P19525;F8WBH4;C9JZT2	Interferon-induced, double-stranded RNA-activated protein kinase	EIF2AK2		+	2.38776	0.768677
1474	P24752;H0YEL7;P24752-2;E9PRQ6;E9PKF3	P24752	Acetyl-CoA acetyltransferase, mitochondrial	ACAT1		+	4.00459	0.751796
2615	Q96D05;Q96D05-2;Q5VVH9	Q96D05;Q96D05-2;Q5VVH9	Uncharacterized protein C10orf35	C10orf35		+	1.73874	0.751546
2813	Q9H019-3;Q9H019;E9PLD2;E9PPF9;C9JF50;E9PLU1;E9PRK5;Q9H019-2;E9PPQ0;E9PRW1;E9PSD6;E9PNJ0	Q9H019-3;Q9H019;E9PLD2;E9PPF9;C9JF50;E9PLU1;E9PRK5;Q9H019-2	Mitochondrial fission regulator 1-like	MTFR1L		+	1.95772	0.74702
1560	P34897-3;P34897;P34897-2;G3V5L0;H0YIZ0;G3V241;G3V3Y8;G3V4T0;G3V4X0;G3V2W0;G3V2E4;G3V540;G3V4W5;G3V2Y4;G3V2Y1;G3V3C6	P34897-3;P34897;P34897-2	Serine hydroxymethyltransferase, mitochondrial	SHMT2		+	2.87864	0.746288
393	B9A063;Q6PIF6;Q6PIF6-2	B9A063;Q6PIF6;Q6PIF6-2	Unconventional myosin-VIIb	MYO7B		+	1.30541	0.742683
1403	P16403	P16403	Histone H1.2	HIST1H1C		+	2.64124	0.741952
405	C9J1G2;E7ETU0;C9JX00;C9JRD2;C9JXB9;P25686-2;P25686	C9J1G2;E7ETU0;C9JX00;C9JRD2;C9JXB9;P25686-2;P25686	DnaJ homolog subfamily B member 2	DNAJB2		+	1.79088	0.734005
1309	P08575-4;P08575;M3ZCP1;A0A075B788;E9PKH0;A0A140TA77;A0A140TA68;A0A0G2JNW2	P08575-4;P08575	Receptor-type tyrosine-protein phosphatase C	PTPRC		+	3.62193	0.726722
858	H7BZB3	H7BZB3		CAD		+	2.82599	0.722971
2518	Q8WUF5;K7EN03	Q8WUF5	RelA-associated inhibitor	PPP1R13L		+	1.64342	0.712078
688	F6VRR5;Q9BY77;Q9BY77-2;F8WCX5;Q8WUT1;Q6R954;F8WEE2	F6VRR5;Q9BY77;Q9BY77-2;F8WCX5;Q8WUT1	Polymerase delta-interacting protein 3	POLDIP3		+	2.95062	0.704691
2469	Q8NC51;Q8NC51-2	Q8NC51;Q8NC51-2	Plasminogen activator inhibitor 1 RNA-binding protein	SERBP1		+	4.82088	0.701743
2666	Q96MW5;A0A087X1T3;H3BSH5;H3BQV3	Q96MW5	Conserved oligomeric Golgi complex subunit 8	COG8		+	1.33807	0.695232
2624	Q96EY1;Q96EY1-2;Q96EY1-3;I3L1T6	Q96EY1;Q96EY1-2;Q96EY1-3	DnaJ homolog subfamily A member 3, mitochondrial	DNAJA3		+	1.55569	0.694586
861	H7C0C1;P48047	H7C0C1;P48047	ATP synthase subunit O, mitochondrial	ATP5O		+	1.42699	0.692328
1195	O94919	O94919	Endonuclease domain-containing 1 protein	ENDOD1		+	2.47326	0.685948
2342	Q7L2E3;H7BXY3;Q7L2E3-3;Q7L2E3-2;F6R0H4	Q7L2E3;H7BXY3;Q7L2E3-3;Q7L2E3-2	Putative ATP-dependent RNA helicase DHX30	DHX30		+	1.66978	0.667287
1337	P10809;E7EXB4;E7ESH4;P10809-2;C9JL25;C9JCQ4;C9JL19;C9J0S9;F8WBB1	P10809	60 kDa heat shock protein, mitochondrial	HSPD1		+	4.12274	0.664966
3151	Q9Y2W2	Q9Y2W2	WW domain-binding protein 11	WBP11		+	2.91979	0.659039
3125	Q9UPY3;Q9UPY3-2;Q9UPY3-3;H0YJZ6	Q9UPY3;Q9UPY3-2	Endoribonuclease Dicer	DICER1		+	4.18119	0.657611
2881	Q9HAU5;Q9HAU5-2	Q9HAU5	Regulator of nonsense transcripts 2	UPF2		+	1.73545	0.656576
1846	P62857	P62857	40S ribosomal protein S28	RPS28		+	2.79031	0.656506
2379	Q86UE4;E5RJU9;H0YB56;H0YBJ8	Q86UE4;E5RJU9	Protein LYRIC	MTDH		+	1.6672	0.654272
123	J3KNW4;A0A0A0MSG2;Q14192	J3KNW4;A0A0A0MSG2;Q14192	Four and a half LIM domains protein 2	FHL2		+	1.67452	0.649051
2622	Q96EB6;B0QZ35;E9PC49;Q96EB6-2	Q96EB6;B0QZ35;E9PC49;Q96EB6-2	NAD-dependent protein deacetylase sirtuin-1;SirtT1 75 kDa fragment	SIRT1		+	3.02201	0.637949
2390	Q86VR2;K7ENZ6;K7EMF4;K7ELM8;K7EJ34;K7ENF4;K7EQI9;Q86VR2-2	Q86VR2;K7ENZ6;K7EMF4;K7ELM8;K7EJ34;K7ENF4	Protein FAM134C	FAM134C		+	1.75006	0.622821
2883	Q9HAV7	Q9HAV7	GrpE protein homolog 1, mitochondrial	GRPEL1		+	1.37579	0.619308
2210	Q53ET0;H0YDQ8;Q5T4K5;J3KNE6	Q53ET0;H0YDQ8	CREB-regulated transcription coactivator 2	CRTC2		+	1.53113	0.615917
875	I3L2M1	I3L2M1		SEPT1		+	1.83375	0.608793
310	A6NHN7;A6NHB5;Q14202-2;Q14202;A6NL54;Q14202-3	A6NHN7;A6NHB5;Q14202-2;Q14202	Zinc finger MYM-type protein 3	ZMYM3		+	1.50497	0.607266
427	C9JTS3;C9JG97;C9JEH3;Q13685	C9JTS3;C9JG97;C9JEH3;Q13685	Angio-associated migratory cell protein	AAMP		+	1.32625	0.600477
1142	O75306-2;O75306	O75306-2;O75306	NADH dehydrogenase [ubiquinone] iron-sulfur protein 2, mitochondrial	NDUFS2		+	3.19755	0.590215
1179	O76080;Q5QPB1;H0YMR5;H0YLR2;H0YK21	O76080;Q5QPB1	AN1-type zinc finger protein 5	ZFAND5		+	2.5656	0.57905
2525	Q8WVT3;H7C2F7	Q8WVT3	Trafficking protein particle complex subunit 12	TRAPPC12		+	1.44111	0.579023
1290	P06239;P06239-3;Q573B4;P06239-2;E9PAP0;E9PJ92;F8W6B9;E9PKQ8	P06239;P06239-3;Q573B4;P06239-2;E9PAP0;E9PJ92	Tyrosine-protein kinase Lck;Non-specific protein-tyrosine kinase	LCK		+	2.84297	0.573769
2778	Q9BX40;Q5TBP9;Q5TBQ0;Q9BX40-3;Q5TBQ1;Q9BX40-2;A0A0C4DFV2	Q9BX40;Q5TBP9;Q5TBQ0;Q9BX40-3;Q5TBQ1	Protein LSM14 homolog B	LSM14B		+	3.47437	0.571206
1091	O43822-2;O43822-3;O43822;O43822-4;REV__O75691	O43822-2;O43822-3;O43822;O43822-4	Protein C21orf2	C21orf2		+	1.55057	0.570716
2487	Q8NG27-3;Q8NG27;Q8NG27-2	Q8NG27-3;Q8NG27;Q8NG27-2	E3 ubiquitin-protein ligase Praja-1	PJA1		+	1.31786	0.570429
2686	Q96RT1-9;Q96RT1-2;Q96RT1;Q96RT1-8;Q96RT1-4;Q96RT1-5;Q96RT1-3;Q96RT1-7;Q96RT1-6;H0YA04;B4DIP2;H0Y9E8	Q96RT1-9;Q96RT1-2;Q96RT1;Q96RT1-8;Q96RT1-4;Q96RT1-5;Q96RT1-3;Q96RT1-7;Q96RT1-6	Protein LAP2	ERBB2IP		+	5.7336	0.556467
264	F5H029;A0A2R8Y7B3;B7Z6U4;A0A2R8YF77;F5GX51;A0A2R8YEE0;Q9Y4F9-2;Q9Y4F9;A0A2R8Y4B9	F5H029;A0A2R8Y7B3;B7Z6U4;A0A2R8YF77;F5GX51;A0A2R8YEE0;Q9Y4F9-2;Q9Y4F9;A0A2R8Y4B9	Protein FAM65B	FAM65B		+	1.845	0.553014
3205	Q9Y697-2;Q9Y697-3;Q9Y697;F8WER8;A2A2M1;H7C0I5;F8WB23;H0YGN5;Q8WV90;F2Z2E7	Q9Y697-2;Q9Y697-3;Q9Y697	Cysteine desulfurase, mitochondrial	NFS1		+	1.96737	0.552581
2699	Q99470	Q99470	Stromal cell-derived factor 2	SDF2		+	4.16586	0.550946
2095	Q14761	Q14761	Protein tyrosine phosphatase receptor type C-associated protein	PTPRCAP		+	3.79301	0.548901
2281	Q69YQ0-2;Q69YQ0;F8WAN1	Q69YQ0-2;Q69YQ0	Cytospin-A	SPECC1L		+	1.68864	0.546458
3127	Q9UQ80;Q9UQ80-2;F8VR77;F8W0A3;H0YIN7;F8VZ69	Q9UQ80;Q9UQ80-2;F8VR77	Proliferation-associated protein 2G4	PA2G4		+	5.30075	0.546428
1171	O75915;F8WF90;C9JQU6;F8WF33	O75915	PRA1 family protein 3	ARL6IP5		+	1.91037	0.540031
1804	P61604;B8ZZL8;B8ZZ54;S4R3N1	P61604;B8ZZL8;B8ZZ54	10 kDa heat shock protein, mitochondrial	HSPE1		+	1.628	0.535831
2612	Q96CT7;M0R2F5	Q96CT7;M0R2F5	Coiled-coil domain-containing protein 124	CCDC124		+	3.37408	0.533677
451	F2Z3N7;C9JZ87;Q9NUM4	F2Z3N7;C9JZ87;Q9NUM4	Transmembrane protein 106B	TMEM106B		+	2.08767	0.530156
1592	P38646;D6RJI2;H0Y8S0;H0YBG6;D6RA73	P38646	Stress-70 protein, mitochondrial	HSPA9		+	3.87362	0.529815
3141	Q9Y2D5;Q9Y2D5-5;Q9Y2D5-7;Q9Y2D5-6;Q9Y2D5-4;C9JVY5	Q9Y2D5;Q9Y2D5-5;Q9Y2D5-7;Q9Y2D5-6;Q9Y2D5-4;C9JVY5	A-kinase anchor protein 2	AKAP2		+	3.06685	0.528003
2910	Q9NPI6-2;Q9NPI6;A0A087WVE6;A0A087WT55;A0A087WXD0	Q9NPI6-2;Q9NPI6	mRNA-decapping enzyme 1A	DCP1A		+	2.74644	0.525132
2371	Q7Z739;A0A087X0Q1;A0A024R7W5;A0A087WY31;S4R373;A0A087X0C3	Q7Z739;A0A087X0Q1;A0A024R7W5;A0A087WY31	YTH domain-containing family protein 3	YTHDF3		+	4.08672	0.523993
1480	P25398	P25398	40S ribosomal protein S12	RPS12		+	4.34447	0.517122
1139	O75165;H0Y8Q2	O75165	DnaJ homolog subfamily C member 13	DNAJC13		+	2.08496	0.516729
2997	Q9NZN5-2;Q9NZN5;E9PMR6	Q9NZN5-2;Q9NZN5;E9PMR6	Rho guanine nucleotide exchange factor 12	ARHGEF12		+	1.70304	0.508419
1330	P10412;P16402;Q02539;P22492	P10412;P16402	Histone H1.4;Histone H1.3	HIST1H1E;HIST1H1D		+	3.32216	0.507126
3166	Q9Y3P9;Q9Y3P9-3;Q9Y3P9-2;Q9Y3P9-4;A0A0U1RQV7;B5MCD9;E9PS63;F5H8L0;Q5R372-7;Q5R372-8;Q5R372-6;Q5R372-5;B7ZAP0	Q9Y3P9;Q9Y3P9-3;Q9Y3P9-2	Rab GTPase-activating protein 1	RABGAP1		+	1.84311	0.506768
3108	Q9UN86-2;Q9UN86;D6RBM9;D6REX8;D6RBR0;D6RE13;D6RBW8;D6RGJ4;D6RAC7;D6RB17	Q9UN86-2;Q9UN86	Ras GTPase-activating protein-binding protein 2	G3BP2		+	2.40005	0.505016
546	E5RJ52;P53677;H0YAY4	E5RJ52;P53677;H0YAY4	AP-3 complex subunit mu-2	AP3M2		+	2.05421	0.504802
166	F5GYV5;H7BZV4;A0A0C4DG62;F8WCT1;F5H7X4;Q66PJ3-7;Q66PJ3-4;Q66PJ3-3;Q66PJ3-2;Q66PJ3	F5GYV5;H7BZV4;A0A0C4DG62;F8WCT1;F5H7X4;Q66PJ3-7;Q66PJ3-4;Q66PJ3-3;Q66PJ3-2;Q66PJ3	ADP-ribosylation factor-like protein 6-interacting protein 4	ARL6IP4		+	1.42031	0.504111
2947	Q9NUG6	Q9NUG6	p53 and DNA damage-regulated protein 1	PDRG1		+	1.30388	0.500934
2224	Q5JSZ5-5;Q5JSZ5;A0A1W2PQP5;H0Y412;Q5JSZ9;Q5JSZ5-4;Q5JSZ5-2;Q5JSZ5-3	Q5JSZ5-5;Q5JSZ5	Protein PRRC2B	PRRC2B		+	2.53957	0.500826
2092	Q14694;Q14694-3;Q14694-2;H3BVF1;J3KT19;H3BNA1;H3BNL0;Q68D90	Q14694;Q14694-3;Q14694-2	Ubiquitin carboxyl-terminal hydrolase 10	USP10		+	2.63685	0.499302
1870	P63244;J3KPE3;D6RAC2;H0YAM7;H0Y8W2;D6REE5;H0YAF8;D6RHH4;D6R9Z1;D6R9L0;H0Y8R5;D6RFX4;D6RBD0;D6RF23;D6RFZ9;D6RAU2;E9PD14;D6RHJ5;D6RGK8;H0Y9P0;D6R909;D6RDI0	P63244;J3KPE3;D6RAC2;H0YAM7;H0Y8W2;D6REE5;H0YAF8;D6RHH4;D6R9Z1;D6R9L0;H0Y8R5;D6RFX4	Guanine nucleotide-binding protein subunit beta-2-like 1;Guanine nucleotide-binding protein subunit beta-2-like 1, N-terminally processed	GNB2L1		+	1.66067	0.498385
330	B0I1T2;B0I1T2-4;B0I1T2-3;F8WEW9;B0I1T2-2	B0I1T2	Unconventional myosin-Ig;Minor histocompatibility antigen HA-2	MYO1G		+	3.3643	0.493529
923	J3QT87;Q96SW2-2;Q96SW2;A0A1W2PPJ5;J3QT51	J3QT87;Q96SW2-2;Q96SW2;A0A1W2PPJ5;J3QT51	Protein cereblon	CRBN		+	3.27489	0.491386

## Sheet: sign.PIF6(1-100)_WASH
id	Protein IDs	Majority protein IDs	Protein names	Gene names	TOP 20	Student's T-test Significant PIF6(1-100)_Last Wash	-Log10 Student's T-test p-value PIF6(1-100)_Last Wash	Student's T-test Difference PIF6(1-100)_Last Wash
2474	Q8NCM8;Q8NCM8-2;Q8NCM8-3	Q8NCM8;Q8NCM8-2	Cytoplasmic dynein 2 heavy chain 1	DYNC2H1	1	+	2.56926	1.3989
1236	O95816-2;O95816	O95816-2;O95816	BAG family molecular chaperone regulator 2	BAG2	2	+	3.45704	1.23657
1444	P20963	P20963	T-cell surface glycoprotein CD3 zeta chain	CD247	3	+	4.53034	1.22932
196	A0A0G2JMB4;P01850;A0A5B9	A0A0G2JMB4;P01850;A0A5B9	T-cell receptor beta-1 chain C region;T-cell receptor beta-2 chain C region	TRBC1;TRBC2	4	+	2.57231	1.189
875	I3L2M1	I3L2M1	Septin-1	SEPT1	5	+	3.78637	1.15741
446	C9JY79;Q9H254;M0QZQ3;Q9H254-4;Q9H254-2;Q9H254-3;Q9H254-5	C9JY79;Q9H254;M0QZQ3;Q9H254-4;Q9H254-2	Spectrin beta chain, non-erythrocytic 4	SPTBN4	6	+	2.57743	1.12435
1445	P20963-3	P20963-3	T-cell surface glycoprotein CD3 zeta chain	CD247	7	+	2.87527	1.1108
1632	P43403;P43403-3;P43403-2;Q8NFD2	P43403;P43403-3	Tyrosine-protein kinase ZAP-70	ZAP70	8	+	4.85372	1.0697
2179	Q1MSJ5-1;Q1MSJ5;Q1MSJ5-2	Q1MSJ5-1;Q1MSJ5;Q1MSJ5-2	Centrosome and spindle pole-associated protein 1	CSPP1	9	+	2.10687	0.960638
2756	Q9BU61;Q9BU61-2	Q9BU61	NADH dehydrogenase [ubiquinone] 1 alpha subcomplex assembly factor 3	NDUFAF3	10	+	1.71704	0.931037
2224	Q5JSZ5-5;Q5JSZ5;A0A1W2PQP5;H0Y412;Q5JSZ9;Q5JSZ5-4;Q5JSZ5-2;Q5JSZ5-3	Q5JSZ5-5;Q5JSZ5	Protein PRRC2B	PRRC2B	11	+	4.29091	0.863681
1320	P09693;A8MUH3	P09693;A8MUH3	T-cell surface glycoprotein CD3 gamma chain	CD3G	12	+	3.20612	0.832172
3078	Q9UJX5-2;Q9UJX5;Q9UJX5-3;D6RFM7;D6RAP6	Q9UJX5-2;Q9UJX5;Q9UJX5-3;D6RFM7;D6RAP6	Anaphase-promoting complex subunit 4	ANAPC4	13	+	1.9598	0.827346
1695	P49902;P49902-2;Q5JUV6;H0YHR8	P49902;P49902-2	Cytosolic purine 5-nucleotidase	NT5C2	14	+	3.14892	0.821678
1897	P81605;P81605-2	P81605;P81605-2	Dermcidin;Survival-promoting peptide;DCD-1	DCD	15	+	1.43703	0.737892
1266	P04234;E9PMT5;H0YE18;P04234-2	P04234;E9PMT5;H0YE18;P04234-2	T-cell surface glycoprotein CD3 delta chain	CD3D	16	+	3.19785	0.692363
3095	Q9UL68-4	Q9UL68-4		MYT1L	17	+	1.41151	0.675264
3004	Q9P021	Q9P021	Cysteine-rich PDZ-binding protein	CRIPT	18	+	1.40663	0.615919
843	H3BRB6;Q8ND25;Q8ND25-2	H3BRB6;Q8ND25;Q8ND25-2	E3 ubiquitin-protein ligase ZNRF1	ZNRF1	19	+	1.5918	0.605985
2530	Q8WWI1-3;E9PMP7;E9PLU6;E9PK58	Q8WWI1-3;E9PMP7	LIM domain only protein 7	LMO7	20	+	1.65127	0.596253
1677	P49458;E9PE20;P49458-2	P49458;E9PE20;P49458-2	Signal recognition particle 9 kDa protein	SRP9		+	2.36727	0.591997
2684	Q96RS0	Q96RS0	Trimethylguanosine synthase	TGS1		+	5.08783	0.581253
1877	P68133;P68032;P63267;P62736;A6NL76;F8WB63;B8ZZJ2;C9JFL5;F6UVQ4;F6QUT6	P68133;P68032;P63267;P62736;A6NL76;F8WB63;B8ZZJ2;C9JFL5;F6UVQ4;F6QUT6	Actin, alpha skeletal muscle;Actin, alpha cardiac muscle 1;Actin, gamma-enteric smooth muscle;Actin, aortic smooth muscle	ACTA1;ACTC1;ACTG2;ACTA2		+	1.69221	0.555128
2748	Q9BT40-2;Q9BT40;C9JZB0;I3L4A5;I3L2L1	Q9BT40-2;Q9BT40;C9JZB0;I3L4A5;I3L2L1	Inositol polyphosphate 5-phosphatase K	INPP5K		+	3.00796	0.553308
1149	O75420	O75420	PERQ amino acid-rich with GYF domain-containing protein 1	GIGYF1		+	4.30719	0.533414
405	C9J1G2;E7ETU0;C9JX00;C9JRD2;C9JXB9;P25686-2;P25686	C9J1G2;E7ETU0;C9JX00;C9JRD2;C9JXB9;P25686-2;P25686	DnaJ homolog subfamily B member 2	DNAJB2		+	1.87037	0.528259
643	E9PSH8;P07766	E9PSH8;P07766	T-cell surface glycoprotein CD3 epsilon chain	CD3E		+	4.63671	0.514483
1850	Q59GN2;P62891	Q59GN2;P62891	Putative 60S ribosomal protein L39-like 5;60S ribosomal protein L39	RPL39P5;RPL39		+	2.8701	0.472186
688	F6VRR5;Q9BY77;Q9BY77-2;F8WCX5;Q8WUT1;Q6R954;F8WEE2	F6VRR5;Q9BY77;Q9BY77-2;F8WCX5;Q8WUT1	Polymerase delta-interacting protein 3	POLDIP3		+	1.69553	0.468724
1631	P43034;P43034-2;I3L495;I3L3N5	P43034	Platelet-activating factor acetylhydrolase IB subunit alpha	PAFAH1B1		+	2.70951	0.467542
1111	O60573;B9A044;B8ZZ50;C9JEL3;B8ZZL3;B4E1E4	O60573;B9A044;B8ZZ50;C9JEL3;B8ZZL3	Eukaryotic translation initiation factor 4E type 2	EIF4E2		+	2.69523	0.448502
1006	O00512	O00512	B-cell CLL/lymphoma 9 protein	BCL9		+	3.22476	0.431796
2920	Q9NQW6-2;Q9NQW6;C9JJT6;H7C3S1;H7C1K5;H7C1C2;C9J0G4;H7C0Y6;H7C167	Q9NQW6-2;Q9NQW6	Actin-binding protein anillin	ANLN		+	3.25806	0.419445
2070	Q14257;Q14257-2;A8MXP8;H0YL43	Q14257;Q14257-2;A8MXP8;H0YL43	Reticulocalbin-2	RCN2		+	4.90079	0.41796
935	K7ELC2;P62841;K7EQJ5;K7EJ78;K7EM56;A0A0B4J2B4;S4R417;S4R456	K7ELC2;P62841;K7EQJ5;K7EJ78;K7EM56;A0A0B4J2B4;S4R417;S4R456	40S ribosomal protein S15	RPS15		+	2.55381	0.392967
2	A0A024R4M0;P46781;B5MCT8;C9JM19;F2Z3C0;A8MXK4	A0A024R4M0;P46781;B5MCT8;C9JM19	40S ribosomal protein S9	RPS9		+	2.92247	0.379856
2327	Q6Y7W6;I1E4Y6;Q6Y7W6-4;Q6Y7W6-5;E7ESB6;C9JHW1;C9JH18;B8ZZD2;C9JH78;C9IYH5;C9J7G1;C9JZC0;C9JW88;C9J0V6;C9JHT0;C9JRZ2;F8WBF1;C9J1A6;A0A1U8QZH8;F8WCD5;C9JPV7;C9JXQ0	Q6Y7W6;I1E4Y6;Q6Y7W6-4;Q6Y7W6-5;E7ESB6	PERQ amino acid-rich with GYF domain-containing protein 2	GIGYF2		+	3.5528	0.379433
86	A0A087X1G1;H7BYD0;Q16718-2;Q16718;A0A087WXR5;F8WAS3;C9IZN5	A0A087X1G1;H7BYD0;Q16718-2;Q16718;A0A087WXR5	NADH dehydrogenase [ubiquinone] 1 alpha subcomplex subunit 5	NDUFA5		+	1.70617	0.374161
1955	Q07021;I3L3Q7;I3L3B0	Q07021;I3L3Q7;I3L3B0	Complement component 1 Q subcomponent-binding protein, mitochondrial	C1QBP		+	2.07648	0.366938
674	F5H4R6;P55209-2;P55209;F8VY35;F8W0J6;H0YIV4;F8VV59;F8VUX1;B7Z9C2;P55209-3;F8W118;H0YHC3;F8W020;F8VXI6;F8VVB5;F8VRJ2	F5H4R6;P55209-2;P55209;F8VY35;F8W0J6;H0YIV4;F8VV59;F8VUX1;B7Z9C2;P55209-3;F8W118;H0YHC3;F8W020;F8VXI6	Nucleosome assembly protein 1-like 1	NAP1L1		+	3.39316	0.350121
1783	P60866;P60866-2;E5RJX2;G3XAN0;E5RIP1	P60866;P60866-2;E5RJX2	40S ribosomal protein S20	RPS20		+	2.11344	0.343491
1838	P62701;C9JEH7;P22090;Q8TD47	P62701	40S ribosomal protein S4, X isoform	RPS4X		+	2.72436	0.342417
1823	P62266;D6RD47;D6RIX0;D6R9I7;D6RDJ2	P62266;D6RD47;D6RIX0;D6R9I7	40S ribosomal protein S23	RPS23		+	3.11905	0.341063
268	A0A2R8Y851;P62273;P62273-2;A0A2R8Y6P7;A0A087WTT6	A0A2R8Y851;P62273;P62273-2;A0A2R8Y6P7;A0A087WTT6	40S ribosomal protein S29	RPS29		+	2.27588	0.341019
3087	Q9UKV8-2;Q9UKV8	Q9UKV8-2;Q9UKV8	Protein argonaute-2	AGO2		+	1.4823	0.338393
1888	Q5VU11;P78346;P78346-2;Q5VU10	Q5VU11;P78346;P78346-2	Ribonuclease P protein subunit p30	RPP30		+	1.53118	0.335236
2417	Q8IWV7;A0A087WTJ9;Q8IWV7-2;H3BS20;H3BNQ6;H3BQF8;H3BUC4	Q8IWV7;A0A087WTJ9	E3 ubiquitin-protein ligase UBR1	UBR1		+	3.82412	0.331088
2102	Q14999;Q14999-2	Q14999;Q14999-2	Cullin-7	CUL7		+	3.28395	0.33077
568	E7ET89;Q86UW9-2;Q86UW9;C9JEH4;C9JII1;Q75MM6	E7ET89;Q86UW9-2;Q86UW9	Probable E3 ubiquitin-protein ligase DTX2	DTX2		+	1.55247	0.330438
590	E9PCY7;G8JLB6;P31943;D6RBM0;D6RIU0;E5RGV0;D6RFM3;H0YB39;D6RIT2;E7EQJ0;D6RAM1;D6R9T0;E7EN40;D6RDU3;D6RJ04;D6RIH9;H0YBD7;D6RDL0;E5RGH4;D6RF17;H0YBG7;D6R9D3;E5RJ94;H0YAQ2	E9PCY7;G8JLB6;P31943;D6RBM0;D6RIU0;E5RGV0;D6RFM3;H0YB39	Heterogeneous nuclear ribonucleoprotein H;Heterogeneous nuclear ribonucleoprotein H, N-terminally processed	HNRNPH1		+	3.15636	0.328915
1086	O43709;O43709-3;H7C0G4;F8WD87;H7C170;F8WD67;E9PCQ7;O43709-2;F8VZ18;B3KR83;F2Z3D9	O43709;O43709-3	Probable 18S rRNA (guanine-N(7))-methyltransferase	WBSCR22		+	2.88161	0.328742
2363	Q7Z591-7;Q7Z591-2;Q7Z591;Q7Z591-8;Q7Z591-5;Q7Z591-3;Q7Z591-6;Q7Z591-4	Q7Z591-7;Q7Z591-2;Q7Z591;Q7Z591-8;Q7Z591-5	AT-hook-containing transcription factor	AKNA		+	2.23992	0.32734
2699	Q99470	Q99470	Stromal cell-derived factor 2	SDF2		+	3.0577	0.325949
1869	P63220;Q8WVC2;Q9BYK1;Q9BYK2	P63220;Q8WVC2;Q9BYK1	40S ribosomal protein S21	RPS21		+	2.4236	0.325007
1464	P23396;P23396-2;E9PL09;E9PPU1;F2Z2S8;H0YCJ7;H0YF32;H0YEU2;E9PQ96;E9PJH4;E9PK82;E9PSF4;E9PQX2;E9PJN9;H0YES8	P23396;P23396-2;E9PL09;E9PPU1;F2Z2S8;H0YCJ7	40S ribosomal protein S3	RPS3		+	2.18257	0.324835
25	E7ETK0;A0A2R8Y849;A0A087WUS0;A0A2R8YD14;P62847-2;P62847-3;P62847;P62847-4;A0A2R8Y8A0	E7ETK0;A0A2R8Y849;A0A087WUS0;A0A2R8YD14;P62847-2;P62847-3;P62847;P62847-4	40S ribosomal protein S24	RPS24		+	2.79697	0.319533
2714	Q99733;Q99733-2;C9JZI7;C9J6D1;E9PNJ7;E9PNW0;E9PJJ2;E9PS34;A8MXH2;E9PKT8;E9PP22;H0YCI4;E9PKI2;C9J1B1	Q99733;Q99733-2;C9JZI7;C9J6D1;E9PNJ7;E9PNW0;E9PJJ2;E9PS34	Nucleosome assembly protein 1-like 4	NAP1L4		+	2.56934	0.319189
1851	P62899;H7C2W9;C9JU56;B7Z4E3;B7Z4C8;P62899-3;P62899-2;B8ZZK4	P62899;H7C2W9;C9JU56;B7Z4E3;B7Z4C8;P62899-3;P62899-2;B8ZZK4	60S ribosomal protein L31	RPL31		+	2.56092	0.316961
2686	Q96RT1-9;Q96RT1-2;Q96RT1;Q96RT1-8;Q96RT1-4;Q96RT1-5;Q96RT1-3;Q96RT1-7;Q96RT1-6;H0YA04;B4DIP2;H0Y9E8	Q96RT1-9;Q96RT1-2;Q96RT1;Q96RT1-8;Q96RT1-4;Q96RT1-5;Q96RT1-3;Q96RT1-7;Q96RT1-6	Protein LAP2	ERBB2IP		+	4.52578	0.316118
401	C9IYT0;O60832-2;O60832;H7C2Q9;H7C0M1	C9IYT0;O60832-2;O60832;H7C2Q9;H7C0M1	H/ACA ribonucleoprotein complex subunit 4	DKC1		+	2.52128	0.314426
3100	Q9ULV4;Q9ULV4-2;Q9ULV4-3;B4E3S0;H0YHL7;F8VV53;F8W1H8;F8VUX3;F8VSA4;F8VRE9;F8VTT6;F8VVB7;J3QLV6;J3KSS5;Q6QEF8-4;Q6QEF8-3;Q6QEF8-2;Q6QEF8-5;Q6QEF8	Q9ULV4;Q9ULV4-2;Q9ULV4-3;B4E3S0;H0YHL7	Coronin-1C;Coronin	CORO1C		+	2.49918	0.31271
1821	P62249;M0R210;M0R3H0;Q6IPX4;M0R1M5;M0QX76	P62249;M0R210;M0R3H0;Q6IPX4;M0R1M5	40S ribosomal protein S16	RPS16		+	3.30364	0.311458
2923	Q9NQZ6-3;Q9NQZ6-5;Q9NQZ6	Q9NQZ6-3;Q9NQZ6-5;Q9NQZ6	Zinc finger C4H2 domain-containing protein	ZC4H2		+	2.70813	0.311235
1825	P62277;J3KMX5;E9PS50	P62277;J3KMX5;E9PS50	40S ribosomal protein S13	RPS13		+	2.2536	0.309067
1594	P39019;A0A075B6E2;M0QXK4;M0R2L9;M0QYF7;M0R140	P39019	40S ribosomal protein S19	RPS19		+	3.04999	0.30771
2617	Q96DF8;F8WEF8	Q96DF8	Protein DGCR14	DGCR14		+	2.57348	0.30374

## Sheet: Overlay
id	Protein IDs	Majority protein IDs	Protein names	Gene names	Student's T-test Significant PIF6(1-100)_Jurkat Control	Student's T-test Significant PIF6(1-100)_Last Wash	-Log10 Student's T-test p-value PIF6(1-100)_Jurkat Control	Student's T-test Difference PIF6(1-100)_Jurkat Control	-Log10 Student's T-test p-value PIF6(1-100)_Last Wash	Student's T-test Difference PIF6(1-100)_Last Wash
1444	P20963	P20963	T-cell surface glycoprotein CD3 zeta chain	CD247	+	+	1.90678	1.00361	4.53034	1.22932
196	A0A0G2JMB4;P01850;A0A5B9	A0A0G2JMB4;P01850;A0A5B9	T-cell receptor beta-1 chain C region;T-cell receptor beta-2 chain C region	TRBC1;TRBC2	+	+	2.44714	1.38567	2.57231	1.189
875	I3L2M1	I3L2M1	Septin-1	SEPT1	+	+	1.83375	0.608793	3.78637	1.15741
1445	P20963-3	P20963-3	T-cell surface glycoprotein CD3 zeta chain	CD247	+	+	3.06185	1.36503	2.87527	1.1108
1632	P43403;P43403-3;P43403-2;Q8NFD2	P43403;P43403-3	Tyrosine-protein kinase ZAP-70	ZAP70	+	+	5.57275	2.01193	4.85372	1.0697
2224	Q5JSZ5-5;Q5JSZ5;A0A1W2PQP5;H0Y412;Q5JSZ9;Q5JSZ5-4;Q5JSZ5-2;Q5JSZ5-3	Q5JSZ5-5;Q5JSZ5	Protein PRRC2B	PRRC2B	+	+	2.53957	0.500826	4.29091	0.863681
1320	P09693;A8MUH3	P09693;A8MUH3	T-cell surface glycoprotein CD3 gamma chain	CD3G	+	+	3.87966	1.72688	3.20612	0.832172
1266	P04234;E9PMT5;H0YE18;P04234-2	P04234;E9PMT5;H0YE18;P04234-2	T-cell surface glycoprotein CD3 delta chain	CD3D	+	+	4.99447	1.10151	3.19785	0.692363
405	C9J1G2;E7ETU0;C9JX00;C9JRD2;C9JXB9;P25686-2;P25686	C9J1G2;E7ETU0;C9JX00;C9JRD2;C9JXB9;P25686-2;P25686	DnaJ homolog subfamily B member 2	DNAJB2	+	+	1.79088	0.734005	1.87037	0.528259
643	E9PSH8;P07766	E9PSH8;P07766	T-cell surface glycoprotein CD3 epsilon chain	CD3E	+	+	1.52358	1.39689	4.63671	0.514483
688	F6VRR5;Q9BY77;Q9BY77-2;F8WCX5;Q8WUT1;Q6R954;F8WEE2	F6VRR5;Q9BY77;Q9BY77-2;F8WCX5;Q8WUT1	Polymerase delta-interacting protein 3	POLDIP3	+	+	2.95062	0.704691	1.69553	0.468724
1955	Q07021;I3L3Q7;I3L3B0	Q07021;I3L3Q7;I3L3B0	Complement component 1 Q subcomponent-binding protein, mitochondrial	C1QBP	+	+	2.98505	1.99874	2.07648	0.366938
2699	Q99470	Q99470	Stromal cell-derived factor 2	SDF2	+	+	4.16586	0.550946	3.0577	0.325949
2686	Q96RT1-9;Q96RT1-2;Q96RT1;Q96RT1-8;Q96RT1-4;Q96RT1-5;Q96RT1-3;Q96RT1-7;Q96RT1-6;H0YA04;B4DIP2;H0Y9E8	Q96RT1-9;Q96RT1-2;Q96RT1;Q96RT1-8;Q96RT1-4;Q96RT1-5;Q96RT1-3;Q96RT1-7;Q96RT1-6	Protein LAP2	ERBB2IP	+	+	5.7336	0.556467	4.52578	0.316118
